# Supplementary material for: Highly Efficient Single-Step Enrichment of Low Abundance Phosphopeptides from Plant Membrane Preparations
Source: Front Plant Sci. 2017 Sep 27;8:1673. doi: 10.3389/fpls.2017.01673 (PMC5632542; doi:10.3389/fpls.2017.01673)
Supplement: TABLE S4 — LFQ values for different phosphopeptides obtained from different amounts of starting material. [file Table_4.XLSX]

## Sheet: Sheet1
Phosphopeptides	Log2LFQ								MapMan					SUBA3
	5 µg	10 µg	20 µg	50 µg	100 µg	200 µg	leading protein	Protein	BINCODE	MAPMAN (update)	DESCRIPTION	bin1	binshort	SUBA3	SUBA3short	local	Classification
(ac)(pS)SSNTPSSSAAAAGSIDSSAAR	na	na	na	na	20.6024	na	AT3G12740.1	AT3G12740	34.1	transport.p- and v-ATPases	Symbols: ALIS1 | ALIS1 (ALA-INTERACTING SUBUNIT 1); phospholipid transporter | chr3:4049515-4051775 FORWARD	34	34.1	plasma membrane	PM	PM	ATPases
(ac)SGQFNN(pS)PR	na	18.1657	19.8802	22.7724	23.9454	24.3682	AT4G29900.1	AT4G29900	30.3	signalling.calcium	Symbols: ACA10, CIF1, ATACA10 | ACA10 (AUTOINHIBITED CA(2+)-ATPASE 10); calcium-transporting ATPase/ calmodulin binding | chr4:14610883-14618775 REVERSE	30	30.3	plasma membrane	PM	PM	ATPases
(ac)SGQFNN(pS)PRGEDKDVEAGTSSFTEYEDSPFDIASTK	na	na	na	na	na	23.784	AT4G29900.1	AT4G29900	30.3	signalling.calcium	Symbols: ACA10, CIF1, ATACA10 | ACA10 (AUTOINHIBITED CA(2+)-ATPASE 10); calcium-transporting ATPase/ calmodulin binding | chr4:14610883-14618775 REVERSE	30	30.3	plasma membrane	PM	PM	ATPases
(ac)TSLLK(pS)SPGR	21.0162	21.6584	19.9729	na	20.0487	na	AT5G57110.2	AT5G57110	34.21	transport.calcium	Symbols: ACA8, AT-ACA8 | ACA8 (AUTOINHIBITED CA2+ -ATPASE, ISOFORM 8); calcium-transporting ATPase/ calmodulin binding / protein self-association | chr5:23109438-23117544 REVERSE	34	34.21	plasma membrane	PM	PM	ATPases
(ac)TSLLK(pS)SPGRR	19.3623	21.6052	21.8594	21.9499	21.7919	20.2882	AT5G57110.2	AT5G57110	34.21	transport.calcium	Symbols: ACA8, AT-ACA8 | ACA8 (AUTOINHIBITED CA2+ -ATPASE, ISOFORM 8); calcium-transporting ATPase/ calmodulin binding / protein self-association | chr5:23109438-23117544 REVERSE	34	34.21	plasma membrane	PM	PM	ATPases
(ac)TSLLKS(pS)PGR	19.4328	21.4971	23.6348	24.0924	23.9395	24.0375	AT5G57110.2	AT5G57110	34.21	transport.calcium	Symbols: ACA8, AT-ACA8 | ACA8 (AUTOINHIBITED CA2+ -ATPASE, ISOFORM 8); calcium-transporting ATPase/ calmodulin binding / protein self-association | chr5:23109438-23117544 REVERSE	34	34.21	plasma membrane	PM	PM	ATPases
(ac)TSLLKS(pS)PGRR	na	na	22.578	22.5924	na	na	AT5G57110.2	AT5G57110	34.21	transport.calcium	Symbols: ACA8, AT-ACA8 | ACA8 (AUTOINHIBITED CA2+ -ATPASE, ISOFORM 8); calcium-transporting ATPase/ calmodulin binding / protein self-association | chr5:23109438-23117544 REVERSE	34	34.21	plasma membrane	PM	PM	ATPases
AELVELLG(pS)DSS	na	na	na	19.8149	17.7318	na	AT1G06190.1	AT1G06190	35.2	not assigned.unknown	ATP binding / ATPase, coupled to transmembrane movement of ions, phosphorylative mechanism | chr1:1892273-1894148 REVERSE	35	35	cytosol,nucleus	C,N	C	ATPases
AELVELLGSD(pS)S	na	na	na	na	na	21.0996	AT1G06190.1	AT1G06190	35.2	not assigned.unknown	ATP binding / ATPase, coupled to transmembrane movement of ions, phosphorylative mechanism | chr1:1892273-1894148 REVERSE	35	35	cytosol,nucleus	C,N	C	ATPases
AELVELLGSDS(pS)	na	na	na	na	na	20.7821	AT1G06190.1	AT1G06190	35.2	not assigned.unknown	ATP binding / ATPase, coupled to transmembrane movement of ions, phosphorylative mechanism | chr1:1892273-1894148 REVERSE	35	35	cytosol,nucleus	C,N	C	ATPases
DL(pS)PISITQPK	na	na	na	na	na	20.6688	AT5G44240.2	AT5G44240	34.1	transport.p- and v-ATPases	haloacid dehalogenase-like hydrolase family protein | chr5:17817619-17823708 FORWARD	34	34.1	vacuole,plasma membrane	V,PM	PM	ATPases
EAVNIFPEKG(pS)YR	na	na	na	na	na	21.6296	AT4G30190.1	AT4G30190	34.1.2	transport.p- and v-ATPases.H+-exporting ATPase	Symbols: AHA2, PMA2 | AHA2; ATPase/ hydrogen-exporting ATPase, phosphorylative mechanism | chr4:14770499-14776056 REVERSE	34	34.1.10	plasma membrane	PM	PM	ATPases
EDVNIFPEKG(pS)YR	na	na	na	20.3656	20.5049	21.7224	AT2G18960.1	AT2G18960	34.1.2	transport.p- and v-ATPases.H+-exporting ATPase	Symbols: AHA1, PMA, OST2 | AHA1 (ARABIDOPSIS H+ ATPASE 1); ATPase/ hydrogen-exporting ATPase, phosphorylative mechanism / protein binding | chr2:8221631-8227622 FORWARD	34	34.1.10	plasma membrane	PM	PM	ATPases
E(pT)ESQQAGEDLLESPLLQEEK	na	na	na	na	na	21.971	AT4G39080.1	AT4G39080	34.1	transport.p- and v-ATPases	Symbols: VHA-A3 | VHA-A3 (VACUOLAR PROTON ATPASE A3); ATPase | chr4:18209399-18215056 FORWARD	34	34.1	vacuole	V	V	ATPases
ETESQQAGEDLLE(pS)PLLQEEK	na	na	na	na	na	22.1553	AT4G39080.1	AT4G39080	34.1	transport.p- and v-ATPases	Symbols: VHA-A3 | VHA-A3 (VACUOLAR PROTON ATPASE A3); ATPase | chr4:18209399-18215056 FORWARD	34	34.1	vacuole	V	V	ATPases
EVTFGDLG(pS)K	na	na	na	18.5623	18.8372	21.3078	AT5G04930.1	AT5G04930	34.1	transport.p- and v-ATPases	Symbols: ALA1 | ALA1 (aminophospholipid ATPase1); ATPase, coupled to transmembrane movement of ions, phosphorylative mechanism | chr5:1444870-1449817 FORWARD	34	34.1	plasma membrane	PM	PM	ATPases
EVTFGDLG(pS)KR	na	na	na	20.7857	20.9564	21.7541	AT5G04930.1	AT5G04930	34.1	transport.p- and v-ATPases	Symbols: ALA1 | ALA1 (aminophospholipid ATPase1); ATPase, coupled to transmembrane movement of ions, phosphorylative mechanism | chr5:1444870-1449817 FORWARD	34	34.1	plasma membrane	PM	PM	ATPases
FTANL(pS)K	na	na	na	na	na	20.6496	AT1G27770.2	AT1G27770	34.21	transport.calcium	Symbols: ACA1, PEA1 | ACA1 (AUTO-INHIBITED CA2+-ATPASE 1); calcium channel/ calcium-transporting ATPase/ calmodulin binding | chr1:9671638-9676157 REVERSE	34	34.21	plastid,endoplasmic reticulum	P,ER	ER+G	ATPases
GEDKDVEAGT(pS)SFTEYEDSPFDIASTK	na	na	na	na	na	21.0239	AT4G29900.1	AT4G29900	30.3	signalling.calcium	Symbols: ACA10, CIF1, ATACA10 | ACA10 (AUTOINHIBITED CA(2+)-ATPASE 10); calcium-transporting ATPase/ calmodulin binding | chr4:14610883-14618775 REVERSE	30	30.3	plasma membrane	PM	PM	ATPases
GI(pS)INAAR	20.4641	21.6423	22.7305	23.5707	23.9014	24.9521	AT3G58730.1	AT3G58730	34.1.1.3	transport.p- and v-ATPases.H+-transporting two-sector ATPase.subunit D	vacuolar ATP synthase subunit D (VATD) / V-ATPase D subunit / vacuolar proton pump D subunit (VATPD) | chr3:21718257-21719980 REVERSE	34	34.1.1	vacuole,golgi	V,G	V	ATPases
GLDIDTAGHHY(pT)V	na	na	na	20.1719	21.8917	22.2013	AT2G18960.1	AT2G18960	34.1.2	transport.p- and v-ATPases.H+-exporting ATPase	Symbols: AHA1, PMA, OST2 | AHA1 (ARABIDOPSIS H+ ATPASE 1); ATPase/ hydrogen-exporting ATPase, phosphorylative mechanism / protein binding | chr2:8221631-8227622 FORWARD	34	34.1.10	plasma membrane	PM	PM	ATPases
GLDIETIQQAY(pT)V	na	na	na	19.637	20.8205	22.6039	AT5G62670.1	AT5G62670	34.1	transport.p- and v-ATPases	Symbols: AHA11 | AHA11 (Arabidopsis H(+)-ATPase 11); ATPase | chr5:25159230-25165209 FORWARD	34	34.1.10	plasma membrane	PM	PM	ATPases
GLDIETP(pS)HYTV	na	na	19.9582	na	na	na	AT4G30190.1	AT4G30190	34.1.2	transport.p- and v-ATPases.H+-exporting ATPase	Symbols: AHA2, PMA2 | AHA2; ATPase/ hydrogen-exporting ATPase, phosphorylative mechanism | chr4:14770499-14776056 REVERSE	34	34.1.10	plasma membrane	PM	PM	ATPases
GLDIETPSHY(pT)V	na	na	18.7566	21.731	22.5598	23.9126	AT4G30190.1	AT4G30190	34.1.2	transport.p- and v-ATPases.H+-exporting ATPase	Symbols: AHA2, PMA2 | AHA2; ATPase/ hydrogen-exporting ATPase, phosphorylative mechanism | chr4:14770499-14776056 REVERSE	34	34.1.10	plasma membrane	PM	PM	ATPases
KAELVELLGSD(pS)S	na	na	na	na	na	20.31	AT1G06190.1	AT1G06190	35.2	not assigned.unknown	ATP binding / ATPase, coupled to transmembrane movement of ions, phosphorylative mechanism | chr1:1892273-1894148 REVERSE	35	35	cytosol,nucleus	C,N	C	ATPases
LKGLDIETIQQAY(pT)V	na	na	na	na	na	20.8849	AT5G62670.1	AT5G62670	34.1	transport.p- and v-ATPases	Symbols: AHA11 | AHA11 (Arabidopsis H(+)-ATPase 11); ATPase | chr5:25159230-25165209 FORWARD	34	34.1.10	plasma membrane	PM	PM	ATPases
LKGLDIETPSHY(pT)V	na	na	na	na	na	20.5615	AT4G30190.1	AT4G30190	34.1.2	transport.p- and v-ATPases.H+-exporting ATPase	Symbols: AHA2, PMA2 | AHA2; ATPase/ hydrogen-exporting ATPase, phosphorylative mechanism | chr4:14770499-14776056 REVERSE	34	34.1.10	plasma membrane	PM	PM	ATPases
LNVVP(pT)V(pT)(oxM)LGV(oxM)KAR	na	na	na	na	na	22.9778	AT3G58730.1	AT3G58730	34.1.1.3	transport.p- and v-ATPases.H+-transporting two-sector ATPase.subunit D	vacuolar ATP synthase subunit D (VATD) / V-ATPase D subunit / vacuolar proton pump D subunit (VATPD) | chr3:21718257-21719980 REVERSE	34	34.1.1	vacuole,golgi	V,G	V	ATPases
LTSDLGA(pS)SSGGANNGK	na	na	na	na	na	21.3599	AT1G15690.2	AT1G15690	34.30	transport.H+ transporting pyrophosphatase	Symbols: AVP1, ATAVP3, AVP-3 | AVP1; ATPase/ hydrogen-translocating pyrophosphatase | chr1:5398990-5402519 FORWARD	34	34.30	vacuole	V	V	ATPases
LTSDLGAS(pS)SGGANNGK	na	na	na	na	20.1966	21.0568	AT1G15690.2	AT1G15690	34.30	transport.H+ transporting pyrophosphatase	Symbols: AVP1, ATAVP3, AVP-3 | AVP1; ATPase/ hydrogen-translocating pyrophosphatase | chr1:5398990-5402519 FORWARD	34	34.30	vacuole	V	V	ATPases
(pS)EHADSDSDTFYIPSK	na	na	na	na	na	21.7729	AT5G57110.2	AT5G57110	34.21	transport.calcium	Symbols: ACA8, AT-ACA8 | ACA8 (AUTOINHIBITED CA2+ -ATPASE, ISOFORM 8); calcium-transporting ATPase/ calmodulin binding / protein self-association | chr5:23109438-23117544 REVERSE	34	34.21	plasma membrane	PM	PM	ATPases
(pS)GGSPLVNEDLDVVVDQSGPK	na	na	na	na	na	21.9484	AT3G25610.1	AT3G25610	34.1	transport.p- and v-ATPases	haloacid dehalogenase-like hydrolase family protein | chr3:9308942-9313353 REVERSE	34	34.1	plasma membrane	PM	PM	ATPases
SL(pS)E(pS)EDEEEGR	na	na	na	na	na	na	AT2G28910.1	AT2G28910	34.21	transport.calcium	Symbols: CXIP4 | CXIP4 (CAX INTERACTING PROTEIN 4); nucleic acid binding / zinc ion binding | chr2:12415780-12417385 REVERSE	34	34.21	nucleus	N	N	ATPases
SPVYEPLLSD(pS)PNATRR	na	na	na	19.9343	20.9674	21.2711	AT5G44240.2	AT5G44240	34.1	transport.p- and v-ATPases	haloacid dehalogenase-like hydrolase family protein | chr5:17817619-17823708 FORWARD	34	34.1	vacuole,plasma membrane	V,PM	PM	ATPases
(pT)LHGLQPK	na	na	19.0467	21.1163	21.963	22.6922	AT4G30190.1	AT4G30190	34.1.2	transport.p- and v-ATPases.H+-exporting ATPase	Symbols: AHA2, PMA2 | AHA2; ATPase/ hydrogen-exporting ATPase, phosphorylative mechanism | chr4:14770499-14776056 REVERSE	34	34.1.10	plasma membrane	PM	PM	ATPases
TV(pS)ASSLIR	na	na	na	na	na	na	AT5G01490.1	AT5G01490	34.21	transport.calcium	Symbols: CAX4, ATCAX4 | CAX4 (CATION EXCHANGER 4); calcium:cation antiporter/ calcium:hydrogen antiporter/ cation:cation antiporter | chr5:195541-198524 FORWARD	34	34.21	plastid	P	P	ATPases
VTGIA(pS)PLPTPGGGDFGIGQEQIVSISR	na	na	na	na	na	22.2749	AT4G29900.1	AT4G29900	30.3	signalling.calcium	Symbols: ACA10, CIF1, ATACA10 | ACA10 (AUTOINHIBITED CA(2+)-ATPASE 10); calcium-transporting ATPase/ calmodulin binding | chr4:14610883-14618775 REVERSE	30	30.3	plasma membrane	PM	PM	ATPases
(ac)(oxM)NDLFS(pS)SFSR	na	20.063	na	na	na	na	AT3G11820.1	AT3G11820	31.4	cell.vesicle transport	Symbols: SYP121, AT-SYR1, ATSYP121, SYR1, ATSYR1, PEN1 | SYP121 (SYNTAXIN OF PLANTS 121); SNAP receptor/ protein anchor | chr3:3729305-3731116 REVERSE	31	31.4	plasma membrane	PM	PM	cell.vesicle transport
(ac)(oxM)NDLFSS(pS)FSR	19.1019	18.9171	21.575	22.9647	23.9072	24.0991	AT3G11820.1	AT3G11820	31.4	cell.vesicle transport	Symbols: SYP121, AT-SYR1, ATSYP121, SYR1, ATSYR1, PEN1 | SYP121 (SYNTAXIN OF PLANTS 121); SNAP receptor/ protein anchor | chr3:3729305-3731116 REVERSE	31	31.4	plasma membrane	PM	PM	cell.vesicle transport
(ac)(oxM)NDLFSSSF(pS)R	na	na	na	na	na	na	AT3G11820.1	AT3G11820	31.4	cell.vesicle transport	Symbols: SYP121, AT-SYR1, ATSYP121, SYR1, ATSYR1, PEN1 | SYP121 (SYNTAXIN OF PLANTS 121); SNAP receptor/ protein anchor | chr3:3729305-3731116 REVERSE	31	31.4	plasma membrane	PM	PM	cell.vesicle transport
(ac)(oxM)NDLLKG(pS)FELPR	na	na	na	19.2534	20.4514	22.4375	AT5G08080.2	AT5G08080	31.4	cell.vesicle transport	Symbols: SYP132, ATSYP132 | SYP132 (SYNTAXIN OF PLANTS 132); SNAP receptor | chr5:2588342-2591316 FORWARD	31	31.4	plasma membrane	PM	PM	cell.vesicle transport
(ac)(oxM)NDLLSG(pS)FK	na	19.0157	19.8883	22.5787	23.6317	24.2336	AT3G52400.1	AT3G52400	31.4	cell.vesicle transport	Symbols: SYP122, ATSYP122 | SYP122 (SYNTAXIN OF PLANTS 122); SNAP receptor | chr3:19425634-19427141 REVERSE	31	31.4	plasma membrane	PM	PM	cell.vesicle transport
(ac)MNDLFS(pS)SFSR	na	na	na	na	20.3885	na	AT3G11820.1	AT3G11820	31.4	cell.vesicle transport	Symbols: SYP121, AT-SYR1, ATSYP121, SYR1, ATSYR1, PEN1 | SYP121 (SYNTAXIN OF PLANTS 121); SNAP receptor/ protein anchor | chr3:3729305-3731116 REVERSE	31	31.4	plasma membrane	PM	PM	cell.vesicle transport
(ac)MNDLFSS(pS)FSR	na	na	na	na	na	21.462	AT3G11820.1	AT3G11820	31.4	cell.vesicle transport	Symbols: SYP121, AT-SYR1, ATSYP121, SYR1, ATSYR1, PEN1 | SYP121 (SYNTAXIN OF PLANTS 121); SNAP receptor/ protein anchor | chr3:3729305-3731116 REVERSE	31	31.4	plasma membrane	PM	PM	cell.vesicle transport
(ac)MNDLFSSSF(pS)R	na	na	na	19.2776	20.7616	na	AT3G11820.1	AT3G11820	31.4	cell.vesicle transport	Symbols: SYP121, AT-SYR1, ATSYP121, SYR1, ATSYR1, PEN1 | SYP121 (SYNTAXIN OF PLANTS 121); SNAP receptor/ protein anchor | chr3:3729305-3731116 REVERSE	31	31.4	plasma membrane	PM	PM	cell.vesicle transport
(ac)MNDLLKG(pS)FELPR	na	na	na	na	na	20.8643	AT5G08080.2	AT5G08080	31.4	cell.vesicle transport	Symbols: SYP132, ATSYP132 | SYP132 (SYNTAXIN OF PLANTS 132); SNAP receptor | chr5:2588342-2591316 FORWARD	31	31.4	plasma membrane	PM	PM	cell.vesicle transport
(ac)MNDLLSG(pS)FK	na	na	na	20.322	21.3947	22.0864	AT3G52400.1	AT3G52400	31.4	cell.vesicle transport	Symbols: SYP122, ATSYP122 | SYP122 (SYNTAXIN OF PLANTS 122); SNAP receptor | chr3:19425634-19427141 REVERSE	31	31.4	plasma membrane	PM	PM	cell.vesicle transport
(ac)(pS)FQDLESGR	na	na	na	na	na	19.8612	AT5G46860.1	AT5G46860	31.4	cell.vesicle transport	Symbols: VAM3, ATVAM3, SYP22, ATSYP22, SGR3 | VAM3; SNAP receptor | chr5:19012021-19014004 REVERSE	31	31.4	vacuole	V	V	cell.vesicle transport
AASGSLAPPNADR(pS)R	na	na	na	21.1537	na	22.0336	AT4G11740.1	AT4G11740	31.4	cell.vesicle transport	Symbols: SAY1 | SAY1 | chr4:7071860-7075501 FORWARD	31	31.4	nucleus	N	N	cell.vesicle transport
APPPVQIVDINHDDEDDE(pS)DDEFAR	na	na	na	20.2221	20.1147	22.7076	AT1G76970.1	AT1G76970	31.4	cell.vesicle transport	VHS domain-containing protein / GAT domain-containing protein | chr1:28922666-28925404 REVERSE	31	31.4	nucleus	N	N	cell.vesicle transport
AQPRPP(pS)PSLTAQR	18.4636	na	20.3876	22.0114	22.6545	na	AT4G11740.1	AT4G11740	31.4	cell.vesicle transport	Symbols: SAY1 | SAY1 | chr4:7071860-7075501 FORWARD	31	31.4	nucleus	N	N	cell.vesicle transport
A(pS)VNSPTASQ(oxM)DELDDFSIGR	na	na	na	20.6219	21.612	22.674	AT4G12780.2	AT4G12780	31.4	cell.vesicle transport	heat shock protein binding | chr4:7512047-7517005 FORWARD	31	31.4	nucleus	N	N	cell.vesicle transport
ASGS(oxM)(pS)PGVQVLR	na	na	na	na	na	na	AT2G45200.1	AT2G45200	31.4	cell.vesicle transport	Symbols: GOS12, ATGOS12 | GOS12 (GOLGI SNARE 12); SNARE binding | chr2:18637503-18639808 REVERSE	31	31.4	golgi	G	ER+G	cell.vesicle transport
ASQHDIN(pT)PR	na	na	na	na	na	21.5364	AT3G10380.1	AT3G10380	31.4	cell.vesicle transport	Symbols: SEC8, ATSEC8 | SEC8 (SUBUNIT OF EXOCYST COMPLEX 8) | chr3:3219523-3228933 REVERSE	31	31.4	plasma membrane	PM	PM	cell.vesicle transport
AS(pS)FIRGGTDQLQTAR	na	19.1707	22.0572	22.3579	20.0414	na	AT3G11820.1	AT3G11820	31.4	cell.vesicle transport	Symbols: SYP121, AT-SYR1, ATSYP121, SYR1, ATSYR1, PEN1 | SYP121 (SYNTAXIN OF PLANTS 121); SNAP receptor/ protein anchor | chr3:3729305-3731116 REVERSE	31	31.4	plasma membrane	PM	PM	cell.vesicle transport
ASVN(pS)PTASQ(oxM)DELDDFSIGR	na	na	na	21.0755	21.7925	22.8003	AT4G12780.2	AT4G12780	31.4	cell.vesicle transport	heat shock protein binding | chr4:7512047-7517005 FORWARD	31	31.4	nucleus	N	N	cell.vesicle transport
DFLSS(pS)SFK	na	na	na	19.3339	19.3974	21.3959	AT4G08180.3	AT4G08180	31.4	cell.vesicle transport	Symbols: ORP1C | ORP1C (OSBP(OXYSTEROL BINDING PROTEIN)-RELATED PROTEIN 1C); oxysterol binding / phosphoinositide binding | chr4:5169484-5173662 FORWARD	31	31.4	cytosol	C	C	cell.vesicle transport
DSSSIAGS(pS)SPIPATVSTGK	na	na	na	na	na	22.2436	AT2G38410.1	AT2G38410	31.4	cell.vesicle transport	VHS domain-containing protein / GAT domain-containing protein | chr2:16086630-16090208 REVERSE	31	31.4	cytosol,nucleus	C,N	C	cell.vesicle transport
DSSSIAGSS(pS)PIPATVSTGK	na	na	na	21.7594	22.017	22.2649	AT2G38410.1	AT2G38410	31.4	cell.vesicle transport	VHS domain-containing protein / GAT domain-containing protein | chr2:16086630-16090208 REVERSE	31	31.4	cytosol,nucleus	C,N	C	cell.vesicle transport
EAPVNDDDE(oxM)DIDDVIPAPQ(pS)PLS(oxM)FNAAR	na	na	na	na	na	20.7574	AT4G11740.1	AT4G11740	31.4	cell.vesicle transport	Symbols: SAY1 | SAY1 | chr4:7071860-7075501 FORWARD	31	31.4	nucleus	N	N	cell.vesicle transport
EDNNR(pS)SFSQR	na	na	na	na	na	22.3896	AT1G08190.1	AT1G08190	31.4	cell.vesicle transport	vacuolar assembly protein, putative (VPS41) | chr1:2567502-2573393 FORWARD	31	31.4	nucleus	N	N	cell.vesicle transport
EDNNRS(pS)FSQR	na	na	na	na	na	23.2384	AT1G08190.1	AT1G08190	31.4	cell.vesicle transport	vacuolar assembly protein, putative (VPS41) | chr1:2567502-2573393 FORWARD	31	31.4	nucleus	N	N	cell.vesicle transport
ELKDEEARN(pS)PEVNK	na	na	na	20.0674	na	22.6001	AT3G17440.2	AT3G17440	31.4	cell.vesicle transport	Symbols: NPSN13, ATNPSN13 | NPSN13 (NOVEL PLANT SNARE 13) | chr3:5969565-5972502 REVERSE	31	31.4	plasma membrane	PM	PM	cell.vesicle transport
E(pS)QSVSPSSILQK	na	na	na	na	na	na	AT5G63640.1	AT5G63640	31.4	cell.vesicle transport	VHS domain-containing protein / GAT domain-containing protein | chr5:25477678-25481489 FORWARD	31	31.4	nucleus	N	N	cell.vesicle transport
ESQSV(pS)PSSILQK	na	na	18.3181	19.1258	20.4644	na	AT5G63640.1	AT5G63640	31.4	cell.vesicle transport	VHS domain-containing protein / GAT domain-containing protein | chr5:25477678-25481489 FORWARD	31	31.4	nucleus	N	N	cell.vesicle transport
FENVFSSI(pS)SSPTK	na	na	na	21.8177	na	na	AT4G12780.2	AT4G12780	31.4	cell.vesicle transport	heat shock protein binding | chr4:7512047-7517005 FORWARD	31	31.4	nucleus	N	N	cell.vesicle transport
FENVFSSIS(pS)SPTK	na	na	na	21.357	22.4168	na	AT4G12780.2	AT4G12780	31.4	cell.vesicle transport	heat shock protein binding | chr4:7512047-7517005 FORWARD	31	31.4	nucleus	N	N	cell.vesicle transport
FENVFSSISS(pS)PTK	na	na	na	22.2111	22.8201	23.302	AT4G12780.2	AT4G12780	31.4	cell.vesicle transport	heat shock protein binding | chr4:7512047-7517005 FORWARD	31	31.4	nucleus	N	N	cell.vesicle transport
FENVFSSISSSP(pT)K	na	na	na	20.1124	na	na	AT4G12780.2	AT4G12780	31.4	cell.vesicle transport	heat shock protein binding | chr4:7512047-7517005 FORWARD	31	31.4	nucleus	N	N	cell.vesicle transport
FTQGGYVDTG(pS)PTVGSGR	na	na	na	20.6757	21.4847	21.8716	AT2G45200.1	AT2G45200	31.4	cell.vesicle transport	Symbols: GOS12, ATGOS12 | GOS12 (GOLGI SNARE 12); SNARE binding | chr2:18637503-18639808 REVERSE	31	31.4	golgi	G	ER+G	cell.vesicle transport
GQ(pS)SREGDVELGEQQGGDQGLEDFFK	na	na	na	na	na	22.2969	AT5G08080.2	AT5G08080	31.4	cell.vesicle transport	Symbols: SYP132, ATSYP132 | SYP132 (SYNTAXIN OF PLANTS 132); SNAP receptor | chr5:2588342-2591316 FORWARD	31	31.4	plasma membrane	PM	PM	cell.vesicle transport
G(pS)DDGYS(pS)DSVLR	na	na	na	na	na	20.8708	AT1G12360.1	AT1G12360	31.4	cell.vesicle transport	Symbols: KEU | KEU (keule); protein transporter | chr1:4200876-4206404 FORWARD	31	31.4	cytosol	C	C	cell.vesicle transport
G(pS)DDGYSSDSVLR	na	na	na	18.3164	19.8084	21.547	AT1G12360.1	AT1G12360	31.4	cell.vesicle transport	Symbols: KEU | KEU (keule); protein transporter | chr1:4200876-4206404 FORWARD	31	31.4	cytosol	C	C	cell.vesicle transport
GSDDGYS(pS)DSVLR	na	na	na	20.41	21.0763	22.6712	AT1G12360.1	AT1G12360	31.4	cell.vesicle transport	Symbols: KEU | KEU (keule); protein transporter | chr1:4200876-4206404 FORWARD	31	31.4	cytosol	C	C	cell.vesicle transport
HDAIASGSPLPVQASG(pS)PLSVQASKPADSSPK	na	na	na	19.2279	21.6758	21.1886	AT2G38410.1	AT2G38410	31.4	cell.vesicle transport	VHS domain-containing protein / GAT domain-containing protein | chr2:16086630-16090208 REVERSE	31	31.4	cytosol,nucleus	C,N	C	cell.vesicle transport
IELGL(pS)(pS)DEDEK	na	na	na	20.5444	20.6864	23.1869	AT1G06210.1	AT1G06210	31.4	cell.vesicle transport	VHS domain-containing protein / GAT domain-containing protein | chr1:1897203-1899208 FORWARD	31	31.4	nucleus	N	N	cell.vesicle transport
IELGL(pS)SDEDEK	na	na	na	21.1162	20.5842	22.9123	AT1G06210.1	AT1G06210	31.4	cell.vesicle transport	VHS domain-containing protein / GAT domain-containing protein | chr1:1897203-1899208 FORWARD	31	31.4	nucleus	N	N	cell.vesicle transport
IELGLS(pS)DEDEK	na	na	na	na	na	na	AT1G06210.1	AT1G06210	31.4	cell.vesicle transport	VHS domain-containing protein / GAT domain-containing protein | chr1:1897203-1899208 FORWARD	31	31.4	nucleus	N	N	cell.vesicle transport
ILQSSSAQGL(pT)SSGGGSLEGGNSSGVSR	na	na	na	na	na	21.8888	AT5G03540.2	AT5G03540	31.4	cell.vesicle transport	Symbols: ATEXO70A1 | ATEXO70A1 (exocyst subunit EXO70 family protein A1); protein binding | chr5:889566-894167 FORWARD	31	31.4	cytosol	C	C	cell.vesicle transport
ILQSSSAQGLT(pS)SGGGSLEGGNSSGVSR	na	na	na	na	21.9206	22.2395	AT5G03540.2	AT5G03540	31.4	cell.vesicle transport	Symbols: ATEXO70A1 | ATEXO70A1 (exocyst subunit EXO70 family protein A1); protein binding | chr5:889566-894167 FORWARD	31	31.4	cytosol	C	C	cell.vesicle transport
ISAGVSS(oxM)(pS)FK	na	na	na	na	na	21.4575	AT5G16880.3	AT5G16880	31.4	cell.vesicle transport	VHS domain-containing protein / GAT domain-containing protein | chr5:5548914-5551463 FORWARD	31	31.4	cytosol	C	C	cell.vesicle transport
KGDGDDEE(pS)EDESAENVVNVEDFLVQK	na	na	na	na	na	20.8557	AT2G20790.3	AT2G20790	31.4	cell.vesicle transport	protein binding | chr2:8949928-8952744 REVERSE	31	31.4	cytosol,plastid	C,P	P	cell.vesicle transport
LAAP(pS)SPFDDDSDDVDEQPLVR	na	na	na	na	na	21.6506	AT4G11740.1	AT4G11740	31.4	cell.vesicle transport	Symbols: SAY1 | SAY1 | chr4:7071860-7075501 FORWARD	31	31.4	nucleus	N	N	cell.vesicle transport
LAAPS(pS)PFDDD(pS)DDVDEQPLVR	na	na	na	na	na	21.413	AT4G11740.1	AT4G11740	31.4	cell.vesicle transport	Symbols: SAY1 | SAY1 | chr4:7071860-7075501 FORWARD	31	31.4	nucleus	N	N	cell.vesicle transport
LAAPS(pS)PFDDDSDDVDEQPLVR	na	na	na	na	na	23.0722	AT4G11740.1	AT4G11740	31.4	cell.vesicle transport	Symbols: SAY1 | SAY1 | chr4:7071860-7075501 FORWARD	31	31.4	nucleus	N	N	cell.vesicle transport
LAAPSSPFDDD(pS)DDVDEQPLVR	na	na	na	na	21.5295	22.5865	AT4G11740.1	AT4G11740	31.4	cell.vesicle transport	Symbols: SAY1 | SAY1 | chr4:7071860-7075501 FORWARD	31	31.4	nucleus	N	N	cell.vesicle transport
LI(pS)TGESER	na	na	na	20.9893	21.0523	22.5966	AT3G11820.1	AT3G11820	31.4	cell.vesicle transport	Symbols: SYP121, AT-SYR1, ATSYP121, SYR1, ATSYR1, PEN1 | SYP121 (SYNTAXIN OF PLANTS 121); SNAP receptor/ protein anchor | chr3:3729305-3731116 REVERSE	31	31.4	plasma membrane	PM	PM	cell.vesicle transport
NKPGGFSS(oxM)G(pS)(oxM)GSGR	na	na	na	18.8954	na	22.203	AT5G05010.2	AT5G05010	31.4	cell.vesicle transport	clathrin adaptor complexes medium subunit-related | chr5:1476583-1480197 FORWARD	31	31.4	cytosol	C	C	cell.vesicle transport
QQQENTNDLDSFFSSISRPN(pS)APR	na	na	na	na	na	21.2745	AT4G12780.2	AT4G12780	31.4	cell.vesicle transport	heat shock protein binding | chr4:7512047-7517005 FORWARD	31	31.4	nucleus	N	N	cell.vesicle transport
REDNNR(pS)SFSQR	na	na	na	na	na	na	AT1G08190.1	AT1G08190	31.4	cell.vesicle transport	vacuolar assembly protein, putative (VPS41) | chr1:2567502-2573393 FORWARD	31	31.4	nucleus	N	N	cell.vesicle transport
(pS)FGDVNEIGAR	na	na	20.034	23.5919	23.8117	25.7661	AT4G32285.2	AT4G32285	35.1.21	not assigned.no ontology.epsin N-terminal homology (ENTH) domain-containing protein	epsin N-terminal homology (ENTH) domain-containing protein / clathrin assembly protein-related | chr4:15585680-15588070 FORWARD	35	35	cytosol	C	C	cell.vesicle transport
(pS)FGDVNEIGAREEK	na	na	19.4969	20.6391	na	na	AT4G32285.2	AT4G32285	35.1.21	not assigned.no ontology.epsin N-terminal homology (ENTH) domain-containing protein	epsin N-terminal homology (ENTH) domain-containing protein / clathrin assembly protein-related | chr4:15585680-15588070 FORWARD	35	35	cytosol	C	C	cell.vesicle transport
(pS)PSSSSSDYIK	na	na	na	21.1151	21.683	22.5164	AT5G58440.1	AT5G58440	31.4	cell.vesicle transport	Symbols: SNX2a | SNX2a (SORTING NEXIN 2a); phosphoinositide binding | chr5:23623858-23626787 REVERSE	31	31.4	cytosol	C	C	cell.vesicle transport
(pS)RSFGDVNEIGAR	na	na	19.2453	22.701	22.9461	21.8033	AT4G32285.2	AT4G32285	35.1.21	not assigned.no ontology.epsin N-terminal homology (ENTH) domain-containing protein	epsin N-terminal homology (ENTH) domain-containing protein / clathrin assembly protein-related | chr4:15585680-15588070 FORWARD	35	35	cytosol	C	C	cell.vesicle transport
(pS)TSSIRE(oxM)DLISPEAVSDLR	na	na	na	na	na	21.0368	AT3G14090.1	AT3G14090	31.4	cell.vesicle transport	Symbols: ATEXO70D3 | ATEXO70D3 (exocyst subunit EXO70 family protein D3); protein binding | chr3:4669253-4671575 REVERSE	31	31.4	cytosol	C	C	cell.vesicle transport
SLQQSN(pS)FPTR	na	na	na	20.7512	22.2739	na	AT2G38410.1	AT2G38410	31.4	cell.vesicle transport	VHS domain-containing protein / GAT domain-containing protein | chr2:16086630-16090208 REVERSE	31	31.4	cytosol,nucleus	C,N	C	cell.vesicle transport
SP(pS)SSSSDYIK	na	na	na	na	21.8155	na	AT5G58440.1	AT5G58440	31.4	cell.vesicle transport	Symbols: SNX2a | SNX2a (SORTING NEXIN 2a); phosphoinositide binding | chr5:23623858-23626787 REVERSE	31	31.4	cytosol	C	C	cell.vesicle transport
SQ(pS)PSSLQVK	na	na	na	na	na	20.3718	AT1G64180.1	AT1G64180	31.4	cell.vesicle transport	intracellular protein transport protein USO1-related | chr1:23821516-23824359 FORWARD	31	31.4	nucleus	N	N	cell.vesicle transport
SR(pS)FGDVNEIGAR	na	na	na	na	22.5652	23.2015	AT4G32285.2	AT4G32285	35.1.21	not assigned.no ontology.epsin N-terminal homology (ENTH) domain-containing protein	epsin N-terminal homology (ENTH) domain-containing protein / clathrin assembly protein-related | chr4:15585680-15588070 FORWARD	35	35	cytosol	C	C	cell.vesicle transport
SS(pS)VNSVPLILDIEDFK	na	na	na	na	na	21.2665	AT5G12370.3	AT5G12370	31.4	cell.vesicle transport	Symbols: SEC10 | SEC10 (EXOCYST COMPLEX COMPONENT SEC10) | chr5:4002775-4008804 REVERSE	31	31.4	plasma membrane	PM	PM	cell.vesicle transport
TEDEDFAEGSEAGYSSSNPVDSAA(pS)PPGNIPQPSGR	na	na	na	na	na	22.2187	AT4G11380.1	AT4G11380	31.4	cell.vesicle transport	beta-adaptin, putative | chr4:6920501-6925969 FORWARD	31	31.4	cytosol	C	C	cell.vesicle transport
TEDEDYVEGSETGYPEASGNPVDGAA(pS)PSATTGYVTK	na	na	na	na	na	21.9696	AT4G23460.1	AT4G23460	31.4	cell.vesicle transport	beta-adaptin, putative | chr4:12243671-12248950 REVERSE	31	31.4	plasma membrane	PM	PM	cell.vesicle transport
TSVADG(pS)SPPHSHNIE(oxM)SK	na	na	na	20.6179	na	na	AT3G52400.1	AT3G52400	31.4	cell.vesicle transport	Symbols: SYP122, ATSYP122 | SYP122 (SYNTAXIN OF PLANTS 122); SNAP receptor | chr3:19425634-19427141 REVERSE	31	31.4	plasma membrane	PM	PM	cell.vesicle transport
TSVADG(pS)SPPHSHNIEMSK	na	na	na	20.7853	na	na	AT3G52400.1	AT3G52400	31.4	cell.vesicle transport	Symbols: SYP122, ATSYP122 | SYP122 (SYNTAXIN OF PLANTS 122); SNAP receptor | chr3:19425634-19427141 REVERSE	31	31.4	plasma membrane	PM	PM	cell.vesicle transport
TSVADGS(pS)PPHSHNIE(oxM)SK	na	na	19.4041	21.9411	21.3129	na	AT3G52400.1	AT3G52400	31.4	cell.vesicle transport	Symbols: SYP122, ATSYP122 | SYP122 (SYNTAXIN OF PLANTS 122); SNAP receptor | chr3:19425634-19427141 REVERSE	31	31.4	plasma membrane	PM	PM	cell.vesicle transport
TSVADGS(pS)PPHSHNIEMSK	na	na	na	na	21.7317	na	AT3G52400.1	AT3G52400	31.4	cell.vesicle transport	Symbols: SYP122, ATSYP122 | SYP122 (SYNTAXIN OF PLANTS 122); SNAP receptor | chr3:19425634-19427141 REVERSE	31	31.4	plasma membrane	PM	PM	cell.vesicle transport
VTLVPP(pS)DSPEL(pS)PINTPK	na	na	na	na	na	21.0136	AT1G08820.2	AT1G08820	31.4	cell.vesicle transport	Symbols: VAP27-2 | VAP27-2 (VAMP/SYNAPTOBREVIN-ASSOCIATED PROTEIN 27-2); structural molecule | chr1:2821552-2825275 REVERSE	31	31.4	cytosol	C	C	cell.vesicle transport
VTLVPP(pS)DSPELSPINTPK	na	na	na	20.0127	21.0175	21.2639	AT1G08820.2	AT1G08820	31.4	cell.vesicle transport	Symbols: VAP27-2 | VAP27-2 (VAMP/SYNAPTOBREVIN-ASSOCIATED PROTEIN 27-2); structural molecule | chr1:2821552-2825275 REVERSE	31	31.4	cytosol	C	C	cell.vesicle transport
VTLVPPSD(pS)PEL(pS)PINTPK	na	na	na	19.6049	19.8665	21.8494	AT1G08820.2	AT1G08820	31.4	cell.vesicle transport	Symbols: VAP27-2 | VAP27-2 (VAMP/SYNAPTOBREVIN-ASSOCIATED PROTEIN 27-2); structural molecule | chr1:2821552-2825275 REVERSE	31	31.4	cytosol	C	C	cell.vesicle transport
VTLVPPSD(pS)PELSPINTPK	na	na	na	na	21.1304	21.8271	AT1G08820.2	AT1G08820	31.4	cell.vesicle transport	Symbols: VAP27-2 | VAP27-2 (VAMP/SYNAPTOBREVIN-ASSOCIATED PROTEIN 27-2); structural molecule | chr1:2821552-2825275 REVERSE	31	31.4	cytosol	C	C	cell.vesicle transport
YLAQQQGEGAD(pS)V	na	na	na	na	21.174	22.7322	AT4G21450.1	AT4G21450	31.4	cell.vesicle transport	vesicle-associated membrane family protein / VAMP family protein | chr4:11425999-11428345 FORWARD	31	31.4	plasma membrane	PM	PM	cell.vesicle transport
YP(pS)PSQPSGK	na	na	na	18.6185	20.5301	na	AT5G11490.1	AT5G11490	31.4	cell.vesicle transport	adaptin family protein | chr5:3671818-3676309 FORWARD	31	31.4	cytosol	C	C	cell.vesicle transport
(ac)(oxM)E(pS)EGETAGKP(oxM)K	na	na	na	19.7782	20.493	21.3286	AT5G05170.1	AT5G05170	10.2.1	cell wall.cellulose synthesis.cellulose synthase	Symbols: CESA3, IXR1, ATCESA3, ATH-B, CEV1 | CEV1 (CONSTITUTIVE EXPRESSION OF VSP 1); cellulose synthase/ transferase, transferring glycosyl groups | chr5:1530174-1535414 REVERSE	10	10.2	plasma membrane	PM	PM	Cellulose synthesis
GGVDIDA(pS)TDILADEALLNDEAR	na	na	na	na	na	20.6864	AT5G05170.1	AT5G05170	10.2.1	cell wall.cellulose synthesis.cellulose synthase	Symbols: CESA3, IXR1, ATCESA3, ATH-B, CEV1 | CEV1 (CONSTITUTIVE EXPRESSION OF VSP 1); cellulose synthase/ transferase, transferring glycosyl groups | chr5:1530174-1535414 REVERSE	10	10.2	plasma membrane	PM	PM	Cellulose synthesis
LPYSSDVNQ(pS)PNR	na	na	na	na	na	21.0978	AT5G05170.1	AT5G05170	10.2.1	cell wall.cellulose synthesis.cellulose synthase	Symbols: CESA3, IXR1, ATCESA3, ATH-B, CEV1 | CEV1 (CONSTITUTIVE EXPRESSION OF VSP 1); cellulose synthase/ transferase, transferring glycosyl groups | chr5:1530174-1535414 REVERSE	10	10.2	plasma membrane	PM	PM	Cellulose synthesis
LPYSSDVNQ(pS)PNRR	na	na	20.8605	22.6591	22.8059	23.0373	AT5G05170.1	AT5G05170	10.2.1	cell wall.cellulose synthesis.cellulose synthase	Symbols: CESA3, IXR1, ATCESA3, ATH-B, CEV1 | CEV1 (CONSTITUTIVE EXPRESSION OF VSP 1); cellulose synthase/ transferase, transferring glycosyl groups | chr5:1530174-1535414 REVERSE	10	10.2	plasma membrane	PM	PM	Cellulose synthesis
(oxM)GGD(pS)DDDEE(oxM)NLSLVPK	na	na	19.272	21.0043	20.4342	22.5403	AT3G03050.1	AT3G03050	10.2.1	cell wall.cellulose synthesis.cellulose synthase	Symbols: CSLD3, KJK, ATCSLD3 | CSLD3 (CELLULOSE SYNTHASE-LIKE D3); cellulose synthase/ transferase, transferring glycosyl groups | chr3:687052-691898 FORWARD	10	10.2	plasma membrane,golgi	PM,G	PM	Cellulose synthesis
(oxM)GGD(pS)DDDEEMNLSLVPK	na	na	na	na	na	20.8861	AT3G03050.1	AT3G03050	10.2.1	cell wall.cellulose synthesis.cellulose synthase	Symbols: CSLD3, KJK, ATCSLD3 | CSLD3 (CELLULOSE SYNTHASE-LIKE D3); cellulose synthase/ transferase, transferring glycosyl groups | chr3:687052-691898 FORWARD	10	10.2	plasma membrane,golgi	PM,G	PM	Cellulose synthesis
MGGD(pS)DDDEE(oxM)NLSLVPK	na	na	na	na	na	19.8596	AT3G03050.1	AT3G03050	10.2.1	cell wall.cellulose synthesis.cellulose synthase	Symbols: CSLD3, KJK, ATCSLD3 | CSLD3 (CELLULOSE SYNTHASE-LIKE D3); cellulose synthase/ transferase, transferring glycosyl groups | chr3:687052-691898 FORWARD	10	10.2	plasma membrane,golgi	PM,G	PM	Cellulose synthesis
NAIS(pS)PYIDPR	na	na	18.6216	19.7198	20.2313	21.391	AT4G32410.1	AT4G32410	10.2.1	cell wall.cellulose synthesis.cellulose synthase	Symbols: CESA1, RSW1 | CESA1 (CELLULOSE SYNTHASE 1); cellulose synthase/ transferase, transferring glycosyl groups | chr4:15640620-15646665 REVERSE	10	10.2	plasma membrane,golgi	PM,G	PM	Cellulose synthesis
N(pS)ESGLELLSK	na	na	na	20.1645	20.8493	21.6966	AT3G28180.1	AT3G28180	10.2	cell wall.cellulose synthesis	Symbols: ATCSLC04, CSLC04, ATCSLC4, CSLC4 | ATCSLC04 (CELLULOSE-SYNTHASE LIKE C4); cellulose synthase/ transferase, transferring glycosyl groups | chr3:10505829-10509239 FORWARD	10	10.2	plasma membrane	PM	PM	Cellulose synthesis
NTGPV(pS)TQAA(pS)ER	na	na	na	na	na	21.6586	AT5G05170.1	AT5G05170	10.2.1	cell wall.cellulose synthesis.cellulose synthase	Symbols: CESA3, IXR1, ATCESA3, ATH-B, CEV1 | CEV1 (CONSTITUTIVE EXPRESSION OF VSP 1); cellulose synthase/ transferase, transferring glycosyl groups | chr5:1530174-1535414 REVERSE	10	10.2	plasma membrane	PM	PM	Cellulose synthesis
NTGPVSTQAA(pS)ER	na	na	na	na	na	23.1191	AT5G05170.1	AT5G05170	10.2.1	cell wall.cellulose synthesis.cellulose synthase	Symbols: CESA3, IXR1, ATCESA3, ATH-B, CEV1 | CEV1 (CONSTITUTIVE EXPRESSION OF VSP 1); cellulose synthase/ transferase, transferring glycosyl groups | chr5:1530174-1535414 REVERSE	10	10.2	plasma membrane	PM	PM	Cellulose synthesis
QDTSGEFSAA(pS)PER	na	na	na	na	na	23.0257	AT5G05170.1	AT5G05170	10.2.1	cell wall.cellulose synthesis.cellulose synthase	Symbols: CESA3, IXR1, ATCESA3, ATH-B, CEV1 | CEV1 (CONSTITUTIVE EXPRESSION OF VSP 1); cellulose synthase/ transferase, transferring glycosyl groups | chr5:1530174-1535414 REVERSE	10	10.2	plasma membrane	PM	PM	Cellulose synthesis
QDTSGEFSAA(pS)PERLSVSSTIAGGK	na	na	na	na	na	21.0464	AT5G05170.1	AT5G05170	10.2.1	cell wall.cellulose synthesis.cellulose synthase	Symbols: CESA3, IXR1, ATCESA3, ATH-B, CEV1 | CEV1 (CONSTITUTIVE EXPRESSION OF VSP 1); cellulose synthase/ transferase, transferring glycosyl groups | chr5:1530174-1535414 REVERSE	10	10.2	plasma membrane	PM	PM	Cellulose synthesis
RLPYSSDVNQ(pS)PNRR	na	na	19.0447	19.9666	22.4405	na	AT5G05170.1	AT5G05170	10.2.1	cell wall.cellulose synthesis.cellulose synthase	Symbols: CESA3, IXR1, ATCESA3, ATH-B, CEV1 | CEV1 (CONSTITUTIVE EXPRESSION OF VSP 1); cellulose synthase/ transferase, transferring glycosyl groups | chr5:1530174-1535414 REVERSE	10	10.2	plasma membrane	PM	PM	Cellulose synthesis
RN(pS)ESGLELLSK	na	na	na	21.1346	20.1858	na	AT3G28180.1	AT3G28180	10.2	cell wall.cellulose synthesis	Symbols: ATCSLC04, CSLC04, ATCSLC4, CSLC4 | ATCSLC04 (CELLULOSE-SYNTHASE LIKE C4); cellulose synthase/ transferase, transferring glycosyl groups | chr3:10505829-10509239 FORWARD	10	10.2	plasma membrane	PM	PM	Cellulose synthesis
SS(pS)DSGLTELSK	na	na	20.6912	22.488	22.4056	23.6858	AT3G07330.1	AT3G07330	10.2	cell wall.cellulose synthesis	Symbols: ATCSLC06, CSLC06, ATCSLC6 | ATCSLC6 (CELLULOSE-SYNTHASE LIKE C6); cellulose synthase/ transferase, transferring glycosyl groups | chr3:2335612-2339100 REVERSE	10	10.2	golgi	G	ER+G	Cellulose synthesis
TT(pS)GPLGPSDR	na	na	19.6979	21.2507	21.4897	22.509	AT4G32410.1	AT4G32410	10.2.1	cell wall.cellulose synthesis.cellulose synthase	Symbols: CESA1, RSW1 | CESA1 (CELLULOSE SYNTHASE 1); cellulose synthase/ transferase, transferring glycosyl groups | chr4:15640620-15646665 REVERSE	10	10.2	plasma membrane,golgi	PM,G	PM	Cellulose synthesis
AQAS(pS)DGDEEEAIPLR	na	na	na	na	na	20.7597	AT5G16150.3	AT5G16150	2.2.2.6	major CHO metabolism.degradation.starch.transporter	Symbols: GLT1, PGLCT | PGLCT (PLASTIDIC GLC TRANSLOCATOR); carbohydrate transmembrane transporter/ sugar:hydrogen symporter | chr5:5272557-5275815 FORWARD	2	2.2	plastid	P	P	CHO metabolism
AQAS(pS)DGDEEEAIPLRSEGK	na	na	na	na	na	21.2471	AT5G16150.3	AT5G16150	2.2.2.6	major CHO metabolism.degradation.starch.transporter	Symbols: GLT1, PGLCT | PGLCT (PLASTIDIC GLC TRANSLOCATOR); carbohydrate transmembrane transporter/ sugar:hydrogen symporter | chr5:5272557-5275815 FORWARD	2	2.2	plastid	P	P	CHO metabolism
AS(pS)SVSTLYK	na	17.2594	19.4782	21.1534	21.8132	22.2919	AT4G03550.1	AT4G03550	3.6	minor CHO metabolism.callose	Symbols: ATGSL05, GSL05, ATGSL5, PMR4, GSL5 | ATGSL05 (GLUCAN SYNTHASE-LIKE 5); 1,3-beta-glucan synthase/ transferase, transferring glycosyl groups | chr4:1573348-1579696 FORWARD	3	3.6	plasma membrane	PM	PM	CHO metabolism
DIQDI(pS)LNLK	na	na	na	na	na	20.4558	AT5G20280.1	AT5G20280	2.1.1.1	major CHO metabolism.synthesis.sucrose.SPS	Symbols: ATSPS1F | ATSPS1F (sucrose phosphate synthase 1F); sucrose-phosphate synthase/ transferase, transferring glycosyl groups | chr5:6844714-6850154 REVERSE	2	2.1	cytosol	C	C	CHO metabolism
HPQWQSDDGGDNSEPE(pS)PSDSLR	na	na	na	na	na	22.2693	AT5G20280.1	AT5G20280	2.1.1.1	major CHO metabolism.synthesis.sucrose.SPS	Symbols: ATSPS1F | ATSPS1F (sucrose phosphate synthase 1F); sucrose-phosphate synthase/ transferase, transferring glycosyl groups | chr5:6844714-6850154 REVERSE	2	2.1	cytosol	C	C	CHO metabolism
IK(pS)HSDPP(pS)PSK	na	na	na	na	na	21.2919	AT1G34120.1	AT1G34120	3.4.1	minor CHO metabolism.myo-inositol.poly-phosphatases	Symbols: IP5PI, AT5P1, ATIP5PI | IP5PI (INOSITOL POLYPHOSPHATE 5-PHOSPHATASE I); inositol trisphosphate phosphatase/ inositol-polyphosphate 5-phosphatase | chr1:12426778-12429710 FORWARD	3	3.4	cytosol,nucleus	C,N	C	CHO metabolism
IN(pS)AE(pS)(oxM)ELWASQQK	na	na	na	na	na	21.1128	AT5G20280.1	AT5G20280	2.1.1.1	major CHO metabolism.synthesis.sucrose.SPS	Symbols: ATSPS1F | ATSPS1F (sucrose phosphate synthase 1F); sucrose-phosphate synthase/ transferase, transferring glycosyl groups | chr5:6844714-6850154 REVERSE	2	2.1	cytosol	C	C	CHO metabolism
IN(pS)AE(pS)MELWASQQK	na	na	na	na	na	20.8058	AT5G20280.1	AT5G20280	2.1.1.1	major CHO metabolism.synthesis.sucrose.SPS	Symbols: ATSPS1F | ATSPS1F (sucrose phosphate synthase 1F); sucrose-phosphate synthase/ transferase, transferring glycosyl groups | chr5:6844714-6850154 REVERSE	2	2.1	cytosol	C	C	CHO metabolism
IN(pS)AES(oxM)ELWASQQK	na	na	20.9323	22.6612	22.8769	23.6462	AT5G20280.1	AT5G20280	2.1.1.1	major CHO metabolism.synthesis.sucrose.SPS	Symbols: ATSPS1F | ATSPS1F (sucrose phosphate synthase 1F); sucrose-phosphate synthase/ transferase, transferring glycosyl groups | chr5:6844714-6850154 REVERSE	2	2.1	cytosol	C	C	CHO metabolism
IN(pS)AESMELWASQQK	na	na	17.8759	19.4261	20.7613	22.5413	AT5G20280.1	AT5G20280	2.1.1.1	major CHO metabolism.synthesis.sucrose.SPS	Symbols: ATSPS1F | ATSPS1F (sucrose phosphate synthase 1F); sucrose-phosphate synthase/ transferase, transferring glycosyl groups | chr5:6844714-6850154 REVERSE	2	2.1	cytosol	C	C	CHO metabolism
INSAE(pS)MELWASQQK	na	na	na	20.4326	21.2916	na	AT5G20280.1	AT5G20280	2.1.1.1	major CHO metabolism.synthesis.sucrose.SPS	Symbols: ATSPS1F | ATSPS1F (sucrose phosphate synthase 1F); sucrose-phosphate synthase/ transferase, transferring glycosyl groups | chr5:6844714-6850154 REVERSE	2	2.1	cytosol	C	C	CHO metabolism
KR(pS)FDER	na	na	na	na	na	22.5902	AT1G35580.2	AT1G35580	2.2.1.3.1	major CHO metabolism.degradation.sucrose.invertases.neutral	Symbols: CINV1 | CINV1 (cytosolic invertase 1); beta-fructofuranosidase | chr1:13122204-13125264 REVERSE	2	2.2	cytosol	C	C	CHO metabolism
R(pS)ASWPQL	na	na	na	na	na	20.1327	AT1G35580.2	AT1G35580	2.2.1.3.1	major CHO metabolism.degradation.sucrose.invertases.neutral	Symbols: CINV1 | CINV1 (cytosolic invertase 1); beta-fructofuranosidase | chr1:13122204-13125264 REVERSE	2	2.2	cytosol	C	C	CHO metabolism
RSA(pS)WPQL	na	na	na	na	na	21.1838	AT1G35580.2	AT1G35580	2.2.1.3.1	major CHO metabolism.degradation.sucrose.invertases.neutral	Symbols: CINV1 | CINV1 (cytosolic invertase 1); beta-fructofuranosidase | chr1:13122204-13125264 REVERSE	2	2.2	cytosol	C	C	CHO metabolism
RV(pS)SFEALQPATR	na	na	na	22.2786	21.8997	21.2071	AT1G74910.3	AT1G74910	2.1.2.1	major CHO metabolism.synthesis.starch.AGPase	ADP-glucose pyrophosphorylase family protein | chr1:28135361-28138768 REVERSE	2	2.1	cytosol	C	C	CHO metabolism
(pS)GSNNGVDTNLDAEDR	na	na	na	na	na	21.9597	AT5G11110.1	AT5G11110	2.1.1.1	major CHO metabolism.synthesis.sucrose.SPS	Symbols: SPS1, ATSPS2F, KNS2 | ATSPS2F (SUCROSE PHOSPHATE SYNTHASE 2F); sucrose-phosphate synthase | chr5:3536226-3541133 FORWARD	2	2.1	cytosol	C	C	CHO metabolism
(pS)QEFDPISSGVTNPR	na	na	na	20.9048	20.2412	21.8803	AT1G34120.1	AT1G34120	3.4.1	minor CHO metabolism.myo-inositol.poly-phosphatases	Symbols: IP5PI, AT5P1, ATIP5PI | IP5PI (INOSITOL POLYPHOSPHATE 5-PHOSPHATASE I); inositol trisphosphate phosphatase/ inositol-polyphosphate 5-phosphatase | chr1:12426778-12429710 FORWARD	3	3.4	cytosol,nucleus	C,N	C	CHO metabolism
(pS)SPSLLLR	na	na	na	na	na	20.6474	AT5G20280.1	AT5G20280	2.1.1.1	major CHO metabolism.synthesis.sucrose.SPS	Symbols: ATSPS1F | ATSPS1F (sucrose phosphate synthase 1F); sucrose-phosphate synthase/ transferase, transferring glycosyl groups | chr5:6844714-6850154 REVERSE	2	2.1	cytosol	C	C	CHO metabolism
(pS)VLD(pT)PLSSAR	na	na	na	na	na	20.9503	AT1G35580.2	AT1G35580	2.2.1.3.1	major CHO metabolism.degradation.sucrose.invertases.neutral	Symbols: CINV1 | CINV1 (cytosolic invertase 1); beta-fructofuranosidase | chr1:13122204-13125264 REVERSE	2	2.2	cytosol	C	C	CHO metabolism
(pS)YTNLLDLASGNFPV(oxM)GR	na	na	na	na	na	22.9943	AT1G06410.1	AT1G06410	3.2.3	minor CHO metabolism.trehalose.potential TPS/TPP	Symbols: ATTPS7, TPS7, ATTPSA | ATTPS7; alpha,alpha-trehalose-phosphate synthase (UDP-forming)/ transferase, transferring glycosyl groups / trehalose-phosphatase | chr1:1955413-1958756 FORWARD	3	3.2	cytosol	C	C	CHO metabolism
SA(pS)WPQL	20.3083	20.2474	22.4353	23.6852	24.4555	24.7467	AT1G35580.2	AT1G35580	2.2.1.3.1	major CHO metabolism.degradation.sucrose.invertases.neutral	Symbols: CINV1 | CINV1 (cytosolic invertase 1); beta-fructofuranosidase | chr1:13122204-13125264 REVERSE	2	2.2	cytosol	C	C	CHO metabolism
SD(pS)GINGVDFTEK	na	na	na	20.5119	20.0179	21.6787	AT5G40390.1	AT5G40390	3.1.2.1	minor CHO metabolism.raffinose family.raffinose synthases.known	Symbols: SIP1 | SIP1 (seed imbibition 1-like); galactinol-sucrose galactosyltransferase/ hydrolase, hydrolyzing O-glycosyl compounds | chr5:16161515-16165357 FORWARD	3	3.1	cytosol	C	C	CHO metabolism
SGE(oxM)TDSSLLSI(pS)PPSAR	na	na	na	19.6834	20.3881	20.2947	AT3G23920.1	AT3G23920	2.2.2.1.2	major CHO metabolism.degradation.starch.starch cleavage.beta amylase	Symbols: BAM1, BMY7, TR-BAMY | BAM1 (BETA-AMYLASE 1); beta-amylase | chr3:8641569-8644449 FORWARD	2	2.2	plastid	P	P	CHO metabolism
SLTELTG(pS)PQLR	na	na	na	20.309	21.1141	21.622	AT4G34860.2	AT4G34860	2.2.1.3.1	major CHO metabolism.degradation.sucrose.invertases.neutral	beta-fructofuranosidase, putative / invertase, putative / saccharase, putative / beta-fructosidase, putative | chr4:16609746-16612907 REVERSE	2	2.2	cytosol,plastid	C,P	P	CHO metabolism
SVLD(pT)PL(pS)SAR	na	na	na	na	na	22.0745	AT1G35580.2	AT1G35580	2.2.1.3.1	major CHO metabolism.degradation.sucrose.invertases.neutral	Symbols: CINV1 | CINV1 (cytosolic invertase 1); beta-fructofuranosidase | chr1:13122204-13125264 REVERSE	2	2.2	cytosol	C	C	CHO metabolism
SVLD(pT)PLSSAR	na	na	20.3833	21.4853	21.3966	22.2729	AT1G35580.2	AT1G35580	2.2.1.3.1	major CHO metabolism.degradation.sucrose.invertases.neutral	Symbols: CINV1 | CINV1 (cytosolic invertase 1); beta-fructofuranosidase | chr1:13122204-13125264 REVERSE	2	2.2	cytosol	C	C	CHO metabolism
SVLDTPL(pS)SAR	na	na	20.3516	20.9611	na	na	AT1G35580.2	AT1G35580	2.2.1.3.1	major CHO metabolism.degradation.sucrose.invertases.neutral	Symbols: CINV1 | CINV1 (cytosolic invertase 1); beta-fructofuranosidase | chr1:13122204-13125264 REVERSE	2	2.2	cytosol	C	C	CHO metabolism
SY(pS)DPP(pS)PGR	na	na	na	20.6439	na	22.5453	AT1G71710.2	AT1G71710	3.4.1	minor CHO metabolism.myo-inositol.poly-phosphatases	inositol polyphosphate 5-phosphatase, putative | chr1:26973567-26976831 REVERSE	3	3.4	cytosol	C	C	CHO metabolism
VLSLSP(pS)FR	na	na	na	na	na	20.486	AT1G70290.1	AT1G70290	3.2.3	minor CHO metabolism.trehalose.potential TPS/TPP	Symbols: ATTPS8, TPS8, ATTPSC | ATTPS8; alpha,alpha-trehalose-phosphate synthase (UDP-forming)/ transferase, transferring glycosyl groups / trehalose-phosphatase | chr1:26471078-26474786 REVERSE	3	3.2	vacuole,plasma membrane	V,PM	PM	CHO metabolism
V(oxM)TVPGNVSEFDEDQAYSVS(pS)DNPSSVSSDR	na	na	na	na	na	21.0358	AT1G06410.1	AT1G06410	3.2.3	minor CHO metabolism.trehalose.potential TPS/TPP	Symbols: ATTPS7, TPS7, ATTPSA | ATTPS7; alpha,alpha-trehalose-phosphate synthase (UDP-forming)/ transferase, transferring glycosyl groups / trehalose-phosphatase | chr1:1955413-1958756 FORWARD	3	3.2	cytosol	C	C	CHO metabolism
V(oxM)TVPGNVSEFDEDQAYSVSSDNP(pS)SVSSDR	na	na	na	na	na	20.902	AT1G06410.1	AT1G06410	3.2.3	minor CHO metabolism.trehalose.potential TPS/TPP	Symbols: ATTPS7, TPS7, ATTPSA | ATTPS7; alpha,alpha-trehalose-phosphate synthase (UDP-forming)/ transferase, transferring glycosyl groups / trehalose-phosphatase | chr1:1955413-1958756 FORWARD	3	3.2	cytosol	C	C	CHO metabolism
V(pS)SFEALQPATR	na	na	na	na	na	21.7422	AT1G74910.3	AT1G74910	2.1.2.1	major CHO metabolism.synthesis.starch.AGPase	ADP-glucose pyrophosphorylase family protein | chr1:28135361-28138768 REVERSE	2	2.1	cytosol	C	C	CHO metabolism
VS(pS)FEALQPATR	na	20.1352	21.5836	22.7049	23.1032	22.2291	AT1G74910.3	AT1G74910	2.1.2.1	major CHO metabolism.synthesis.starch.AGPase	ADP-glucose pyrophosphorylase family protein | chr1:28135361-28138768 REVERSE	2	2.1	cytosol	C	C	CHO metabolism
(ac)ADTPS(pS)PAGDGGESGGSVR	na	na	18.8182	19.4813	21.1861	22.2774	AT2G38880.6	AT2G38880	27.3.15	RNA.regulation of transcription.CCAAT box binding factor family, HAP3	Symbols: NF-YB1 | NF-YB1 (NUCLEAR FACTOR Y, SUBUNIT B1); transcription factor | chr2:16238492-16240476 FORWARD	27	27.3	nucleus	N	N	DNA/RNA
(ac)AESQTGGGGGGSHESGGDQ(pS)PR	na	na	19.824	21.0528	21.1626	na	AT3G53340.1	AT3G53340	27.3.15	RNA.regulation of transcription.CCAAT box binding factor family, HAP3	Symbols: NF-YB10 | NF-YB10 (NUCLEAR FACTOR Y, SUBUNIT B10); transcription factor | chr3:19774331-19776205 REVERSE	27	27.3	nucleus	N	N	DNA/RNA
(ac)ANIESEAVDFEPEEDDL(oxM)DEEGTAIDGADV(pS)PR	na	na	na	na	na	24.6061	AT1G51510.1	AT1G51510	27.4	RNA.RNA binding	Symbols: Y14 | Y14; RNA binding / protein binding | chr1:19102799-19104850 REVERSE	27	27.4	cytosol,nucleus	C,N	C	DNA/RNA
(ac)ANIESEAVDFEPEEDDLMDEEGTAIDGADV(pS)PR	na	na	na	na	na	23.5949	AT1G51510.1	AT1G51510	27.4	RNA.RNA binding	Symbols: Y14 | Y14; RNA binding / protein binding | chr1:19102799-19104850 REVERSE	27	27.4	cytosol,nucleus	C,N	C	DNA/RNA
(ac)GD(pS)EDETGYPKK	na	na	17.4531	20.3533	20.0089	21.3699	AT3G24490.1	AT3G24490	27.3.30	RNA.regulation of transcription.Trihelix, Triple-Helix transcription factor family	transcription factor | chr3:8910770-8912196 FORWARD	27	27.3	nucleus	N	N	DNA/RNA
(ac)(oxM)D(pS)DLEPVALTPQK	na	na	na	na	na	20.2207	AT3G22220.2	AT3G22220	27.3.67	RNA.regulation of transcription.putative transcription regulator	hAT dimerisation domain-containing protein | chr3:7839616-7842874 REVERSE	27	27.3	nucleus	N	N	DNA/RNA
(ac)(oxM)ELSV(pS)SPK	na	na	17.8885	na	19.334	20.421	AT3G27700.2	AT3G27700	27.4	RNA.RNA binding	RNA recognition motif (RRM)-containing protein | chr3:10257117-10261974 REVERSE	27	27.4	nucleus	N	N	DNA/RNA
(ac)(oxM)ELSVS(pS)PK	na	na	na	na	na	na	AT3G27700.2	AT3G27700	27.4	RNA.RNA binding	RNA recognition motif (RRM)-containing protein | chr3:10257117-10261974 REVERSE	27	27.4	nucleus	N	N	DNA/RNA
(ac)(oxM)ESTESYAAG(pS)PEELAK	na	na	na	19.2426	20.7456	21.7281	AT5G04430.1	AT5G04430	27.4	RNA.RNA binding	Symbols: BTR1, BTR1L | BTR1L (BINDING TO TOMV RNA 1L (LONG FORM)); nucleic acid binding | chr5:1250251-1253865 REVERSE	27	27.4	nucleus	N	N	DNA/RNA
(ac)(oxM)ESTESYAAG(pS)PEELAKR	na	na	na	20.8663	na	21.7767	AT5G04430.1	AT5G04430	27.4	RNA.RNA binding	Symbols: BTR1, BTR1L | BTR1L (BINDING TO TOMV RNA 1L (LONG FORM)); nucleic acid binding | chr5:1250251-1253865 REVERSE	27	27.4	nucleus	N	N	DNA/RNA
(ac)(oxM)EVYNDD(pT)E(oxM)RSPETQPIK	na	na	na	21.6387	23.0132	na	AT3G42170.1	AT3G42170	28.99	DNA.unspecified	DNA binding | chr3:14320952-14324069 FORWARD	28	28.99	nucleus	N	N	DNA/RNA
(ac)(oxM)EVYNDD(pT)EMRSPETQPIK	na	na	na	na	na	22.0224	AT3G42170.1	AT3G42170	28.99	DNA.unspecified	DNA binding | chr3:14320952-14324069 FORWARD	28	28.99	nucleus	N	N	DNA/RNA
(ac)(oxM)EVYNDDTE(oxM)R(pS)PETQPIK	na	na	na	22.8341	22.763	24.2862	AT3G42170.1	AT3G42170	28.99	DNA.unspecified	DNA binding | chr3:14320952-14324069 FORWARD	28	28.99	nucleus	N	N	DNA/RNA
(ac)(oxM)EVYNDDTEMR(pS)PETQPIK	na	na	na	na	na	21.6628	AT3G42170.1	AT3G42170	28.99	DNA.unspecified	DNA binding | chr3:14320952-14324069 FORWARD	28	28.99	nucleus	N	N	DNA/RNA
(ac)MELSV(pS)SPK	na	na	na	na	na	19.1264	AT3G27700.2	AT3G27700	27.4	RNA.RNA binding	RNA recognition motif (RRM)-containing protein | chr3:10257117-10261974 REVERSE	27	27.4	nucleus	N	N	DNA/RNA
(ac)MESTESYAAG(pS)PEELAK	na	na	na	na	na	20.9255	AT5G04430.1	AT5G04430	27.4	RNA.RNA binding	Symbols: BTR1, BTR1L | BTR1L (BINDING TO TOMV RNA 1L (LONG FORM)); nucleic acid binding | chr5:1250251-1253865 REVERSE	27	27.4	nucleus	N	N	DNA/RNA
(ac)MESTESYAAG(pS)PEELAKR	na	na	na	na	19.6158	21.7614	AT5G04430.1	AT5G04430	27.4	RNA.RNA binding	Symbols: BTR1, BTR1L | BTR1L (BINDING TO TOMV RNA 1L (LONG FORM)); nucleic acid binding | chr5:1250251-1253865 REVERSE	27	27.4	nucleus	N	N	DNA/RNA
(ac)MEVYNDD(pT)EMRSPETQPIK	na	na	na	na	na	21.5789	AT3G42170.1	AT3G42170	28.99	DNA.unspecified	DNA binding | chr3:14320952-14324069 FORWARD	28	28.99	nucleus	N	N	DNA/RNA
(ac)MEVYNDDTEMR(pS)PETQPIK	na	na	na	na	na	22.4846	AT3G42170.1	AT3G42170	28.99	DNA.unspecified	DNA binding | chr3:14320952-14324069 FORWARD	28	28.99	nucleus	N	N	DNA/RNA
(ac)(pS)IEEENVPTTVDSGAADTTVK	na	na	na	na	na	21.6157	AT2G30620.2	AT2G30620	28.1.3.1	DNA.synthesis/chromatin structure.histone.H1	histone H1.2 | chr2:13044931-13046511 FORWARD	28	28.1	nucleus	N	N	DNA/RNA
(ac)SGLYNYNNF(pS)PSR	na	na	na	na	na	20.5036	AT3G08620.1	AT3G08620	27.4	RNA.RNA binding	KH domain-containing protein | chr3:2617768-2620573 FORWARD	27	27.4	cytosol	C	C	DNA/RNA
(ac)SIEEENVP(pT)TVDSGAADTTVK	na	na	na	19.7199	20.9782	21.8499	AT2G30620.2	AT2G30620	28.1.3.1	DNA.synthesis/chromatin structure.histone.H1	histone H1.2 | chr2:13044931-13046511 FORWARD	28	28.1	nucleus	N	N	DNA/RNA
ADMDAGKGK(pS)PENK	na	na	na	na	na	21.2176	AT4G39680.2	AT4G39680	27.3.67	RNA.regulation of transcription.putative transcription regulator	SAP domain-containing protein | chr4:18414306-18417530 REVERSE	27	27.3	nucleus	N	N	DNA/RNA
AE(pS)(oxM)TNPVKPAVLPVVPEK	na	na	na	na	na	21.2612	AT1G73150.1	AT1G73150	27.3.52	RNA.regulation of transcription.Global transcription factor group	Symbols: GTE3 | GTE3 (GLOBAL TRANSCRIPTION FACTOR GROUP E 3); DNA binding / histone binding | chr1:27504112-27506112 REVERSE	27	27.3	nucleus	N	N	DNA/RNA
AFDDADYVKDDDEEEEEAV(pS)DVELENK	na	na	na	na	na	21.2423	AT1G56460.1	AT1G56460	27.3.99	RNA.regulation of transcription.unclassified	PAPA-1-like family protein / zinc finger (HIT type) family protein | chr1:21146289-21149616 FORWARD	27	27.3	nucleus	N	N	DNA/RNA
AGLP(pS)P(oxM)R	na	18.8561	na	na	21.9484	22.9321	AT2G29210.1	AT2G29210	27.1.1	RNA.processing.splicing	splicing factor PWI domain-containing protein | chr2:12558051-12562348 FORWARD	27	27.1	nucleus	N	N	DNA/RNA
AKPAAAPA(pS)TPQKTEEK	na	na	na	20.7332	21.996	na	AT5G22650.1	AT5G22650	27.3.55	RNA.regulation of transcription.HDA	Symbols: HD2B, HDT02, HDT2, ATHD2B, HDA4, HD2 | HD2B (HISTONE DEACETYLASE 2B); histone deacetylase | chr5:7534017-7536273 FORWARD	27	27.3	nucleus	N	N	DNA/RNA
AKPAAAPAS(pT)PQKTEEK	na	19.1478	na	21.6936	22.2096	20.4743	AT5G22650.1	AT5G22650	27.3.55	RNA.regulation of transcription.HDA	Symbols: HD2B, HDT02, HDT2, ATHD2B, HDA4, HD2 | HD2B (HISTONE DEACETYLASE 2B); histone deacetylase | chr5:7534017-7536273 FORWARD	27	27.3	nucleus	N	N	DNA/RNA
A(oxM)(pS)PISEVDVKPGFSSR	na	na	na	20.5617	20.5727	21.3477	AT1G51140.1	AT1G51140	27.3.6	RNA.regulation of transcription.bHLH,Basic Helix-Loop-Helix family	basic helix-loop-helix (bHLH) family protein | chr1:18943457-18945753 REVERSE	27	27.3	nucleus	N	N	DNA/RNA
ANLQTEDPGSPV(pS)PK	na	na	na	na	na	20.8459	AT3G09670.2	AT3G09670	27.3.68	RNA.regulation of transcription.PWWP domain protein	PWWP domain-containing protein | chr3:2966375-2968972 FORWARD	27	27.3	nucleus	N	N	DNA/RNA
APAPVP(pS)SPGR	18.5785	18.8317	19.0391	21.2264	21.3932	22.3076	AT4G08350.1	AT4G08350	27.3.52	RNA.regulation of transcription.Global transcription factor group	Symbols: GTA02, GTA2 | GTA2 (GLOBAL TRANSCRIPTION FACTOR GROUP A2); structural constituent of ribosome / transcription elongation regulator/ transcription factor | chr4:5286229-5292239 FORWARD	27	27.3	nucleus	N	N	DNA/RNA
APAPVPS(pS)PGR	na	na	na	na	na	21.82	AT4G08350.1	AT4G08350	27.3.52	RNA.regulation of transcription.Global transcription factor group	Symbols: GTA02, GTA2 | GTA2 (GLOBAL TRANSCRIPTION FACTOR GROUP A2); structural constituent of ribosome / transcription elongation regulator/ transcription factor | chr4:5286229-5292239 FORWARD	27	27.3	nucleus	N	N	DNA/RNA
APD(pS)FDSDDEFPGEEDNDTSDGVIVAR	na	na	na	na	na	21.2601	AT1G07000.1	AT1G07000	27.3.99	RNA.regulation of transcription.unclassified	Symbols: ATEXO70B2 | ATEXO70B2 (exocyst subunit EXO70 family protein B2); protein binding | chr1:2150194-2152325 REVERSE	27	27.3	cytosol	C	C	DNA/RNA
APDSFD(pS)DDEFPGEEDNDTSDGVIVAR	na	na	na	na	na	21.7973	AT1G07000.1	AT1G07000	27.3.99	RNA.regulation of transcription.unclassified	Symbols: ATEXO70B2 | ATEXO70B2 (exocyst subunit EXO70 family protein B2); protein binding | chr1:2150194-2152325 REVERSE	27	27.3	cytosol	C	C	DNA/RNA
APPP(pS)STGSPPR	na	na	19.3309	20.9263	20.2892	22.1569	AT3G01540.1	AT3G01540	27.1.2	RNA.processing.RNA helicase	Symbols: DRH1, ATDRH1 | DRH1 (DEAD BOX RNA HELICASE 1); ATP-dependent RNA helicase/ ATPase | chr3:212751-216671 REVERSE	27	27.1	nucleus	N	N	DNA/RNA
APPPS(pS)TGSPPR	na	na	na	na	22.3267	22.3259	AT3G01540.1	AT3G01540	27.1.2	RNA.processing.RNA helicase	Symbols: DRH1, ATDRH1 | DRH1 (DEAD BOX RNA HELICASE 1); ATP-dependent RNA helicase/ ATPase | chr3:212751-216671 REVERSE	27	27.1	nucleus	N	N	DNA/RNA
APPPSS(pT)GSPPR	na	na	na	21.5915	22.5092	na	AT3G01540.1	AT3G01540	27.1.2	RNA.processing.RNA helicase	Symbols: DRH1, ATDRH1 | DRH1 (DEAD BOX RNA HELICASE 1); ATP-dependent RNA helicase/ ATPase | chr3:212751-216671 REVERSE	27	27.1	nucleus	N	N	DNA/RNA
APPPSSTG(pS)PPR	na	na	na	17.8994	20.6434	19.7896	AT3G01540.1	AT3G01540	27.1.2	RNA.processing.RNA helicase	Symbols: DRH1, ATDRH1 | DRH1 (DEAD BOX RNA HELICASE 1); ATP-dependent RNA helicase/ ATPase | chr3:212751-216671 REVERSE	27	27.1	nucleus	N	N	DNA/RNA
AQLVS(pT)GGSPK	na	na	na	na	na	na	AT3G24870.2	AT3G24870	27.3.67	RNA.regulation of transcription.putative transcription regulator	DNA binding | chr3:9074665-9084278 REVERSE	27	27.3	nucleus	N	N	DNA/RNA
AQLVSTGG(pS)PK	na	na	19.4935	21.3652	21.9267	22.86	AT3G24870.2	AT3G24870	27.3.67	RNA.regulation of transcription.putative transcription regulator	DNA binding | chr3:9074665-9084278 REVERSE	27	27.3	nucleus	N	N	DNA/RNA
AQN(pT)PEPASAPAN(oxM)LSFGGVGGPG(pS)PR	na	na	na	na	na	20.6157	AT4G17950.1	AT4G17950	27.3.67	RNA.regulation of transcription.putative transcription regulator	DNA-binding family protein | chr4:9966990-9969232 REVERSE	27	27.3	nucleus	N	N	DNA/RNA
AQNTPEPASAPAN(oxM)LSFGGVGGPG(pS)PR	na	na	19.057	21.8329	23.0363	22.7474	AT4G17950.1	AT4G17950	27.3.67	RNA.regulation of transcription.putative transcription regulator	DNA-binding family protein | chr4:9966990-9969232 REVERSE	27	27.3	nucleus	N	N	DNA/RNA
AQNTPEPASAPANMLSFGGVGGPG(pS)PR	na	na	na	na	21.0868	22.1959	AT4G17950.1	AT4G17950	27.3.67	RNA.regulation of transcription.putative transcription regulator	DNA-binding family protein | chr4:9966990-9969232 REVERSE	27	27.3	nucleus	N	N	DNA/RNA
ARDR(pS)PVLDDEG(pS)PK	na	na	19.3517	21.9885	22.0509	23.7938	AT2G37340.3	AT2G37340	27.1.1	RNA.processing.splicing	Symbols: RSZ33, ATRSZ33 | RSZ33; nucleic acid binding / nucleotide binding / zinc ion binding | chr2:15670147-15672700 REVERSE	27	27.1	nucleus	N	N	DNA/RNA
ARL(pS)PDYK	na	17.967	19.362	21.8033	22.2609	22.4689	AT5G52040.3	AT5G52040	27.1.1	RNA.processing.splicing	Symbols: ATRSP41 | ATRSP41; RNA binding / nucleic acid binding / nucleotide binding | chr5:21130320-21133551 FORWARD	27	27.1	nucleus	N	N	DNA/RNA
ARL(pS)PDYKR	17.9974	20.3493	21.1709	23.0155	22.9773	21.563	AT5G52040.3	AT5G52040	27.1.1	RNA.processing.splicing	Symbols: ATRSP41 | ATRSP41; RNA binding / nucleic acid binding / nucleotide binding | chr5:21130320-21133551 FORWARD	27	27.1	nucleus	N	N	DNA/RNA
AR(pS)PEYDR	na	na	na	na	na	20.1599	AT3G61860.1	AT3G61860	27.1.1	RNA.processing.splicing	Symbols: ATRSP31, RSP31 | RSP31; RNA binding / nucleic acid binding / nucleotide binding | chr3:22900068-22902395 REVERSE	27	27.1	nucleus	N	N	DNA/RNA
AR(pS)PPPPR	na	na	na	na	na	22.6076	AT2G24590.1	AT2G24590	27.1.1	RNA.processing.splicing	splicing factor, putative | chr2:10449631-10451184 FORWARD	27	27.1	nucleus	N	N	DNA/RNA
AR(pS)PPRVEQER	19.3491	18.5106	19.2527	22.5443	22.2855	22.3099	AT5G54310.1	AT5G54310	27.3.99	RNA.regulation of transcription.unclassified	Symbols: AGD5 | AGD5 (ARF-GAP domain 5); ARF GTPase activator/ DNA binding / zinc ion binding | chr5:22057052-22061270 REVERSE	27	27.3	cytosol,plasma membrane	C,PM	PM	DNA/RNA
A(pS)PSFNPLA(pS)PDSDAGIEK	na	na	na	na	na	20.2436	AT5G19520.1	AT5G19520	27.3.67	RNA.regulation of transcription.putative transcription regulator	Symbols: MSL9 | MSL9 (MECHANOSENSITIVE CHANNEL OF SMALL CONDUCTANCE-LIKE 9); mechanically-gated ion channel | chr5:6585421-6588936 FORWARD	27	27.3	cytosol	C	C	DNA/RNA
A(pS)PSKE(oxM)(pS)PERR	na	na	na	16.7134	na	24.3495	AT5G64200.2	AT5G64200	27.1.1	RNA.processing.splicing	Symbols: ATSC35, SC35 | ATSC35; RNA binding / nucleic acid binding / nucleotide binding | chr5:25681202-25683641 REVERSE	27	27.1	nucleus	N	N	DNA/RNA
A(pS)PSKEM(pS)PERR	na	na	17.1821	20.1175	21.0894	23.6444	AT5G64200.2	AT5G64200	27.1.1	RNA.processing.splicing	Symbols: ATSC35, SC35 | ATSC35; RNA binding / nucleic acid binding / nucleotide binding | chr5:25681202-25683641 REVERSE	27	27.1	nucleus	N	N	DNA/RNA
ASDYSVS(pS)AGDPFR	na	na	na	na	na	20.2122	AT1G08680.2	AT1G08680	27.3.99	RNA.regulation of transcription.unclassified	Symbols: ZIGA4, AGD14 | ZIGA4 (ARF GAP-like zinc finger-containing protein ZiGA4); ARF GTPase activator/ DNA binding / zinc ion binding | chr1:2762590-2768967 FORWARD	27	27.3	cytosol,plasma membrane	C,PM	PM	DNA/RNA
ASFIA(pS)PR	na	16.4002	na	19.5138	20.4104	20.7648	AT3G02830.1	AT3G02830	27.3.12	RNA.regulation of transcription.C3H zinc finger family	Symbols: ZFN1 | ZFN1 (ZINC FINGER PROTEIN 1); DNA binding / nuclease/ nucleic acid binding | chr3:613802-616144 FORWARD	27	27.3	nucleus	N	N	DNA/RNA
ASG(pS)PPVPV(oxM)H(pS)PPRPVTVK	na	na	na	na	21.6084	22.7242	AT1G77180.3	AT1G77180	28.1	DNA.synthesis/chromatin structure	chromatin protein family | chr1:28999618-29002135 REVERSE	28	28.1	nucleus	N	N	DNA/RNA
ASG(pS)PPVPVMH(pS)PPRPVTVK	na	na	na	20.5458	21.9795	22.7383	AT1G77180.3	AT1G77180	28.1	DNA.synthesis/chromatin structure	chromatin protein family | chr1:28999618-29002135 REVERSE	28	28.1	nucleus	N	N	DNA/RNA
ASPSFNPLA(pS)PDSDAGIEK	na	na	na	na	19.4584	21.0632	AT5G19520.1	AT5G19520	27.3.67	RNA.regulation of transcription.putative transcription regulator	Symbols: MSL9 | MSL9 (MECHANOSENSITIVE CHANNEL OF SMALL CONDUCTANCE-LIKE 9); mechanically-gated ion channel | chr5:6585421-6588936 FORWARD	27	27.3	cytosol	C	C	DNA/RNA
AS(pS)FVY(pS)PGR	na	na	na	na	na	20.9179	AT1G08680.2	AT1G08680	27.3.99	RNA.regulation of transcription.unclassified	Symbols: ZIGA4, AGD14 | ZIGA4 (ARF GAP-like zinc finger-containing protein ZiGA4); ARF GTPase activator/ DNA binding / zinc ion binding | chr1:2762590-2768967 FORWARD	27	27.3	cytosol,plasma membrane	C,PM	PM	DNA/RNA
AS(pS)PPEGEDEFTDDDGTK	na	na	na	na	na	21.5064	AT5G16260.1	AT5G16260	27.4	RNA.RNA binding	RNA recognition motif (RRM)-containing protein | chr5:5311207-5315767 FORWARD	27	27.4	nucleus	N	N	DNA/RNA
ASSFVY(pS)PGR	na	na	na	18.132	na	20.6926	AT1G08680.2	AT1G08680	27.3.99	RNA.regulation of transcription.unclassified	Symbols: ZIGA4, AGD14 | ZIGA4 (ARF GAP-like zinc finger-containing protein ZiGA4); ARF GTPase activator/ DNA binding / zinc ion binding | chr1:2762590-2768967 FORWARD	27	27.3	cytosol,plasma membrane	C,PM	PM	DNA/RNA
ATDILQG(pS)PVE(pS)GPTTPLPDKK	na	na	na	19.6907	na	21.6052	AT1G20670.1	AT1G20670	27.3.42	RNA.regulation of transcription.Bromodomain proteins	DNA-binding bromodomain-containing protein | chr1:7164190-7168021 REVERSE	27	27.3	nucleus	N	N	DNA/RNA
ATDILQG(pS)PVESGPTTPLPDKK	na	na	na	na	21.3954	21.9243	AT1G20670.1	AT1G20670	27.3.42	RNA.regulation of transcription.Bromodomain proteins	DNA-binding bromodomain-containing protein | chr1:7164190-7168021 REVERSE	27	27.3	nucleus	N	N	DNA/RNA
AVDAG(oxM)LDYD(pS)DDNPIVVDKR	na	na	na	21.6619	21.9039	22.9556	AT2G47330.1	AT2G47330	28.1	DNA.synthesis/chromatin structure	DEAD/DEAH box helicase, putative | chr2:19428897-19431720 REVERSE	28	28.1	nucleus	N	N	DNA/RNA
AVDAGMLDYD(pS)DDNPIVVDKR	na	na	na	na	20.5363	21.5696	AT2G47330.1	AT2G47330	28.1	DNA.synthesis/chromatin structure	DEAD/DEAH box helicase, putative | chr2:19428897-19431720 REVERSE	28	28.1	nucleus	N	N	DNA/RNA
DDDSRGNGY(pS)PER	na	na	na	21.0666	21.268	24.3625	AT5G52040.3	AT5G52040	27.1.1	RNA.processing.splicing	Symbols: ATRSP41 | ATRSP41; RNA binding / nucleic acid binding / nucleotide binding | chr5:21130320-21133551 FORWARD	27	27.1	nucleus	N	N	DNA/RNA
DDDSRGNGY(pS)PERR	na	na	na	20.3945	19.9104	23.0143	AT5G52040.3	AT5G52040	27.1.1	RNA.processing.splicing	Symbols: ATRSP41 | ATRSP41; RNA binding / nucleic acid binding / nucleotide binding | chr5:21130320-21133551 FORWARD	27	27.1	nucleus	N	N	DNA/RNA
DGALTSNDELESI(pS)AR	na	na	na	na	na	20.7407	AT3G54610.1	AT3G54610	27.3.54	RNA.regulation of transcription.Histone acetyltransferases	Symbols: HAT1, GCN5, HAG1, HAC3, HAG01, BGT | GCN5; DNA binding / H3 histone acetyltransferase/ histone acetyltransferase | chr3:20213560-20217653 FORWARD	27	27.3	nucleus	N	N	DNA/RNA
DGELGEL(pS)PDIR	na	na	na	21.4816	22.0626	23.8918	AT3G26935.1	AT3G26935	27.3.99	RNA.regulation of transcription.unclassified	zinc finger (DHHC type) family protein | chr3:9932600-9935499 REVERSE	27	27.3	plasma membrane	PM	PM	DNA/RNA
DG(pS)VDGFTP(oxM)GVDER	na	na	na	na	na	20.5458	AT2G43410.1	AT2G43410	27.4	RNA.RNA binding	Symbols: FPA | FPA; RNA binding | chr2:18025247-18031243 REVERSE	27	27.4	nucleus	N	N	DNA/RNA
DGVVG(pS)EEEDEIK	na	na	na	na	na	20.8064	AT5G27650.1	AT5G27650	27.3.68	RNA.regulation of transcription.PWWP domain protein	PWWP domain-containing protein | chr5:9785407-9789232 FORWARD	27	27.3	nucleus	N	N	DNA/RNA
DHRA(pS)DDDEEGEIR	na	na	na	21.5573	21.42	23.2601	AT1G80930.1	AT1G80930	27.4	RNA.RNA binding	MIF4G domain-containing protein / MA3 domain-containing protein | chr1:30405432-30409710 REVERSE	27	27.4	nucleus	N	N	DNA/RNA
DHRA(pS)DDDEEGEIRSER	na	na	18.9362	21.6729	20.7172	na	AT1G80930.1	AT1G80930	27.4	RNA.RNA binding	MIF4G domain-containing protein / MA3 domain-containing protein | chr1:30405432-30409710 REVERSE	27	27.4	nucleus	N	N	DNA/RNA
DR(pS)PLPPPRR	na	na	18.4912	21.0443	20.6546	21.4785	AT2G27100.1	AT2G27100	27.3.11	RNA.regulation of transcription.C2H2 zinc finger family	Symbols: SE | SE (SERRATE); DNA binding / transcription factor | chr2:11572550-11576658 FORWARD	27	27.3	nucleus	N	N	DNA/RNA
DR(pS)PVLDDEG(pS)PK	na	20.0691	20.0317	23.5044	23.3631	26.1855	AT2G37340.3	AT2G37340	27.1.1	RNA.processing.splicing	Symbols: RSZ33, ATRSZ33 | RSZ33; nucleic acid binding / nucleotide binding / zinc ion binding | chr2:15670147-15672700 REVERSE	27	27.1	nucleus	N	N	DNA/RNA
DR(pS)PVLDDEGSPK	na	na	na	18.5626	18.7615	21.445	AT2G37340.3	AT2G37340	27.1.1	RNA.processing.splicing	Symbols: RSZ33, ATRSZ33 | RSZ33; nucleic acid binding / nucleotide binding / zinc ion binding | chr2:15670147-15672700 REVERSE	27	27.1	nucleus	N	N	DNA/RNA
DSDGGYDGAE(pS)P(oxM)QK	na	na	na	na	na	21.2294	AT4G25500.2	AT4G25500	27.1.1	RNA.processing.splicing	Symbols: ATRSP35, ATRSP40, AT-SRP40, RSP35 | ATRSP35; RNA binding / nucleic acid binding / nucleotide binding | chr4:13024571-13027440 FORWARD	27	27.1	nucleus	N	N	DNA/RNA
DTDF(pS)AESPDLEEDGGGGGGGR	na	na	na	na	20.7615	na	AT5G28040.1	AT5G28040	27.3.49	RNA.regulation of transcription.GeBP like	transcription regulator | chr5:10037269-10039001 REVERSE	27	27.3	nucleus	N	N	DNA/RNA
DTDFSAE(pS)PDLEEDGGGGGGGR	na	na	na	21.3442	20.2526	22.1419	AT5G28040.1	AT5G28040	27.3.49	RNA.regulation of transcription.GeBP like	transcription regulator | chr5:10037269-10039001 REVERSE	27	27.3	nucleus	N	N	DNA/RNA
DVGLDIV(pS)DEETNGR	na	na	na	na	na	21.5107	AT3G21810.1	AT3G21810	27.3.99	RNA.regulation of transcription.unclassified	zinc finger (CCCH-type) family protein | chr3:7684430-7688616 FORWARD	27	27.3	nucleus	N	N	DNA/RNA
DY(pS)PPLAR	na	na	17.8645	20.1645	na	21.7207	AT4G28990.1	AT4G28990	27.4	RNA.RNA binding	RNA-binding protein-related | chr4:14291151-14293174 FORWARD	27	27.4	nucleus	N	N	DNA/RNA
EDG(pT)DDDDDDDVPISK	na	na	na	na	na	21.99	AT5G55300.1	AT5G55300	28.1	DNA.synthesis/chromatin structure	Symbols: TOP1ALPHA, TOP1 | TOP1ALPHA (DNA TOPOISOMERASE I ALPHA); DNA topoisomerase type I | chr5:22424577-22429495 REVERSE	28	28.1	nucleus	N	N	DNA/RNA
EEDLKNLS(pS)P	na	na	na	na	na	20.7198	AT2G41630.1	AT2G41630	27.2	RNA.transcription	Symbols: TFIIB | TFIIB (TRANSCRIPTION FACTOR II B); RNA polymerase II transcription factor/ protein binding / transcription regulator/ translation initiation factor/ zinc ion binding | chr2:17355331-17357598 REVERSE	27	27.2	nucleus	N	N	DNA/RNA
EGEEANTELE(pS)DDEDGLIYNPLK	na	na	na	na	na	22.7076	AT5G06160.1	AT5G06160	27.1.1	RNA.processing.splicing	Symbols: ATO | ATO (ATROPOS); nucleic acid binding / zinc ion binding | chr5:1862369-1866433 REVERSE	27	27.1	nucleus	N	N	DNA/RNA
EGEL(pS)FDYR	na	na	na	na	na	20.785	AT3G26910.1	AT3G26910	27.3.67	RNA.regulation of transcription.putative transcription regulator	hydroxyproline-rich glycoprotein family protein | chr3:9915128-9918743 REVERSE	27	27.3	nucleus	N	N	DNA/RNA
EGIE(pS)DEEIR	na	na	na	21.5428	21.0741	23.1118	AT5G11260.1	AT5G11260	27.3.35	RNA.regulation of transcription.bZIP transcription factor family	Symbols: HY5, TED 5 | HY5 (ELONGATED HYPOCOTYL 5); DNA binding / double-stranded DNA binding / transcription factor | chr5:3593380-3594992 REVERSE	27	27.3	nucleus	N	N	DNA/RNA
EK(pS)LEIEPK	19.0015	17.4691	18.6743	21.7723	21.5886	22.1551	AT2G16940.1	AT2G16940	27.4	RNA.RNA binding	RNA recognition motif (RRM)-containing protein | chr2:7342607-7347408 REVERSE	27	27.4	nucleus	N	N	DNA/RNA
EL(pS)HEQPR	na	na	na	na	na	20.8712	AT3G50670.1	AT3G50670	27.1.1	RNA.processing.splicing	Symbols: U1-70K, U1SNRNP | U1-70K (U1 SMALL NUCLEAR RIBONUCLEOPROTEIN-70K); RNA binding / nucleic acid binding / nucleotide binding | chr3:18826300-18829618 REVERSE	27	27.1	nucleus	N	N	DNA/RNA
EL(pS)PTGLD(pS)SPR	na	na	na	na	na	21.1307	AT3G51950.2	AT3G51950	27.3.99	RNA.regulation of transcription.unclassified	zinc finger (CCCH-type) family protein / RNA recognition motif (RRM)-containing protein | chr3:19277778-19281346 REVERSE	27	27.3	nucleus	N	N	DNA/RNA
ERG(pS)PDYGR	na	na	na	na	na	22.7675	AT5G52040.3	AT5G52040	27.1.1	RNA.processing.splicing	Symbols: ATRSP41 | ATRSP41; RNA binding / nucleic acid binding / nucleotide binding | chr5:21130320-21133551 FORWARD	27	27.1	nucleus	N	N	DNA/RNA
ER(pS)PDVRR	na	na	na	na	na	22.6943	AT1G80930.1	AT1G80930	27.4	RNA.RNA binding	MIF4G domain-containing protein / MA3 domain-containing protein | chr1:30405432-30409710 REVERSE	27	27.4	nucleus	N	N	DNA/RNA
ER(pT)SPDYGR	na	na	na	na	19.7926	24.0076	AT5G52040.3	AT5G52040	27.1.1	RNA.processing.splicing	Symbols: ATRSP41 | ATRSP41; RNA binding / nucleic acid binding / nucleotide binding | chr5:21130320-21133551 FORWARD	27	27.1	nucleus	N	N	DNA/RNA
ERT(pS)PDYGR	na	na	na	na	na	24.4724	AT5G52040.3	AT5G52040	27.1.1	RNA.processing.splicing	Symbols: ATRSP41 | ATRSP41; RNA binding / nucleic acid binding / nucleotide binding | chr5:21130320-21133551 FORWARD	27	27.1	nucleus	N	N	DNA/RNA
ERVA(pS)PENGAVR	19.2205	19.2904	21.1899	22.2895	22.4327	22.5531	AT5G52040.3	AT5G52040	27.1.1	RNA.processing.splicing	Symbols: ATRSP41 | ATRSP41; RNA binding / nucleic acid binding / nucleotide binding | chr5:21130320-21133551 FORWARD	27	27.1	nucleus	N	N	DNA/RNA
E(pS)SPGFDVLVDNEAGDSEYYHVEDR	na	na	na	na	na	21.3139	AT2G02160.1	AT2G02160	27.3.99	RNA.regulation of transcription.unclassified	zinc finger (CCCH-type) family protein | chr2:553110-556113 REVERSE	27	27.3	nucleus	N	N	DNA/RNA
E(pT)DSLSSDAIASEDPFTTDLASQSFTNAQTER	na	na	na	na	na	20.2545	AT3G20250.1	AT3G20250	35.1.12	not assigned.no ontology.pumilio/Puf RNA-binding domain-containing protein	Symbols: APUM5 | APUM5 (Arabidopsis Pumilio 5); RNA binding / binding | chr3:7058902-7063240 REVERSE	35	35	cytosol,nucleus	C,N	C	DNA/RNA
ET(pS)DDEELAR	na	na	na	na	na	22.0801	AT1G80930.1	AT1G80930	27.4	RNA.RNA binding	MIF4G domain-containing protein / MA3 domain-containing protein | chr1:30405432-30409710 REVERSE	27	27.4	nucleus	N	N	DNA/RNA
EVGNEE(pS)DDDVKR	na	na	19.0008	21.5824	21.7111	23.7267	AT1G20920.1	AT1G20920	27.1.2	RNA.processing.RNA helicase	DEAD box RNA helicase, putative | chr1:7285114-7289778 FORWARD	27	27.1	nucleus	N	N	DNA/RNA
EVG(pS)DRDGG(pS)PQDNGR	17.1148	na	19.4561	22.3478	22.1939	25.4257	AT2G37340.3	AT2G37340	27.1.1	RNA.processing.splicing	Symbols: RSZ33, ATRSZ33 | RSZ33; nucleic acid binding / nucleotide binding / zinc ion binding | chr2:15670147-15672700 REVERSE	27	27.1	nucleus	N	N	DNA/RNA
EVG(pS)DRDGGSPQDNGR	na	na	na	na	22.2955	na	AT2G37340.3	AT2G37340	27.1.1	RNA.processing.splicing	Symbols: RSZ33, ATRSZ33 | RSZ33; nucleic acid binding / nucleotide binding / zinc ion binding | chr2:15670147-15672700 REVERSE	27	27.1	nucleus	N	N	DNA/RNA
EVGSDRDGG(pS)PQDNGR	18.618	18.3832	20.1433	21.9372	22.4856	25.3206	AT2G37340.3	AT2G37340	27.1.1	RNA.processing.splicing	Symbols: RSZ33, ATRSZ33 | RSZ33; nucleic acid binding / nucleotide binding / zinc ion binding | chr2:15670147-15672700 REVERSE	27	27.1	nucleus	N	N	DNA/RNA
FAQV(pS)(pS)DEEDDVPITR	na	na	na	na	na	20.7262	AT4G11560.1	AT4G11560	27.3.67	RNA.regulation of transcription.putative transcription regulator	bromo-adjacent homology (BAH) domain-containing protein | chr4:6999896-7003493 REVERSE	27	27.3	nucleus	N	N	DNA/RNA
FAQVS(pS)DEEDDVPITR	na	na	na	na	na	na	AT4G11560.1	AT4G11560	27.3.67	RNA.regulation of transcription.putative transcription regulator	bromo-adjacent homology (BAH) domain-containing protein | chr4:6999896-7003493 REVERSE	27	27.3	nucleus	N	N	DNA/RNA
FEQLFGEESEVSEEG(pT)EG	na	na	na	na	na	20.4871	AT3G20250.1	AT3G20250	35.1.12	not assigned.no ontology.pumilio/Puf RNA-binding domain-containing protein	Symbols: APUM5 | APUM5 (Arabidopsis Pumilio 5); RNA binding / binding | chr3:7058902-7063240 REVERSE	35	35	cytosol,nucleus	C,N	C	DNA/RNA
FFTPEEYFIPSST(pS)PGT	na	na	na	na	na	20.9448	AT3G14890.2	AT3G14890	28.2	DNA.repair	phosphoesterase | chr3:5008742-5013265 FORWARD	28	28.2	nucleus	N	N	DNA/RNA
FNQPGDLEPPSLIADED(pS)PVQK	na	na	19.1997	21.1235	22.6487	24.0944	AT5G09850.1	AT5G09850	27.3.67	RNA.regulation of transcription.putative transcription regulator	transcription elongation factor-related | chr5:3063251-3065889 REVERSE	27	27.3	nucleus	N	N	DNA/RNA
FRESGD(pS)DDDGEDDRK	na	na	na	na	na	21.8219	AT5G44200.2	AT5G44200	27.1.1	RNA.processing.splicing	Symbols: CBP20, ATCBP20 | CBP20 (CAP-BINDING PROTEIN 20); RNA binding / RNA cap binding | chr5:17801814-17804065 REVERSE	27	27.1	nucleus	N	N	DNA/RNA
GA(pS)PVAAYR	na	na	na	na	na	na	AT4G25500.2	AT4G25500	27.1.1	RNA.processing.splicing	Symbols: ATRSP35, ATRSP40, AT-SRP40, RSP35 | ATRSP35; RNA binding / nucleic acid binding / nucleotide binding | chr4:13024571-13027440 FORWARD	27	27.1	nucleus	N	N	DNA/RNA
GA(pS)PVAAYRK	na	na	18.6769	20.8126	20.4234	na	AT4G25500.2	AT4G25500	27.1.1	RNA.processing.splicing	Symbols: ATRSP35, ATRSP40, AT-SRP40, RSP35 | ATRSP35; RNA binding / nucleic acid binding / nucleotide binding | chr4:13024571-13027440 FORWARD	27	27.1	nucleus	N	N	DNA/RNA
GATSGDDKL(pS)SDGK	na	na	na	na	na	22.1608	AT3G14100.1	AT3G14100	27.4	RNA.RNA binding	oligouridylate-binding protein, putative | chr3:4672919-4676162 FORWARD	27	27.4	nucleus	N	N	DNA/RNA
GE(pS)R(pS)PPPYEK	na	na	na	21.5302	21.44	23.9018	AT5G52040.3	AT5G52040	27.1.1	RNA.processing.splicing	Symbols: ATRSP41 | ATRSP41; RNA binding / nucleic acid binding / nucleotide binding | chr5:21130320-21133551 FORWARD	27	27.1	nucleus	N	N	DNA/RNA
GE(pS)R(pS)PPPYEKR	na	na	na	21.1639	20.639	22.9871	AT5G52040.3	AT5G52040	27.1.1	RNA.processing.splicing	Symbols: ATRSP41 | ATRSP41; RNA binding / nucleic acid binding / nucleotide binding | chr5:21130320-21133551 FORWARD	27	27.1	nucleus	N	N	DNA/RNA
GE(pS)RSPPPYEK	na	na	na	na	20.9021	21.28	AT5G52040.3	AT5G52040	27.1.1	RNA.processing.splicing	Symbols: ATRSP41 | ATRSP41; RNA binding / nucleic acid binding / nucleotide binding | chr5:21130320-21133551 FORWARD	27	27.1	nucleus	N	N	DNA/RNA
GESSLEPDSTP(pS)SPK	na	na	na	na	na	21.6645	AT4G20400.1	AT4G20400	27.3.57	RNA.regulation of transcription.JUMONJI family	transcription factor jumonji (jmj) family protein / zinc finger (C5HC2 type) family protein | chr4:11008666-11013842 FORWARD	27	27.3	nucleus	N	N	DNA/RNA
GGKSPVNANQ(pS)PK	18.7506	17.9094	19.733	18.905	18.8513	na	AT5G22650.1	AT5G22650	27.3.55	RNA.regulation of transcription.HDA	Symbols: HD2B, HDT02, HDT2, ATHD2B, HDA4, HD2 | HD2B (HISTONE DEACETYLASE 2B); histone deacetylase | chr5:7534017-7536273 FORWARD	27	27.3	nucleus	N	N	DNA/RNA
GG(pS)EEPNVEEDSVAR	na	19.5253	20.2358	22.0084	22.2475	24.1242	AT3G20550.1	AT3G20550	32	micro RNA, natural antisense etc	Symbols: DDL | DDL (DAWDLE) | chr3:7174464-7177942 REVERSE	32	32	nucleus	N	N	DNA/RNA
GIE(pS)DEEE(pS)PPR	na	na	na	20.5509	na	22.3093	AT5G61150.1	AT5G61150	27.3.67	RNA.regulation of transcription.putative transcription regulator	Symbols: VIP4 | VIP4 (VERNALIZATION INDEPENDENCE 4); protein binding | chr5:24603656-24607725 REVERSE	27	27.3	nucleus	N	N	DNA/RNA
GIESDEEE(pS)PPR	na	na	na	na	na	20.8676	AT5G61150.1	AT5G61150	27.3.67	RNA.regulation of transcription.putative transcription regulator	Symbols: VIP4 | VIP4 (VERNALIZATION INDEPENDENCE 4); protein binding | chr5:24603656-24607725 REVERSE	27	27.3	nucleus	N	N	DNA/RNA
GKD(pS)EDEYEEDAEEDEEER	na	na	na	na	na	na	AT5G61150.1	AT5G61150	27.3.67	RNA.regulation of transcription.putative transcription regulator	Symbols: VIP4 | VIP4 (VERNALIZATION INDEPENDENCE 4); protein binding | chr5:24603656-24607725 REVERSE	27	27.3	nucleus	N	N	DNA/RNA
GLGTIDLEP(oxM)LDGATSA(pS)PTR	na	na	na	na	na	20.7172	AT5G14270.1	AT5G14270	27.3.52	RNA.regulation of transcription.Global transcription factor group	Symbols: ATBET9 | ATBET9 (Arabidopsis thaliana Bromodomain and Extraterminal Domain protein 9); DNA binding | chr5:4604732-4608905 FORWARD	27	27.3	nucleus	N	N	DNA/RNA
GRDQ(pS)L(pS)PDRK	na	na	na	21.0504	20.5755	25.0256	AT3G53500.1	AT3G53500	27.4	RNA.RNA binding	Symbols: RSZ32 | zinc knuckle (CCHC-type) family protein | chr3:19834343-19837088 REVERSE	27	27.4	nucleus	N	N	DNA/RNA
GR(pS)L(pT)PVR	na	na	na	19.9806	19.9255	22.649	AT1G55310.1	AT1G55310	27.1.1	RNA.processing.splicing	Symbols: SR33, ATSCL33, SCL33 | SR33; RNA binding / protein binding | chr1:20630065-20632898 FORWARD	27	27.1	nucleus	N	N	DNA/RNA
GR(pS)PAQSVSGGSLEDPAPVNSR	na	na	na	na	na	20.9201	AT3G48060.1	AT3G48060	27.3.99	RNA.regulation of transcription.unclassified	bromo-adjacent homology (BAH) domain-containing protein | chr3:17743114-17748495 REVERSE	27	27.3	nucleus	N	N	DNA/RNA
GR(pS)PPPPPPR	20.6259	21.1	22.2053	23.4983	23.9287	23.9724	AT3G55460.1	AT3G55460	27.1.1	RNA.processing.splicing	Symbols: SCL30 | SCL30; RNA binding / nucleic acid binding / nucleotide binding | chr3:20560808-20563762 FORWARD	27	27.1	nucleus	N	N	DNA/RNA
GR(pS)PPPPPPRR	na	na	na	20.5529	20.9711	na	AT3G55460.1	AT3G55460	27.1.1	RNA.processing.splicing	Symbols: SCL30 | SCL30; RNA binding / nucleic acid binding / nucleotide binding | chr3:20560808-20563762 FORWARD	27	27.1	nucleus	N	N	DNA/RNA
GSFDRA(pS)PNNK	na	na	na	na	na	21.6936	AT5G19520.1	AT5G19520	27.3.67	RNA.regulation of transcription.putative transcription regulator	Symbols: MSL9 | MSL9 (MECHANOSENSITIVE CHANNEL OF SMALL CONDUCTANCE-LIKE 9); mechanically-gated ion channel | chr5:6585421-6588936 FORWARD	27	27.3	cytosol	C	C	DNA/RNA
GSSVGGLDQLESA(pS)PEK	na	na	na	na	na	na	AT5G14270.1	AT5G14270	27.3.52	RNA.regulation of transcription.Global transcription factor group	Symbols: ATBET9 | ATBET9 (Arabidopsis thaliana Bromodomain and Extraterminal Domain protein 9); DNA binding | chr5:4604732-4608905 FORWARD	27	27.3	nucleus	N	N	DNA/RNA
GYDGADSPIRE(pS)PSR(pS)PPAEE	na	na	na	na	na	20.6436	AT5G52040.3	AT5G52040	27.1.1	RNA.processing.splicing	Symbols: ATRSP41 | ATRSP41; RNA binding / nucleic acid binding / nucleotide binding | chr5:21130320-21133551 FORWARD	27	27.1	nucleus	N	N	DNA/RNA
GY(pT)SDEELEELDSPLTSIVDK	na	na	na	na	na	20.533	AT2G42320.2	AT2G42320	28.1	DNA.synthesis/chromatin structure	nucleolar protein gar2-related | chr2:17627962-17630797 FORWARD	28	28.1	nucleus	N	N	DNA/RNA
HHGSQ(oxM)(pS)PVENSEGR	na	na	20.9203	22.3698	22.2493	20.3562	AT2G29210.1	AT2G29210	27.1.1	RNA.processing.splicing	splicing factor PWI domain-containing protein | chr2:12558051-12562348 FORWARD	27	27.1	nucleus	N	N	DNA/RNA
HYEESNENDSA(pT)PER	na	na	na	19.0754	na	20.7819	AT3G43590.1	AT3G43590	27.3.73	RNA.regulation of transcription.Zn-finger(CCHC)	zinc knuckle (CCHC-type) family protein | chr3:15509621-15512574 FORWARD	27	27.3	nucleus	N	N	DNA/RNA
IEVD(pS)DGDGER	na	na	na	21.9067	22.0766	24.7995	AT1G80930.1	AT1G80930	27.4	RNA.RNA binding	MIF4G domain-containing protein / MA3 domain-containing protein | chr1:30405432-30409710 REVERSE	27	27.4	nucleus	N	N	DNA/RNA
IEVD(pS)DGDGERR	na	na	17.6049	21.1874	21.4179	23.3572	AT1G80930.1	AT1G80930	27.4	RNA.RNA binding	MIF4G domain-containing protein / MA3 domain-containing protein | chr1:30405432-30409710 REVERSE	27	27.4	nucleus	N	N	DNA/RNA
IGIWQYGDIE(pS)DDEDTGPAR	na	na	19.2019	21.6538	22.8432	26.5331	AT5G07350.1	AT5G07350	27.3.73	RNA.regulation of transcription.Zn-finger(CCHC)	tudor domain-containing protein / nuclease family protein | chr5:2319790-2325419 REVERSE	27	27.3	nucleus	N	N	DNA/RNA
IH(pS)PFR(pS)R	na	na	na	na	na	21.1853	AT2G29210.1	AT2G29210	27.1.1	RNA.processing.splicing	splicing factor PWI domain-containing protein | chr2:12558051-12562348 FORWARD	27	27.1	nucleus	N	N	DNA/RNA
IIDG(pS)PPP(pS)PK	na	20.1259	20.2579	23.6797	23.9634	26.4954	AT2G37340.3	AT2G37340	27.1.1	RNA.processing.splicing	Symbols: RSZ33, ATRSZ33 | RSZ33; nucleic acid binding / nucleotide binding / zinc ion binding | chr2:15670147-15672700 REVERSE	27	27.1	nucleus	N	N	DNA/RNA
IIDGSPPP(pS)PK	na	na	na	na	na	20.5833	AT2G37340.3	AT2G37340	27.1.1	RNA.processing.splicing	Symbols: RSZ33, ATRSZ33 | RSZ33; nucleic acid binding / nucleotide binding / zinc ion binding | chr2:15670147-15672700 REVERSE	27	27.1	nucleus	N	N	DNA/RNA
IIKDE(pS)DDETPISSMFR	na	na	na	na	na	20.2563	AT5G55300.1	AT5G55300	28.1	DNA.synthesis/chromatin structure	Symbols: TOP1ALPHA, TOP1 | TOP1ALPHA (DNA TOPOISOMERASE I ALPHA); DNA topoisomerase type I | chr5:22424577-22429495 REVERSE	28	28.1	nucleus	N	N	DNA/RNA
IK(pS)PSATTAAAPPAK	21.7557	22.5016	24.0111	24.9719	23.8453	24.8086	AT1G61730.1	AT1G61730	27.3.49	RNA.regulation of transcription.GeBP like	DNA-binding storekeeper protein-related | chr1:22793219-22794703 REVERSE	27	27.3	nucleus	N	N	DNA/RNA
IKSP(pS)ATTAAAPPAK	na	22.765	na	na	25.5526	na	AT1G61730.1	AT1G61730	27.3.49	RNA.regulation of transcription.GeBP like	DNA-binding storekeeper protein-related | chr1:22793219-22794703 REVERSE	27	27.3	nucleus	N	N	DNA/RNA
ILSGQAAIGSETVQT(pS)PIENDHK	na	na	na	na	na	21.8934	AT1G60200.1	AT1G60200	27.1.1	RNA.processing.splicing	splicing factor PWI domain-containing protein / RNA recognition motif (RRM)-containing protein | chr1:22200733-22205288 REVERSE	27	27.1	nucleus	N	N	DNA/RNA
IP(pS)PPIYYPTEYQFIDNR	na	na	na	na	na	19.9801	AT4G25880.2	AT4G25880	35.1.12	not assigned.no ontology.pumilio/Puf RNA-binding domain-containing protein	Symbols: APUM6 | APUM6 (Arabidopsis Pumilio 6); RNA binding / binding | chr4:13154708-13159382 FORWARD	35	35	cytosol,nucleus	C,N	C	DNA/RNA
IRPST(pS)PE(pS)L	na	na	na	na	na	21.1149	AT2G34750.1	AT2G34750	27.1	RNA.processing	RNA polymerase I specific transcription initiation factor RRN3 family protein | chr2:14660299-14664268 REVERSE	27	27.1	cytosol	C	C	DNA/RNA
KAVIDD(pS)DED	na	na	na	na	na	22.4736	AT5G61150.1	AT5G61150	27.3.67	RNA.regulation of transcription.putative transcription regulator	Symbols: VIP4 | VIP4 (VERNALIZATION INDEPENDENCE 4); protein binding | chr5:24603656-24607725 REVERSE	27	27.3	nucleus	N	N	DNA/RNA
KGY(pT)SDEELEELDSPLTSIVDK	na	na	na	na	na	21.7139	AT2G42320.2	AT2G42320	28.1	DNA.synthesis/chromatin structure	nucleolar protein gar2-related | chr2:17627962-17630797 FORWARD	28	28.1	nucleus	N	N	DNA/RNA
KI(pS)GDGGFG(pS)DDGGGGGGGGSGESILR	na	na	na	na	na	21.0838	AT5G17690.1	AT5G17690	28.1	DNA.synthesis/chromatin structure	Symbols: TFL2, LHP1 | TFL2 (TERMINAL FLOWER 2); DNA binding / methylated histone residue binding | chr5:5827171-5829682 REVERSE	28	28.1	nucleus	N	N	DNA/RNA
KNR(pS)Y(pT)PEQAR	na	na	na	19.0209	19.516	22.751	AT3G13570.1	AT3G13570	27.1.1	RNA.processing.splicing	Symbols: SCL30A | SCL30a; RNA binding / nucleic acid binding / nucleotide binding | chr3:4429298-4432159 REVERSE	27	27.1	nucleus	N	N	DNA/RNA
KPVYNLDD(pS)DDDDFVPK	na	na	na	19.3637	20.3916	21.8399	AT2G25170.1	AT2G25170	28.99	DNA.unspecified	Symbols: PKL, GYM, CHD3, CHR6, SSL2 | PKL (PICKLE); ATPase/ DNA binding / DNA helicase | chr2:10713807-10723986 FORWARD	28	28.99	nucleus	N	N	DNA/RNA
KQ(pS)DGEEETQKEPSESTK	18.2211	na	18.4687	19.4856	na	21.845	AT5G40340.1	AT5G40340	27.3.68	RNA.regulation of transcription.PWWP domain protein	PWWP domain-containing protein | chr5:16131654-16134916 REVERSE	27	27.3	nucleus	N	N	DNA/RNA
KVIDA(pS)PK	na	na	na	na	na	20.6692	AT3G53500.1	AT3G53500	27.4	RNA.RNA binding	Symbols: RSZ32 | zinc knuckle (CCHC-type) family protein | chr3:19834343-19837088 REVERSE	27	27.4	nucleus	N	N	DNA/RNA
LIADEAADKETE(pS)E(pS)EEEDSLR	na	na	na	na	na	22.428	AT2G19490.1	AT2G19490	28.1	DNA.synthesis/chromatin structure	recA family protein | chr2:8441527-8444170 FORWARD	28	28.1	mitochondrion	M	M	DNA/RNA
LIADEAADKETE(pS)ESEEEDSLR	na	na	na	na	na	21.7312	AT2G19490.1	AT2G19490	28.1	DNA.synthesis/chromatin structure	recA family protein | chr2:8441527-8444170 FORWARD	28	28.1	mitochondrion	M	M	DNA/RNA
LIPSLQVVEGVA(pS)PNKR	na	na	na	na	na	na	AT3G04740.1	AT3G04740	27.3	RNA.regulation of transcription	Symbols: SWP, MED14, ATMED14 | SWP (STRUWWELPETER) | chr3:1293807-1300714 FORWARD	27	27.3	nucleus	N	N	DNA/RNA
LKL(pS)D(pS)DEEESEK	na	na	na	na	na	21.1239	AT5G62190.1	AT5G62190	27.1.2	RNA.processing.RNA helicase	Symbols: PRH75 | PRH75; ATP-dependent helicase/ DEAD/H-box RNA helicase binding | chr5:24980268-24983973 REVERSE	27	27.1	nucleus	N	N	DNA/RNA
LLDGVGASS(pS)AHG(pT)PR	na	na	na	na	na	22.0865	AT1G29220.1	AT1G29220	27.3.67	RNA.regulation of transcription.putative transcription regulator	transcriptional regulator family protein | chr1:10210520-10212722 REVERSE	27	27.3	nucleus	N	N	DNA/RNA
LNLDRS(pS)GDE(pS)MEDEPETK	na	na	na	na	na	21.7788	AT4G39680.2	AT4G39680	27.3.67	RNA.regulation of transcription.putative transcription regulator	SAP domain-containing protein | chr4:18414306-18417530 REVERSE	27	27.3	nucleus	N	N	DNA/RNA
LP(pS)PPPR	na	na	19.8143	21.0202	20.9526	22.7211	AT2G29210.1	AT2G29210	27.1.1	RNA.processing.splicing	splicing factor PWI domain-containing protein | chr2:12558051-12562348 FORWARD	27	27.1	nucleus	N	N	DNA/RNA
LP(pS)PPPRR	na	na	18.0398	20.9568	21.267	na	AT2G29210.1	AT2G29210	27.1.1	RNA.processing.splicing	splicing factor PWI domain-containing protein | chr2:12558051-12562348 FORWARD	27	27.1	nucleus	N	N	DNA/RNA
LP(pS)PPVAQR	na	na	na	21.7062	21.7368	23.0679	AT2G29210.1	AT2G29210	27.1.1	RNA.processing.splicing	splicing factor PWI domain-containing protein | chr2:12558051-12562348 FORWARD	27	27.1	nucleus	N	N	DNA/RNA
LP(pS)PPVAQRLP(pS)PPPR	na	na	na	20.3275	20.8009	21.7952	AT2G29210.1	AT2G29210	27.1.1	RNA.processing.splicing	splicing factor PWI domain-containing protein | chr2:12558051-12562348 FORWARD	27	27.1	nucleus	N	N	DNA/RNA
LP(pS)PSIEQR	na	na	na	22.9581	23.4763	24.5026	AT2G29210.1	AT2G29210	27.1.1	RNA.processing.splicing	splicing factor PWI domain-containing protein | chr2:12558051-12562348 FORWARD	27	27.1	nucleus	N	N	DNA/RNA
LP(pS)PSIEQRLP(pS)PPVAQR	na	na	na	18.5436	19.3601	20.3127	AT2G29210.1	AT2G29210	27.1.1	RNA.processing.splicing	splicing factor PWI domain-containing protein | chr2:12558051-12562348 FORWARD	27	27.1	nucleus	N	N	DNA/RNA
LPV(pT)SSPK	na	na	na	20.7219	21.5133	na	AT5G24450.1	AT5G24450	27.3.67	RNA.regulation of transcription.putative transcription regulator	unknown protein | chr5:8348242-8353303 FORWARD	27	27.3	nucleus	N	N	DNA/RNA
LPVT(pS)SPK	na	na	17.9379	20.6632	na	22.3473	AT5G24450.1	AT5G24450	27.3.67	RNA.regulation of transcription.putative transcription regulator	unknown protein | chr5:8348242-8353303 FORWARD	27	27.3	nucleus	N	N	DNA/RNA
LQKEVG(pS)DRDGG(pS)PQDNGR	na	na	na	na	na	21.5689	AT2G37340.3	AT2G37340	27.1.1	RNA.processing.splicing	Symbols: RSZ33, ATRSZ33 | RSZ33; nucleic acid binding / nucleotide binding / zinc ion binding | chr2:15670147-15672700 REVERSE	27	27.1	nucleus	N	N	DNA/RNA
LSD(pS)DEEESEKKK	na	na	na	na	na	21.1752	AT5G62190.1	AT5G62190	27.1.2	RNA.processing.RNA helicase	Symbols: PRH75 | PRH75; ATP-dependent helicase/ DEAD/H-box RNA helicase binding | chr5:24980268-24983973 REVERSE	27	27.1	nucleus	N	N	DNA/RNA
LSE(pS)PEAK	na	na	na	na	na	na	AT4G17720.1	AT4G17720	27.4	RNA.RNA binding	RNA recognition motif (RRM)-containing protein | chr4:9862446-9864663 REVERSE	27	27.4	cytosol	C	C	DNA/RNA
LSVDSSENQ(pS)PQKR	17.7147	18.8869	19.7784	21.5319	21.9744	23.0232	AT1G04950.3	AT1G04950	27.3.67	RNA.regulation of transcription.putative transcription regulator	Symbols: TAFII59, TAF6, ATTAF6 | TAF6 (TBP-ASSOCIATED FACTOR 6); DNA binding / RNA polymerase II transcription factor/ transcription initiation factor | chr1:1403085-1407468 REVERSE	27	27.3	nucleus	N	N	DNA/RNA
LVNEPETEP(pS)SPQR	na	na	na	20.7398	21.1687	22.1451	AT2G46020.1	AT2G46020	27.3.44	RNA.regulation of transcription.Chromatin Remodeling Factors	Symbols: CHR2, ATBRM, BRM, CHA2 | transcription regulatory protein SNF2, putative | chr2:18923304-18931934 FORWARD	27	27.3	nucleus	N	N	DNA/RNA
LVNEPETEPS(pS)PQR	na	na	na	19.4469	18.6728	22.2455	AT2G46020.1	AT2G46020	27.3.44	RNA.regulation of transcription.Chromatin Remodeling Factors	Symbols: CHR2, ATBRM, BRM, CHA2 | transcription regulatory protein SNF2, putative | chr2:18923304-18931934 FORWARD	27	27.3	nucleus	N	N	DNA/RNA
(oxM)ALSTEKLLDF(pS)DTK	na	na	na	na	na	na	AT3G15390.2	AT3G15390	27.2	RNA.transcription	Symbols: SDE5 | SDE5 (silencing defective 5) | chr3:5196607-5200337 REVERSE	27	27.2	nucleus	N	N	DNA/RNA
MDD(pS)L(pS)PR	na	na	na	na	na	23.2387	AT2G37340.3	AT2G37340	27.1.1	RNA.processing.splicing	Symbols: RSZ33, ATRSZ33 | RSZ33; nucleic acid binding / nucleotide binding / zinc ion binding | chr2:15670147-15672700 REVERSE	27	27.1	nucleus	N	N	DNA/RNA
NEE(pS)E(pS)EDEDEAPR	na	na	na	na	na	na	AT1G30460.1	AT1G30460	27.1.3.6	RNA.processing.3' end processing.CPSF30	Symbols: CPSF30, ATCPSF30 | CPSF30; RNA binding / calmodulin binding / endonuclease/ nucleic acid binding / protein binding | chr1:10770813-10775402 REVERSE	27	27.1	nucleus	N	N	DNA/RNA
NGGDEVQQR(pS)PR	na	na	na	na	18.2784	21.055	AT5G37370.4	AT5G37370	27.1.1	RNA.processing.splicing	Symbols: ATSRL1 | ATSRL1; binding | chr5:14812685-14816520 REVERSE	27	27.1	nucleus	N	N	DNA/RNA
NG(pT)PDPQAIAR	na	na	na	na	20.7279	22.4706	AT2G29200.1	AT2G29200	35.1.12	not assigned.no ontology.pumilio/Puf RNA-binding domain-containing protein	Symbols: APUM1 | APUM1 (Arabidopsis Pumilio 1); RNA binding / binding | chr2:12549284-12553185 REVERSE	35	35	cytosol,nucleus	C,N	C	DNA/RNA
NG(pT)PDPQGIAR	na	na	na	19.6579	20.0281	22.0305	AT2G29140.1	AT2G29140	35.1.12	not assigned.no ontology.pumilio/Puf RNA-binding domain-containing protein	Symbols: APUM3 | APUM3 (Arabidopsis Pumilio 3); RNA binding / binding | chr2:12531392-12535399 FORWARD	35	35	cytosol,nucleus	C,N	C	DNA/RNA
NGVGEVE(pS)PIER	na	na	18.4275	21.3005	20.5914	23.2448	AT4G25500.2	AT4G25500	27.1.1	RNA.processing.splicing	Symbols: ATRSP35, ATRSP40, AT-SRP40, RSP35 | ATRSP35; RNA binding / nucleic acid binding / nucleotide binding | chr4:13024571-13027440 FORWARD	27	27.1	nucleus	N	N	DNA/RNA
NID(pS)GNEEEGDIR	na	na	na	21.1397	na	23.2486	AT2G46020.1	AT2G46020	27.3.44	RNA.regulation of transcription.Chromatin Remodeling Factors	Symbols: CHR2, ATBRM, BRM, CHA2 | transcription regulatory protein SNF2, putative | chr2:18923304-18931934 FORWARD	27	27.3	nucleus	N	N	DNA/RNA
NI(oxM)GVESNVQPL(pT)SPLSK	na	na	na	na	na	21.0781	AT5G18230.1	AT5G18230	27.3.67	RNA.regulation of transcription.putative transcription regulator	transcription regulator NOT2/NOT3/NOT5 family protein | chr5:6021444-6027249 REVERSE	27	27.3	nucleus	N	N	DNA/RNA
NI(oxM)GVESNVQPLT(pS)PLSK	na	na	na	18.6751	20.0303	20.8127	AT5G18230.1	AT5G18230	27.3.67	RNA.regulation of transcription.putative transcription regulator	transcription regulator NOT2/NOT3/NOT5 family protein | chr5:6021444-6027249 REVERSE	27	27.3	nucleus	N	N	DNA/RNA
NLEEG(pS)DE(pS)EKSR	na	na	na	na	na	22.8876	AT3G51880.3	AT3G51880	27.3.62	RNA.regulation of transcription.Nucleosome/chromatin assembly factor group	Symbols: HMGB1, NFD1 | HMGB1 (HIGH MOBILITY GROUP B 1); DNA binding / chromatin binding / structural constituent of chromatin / transcription factor | chr3:19246991-19249095 REVERSE	27	27.3	nucleus	N	N	DNA/RNA
NLEEG(pS)DESEKSR	na	na	na	na	na	22.1229	AT3G51880.3	AT3G51880	27.3.62	RNA.regulation of transcription.Nucleosome/chromatin assembly factor group	Symbols: HMGB1, NFD1 | HMGB1 (HIGH MOBILITY GROUP B 1); DNA binding / chromatin binding / structural constituent of chromatin / transcription factor | chr3:19246991-19249095 REVERSE	27	27.3	nucleus	N	N	DNA/RNA
N(oxM)DLLD(pS)QLSDDDGRER	na	na	na	na	na	21.477	AT1G29400.2	AT1G29400	27.4	RNA.RNA binding	Symbols: AML5 | AML5 (ARABIDOPSIS MEI2-LIKE PROTEIN 5); RNA binding / nucleic acid binding / nucleotide binding | chr1:10290040-10294478 REVERSE	27	27.4	nucleus	N	N	DNA/RNA
NMDLLD(pS)QLSDDDGRER	na	na	na	na	na	21.1938	AT1G29400.2	AT1G29400	27.4	RNA.RNA binding	Symbols: AML5 | AML5 (ARABIDOPSIS MEI2-LIKE PROTEIN 5); RNA binding / nucleic acid binding / nucleotide binding | chr1:10290040-10294478 REVERSE	27	27.4	nucleus	N	N	DNA/RNA
NNPLFGFG(pS)PR	na	na	na	na	na	20.5942	AT4G29190.1	AT4G29190	27.3.12	RNA.regulation of transcription.C3H zinc finger family	zinc finger (CCCH-type) family protein | chr4:14391938-14393373 REVERSE	27	27.3	nucleus	N	N	DNA/RNA
NPV(pS)YESEDNGVYQQSGR	na	na	na	na	na	20.1956	AT3G48430.1	AT3G48430	27.3.57	RNA.regulation of transcription.JUMONJI family	Symbols: REF6 | REF6 (RELATIVE OF EARLY FLOWERING 6); nucleic acid binding / transcription factor/ zinc ion binding | chr3:17935609-17940746 FORWARD	27	27.3	nucleus	N	N	DNA/RNA
NQPGNPDPEAEV(oxM)AL(pS)PK	na	na	na	na	18.5717	20.8378	AT1G55110.1	AT1G55110	27.3.11	RNA.regulation of transcription.C2H2 zinc finger family	Symbols: AtIDD7 | AtIDD7 (Arabidopsis thaliana Indeterminate(ID)-Domain 7); nucleic acid binding / transcription factor/ zinc ion binding | chr1:20560284-20563171 REVERSE	27	27.3	nucleus	N	N	DNA/RNA
NQPGNPDPEAEVMAL(pS)PK	na	na	na	na	na	20.7696	AT1G55110.1	AT1G55110	27.3.11	RNA.regulation of transcription.C2H2 zinc finger family	Symbols: AtIDD7 | AtIDD7 (Arabidopsis thaliana Indeterminate(ID)-Domain 7); nucleic acid binding / transcription factor/ zinc ion binding | chr1:20560284-20563171 REVERSE	27	27.3	nucleus	N	N	DNA/RNA
NQPGNPDPESEVIAL(pS)PK	na	na	na	19.7986	19.5063	20.4951	AT3G13810.1	AT3G13810	27.3.11	RNA.regulation of transcription.C2H2 zinc finger family	Symbols: AtIDD11 | AtIDD11 (Arabidopsis thaliana Indeterminate(ID)-Domain 11); nucleic acid binding / transcription factor/ zinc ion binding | chr3:4544490-4547410 FORWARD	27	27.3	nucleus	N	N	DNA/RNA
NQPGNPNPDAEVIAL(pS)PK	na	na	na	na	21.0193	na	AT1G14580.2	AT1G14580	27.3.11	RNA.regulation of transcription.C2H2 zinc finger family	zinc finger (C2H2 type) family protein | chr1:4989563-4992732 FORWARD	27	27.3	nucleus	N	N	DNA/RNA
NQPGNPNPDAEVVAL(pS)PK	na	na	na	20.1193	na	22	AT2G02080.1	AT2G02080	27.3.11	RNA.regulation of transcription.C2H2 zinc finger family	Symbols: AtIDD4 | AtIDD4 (Arabidopsis thaliana Indeterminate(ID)-Domain 4); transcription factor | chr2:518159-521707 REVERSE	27	27.3	nucleus	N	N	DNA/RNA
NR(pS)R(pS)PLAK	na	na	na	na	na	20.422	AT2G29210.1	AT2G29210	27.1.1	RNA.processing.splicing	splicing factor PWI domain-containing protein | chr2:12558051-12562348 FORWARD	27	27.1	nucleus	N	N	DNA/RNA
NSLE(pS)GNGSPEANSLVGNDENVK	na	na	na	na	na	21.8807	AT5G38600.1	AT5G38600	27.1.1	RNA.processing.splicing	proline-rich spliceosome-associated (PSP) family protein / zinc knuckle (CCHC-type) family protein | chr5:15456595-15460767 FORWARD	27	27.1	nucleus	N	N	DNA/RNA
NSNSDEAF(pS)(pS)EEEEER	na	na	na	na	na	na	AT3G06400.1	AT3G06400	27.3.44	RNA.regulation of transcription.Chromatin Remodeling Factors	Symbols: CHR11 | CHR11 (CHROMATIN-REMODELING PROTEIN 11); ATP binding / DNA binding / DNA-dependent ATPase/ helicase/ hydrolase, acting on acid anhydrides, in phosphorus-containing anhydrides / nucleic acid binding / nucleosome binding | chr3:1940992-1946924 FORWARD	27	27.3	nucleus	N	N	DNA/RNA
NSVV(pS)PVVGAGGD(pS)SKEDR	na	na	na	na	na	21.2511	AT2G37340.3	AT2G37340	27.1.1	RNA.processing.splicing	Symbols: RSZ33, ATRSZ33 | RSZ33; nucleic acid binding / nucleotide binding / zinc ion binding | chr2:15670147-15672700 REVERSE	27	27.1	nucleus	N	N	DNA/RNA
NSVV(pS)PVVGAGGDS(pS)KEDR	na	na	na	na	na	22.3243	AT2G37340.3	AT2G37340	27.1.1	RNA.processing.splicing	Symbols: RSZ33, ATRSZ33 | RSZ33; nucleic acid binding / nucleotide binding / zinc ion binding | chr2:15670147-15672700 REVERSE	27	27.1	nucleus	N	N	DNA/RNA
NSVV(pS)PVVGAGGDSSK	na	na	19.6093	22.7534	22.3676	23.4297	AT2G37340.3	AT2G37340	27.1.1	RNA.processing.splicing	Symbols: RSZ33, ATRSZ33 | RSZ33; nucleic acid binding / nucleotide binding / zinc ion binding | chr2:15670147-15672700 REVERSE	27	27.1	nucleus	N	N	DNA/RNA
NSVV(pS)PVVGAGGDSSKEDR	na	na	18.5544	21.689	21.6684	22.1912	AT2G37340.3	AT2G37340	27.1.1	RNA.processing.splicing	Symbols: RSZ33, ATRSZ33 | RSZ33; nucleic acid binding / nucleotide binding / zinc ion binding | chr2:15670147-15672700 REVERSE	27	27.1	nucleus	N	N	DNA/RNA
NVFG(pS)(pS)DDEDAEEYVR	na	na	na	na	na	na	AT5G61150.1	AT5G61150	27.3.67	RNA.regulation of transcription.putative transcription regulator	Symbols: VIP4 | VIP4 (VERNALIZATION INDEPENDENCE 4); protein binding | chr5:24603656-24607725 REVERSE	27	27.3	nucleus	N	N	DNA/RNA
NVFG(pS)SDDEDAEEYVR	na	na	na	na	na	19.9386	AT5G61150.1	AT5G61150	27.3.67	RNA.regulation of transcription.putative transcription regulator	Symbols: VIP4 | VIP4 (VERNALIZATION INDEPENDENCE 4); protein binding | chr5:24603656-24607725 REVERSE	27	27.3	nucleus	N	N	DNA/RNA
NVFGS(pS)DDEDAEEYVR	na	na	na	na	na	20.8012	AT5G61150.1	AT5G61150	27.3.67	RNA.regulation of transcription.putative transcription regulator	Symbols: VIP4 | VIP4 (VERNALIZATION INDEPENDENCE 4); protein binding | chr5:24603656-24607725 REVERSE	27	27.3	nucleus	N	N	DNA/RNA
NV(pS)(oxM)IQR	na	na	na	na	na	21.2917	AT2G42320.2	AT2G42320	28.1	DNA.synthesis/chromatin structure	nucleolar protein gar2-related | chr2:17627962-17630797 FORWARD	28	28.1	nucleus	N	N	DNA/RNA
NV(pS)MIQR	na	na	na	na	21.0688	22.5155	AT2G42320.2	AT2G42320	28.1	DNA.synthesis/chromatin structure	nucleolar protein gar2-related | chr2:17627962-17630797 FORWARD	28	28.1	nucleus	N	N	DNA/RNA
NVVEPI(pS)P(oxM)SAR	na	na	19.6245	21.0917	21.3498	21.8043	AT2G41900.1	AT2G41900	27.3.12	RNA.regulation of transcription.C3H zinc finger family	zinc finger (CCCH-type) family protein | chr2:17490405-17493922 FORWARD	27	27.3	nucleus	N	N	DNA/RNA
NVVEPI(pS)PMSAR	na	na	na	na	na	20.3116	AT2G41900.1	AT2G41900	27.3.12	RNA.regulation of transcription.C3H zinc finger family	zinc finger (CCCH-type) family protein | chr2:17490405-17493922 FORWARD	27	27.3	nucleus	N	N	DNA/RNA
NY(pS)RSPPPYR	na	na	na	19.5114	22.3823	na	AT2G24590.1	AT2G24590	27.1.1	RNA.processing.splicing	splicing factor, putative | chr2:10449631-10451184 FORWARD	27	27.1	nucleus	N	N	DNA/RNA
PLPQGLP(oxM)ASAISSGGSGGG(pS)DSPR	na	na	na	na	21.272	20.6431	AT5G14540.1	AT5G14540	27.3.30	RNA.regulation of transcription.Trihelix, Triple-Helix transcription factor family	proline-rich family protein | chr5:4687147-4689674 REVERSE	27	27.3	nucleus	N	N	DNA/RNA
PLPQGLP(oxM)ASAISSGGSGGGSD(pS)PR	na	na	na	na	20.953	21.5735	AT5G14540.1	AT5G14540	27.3.30	RNA.regulation of transcription.Trihelix, Triple-Helix transcription factor family	proline-rich family protein | chr5:4687147-4689674 REVERSE	27	27.3	nucleus	N	N	DNA/RNA
PLPQGLPMASAISSGGSGGG(pS)DSPR	na	na	na	na	na	20.9949	AT5G14540.1	AT5G14540	27.3.30	RNA.regulation of transcription.Trihelix, Triple-Helix transcription factor family	proline-rich family protein | chr5:4687147-4689674 REVERSE	27	27.3	nucleus	N	N	DNA/RNA
PLPQGLPMASAISSGGSGGGSD(pS)PR	na	na	na	na	na	21.4846	AT5G14540.1	AT5G14540	27.3.30	RNA.regulation of transcription.Trihelix, Triple-Helix transcription factor family	proline-rich family protein | chr5:4687147-4689674 REVERSE	27	27.3	nucleus	N	N	DNA/RNA
QASHEDNNLSVFGA(pS)PPSSVASR	na	na	na	na	na	20.9728	AT3G20250.1	AT3G20250	35.1.12	not assigned.no ontology.pumilio/Puf RNA-binding domain-containing protein	Symbols: APUM5 | APUM5 (Arabidopsis Pumilio 5); RNA binding / binding | chr3:7058902-7063240 REVERSE	35	35	cytosol,nucleus	C,N	C	DNA/RNA
QGLIQ(pT)R	na	na	na	na	na	na	AT5G26040.1	AT5G26040	27.3.55	RNA.regulation of transcription.HDA	Symbols: HDA2 | HDA2; histone deacetylase | chr5:9099157-9101636 REVERSE	27	27.3	nucleus	N	N	DNA/RNA
QGNE(pS)GDDDDHDDGNYTAR	na	na	na	na	na	na	AT2G44730.1	AT2G44730	27.3.30	RNA.regulation of transcription.Trihelix, Triple-Helix transcription factor family	transcription factor | chr2:18437333-18438565 REVERSE	27	27.3	nucleus	N	N	DNA/RNA
QIDLPLDVAN(pS)PNTDVPSK	na	na	na	na	19.3029	21.197	AT1G02080.2	AT1G02080	27.3.67	RNA.regulation of transcription.putative transcription regulator	transcriptional regulator-related | chr1:373501-386847 FORWARD	27	27.3	cytosol	C	C	DNA/RNA
QKLVNEPETEP(pS)SPQR	na	na	na	20.8755	20.261	na	AT2G46020.1	AT2G46020	27.3.44	RNA.regulation of transcription.Chromatin Remodeling Factors	Symbols: CHR2, ATBRM, BRM, CHA2 | transcription regulatory protein SNF2, putative | chr2:18923304-18931934 FORWARD	27	27.3	nucleus	N	N	DNA/RNA
QR(pS)PGYDR	na	na	na	na	na	20.1554	AT3G61860.1	AT3G61860	27.1.1	RNA.processing.splicing	Symbols: ATRSP31, RSP31 | RSP31; RNA binding / nucleic acid binding / nucleotide binding | chr3:22900068-22902395 REVERSE	27	27.1	nucleus	N	N	DNA/RNA
RDY(pS)PRDER	na	na	na	na	na	21.4287	AT4G35785.1	AT4G35785	27.4	RNA.RNA binding	nucleic acid binding / nucleotide binding | chr4:16952963-16955266 REVERSE	27	27.4	nucleus	N	N	DNA/RNA
RE(pS)R(pS)PPPYEK	na	18.9001	19.036	22.6634	22.1025	24.6918	AT5G52040.3	AT5G52040	27.1.1	RNA.processing.splicing	Symbols: ATRSP41 | ATRSP41; RNA binding / nucleic acid binding / nucleotide binding | chr5:21130320-21133551 FORWARD	27	27.1	nucleus	N	N	DNA/RNA
RGG(pS)PGGGREG(pS)EER	na	na	na	na	na	25.0929	AT1G27650.2	AT1G27650	27.1.1	RNA.processing.splicing	Symbols: ATU2AF35A | ATU2AF35A; RNA binding / nucleic acid binding / nucleotide binding / zinc ion binding | chr1:9614551-9616357 FORWARD	27	27.1	nucleus	N	N	DNA/RNA
RG(pS)PEYGRDR	na	na	na	na	na	22.3177	AT4G25500.2	AT4G25500	27.1.1	RNA.processing.splicing	Symbols: ATRSP35, ATRSP40, AT-SRP40, RSP35 | ATRSP35; RNA binding / nucleic acid binding / nucleotide binding | chr4:13024571-13027440 FORWARD	27	27.1	nucleus	N	N	DNA/RNA
RIEVD(pS)DGDGER	na	na	na	21.6457	21.3696	22.543	AT1G80930.1	AT1G80930	27.4	RNA.RNA binding	MIF4G domain-containing protein / MA3 domain-containing protein | chr1:30405432-30409710 REVERSE	27	27.4	nucleus	N	N	DNA/RNA
RKET(pS)DDEELAR	na	na	19.5986	21.8751	21.6271	22.556	AT1G80930.1	AT1G80930	27.4	RNA.RNA binding	MIF4G domain-containing protein / MA3 domain-containing protein | chr1:30405432-30409710 REVERSE	27	27.4	nucleus	N	N	DNA/RNA
R(oxM)DD(pS)L(pS)PR	na	na	17.2233	22.0324	na	24.1985	AT2G37340.3	AT2G37340	27.1.1	RNA.processing.splicing	Symbols: RSZ33, ATRSZ33 | RSZ33; nucleic acid binding / nucleotide binding / zinc ion binding | chr2:15670147-15672700 REVERSE	27	27.1	nucleus	N	N	DNA/RNA
RMDD(pS)L(pS)PR	na	na	na	21.9004	20.9655	24.6077	AT2G37340.3	AT2G37340	27.1.1	RNA.processing.splicing	Symbols: RSZ33, ATRSZ33 | RSZ33; nucleic acid binding / nucleotide binding / zinc ion binding | chr2:15670147-15672700 REVERSE	27	27.1	nucleus	N	N	DNA/RNA
RP(pS)PDYGR	na	na	18.0529	19.7037	20.6619	23.4659	AT3G61860.1	AT3G61860	27.1.1	RNA.processing.splicing	Symbols: ATRSP31, RSP31 | RSP31; RNA binding / nucleic acid binding / nucleotide binding | chr3:22900068-22902395 REVERSE	27	27.1	nucleus	N	N	DNA/RNA
RRP(pS)PDYGR	na	na	18.5916	20.1616	na	na	AT3G61860.1	AT3G61860	27.1.1	RNA.processing.splicing	Symbols: ATRSP31, RSP31 | RSP31; RNA binding / nucleic acid binding / nucleotide binding | chr3:22900068-22902395 REVERSE	27	27.1	nucleus	N	N	DNA/RNA
RR(pS)P(pS)PPAR	na	na	na	20.305	20.3858	23.2404	AT2G29210.1	AT2G29210	27.1.1	RNA.processing.splicing	splicing factor PWI domain-containing protein | chr2:12558051-12562348 FORWARD	27	27.1	nucleus	N	N	DNA/RNA
RR(pS)P(pS)PPPAR	19.9704	20.0633	22.0041	24.6802	24.5156	25.9578	AT4G31580.2	AT4G31580	27.1.1	RNA.processing.splicing	Symbols: SRZ-22, SRZ22, RSZP22 | SRZ-22; protein binding | chr4:15306654-15308347 FORWARD	27	27.1	nucleus	N	N	DNA/RNA
RR(pS)PSPPPAR	na	na	18.9864	21.2881	22.6805	na	AT4G31580.2	AT4G31580	27.1.1	RNA.processing.splicing	Symbols: SRZ-22, SRZ22, RSZP22 | SRZ-22; protein binding | chr4:15306654-15308347 FORWARD	27	27.1	nucleus	N	N	DNA/RNA
R(pS)L(pS)PVYR	na	na	na	na	na	23.0932	AT3G61860.1	AT3G61860	27.1.1	RNA.processing.splicing	Symbols: ATRSP31, RSP31 | RSP31; RNA binding / nucleic acid binding / nucleotide binding | chr3:22900068-22902395 REVERSE	27	27.1	nucleus	N	N	DNA/RNA
R(pS)P(pS)PYKR	na	na	na	na	na	20.4625	AT5G52040.3	AT5G52040	27.1.1	RNA.processing.splicing	Symbols: ATRSP41 | ATRSP41; RNA binding / nucleic acid binding / nucleotide binding | chr5:21130320-21133551 FORWARD	27	27.1	nucleus	N	N	DNA/RNA
R(pS)(pY)SPGYEGAAAAAPDR	na	na	na	na	na	20.6726	AT3G55460.1	AT3G55460	27.1.1	RNA.processing.splicing	Symbols: SCL30 | SCL30; RNA binding / nucleic acid binding / nucleotide binding | chr3:20560808-20563762 FORWARD	27	27.1	nucleus	N	N	DNA/RNA
RSFLLDDASDGNE(pS)GTEEDQSAF(oxM)K	na	na	na	na	na	21.1622	AT2G17410.2	AT2G17410	27.3.38	RNA.regulation of transcription.AT-rich interaction domain containing transcription factor family	ARID/BRIGHT DNA-binding domain-containing protein | chr2:7558998-7563752 FORWARD	27	27.3	nucleus	N	N	DNA/RNA
RSFLLDDASDGNE(pS)GTEEDQSAFMK	na	na	na	na	na	21.2819	AT2G17410.2	AT2G17410	27.3.38	RNA.regulation of transcription.AT-rich interaction domain containing transcription factor family	ARID/BRIGHT DNA-binding domain-containing protein | chr2:7558998-7563752 FORWARD	27	27.3	nucleus	N	N	DNA/RNA
RVDAGGASSVAPPPPPPTNVE(pS)GGEEVAVK	na	na	na	na	21.6977	21.7761	AT1G48620.1	AT1G48620	28.1.3.1	DNA.synthesis/chromatin structure.histone.H1	Symbols: HON5 | HON5 (High Mobility Group Family A 5); DNA binding | chr1:17973697-17976389 REVERSE	28	28.1	nucleus	N	N	DNA/RNA
RY(pS)PPYY(pS)PPR	na	na	na	21.4364	21.5998	22.0711	AT3G55460.1	AT3G55460	27.1.1	RNA.processing.splicing	Symbols: SCL30 | SCL30; RNA binding / nucleic acid binding / nucleotide binding | chr3:20560808-20563762 FORWARD	27	27.1	nucleus	N	N	DNA/RNA
(pS)GSAPPN(oxM)EGSFLAVDNLLSR	na	na	na	na	na	20.3428	AT4G25880.2	AT4G25880	35.1.12	not assigned.no ontology.pumilio/Puf RNA-binding domain-containing protein	Symbols: APUM6 | APUM6 (Arabidopsis Pumilio 6); RNA binding / binding | chr4:13154708-13159382 FORWARD	35	35	cytosol,nucleus	C,N	C	DNA/RNA
(pS)LEIEPK	na	na	17.5474	22.3909	20.9997	23.4947	AT2G16940.1	AT2G16940	27.4	RNA.RNA binding	RNA recognition motif (RRM)-containing protein | chr2:7342607-7347408 REVERSE	27	27.4	nucleus	N	N	DNA/RNA
(pS)LPRPV(pS)PSR	na	na	na	na	na	23.4942	AT4G35785.1	AT4G35785	27.4	RNA.RNA binding	nucleic acid binding / nucleotide binding | chr4:16952963-16955266 REVERSE	27	27.4	nucleus	N	N	DNA/RNA
(pS)L(pS)PVYR	na	na	na	na	na	21.7203	AT3G61860.1	AT3G61860	27.1.1	RNA.processing.splicing	Symbols: ATRSP31, RSP31 | RSP31; RNA binding / nucleic acid binding / nucleotide binding | chr3:22900068-22902395 REVERSE	27	27.1	nucleus	N	N	DNA/RNA
(pS)L(pT)PDEERVSLSQGGR	na	na	na	na	na	22.1227	AT2G29210.1	AT2G29210	27.1.1	RNA.processing.splicing	splicing factor PWI domain-containing protein | chr2:12558051-12562348 FORWARD	27	27.1	nucleus	N	N	DNA/RNA
(pS)NRYSDEDEEEEEVAGGR	na	na	na	21.254	20.7875	21.4929	AT5G61150.1	AT5G61150	27.3.67	RNA.regulation of transcription.putative transcription regulator	Symbols: VIP4 | VIP4 (VERNALIZATION INDEPENDENCE 4); protein binding | chr5:24603656-24607725 REVERSE	27	27.3	nucleus	N	N	DNA/RNA
(pS)PDYGYAR	na	na	20.2653	23.2187	23.6427	25.3259	AT1G23860.2	AT1G23860	27.1.1	RNA.processing.splicing	Symbols: SRZ-21, SRZ21, RSZP21 | RSZP21 (RS-CONTAINING ZINC FINGER PROTEIN 21); protein binding | chr1:8427356-8429319 REVERSE	27	27.1	nucleus	N	N	DNA/RNA
(pS)PGNQFNDPNSSDVK	na	na	na	na	na	na	AT1G63850.1	AT1G63850	27.3.67	RNA.regulation of transcription.putative transcription regulator	PRLI-interacting factor-related | chr1:23696962-23698708 FORWARD	27	27.3	nucleus	N	N	DNA/RNA
(pS)PIDDEAELSRP(pS)PK	na	na	na	na	na	22.3728	AT3G53500.1	AT3G53500	27.4	RNA.RNA binding	Symbols: RSZ32 | zinc knuckle (CCHC-type) family protein | chr3:19834343-19837088 REVERSE	27	27.4	nucleus	N	N	DNA/RNA
(pS)PPPPPPR	na	na	na	21.2934	21.8792	21.0067	AT3G55460.1	AT3G55460	27.1.1	RNA.processing.splicing	Symbols: SCL30 | SCL30; RNA binding / nucleic acid binding / nucleotide binding | chr3:20560808-20563762 FORWARD	27	27.1	nucleus	N	N	DNA/RNA
(pS)PPPQPPAPLPQPIQAVVSTLDTTK	na	na	na	na	na	21.1444	AT1G76880.1	AT1G76880	27.3.30	RNA.regulation of transcription.Trihelix, Triple-Helix transcription factor family	trihelix DNA-binding protein, putative | chr1:28865500-28868225 FORWARD	27	27.3	nucleus	N	N	DNA/RNA
(pS)PPPYEKR	na	na	na	17.8931	na	21.3765	AT5G52040.3	AT5G52040	27.1.1	RNA.processing.splicing	Symbols: ATRSP41 | ATRSP41; RNA binding / nucleic acid binding / nucleotide binding | chr5:21130320-21133551 FORWARD	27	27.1	nucleus	N	N	DNA/RNA
(pS)PPVVVSDVSEDK	na	na	na	na	na	20.0896	AT5G47430.2	AT5G47430	27.3.67	RNA.regulation of transcription.putative transcription regulator	zinc ion binding | chr5:19235631-19241221 REVERSE	27	27.3	nucleus	N	N	DNA/RNA
(pS)PPVVVSDVSEDKLR	na	na	na	na	na	21.4893	AT5G47430.2	AT5G47430	27.3.67	RNA.regulation of transcription.putative transcription regulator	zinc ion binding | chr5:19235631-19241221 REVERSE	27	27.3	nucleus	N	N	DNA/RNA
(pS)PSATTAAAPPAK	na	na	na	na	na	na	AT1G61730.1	AT1G61730	27.3.49	RNA.regulation of transcription.GeBP like	DNA-binding storekeeper protein-related | chr1:22793219-22794703 REVERSE	27	27.3	nucleus	N	N	DNA/RNA
(pS)PSEEKEEVQVAQSDVNIR	na	na	na	na	na	21.2274	AT5G61150.1	AT5G61150	27.3.67	RNA.regulation of transcription.putative transcription regulator	Symbols: VIP4 | VIP4 (VERNALIZATION INDEPENDENCE 4); protein binding | chr5:24603656-24607725 REVERSE	27	27.3	nucleus	N	N	DNA/RNA
(pS)PVFGL(pS)PTR	na	na	na	21.3037	18.8456	23.3726	AT1G29400.2	AT1G29400	27.4	RNA.RNA binding	Symbols: AML5 | AML5 (ARABIDOPSIS MEI2-LIKE PROTEIN 5); RNA binding / nucleic acid binding / nucleotide binding | chr1:10290040-10294478 REVERSE	27	27.4	nucleus	N	N	DNA/RNA
(pS)PVFGLSPTR	na	na	na	na	19.5933	na	AT1G29400.2	AT1G29400	27.4	RNA.RNA binding	Symbols: AML5 | AML5 (ARABIDOPSIS MEI2-LIKE PROTEIN 5); RNA binding / nucleic acid binding / nucleotide binding | chr1:10290040-10294478 REVERSE	27	27.4	nucleus	N	N	DNA/RNA
(pS)PVLDDEG(pS)PK	na	na	na	na	na	23.0914	AT2G37340.3	AT2G37340	27.1.1	RNA.processing.splicing	Symbols: RSZ33, ATRSZ33 | RSZ33; nucleic acid binding / nucleotide binding / zinc ion binding | chr2:15670147-15672700 REVERSE	27	27.1	nucleus	N	N	DNA/RNA
(pS)R(pS)PLPSVQK	na	na	na	20.8949	na	22.2349	AT1G02840.3	AT1G02840	27.1.1	RNA.processing.splicing	Symbols: SR1, ATSRP34, SRP34 | SR1; RNA binding / nucleic acid binding / nucleotide binding | chr1:626741-629819 FORWARD	27	27.1	nucleus	N	N	DNA/RNA
(pS)R(pS)PRSPPADE	na	na	na	na	na	na	AT4G25500.2	AT4G25500	27.1.1	RNA.processing.splicing	Symbols: ATRSP35, ATRSP40, AT-SRP40, RSP35 | ATRSP35; RNA binding / nucleic acid binding / nucleotide binding | chr4:13024571-13027440 FORWARD	27	27.1	nucleus	N	N	DNA/RNA
(pS)RSPR(pS)PPADE	na	na	na	na	na	20.1391	AT4G25500.2	AT4G25500	27.1.1	RNA.processing.splicing	Symbols: ATRSP35, ATRSP40, AT-SRP40, RSP35 | ATRSP35; RNA binding / nucleic acid binding / nucleotide binding | chr4:13024571-13027440 FORWARD	27	27.1	nucleus	N	N	DNA/RNA
(pS)(pT)SSSPPPPPPSSSLPQQEQEQDQQQLPLRR	na	na	na	na	na	22.6429	AT2G27100.1	AT2G27100	27.3.11	RNA.regulation of transcription.C2H2 zinc finger family	Symbols: SE | SE (SERRATE); DNA binding / transcription factor | chr2:11572550-11576658 FORWARD	27	27.3	nucleus	N	N	DNA/RNA
(pS)TSSSPPPPPPSSSLPQQEQEQDQQQLPLRR	na	na	na	na	na	21.4577	AT2G27100.1	AT2G27100	27.3.11	RNA.regulation of transcription.C2H2 zinc finger family	Symbols: SE | SE (SERRATE); DNA binding / transcription factor | chr2:11572550-11576658 FORWARD	27	27.3	nucleus	N	N	DNA/RNA
(pS)VEV(pS)PR	na	na	na	na	na	21.1453	AT3G55460.1	AT3G55460	27.1.1	RNA.processing.splicing	Symbols: SCL30 | SCL30; RNA binding / nucleic acid binding / nucleotide binding | chr3:20560808-20563762 FORWARD	27	27.1	nucleus	N	N	DNA/RNA
(pS)V(pT)PPRR	na	na	na	na	na	21.8326	AT1G23860.2	AT1G23860	27.1.1	RNA.processing.splicing	Symbols: SRZ-21, SRZ21, RSZP21 | RSZP21 (RS-CONTAINING ZINC FINGER PROTEIN 21); protein binding | chr1:8427356-8429319 REVERSE	27	27.1	nucleus	N	N	DNA/RNA
(pS)(pY)SPGYEGAAAAAPDR	na	na	na	na	na	na	AT3G55460.1	AT3G55460	27.1.1	RNA.processing.splicing	Symbols: SCL30 | SCL30; RNA binding / nucleic acid binding / nucleotide binding | chr3:20560808-20563762 FORWARD	27	27.1	nucleus	N	N	DNA/RNA
(pS)Y(pS)PGYEGAAAAAPDR	na	na	na	na	na	22.0595	AT3G55460.1	AT3G55460	27.1.1	RNA.processing.splicing	Symbols: SCL30 | SCL30; RNA binding / nucleic acid binding / nucleotide binding | chr3:20560808-20563762 FORWARD	27	27.1	nucleus	N	N	DNA/RNA
(pS)Y(pS)PGYEGAAAAAPDRDR	na	na	na	22.2118	na	24.0862	AT3G55460.1	AT3G55460	27.1.1	RNA.processing.splicing	Symbols: SCL30 | SCL30; RNA binding / nucleic acid binding / nucleotide binding | chr3:20560808-20563762 FORWARD	27	27.1	nucleus	N	N	DNA/RNA
(pS)Y(pT)PEPAR	na	na	na	na	na	22.3433	AT1G55310.1	AT1G55310	27.1.1	RNA.processing.splicing	Symbols: SR33, ATSCL33, SCL33 | SR33; RNA binding / protein binding | chr1:20630065-20632898 FORWARD	27	27.1	nucleus	N	N	DNA/RNA
(pS)Y(pT)PEPAR(pS)R	na	na	na	na	na	22.5613	AT1G55310.1	AT1G55310	27.1.1	RNA.processing.splicing	Symbols: SR33, ATSCL33, SCL33 | SR33; RNA binding / protein binding | chr1:20630065-20632898 FORWARD	27	27.1	nucleus	N	N	DNA/RNA
(pS)Y(pT)PEQAR	na	na	na	na	na	22.5821	AT3G13570.1	AT3G13570	27.1.1	RNA.processing.splicing	Symbols: SCL30A | SCL30a; RNA binding / nucleic acid binding / nucleotide binding | chr3:4429298-4432159 REVERSE	27	27.1	nucleus	N	N	DNA/RNA
(pS)Y(pT)P(pS)PPR	na	na	na	na	na	21.2822	AT1G55310.1	AT1G55310	27.1.1	RNA.processing.splicing	Symbols: SR33, ATSCL33, SCL33 | SR33; RNA binding / protein binding | chr1:20630065-20632898 FORWARD	27	27.1	nucleus	N	N	DNA/RNA
(pS)YTPEQAR	na	na	na	na	21.0593	na	AT3G13570.1	AT3G13570	27.1.1	RNA.processing.splicing	Symbols: SCL30A | SCL30a; RNA binding / nucleic acid binding / nucleotide binding | chr3:4429298-4432159 REVERSE	27	27.1	nucleus	N	N	DNA/RNA
SAAFEIAFQ(pS)PANR	na	na	na	na	na	19.9933	AT1G33240.1	AT1G33240	27.3.30	RNA.regulation of transcription.Trihelix, Triple-Helix transcription factor family	Symbols: AT-GTL1, AT-GTL2 | AT-GTL1 (GT2-LIKE 1); DNA binding / transcription factor | chr1:12051471-12054546 REVERSE	27	27.3	nucleus	N	N	DNA/RNA
SAAND(pS)DH(pS)DLEASVVK	na	na	na	na	na	na	AT5G46760.1	AT5G46760	27.3.6	RNA.regulation of transcription.bHLH,Basic Helix-Loop-Helix family	basic helix-loop-helix (bHLH) family protein | chr5:18974231-18976009 FORWARD	27	27.3	nucleus	N	N	DNA/RNA
SDIQ(pS)PNFQQEAEFR	na	na	na	na	19.6136	20.9759	AT1G08680.2	AT1G08680	27.3.99	RNA.regulation of transcription.unclassified	Symbols: ZIGA4, AGD14 | ZIGA4 (ARF GAP-like zinc finger-containing protein ZiGA4); ARF GTPase activator/ DNA binding / zinc ion binding | chr1:2762590-2768967 FORWARD	27	27.3	cytosol,plasma membrane	C,PM	PM	DNA/RNA
SD(pS)SV(pS)EDGPKER	na	na	na	na	na	22.2165	AT4G39680.2	AT4G39680	27.3.67	RNA.regulation of transcription.putative transcription regulator	SAP domain-containing protein | chr4:18414306-18417530 REVERSE	27	27.3	nucleus	N	N	DNA/RNA
SD(pS)SVSEDGPKER	na	na	na	na	na	na	AT4G39680.2	AT4G39680	27.3.67	RNA.regulation of transcription.putative transcription regulator	SAP domain-containing protein | chr4:18414306-18417530 REVERSE	27	27.3	nucleus	N	N	DNA/RNA
SDS(pS)VSEDGPKER	na	na	na	na	na	na	AT4G39680.2	AT4G39680	27.3.67	RNA.regulation of transcription.putative transcription regulator	SAP domain-containing protein | chr4:18414306-18417530 REVERSE	27	27.3	nucleus	N	N	DNA/RNA
SED(pS)PEGEKQVTAK	na	na	19.0949	21.1187	21.324	na	AT5G15270.2	AT5G15270	27.4	RNA.RNA binding	KH domain-containing protein | chr5:4958337-4962013 FORWARD	27	27.4	nucleus	N	N	DNA/RNA
SEINDEDEA(pS)GEEELLEK	na	na	na	22.6971	21.9817	24.1922	AT3G51880.3	AT3G51880	27.3.62	RNA.regulation of transcription.Nucleosome/chromatin assembly factor group	Symbols: HMGB1, NFD1 | HMGB1 (HIGH MOBILITY GROUP B 1); DNA binding / chromatin binding / structural constituent of chromatin / transcription factor | chr3:19246991-19249095 REVERSE	27	27.3	nucleus	N	N	DNA/RNA
SEN(pT)SPVSGNDSDLSQLSEK	na	na	na	na	na	21.6001	AT2G22300.2	AT2G22300	27.3.39	RNA.regulation of transcription.AtSR Transcription Factor family	Symbols: CAMTA3, SR1 | SR1 (SIGNAL RESPONSIVE 1); calmodulin binding / transcription regulator | chr2:9471388-9476646 FORWARD	27	27.3	nucleus	N	N	DNA/RNA
SENT(pS)PVSGNDSDLSQLSEK	na	na	18.7507	na	na	21.5406	AT2G22300.2	AT2G22300	27.3.39	RNA.regulation of transcription.AtSR Transcription Factor family	Symbols: CAMTA3, SR1 | SR1 (SIGNAL RESPONSIVE 1); calmodulin binding / transcription regulator | chr2:9471388-9476646 FORWARD	27	27.3	nucleus	N	N	DNA/RNA
SEVDEAV(pS)EEEAEDDD	na	na	na	na	na	na	AT2G17560.2	AT2G17560	27.3.62	RNA.regulation of transcription.Nucleosome/chromatin assembly factor group	Symbols: HMGB4, NFD4, NFD04 | HMGB4 (HIGH MOBILITY GROUP B 4); DNA binding / chromatin binding / structural constituent of chromatin / transcription factor | chr2:7642165-7643667 REVERSE	27	27.3	nucleus	N	N	DNA/RNA
SFLLDDASDGNE(pS)GTEEDQSAF(oxM)K	na	na	na	na	na	23.2956	AT2G17410.2	AT2G17410	27.3.38	RNA.regulation of transcription.AT-rich interaction domain containing transcription factor family	ARID/BRIGHT DNA-binding domain-containing protein | chr2:7558998-7563752 FORWARD	27	27.3	nucleus	N	N	DNA/RNA
SFLLDDASDGNE(pS)GTEEDQSAFMK	na	na	na	na	na	22.623	AT2G17410.2	AT2G17410	27.3.38	RNA.regulation of transcription.AT-rich interaction domain containing transcription factor family	ARID/BRIGHT DNA-binding domain-containing protein | chr2:7558998-7563752 FORWARD	27	27.3	nucleus	N	N	DNA/RNA
SGNNEGATE(pS)PAVK	na	na	19.1294	20.3465	20.9863	21.9833	AT4G00238.1	AT4G00238	27.3.49	RNA.regulation of transcription.GeBP like	DNA-binding storekeeper protein-related | chr4:103823-105217 REVERSE	27	27.3	nucleus	N	N	DNA/RNA
SGQ(pS)DE(pS)DGEVAVR	na	na	na	na	na	21.8742	AT1G32490.2	AT1G32490	27.1.2	RNA.processing.RNA helicase	Symbols: EMB2733, ESP3 | ESP3 (ENHANCED SILENCING PHENOTYPE 3); ATP binding / ATP-dependent RNA helicase/ ATP-dependent helicase/ helicase/ nucleic acid binding | chr1:11742054-11749775 REVERSE	27	27.1	nucleus	N	N	DNA/RNA
SGQSDE(pS)DGEVAVR	na	na	na	na	na	21.5184	AT1G32490.2	AT1G32490	27.1.2	RNA.processing.RNA helicase	Symbols: EMB2733, ESP3 | ESP3 (ENHANCED SILENCING PHENOTYPE 3); ATP binding / ATP-dependent RNA helicase/ ATP-dependent helicase/ helicase/ nucleic acid binding | chr1:11742054-11749775 REVERSE	27	27.1	nucleus	N	N	DNA/RNA
SGR(pT)SEPN(pS)EDEAAGVGKR	na	na	na	na	na	22.8068	AT2G27100.1	AT2G27100	27.3.11	RNA.regulation of transcription.C2H2 zinc finger family	Symbols: SE | SE (SERRATE); DNA binding / transcription factor | chr2:11572550-11576658 FORWARD	27	27.3	nucleus	N	N	DNA/RNA
SGRT(pS)EPN(pS)EDEAAGVGK	na	na	17.9584	20.9648	20.4444	na	AT2G27100.1	AT2G27100	27.3.11	RNA.regulation of transcription.C2H2 zinc finger family	Symbols: SE | SE (SERRATE); DNA binding / transcription factor | chr2:11572550-11576658 FORWARD	27	27.3	nucleus	N	N	DNA/RNA
SGRT(pS)EPN(pS)EDEAAGVGKR	na	na	19.6193	21.9605	20.5594	22.7576	AT2G27100.1	AT2G27100	27.3.11	RNA.regulation of transcription.C2H2 zinc finger family	Symbols: SE | SE (SERRATE); DNA binding / transcription factor | chr2:11572550-11576658 FORWARD	27	27.3	nucleus	N	N	DNA/RNA
SI(pS)FSSSGR	na	na	na	21.6686	21.7414	22.7871	AT1G20110.1	AT1G20110	27.3.99	RNA.regulation of transcription.unclassified	zinc finger (FYVE type) family protein | chr1:6971485-6974835 FORWARD	27	27.3	cytosol	C	C	DNA/RNA
SLGTEGNTEAGV(pS)PPLDDSR	na	na	na	na	na	21.4169	AT2G23740.1	AT2G23740	27.3.11	RNA.regulation of transcription.C2H2 zinc finger family	nucleic acid binding / transcription factor/ zinc ion binding | chr2:10097559-10103398 FORWARD	27	27.3	nucleus	N	N	DNA/RNA
SLLNE(pS)PSR	na	na	na	na	na	na	AT1G19485.2	AT1G19485	28.2	DNA.repair	AT hook motif-containing protein | chr1:6746812-6751507 FORWARD	28	28.2	nucleus	N	N	DNA/RNA
SL(pS)DSEKAPYVAK	na	na	na	21.2824	22.0452	23.1521	AT1G20696.1	AT1G20696	27.3.62	RNA.regulation of transcription.Nucleosome/chromatin assembly factor group	Symbols: HMGB3, NFD3, NFD03 | HMGB3 (HIGH MOBILITY GROUP B 3); DNA binding / chromatin binding / structural constituent of chromatin / transcription factor | chr1:7179453-7181499 FORWARD	27	27.3	nucleus	N	N	DNA/RNA
S(oxM)PPSNLEDLFSAEG(pS)SSPR	na	na	na	na	na	20.7278	AT2G41900.1	AT2G41900	27.3.12	RNA.regulation of transcription.C3H zinc finger family	zinc finger (CCCH-type) family protein | chr2:17490405-17493922 FORWARD	27	27.3	nucleus	N	N	DNA/RNA
S(oxM)PPSNLEDLFSAEGS(pS)SPR	na	na	na	na	na	na	AT2G41900.1	AT2G41900	27.3.12	RNA.regulation of transcription.C3H zinc finger family	zinc finger (CCCH-type) family protein | chr2:17490405-17493922 FORWARD	27	27.3	nucleus	N	N	DNA/RNA
S(oxM)PPSNLEDLFSAEGSS(pS)PR	na	na	na	na	na	20.5107	AT2G41900.1	AT2G41900	27.3.12	RNA.regulation of transcription.C3H zinc finger family	zinc finger (CCCH-type) family protein | chr2:17490405-17493922 FORWARD	27	27.3	nucleus	N	N	DNA/RNA
SNRY(pS)DEDEEEEEVAGGR	na	na	na	na	na	22.3214	AT5G61150.1	AT5G61150	27.3.67	RNA.regulation of transcription.putative transcription regulator	Symbols: VIP4 | VIP4 (VERNALIZATION INDEPENDENCE 4); protein binding | chr5:24603656-24607725 REVERSE	27	27.3	nucleus	N	N	DNA/RNA
SNSSSIQG(pS)PGGPGR	na	na	17.219	19.9147	20.6573	na	AT3G07810.1	AT3G07810	27.4	RNA.RNA binding	heterogeneous nuclear ribonucleoprotein, putative / hnRNP, putative | chr3:2492293-2495750 FORWARD	27	27.4	nucleus	N	N	DNA/RNA
SPIDDEAEL(pS)RPSPK	na	na	na	na	na	20.7278	AT3G53500.1	AT3G53500	27.4	RNA.RNA binding	Symbols: RSZ32 | zinc knuckle (CCHC-type) family protein | chr3:19834343-19837088 REVERSE	27	27.4	nucleus	N	N	DNA/RNA
SPIDDEAELSRP(pS)PK	na	na	na	19.3434	19.7387	20.837	AT3G53500.1	AT3G53500	27.4	RNA.RNA binding	Symbols: RSZ32 | zinc knuckle (CCHC-type) family protein | chr3:19834343-19837088 REVERSE	27	27.4	nucleus	N	N	DNA/RNA
SPVFGL(pS)PTR	na	na	na	na	19.612	20.0926	AT1G29400.2	AT1G29400	27.4	RNA.RNA binding	Symbols: AML5 | AML5 (ARABIDOPSIS MEI2-LIKE PROTEIN 5); RNA binding / nucleic acid binding / nucleotide binding | chr1:10290040-10294478 REVERSE	27	27.4	nucleus	N	N	DNA/RNA
SPVLDDEG(pS)PK	na	na	na	21.2467	21.4236	22.3684	AT2G37340.3	AT2G37340	27.1.1	RNA.processing.splicing	Symbols: RSZ33, ATRSZ33 | RSZ33; nucleic acid binding / nucleotide binding / zinc ion binding | chr2:15670147-15672700 REVERSE	27	27.1	nucleus	N	N	DNA/RNA
SPVNANQ(pS)PK	na	17.8635	20.0035	20.3451	21.6146	23.3173	AT5G22650.1	AT5G22650	27.3.55	RNA.regulation of transcription.HDA	Symbols: HD2B, HDT02, HDT2, ATHD2B, HDA4, HD2 | HD2B (HISTONE DEACETYLASE 2B); histone deacetylase | chr5:7534017-7536273 FORWARD	27	27.3	nucleus	N	N	DNA/RNA
SREVGNEE(pS)DDDVKR	na	na	17.4081	20.3315	19.3513	22.0968	AT1G20920.1	AT1G20920	27.1.2	RNA.processing.RNA helicase	DEAD box RNA helicase, putative | chr1:7285114-7289778 FORWARD	27	27.1	nucleus	N	N	DNA/RNA
SR(pS)PR(pS)PPADE	na	na	na	na	na	20.8227	AT4G25500.2	AT4G25500	27.1.1	RNA.processing.splicing	Symbols: ATRSP35, ATRSP40, AT-SRP40, RSP35 | ATRSP35; RNA binding / nucleic acid binding / nucleotide binding | chr4:13024571-13027440 FORWARD	27	27.1	nucleus	N	N	DNA/RNA
SR(pS)Y(pS)PAPR	na	na	na	na	na	20.4135	AT3G55460.1	AT3G55460	27.1.1	RNA.processing.splicing	Symbols: SCL30 | SCL30; RNA binding / nucleic acid binding / nucleotide binding | chr3:20560808-20563762 FORWARD	27	27.1	nucleus	N	N	DNA/RNA
SRSEINDEDEA(pS)GEEELLEK	na	na	na	na	na	21.8521	AT3G51880.3	AT3G51880	27.3.62	RNA.regulation of transcription.Nucleosome/chromatin assembly factor group	Symbols: HMGB1, NFD1 | HMGB1 (HIGH MOBILITY GROUP B 1); DNA binding / chromatin binding / structural constituent of chromatin / transcription factor | chr3:19246991-19249095 REVERSE	27	27.3	nucleus	N	N	DNA/RNA
SSPVA(pS)SPSKPK	na	na	na	na	na	na	AT3G48430.1	AT3G48430	27.3.57	RNA.regulation of transcription.JUMONJI family	Symbols: REF6 | REF6 (RELATIVE OF EARLY FLOWERING 6); nucleic acid binding / transcription factor/ zinc ion binding | chr3:17935609-17940746 FORWARD	27	27.3	nucleus	N	N	DNA/RNA
SSPVAS(pS)PSKPK	na	na	17.5036	19.0783	19.8881	20.2055	AT3G48430.1	AT3G48430	27.3.57	RNA.regulation of transcription.JUMONJI family	Symbols: REF6 | REF6 (RELATIVE OF EARLY FLOWERING 6); nucleic acid binding / transcription factor/ zinc ion binding | chr3:17935609-17940746 FORWARD	27	27.3	nucleus	N	N	DNA/RNA
SS(pS)FLQR	na	18.3765	19.1995	21.1859	21.683	23.0151	AT5G11060.1	AT5G11060	27.3.22	RNA.regulation of transcription.HB,Homeobox transcription factor family	Symbols: KNAT4 | KNAT4 (KNOTTED1-LIKE HOMEOBOX GENE 4); transcription activator/ transcription factor | chr5:3510118-3513305 FORWARD	27	27.3	nucleus	N	N	DNA/RNA
SS(pS)PNEDRGENQLVVYDLK	na	na	na	na	na	20.9945	AT5G35330.3	AT5G35330	27.3.59	RNA.regulation of transcription.Methyl binding domain proteins	Symbols: MBD02, MBD2, ATMBD2 | MBD02 (METHYL-CPG-BINDING DOMAIN PROTEIN 02); DNA binding / DNA demethylase | chr5:13523475-13525787 REVERSE	27	27.3	nucleus	N	N	DNA/RNA
SS(pS)PPGNVDGFSIGK	na	na	18.4825	21.1723	21.8553	22.1993	AT1G30480.1	AT1G30480	28.2	DNA.repair	Symbols: DRT111 | DRT111; nucleic acid binding / nucleotide binding | chr1:10790022-10792575 FORWARD	28	28.2	nucleus	N	N	DNA/RNA
SS(pS)(pS)RYSSDEEQKESR	na	na	na	na	na	21.4465	AT5G23080.2	AT5G23080	27.1	RNA.processing	Symbols: TGH | TGH (TOUGH); RNA binding / protein binding | chr5:7742940-7748933 REVERSE	27	27.1	nucleus	N	N	DNA/RNA
STS(pS)(pS)PPPPPPSSSLPQQEQEQDQQQLPLRR	na	na	na	na	na	23.5359	AT2G27100.1	AT2G27100	27.3.11	RNA.regulation of transcription.C2H2 zinc finger family	Symbols: SE | SE (SERRATE); DNA binding / transcription factor | chr2:11572550-11576658 FORWARD	27	27.3	nucleus	N	N	DNA/RNA
SVAGGF(oxM)(pS)PN(oxM)GK	na	na	19.5794	21.4142	22.3814	22.6091	AT3G26935.1	AT3G26935	27.3.99	RNA.regulation of transcription.unclassified	zinc finger (DHHC type) family protein | chr3:9932600-9935499 REVERSE	27	27.3	plasma membrane	PM	PM	DNA/RNA
SVAGGF(oxM)(pS)PNMGK	na	na	na	na	20.3745	20.5426	AT3G26935.1	AT3G26935	27.3.99	RNA.regulation of transcription.unclassified	zinc finger (DHHC type) family protein | chr3:9932600-9935499 REVERSE	27	27.3	plasma membrane	PM	PM	DNA/RNA
SVAGGFM(pS)PN(oxM)GK	na	na	na	19.5549	na	20.3868	AT3G26935.1	AT3G26935	27.3.99	RNA.regulation of transcription.unclassified	zinc finger (DHHC type) family protein | chr3:9932600-9935499 REVERSE	27	27.3	plasma membrane	PM	PM	DNA/RNA
SVD(pS)DDDVSKER	na	na	na	19.4057	19.9723	21.7474	AT4G14140.1	AT4G14140	27.3.46	RNA.regulation of transcription.DNA methyltransferases	Symbols: MET2, DMT02, DMT2, MET02 | DMT2 (DNA METHYLTRANSFERASE 2); DNA (cytosine-5-)-methyltransferase/ DNA binding / protein binding | chr4:8146345-8152131 FORWARD	27	27.3	nucleus	N	N	DNA/RNA
SVSEVNDEDDAEDG(pS)EEEEDDD	na	na	na	na	na	na	AT1G20696.1	AT1G20696	27.3.62	RNA.regulation of transcription.Nucleosome/chromatin assembly factor group	Symbols: HMGB3, NFD3, NFD03 | HMGB3 (HIGH MOBILITY GROUP B 3); DNA binding / chromatin binding / structural constituent of chromatin / transcription factor | chr1:7179453-7181499 FORWARD	27	27.3	nucleus	N	N	DNA/RNA
SVVELTNG(pS)SEDGR	na	na	na	na	na	na	AT1G54080.1	AT1G54080	27.1.1	RNA.processing.splicing	Symbols: UBP1A | oligouridylate-binding protein, putative | chr1:20183581-20186909 REVERSE	27	27.1	nucleus	N	N	DNA/RNA
SVVGGF(oxM)(pS)PN(oxM)GK	na	na	na	na	20.2826	na	AT5G41060.2	AT5G41060	27.3.99	RNA.regulation of transcription.unclassified	zinc finger (DHHC type) family protein | chr5:16435322-16437699 FORWARD	27	27.3	plasma membrane	PM	PM	DNA/RNA
S(pY)TPEPAR	na	na	na	na	na	na	AT1G55310.1	AT1G55310	27.1.1	RNA.processing.splicing	Symbols: SR33, ATSCL33, SCL33 | SR33; RNA binding / protein binding | chr1:20630065-20632898 FORWARD	27	27.1	nucleus	N	N	DNA/RNA
SYG(pS)(oxM)DSLEPSK	na	na	na	na	na	na	AT5G14540.1	AT5G14540	27.3.30	RNA.regulation of transcription.Trihelix, Triple-Helix transcription factor family	proline-rich family protein | chr5:4687147-4689674 REVERSE	27	27.3	nucleus	N	N	DNA/RNA
SY(pS)PGYEGAAAAAPDRDR	na	na	na	na	na	21.0825	AT3G55460.1	AT3G55460	27.1.1	RNA.processing.splicing	Symbols: SCL30 | SCL30; RNA binding / nucleic acid binding / nucleotide binding | chr3:20560808-20563762 FORWARD	27	27.1	nucleus	N	N	DNA/RNA
SY(pS)R(pS)PPPYR	na	na	na	na	na	21.1737	AT4G31580.2	AT4G31580	27.1.1	RNA.processing.splicing	Symbols: SRZ-22, SRZ22, RSZP22 | SRZ-22; protein binding | chr4:15306654-15308347 FORWARD	27	27.1	nucleus	N	N	DNA/RNA
SY(pT)PEPAR	na	na	na	na	na	na	AT1G55310.1	AT1G55310	27.1.1	RNA.processing.splicing	Symbols: SR33, ATSCL33, SCL33 | SR33; RNA binding / protein binding | chr1:20630065-20632898 FORWARD	27	27.1	nucleus	N	N	DNA/RNA
SY(pT)PEQAR	na	na	na	18.812	20.7804	na	AT3G13570.1	AT3G13570	27.1.1	RNA.processing.splicing	Symbols: SCL30A | SCL30a; RNA binding / nucleic acid binding / nucleotide binding | chr3:4429298-4432159 REVERSE	27	27.1	nucleus	N	N	DNA/RNA
SY(pT)P(pS)PPR	na	na	na	na	na	21.5959	AT1G55310.1	AT1G55310	27.1.1	RNA.processing.splicing	Symbols: SR33, ATSCL33, SCL33 | SR33; RNA binding / protein binding | chr1:20630065-20632898 FORWARD	27	27.1	nucleus	N	N	DNA/RNA
SY(pT)P(pS)PPRGYGR	na	na	na	na	na	21.746	AT1G55310.1	AT1G55310	27.1.1	RNA.processing.splicing	Symbols: SR33, ATSCL33, SCL33 | SR33; RNA binding / protein binding | chr1:20630065-20632898 FORWARD	27	27.1	nucleus	N	N	DNA/RNA
(pT)PTPGHYLGLK	na	na	17.7849	21.5826	21.8821	21.4539	AT4G35785.1	AT4G35785	27.4	RNA.RNA binding	nucleic acid binding / nucleotide binding | chr4:16952963-16955266 REVERSE	27	27.4	nucleus	N	N	DNA/RNA
TEVNLG(pT)SPR	na	na	na	20.164	na	22.287	AT2G32700.6	AT2G32700	27.3.58	RNA.regulation of transcription.LUG	Symbols: LUH | WD-40 repeat family protein | chr2:13866798-13872157 FORWARD	27	27.3	nucleus	N	N	DNA/RNA
TEVNLGT(pS)PR	na	na	na	20.1636	21.1514	22.8325	AT2G32700.6	AT2G32700	27.3.58	RNA.regulation of transcription.LUG	Symbols: LUH | WD-40 repeat family protein | chr2:13866798-13872157 FORWARD	27	27.3	nucleus	N	N	DNA/RNA
TGIWEYGDIQ(pS)DDEDNVPVR	na	na	na	20.5921	22.0456	25.7568	AT5G61780.1	AT5G61780	27.3.73	RNA.regulation of transcription.Zn-finger(CCHC)	tudor domain-containing protein / nuclease family protein | chr5:24821258-24826969 FORWARD	27	27.3	nucleus	N	N	DNA/RNA
TGIWEYGDIQ(pS)DDEDNVPVRKPGR	na	na	na	na	na	20.4323	AT5G61780.1	AT5G61780	27.3.73	RNA.regulation of transcription.Zn-finger(CCHC)	tudor domain-containing protein / nuclease family protein | chr5:24821258-24826969 FORWARD	27	27.3	nucleus	N	N	DNA/RNA
TID(pS)PGQEETGMTGVSK	na	na	na	na	na	na	AT2G32080.2	AT2G32080	27.3.99	RNA.regulation of transcription.unclassified	Symbols: PUR ALPHA-1 | PUR ALPHA-1; nucleic acid binding | chr2:13642237-13644166 REVERSE	27	27.3	nucleus	N	N	DNA/RNA
TKPSVDDLDG(pS)DDDDEEERPDATNGK	na	na	na	21.1675	na	22.3302	AT5G49400.1	AT5G49400	27.3.73	RNA.regulation of transcription.Zn-finger(CCHC)	zinc knuckle (CCHC-type) family protein | chr5:20030700-20032175 FORWARD	27	27.3	nucleus	N	N	DNA/RNA
TL(pS)GGFNR	17.4359	18.9928	19.9474	20.2576	21.0424	na	AT1G51140.1	AT1G51140	27.3.6	RNA.regulation of transcription.bHLH,Basic Helix-Loop-Helix family	basic helix-loop-helix (bHLH) family protein | chr1:18943457-18945753 REVERSE	27	27.3	nucleus	N	N	DNA/RNA
TL(pS)GNDKDQ(pS)GGEEETTSR	na	na	na	na	na	22.6548	AT5G51300.3	AT5G51300	27.1.1	RNA.processing.splicing	splicing factor-related | chr5:20848897-20852334 REVERSE	27	27.1	nucleus	N	N	DNA/RNA
TLSGNDKDQ(pS)GGEEETTSR	na	na	na	na	na	21.9848	AT5G51300.3	AT5G51300	27.1.1	RNA.processing.splicing	splicing factor-related | chr5:20848897-20852334 REVERSE	27	27.1	nucleus	N	N	DNA/RNA
TLSYPTPPLNLQ(pS)PR	na	na	na	19.8845	20.9006	21.6905	AT3G13300.2	AT3G13300	27.1	RNA.processing	Symbols: VCS | VCS (VARICOSE); nucleotide binding / protein homodimerization | chr3:4303874-4310213 FORWARD	27	27.1	cytosol	C	C	DNA/RNA
TNEVSVLE(pT)TSPSR	na	na	na	na	na	21.2231	AT4G14920.1	AT4G14920	27.3.63	RNA.regulation of transcription.PHD finger transcription factor	DNA binding / protein binding / zinc ion binding | chr4:8531043-8535842 REVERSE	27	27.3	nucleus	N	N	DNA/RNA
TPAFL(pS)SSLSKK	na	na	na	na	na	na	AT4G21160.4	AT4G21160	27.3.11	RNA.regulation of transcription.C2H2 zinc finger family	Symbols: ZAC, AGD12 | ZAC; ARF GTPase activator/ phospholipid binding | chr4:11284147-11286767 FORWARD	27	27.3	cytosol	C	C	DNA/RNA
TPAFLSS(pS)LSK	na	na	na	na	na	21.2432	AT4G21160.4	AT4G21160	27.3.11	RNA.regulation of transcription.C2H2 zinc finger family	Symbols: ZAC, AGD12 | ZAC; ARF GTPase activator/ phospholipid binding | chr4:11284147-11286767 FORWARD	27	27.3	cytosol	C	C	DNA/RNA
TPAFLSSSL(pS)K	na	na	na	na	na	20.9754	AT4G21160.4	AT4G21160	27.3.11	RNA.regulation of transcription.C2H2 zinc finger family	Symbols: ZAC, AGD12 | ZAC; ARF GTPase activator/ phospholipid binding | chr4:11284147-11286767 FORWARD	27	27.3	cytosol	C	C	DNA/RNA
TPAFLSSSL(pS)KK	na	na	na	20.5781	na	na	AT4G21160.4	AT4G21160	27.3.11	RNA.regulation of transcription.C2H2 zinc finger family	Symbols: ZAC, AGD12 | ZAC; ARF GTPase activator/ phospholipid binding | chr4:11284147-11286767 FORWARD	27	27.3	cytosol	C	C	DNA/RNA
TPNSDAEVIAL(pS)PK	na	na	na	21.1882	20.5346	21.9539	AT2G02070.1	AT2G02070	27.3.11	RNA.regulation of transcription.C2H2 zinc finger family	Symbols: AtIDD5 | AtIDD5 (Arabidopsis thaliana Indeterminate(ID)-Domain 5); nucleic acid binding / transcription factor/ zinc ion binding | chr2:505487-509425 FORWARD	27	27.3	nucleus	N	N	DNA/RNA
TP(pT)PGHYLGLK	na	na	na	na	na	na	AT4G35785.1	AT4G35785	27.4	RNA.RNA binding	nucleic acid binding / nucleotide binding | chr4:16952963-16955266 REVERSE	27	27.4	nucleus	N	N	DNA/RNA
TQ(pS)GGLDQYK	na	na	na	na	20.309	21.719	AT1G51140.1	AT1G51140	27.3.6	RNA.regulation of transcription.bHLH,Basic Helix-Loop-Helix family	basic helix-loop-helix (bHLH) family protein | chr1:18943457-18945753 REVERSE	27	27.3	nucleus	N	N	DNA/RNA
TQV(pS)PTPIR	na	na	na	20.9526	21.4506	22.8517	AT3G18640.1	AT3G18640	27.3.99	RNA.regulation of transcription.unclassified	zinc finger protein-related | chr3:6413301-6416550 REVERSE	27	27.3	nucleus	N	N	DNA/RNA
TSEPN(pS)EDEAAGVGKR	na	na	19.7209	21.0516	21.3622	22.1605	AT2G27100.1	AT2G27100	27.3.11	RNA.regulation of transcription.C2H2 zinc finger family	Symbols: SE | SE (SERRATE); DNA binding / transcription factor | chr2:11572550-11576658 FORWARD	27	27.3	nucleus	N	N	DNA/RNA
TSGLPSQTSGAGSAYATLPQLPL(pS)PR	na	na	na	na	na	22.6528	AT3G13300.2	AT3G13300	27.1	RNA.processing	Symbols: VCS | VCS (VARICOSE); nucleotide binding / protein homodimerization | chr3:4303874-4310213 FORWARD	27	27.1	cytosol	C	C	DNA/RNA
TSQ(pS)EEPSRPR	na	na	16.7673	20.3447	21.7568	23.5696	AT3G50670.1	AT3G50670	27.1.1	RNA.processing.splicing	Symbols: U1-70K, U1SNRNP | U1-70K (U1 SMALL NUCLEAR RIBONUCLEOPROTEIN-70K); RNA binding / nucleic acid binding / nucleotide binding | chr3:18826300-18829618 REVERSE	27	27.1	nucleus	N	N	DNA/RNA
TSQ(pS)EEPSRPREER	na	na	18.7418	21.2704	21.7398	na	AT3G50670.1	AT3G50670	27.1.1	RNA.processing.splicing	Symbols: U1-70K, U1SNRNP | U1-70K (U1 SMALL NUCLEAR RIBONUCLEOPROTEIN-70K); RNA binding / nucleic acid binding / nucleotide binding | chr3:18826300-18829618 REVERSE	27	27.1	nucleus	N	N	DNA/RNA
TVDDGIHELFTEY(oxM)ALP(pS)PQNTTSEGGK	na	na	na	na	na	21.2692	AT3G42170.1	AT3G42170	28.99	DNA.unspecified	DNA binding | chr3:14320952-14324069 FORWARD	28	28.99	nucleus	N	N	DNA/RNA
TVNGG(oxM)S(pS)PSLQK	na	na	19.2793	20.7578	19.0519	22.6532	AT3G48760.1	AT3G48760	27.3.99	RNA.regulation of transcription.unclassified	zinc finger (DHHC type) family protein | chr3:18075794-18078291 FORWARD	27	27.3	plasma membrane	PM	PM	DNA/RNA
TYDQEG(pS)DGHEEAR	na	na	na	na	na	21.1825	AT3G48430.1	AT3G48430	27.3.57	RNA.regulation of transcription.JUMONJI family	Symbols: REF6 | REF6 (RELATIVE OF EARLY FLOWERING 6); nucleic acid binding / transcription factor/ zinc ion binding | chr3:17935609-17940746 FORWARD	27	27.3	nucleus	N	N	DNA/RNA
VAPTQVL(oxM)TP(pS)SPQSR	na	na	na	na	22.1582	na	AT2G33620.4	AT2G33620	27.3.67	RNA.regulation of transcription.putative transcription regulator	DNA-binding family protein / AT-hook protein 1 (AHP1) | chr2:14234220-14236883 FORWARD	27	27.3	nucleus	N	N	DNA/RNA
VAPTQVL(oxM)TPS(pS)PQSR	na	18.5814	19.878	21.1987	21.916	22.6016	AT2G33620.4	AT2G33620	27.3.67	RNA.regulation of transcription.putative transcription regulator	DNA-binding family protein / AT-hook protein 1 (AHP1) | chr2:14234220-14236883 FORWARD	27	27.3	nucleus	N	N	DNA/RNA
VA(pS)PENGAVR	20.7631	21.5302	22.739	24.2558	25.0795	26.5013	AT5G52040.3	AT5G52040	27.1.1	RNA.processing.splicing	Symbols: ATRSP41 | ATRSP41; RNA binding / nucleic acid binding / nucleotide binding | chr5:21130320-21133551 FORWARD	27	27.1	nucleus	N	N	DNA/RNA
VFTYDN(pT)ASETDEVVETSTGK	na	na	na	na	19.778	21.3506	AT3G02830.1	AT3G02830	27.3.12	RNA.regulation of transcription.C3H zinc finger family	Symbols: ZFN1 | ZFN1 (ZINC FINGER PROTEIN 1); DNA binding / nuclease/ nucleic acid binding | chr3:613802-616144 FORWARD	27	27.3	nucleus	N	N	DNA/RNA
VGYGQILEPEQIHDE(pS)STDNER	na	na	na	na	na	22.5254	AT5G45420.1	AT5G45420	27.3.25	RNA.regulation of transcription.MYB domain transcription factor family	myb family transcription factor | chr5:18404069-18406606 REVERSE	27	27.3	nucleus	N	N	DNA/RNA
VHL(pS)ESPK	na	na	na	na	na	21.9741	AT4G17720.1	AT4G17720	27.4	RNA.RNA binding	RNA recognition motif (RRM)-containing protein | chr4:9862446-9864663 REVERSE	27	27.4	cytosol	C	C	DNA/RNA
VHL(pS)ESPKAASSTQEAER	na	na	na	20.5923	na	na	AT4G17720.1	AT4G17720	27.4	RNA.RNA binding	RNA recognition motif (RRM)-containing protein | chr4:9862446-9864663 REVERSE	27	27.4	cytosol	C	C	DNA/RNA
VHLSE(pS)PK	na	na	na	na	20.1289	21.2626	AT4G17720.1	AT4G17720	27.4	RNA.RNA binding	RNA recognition motif (RRM)-containing protein | chr4:9862446-9864663 REVERSE	27	27.4	cytosol	C	C	DNA/RNA
VIADKP(pS)DEEDDRQR	na	20.3628	21.2233	23.4657	23.2651	25.1607	AT1G80930.1	AT1G80930	27.4	RNA.RNA binding	MIF4G domain-containing protein / MA3 domain-containing protein | chr1:30405432-30409710 REVERSE	27	27.4	nucleus	N	N	DNA/RNA
VIDA(pS)PK	na	na	na	na	na	21.9688	AT3G53500.1	AT3G53500	27.4	RNA.RNA binding	Symbols: RSZ32 | zinc knuckle (CCHC-type) family protein | chr3:19834343-19837088 REVERSE	27	27.4	nucleus	N	N	DNA/RNA
VK(pS)(oxM)AQYPEAR	na	na	na	na	na	na	AT5G64220.2	AT5G64220	27.3.39	RNA.regulation of transcription.AtSR Transcription Factor family	calmodulin-binding protein | chr5:25686246-25692215 FORWARD	27	27.3	nucleus	N	N	DNA/RNA
VK(pS)(oxM)VQYPEAR	na	na	19.0424	20.6164	na	na	AT2G22300.2	AT2G22300	27.3.39	RNA.regulation of transcription.AtSR Transcription Factor family	Symbols: CAMTA3, SR1 | SR1 (SIGNAL RESPONSIVE 1); calmodulin binding / transcription regulator | chr2:9471388-9476646 FORWARD	27	27.3	nucleus	N	N	DNA/RNA
VPEAQITNSA(pT)P(pT)TTPR	na	na	na	na	na	23.0135	AT4G39680.2	AT4G39680	27.3.67	RNA.regulation of transcription.putative transcription regulator	SAP domain-containing protein | chr4:18414306-18417530 REVERSE	27	27.3	nucleus	N	N	DNA/RNA
VPEAQITNSA(pT)PT(pT)TPR	na	na	na	na	na	23.8573	AT4G39680.2	AT4G39680	27.3.67	RNA.regulation of transcription.putative transcription regulator	SAP domain-containing protein | chr4:18414306-18417530 REVERSE	27	27.3	nucleus	N	N	DNA/RNA
VPEAQITNSA(pT)PTT(pT)PR	na	na	na	na	20.587	na	AT4G39680.2	AT4G39680	27.3.67	RNA.regulation of transcription.putative transcription regulator	SAP domain-containing protein | chr4:18414306-18417530 REVERSE	27	27.3	nucleus	N	N	DNA/RNA
VPEAQITNSATP(pT)TTPR	na	na	na	na	na	20.3845	AT4G39680.2	AT4G39680	27.3.67	RNA.regulation of transcription.putative transcription regulator	SAP domain-containing protein | chr4:18414306-18417530 REVERSE	27	27.3	nucleus	N	N	DNA/RNA
VPEAQITNSATPT(pT)TPR	na	na	na	20.0768	na	21.3448	AT4G39680.2	AT4G39680	27.3.67	RNA.regulation of transcription.putative transcription regulator	SAP domain-containing protein | chr4:18414306-18417530 REVERSE	27	27.3	nucleus	N	N	DNA/RNA
VPLPSSAPASEL(pS)PEAYSR	na	na	na	19.9926	19.7541	21.4654	AT3G01540.1	AT3G01540	27.1.2	RNA.processing.RNA helicase	Symbols: DRH1, ATDRH1 | DRH1 (DEAD BOX RNA HELICASE 1); ATP-dependent RNA helicase/ ATPase | chr3:212751-216671 REVERSE	27	27.1	nucleus	N	N	DNA/RNA
VQAGLQSGAK(pS)Q	na	na	na	na	na	na	AT3G54610.1	AT3G54610	27.3.54	RNA.regulation of transcription.Histone acetyltransferases	Symbols: HAT1, GCN5, HAG1, HAC3, HAG01, BGT | GCN5; DNA binding / H3 histone acetyltransferase/ histone acetyltransferase | chr3:20213560-20217653 FORWARD	27	27.3	nucleus	N	N	DNA/RNA
VRV(pS)DDEDRK	na	na	na	na	19.3382	22.7354	AT1G80930.1	AT1G80930	27.4	RNA.RNA binding	MIF4G domain-containing protein / MA3 domain-containing protein | chr1:30405432-30409710 REVERSE	27	27.4	nucleus	N	N	DNA/RNA
VTYVAPPRPP(pS)PVHEG(pS)EEG(pS)SPR	na	na	na	20.7784	20.8382	23.8144	AT3G60600.1	AT3G60600	28.99	DNA.unspecified	Symbols: VAP27-1, VAP, (AT)VAP, VAP27 | VAP (VESICLE ASSOCIATED PROTEIN); protein binding | chr3:22400395-22402702 FORWARD	28	28.99	plasma membrane,endoplasmic reticulum	PM,ER	PM	DNA/RNA
VTYVAPPRPP(pS)PVHEG(pS)EEGSSPR	na	na	19.6957	21.7246	22.7664	22.8594	AT3G60600.1	AT3G60600	28.99	DNA.unspecified	Symbols: VAP27-1, VAP, (AT)VAP, VAP27 | VAP (VESICLE ASSOCIATED PROTEIN); protein binding | chr3:22400395-22402702 FORWARD	28	28.99	plasma membrane,endoplasmic reticulum	PM,ER	PM	DNA/RNA
VTYVAPPRPP(pS)PVHEGSEEG(pS)SPR	na	na	na	20.7416	na	23.7261	AT3G60600.1	AT3G60600	28.99	DNA.unspecified	Symbols: VAP27-1, VAP, (AT)VAP, VAP27 | VAP (VESICLE ASSOCIATED PROTEIN); protein binding | chr3:22400395-22402702 FORWARD	28	28.99	plasma membrane,endoplasmic reticulum	PM,ER	PM	DNA/RNA
VTYVAPPRPP(pS)PVHEGSEEGSSPR	na	na	na	na	20.6021	na	AT3G60600.1	AT3G60600	28.99	DNA.unspecified	Symbols: VAP27-1, VAP, (AT)VAP, VAP27 | VAP (VESICLE ASSOCIATED PROTEIN); protein binding | chr3:22400395-22402702 FORWARD	28	28.99	plasma membrane,endoplasmic reticulum	PM,ER	PM	DNA/RNA
VTYVAPPRPPSPVHEGSEEG(pS)SPR	na	na	na	na	na	21.3043	AT3G60600.1	AT3G60600	28.99	DNA.unspecified	Symbols: VAP27-1, VAP, (AT)VAP, VAP27 | VAP (VESICLE ASSOCIATED PROTEIN); protein binding | chr3:22400395-22402702 FORWARD	28	28.99	plasma membrane,endoplasmic reticulum	PM,ER	PM	DNA/RNA
YAPAN(pS)PPLPR	na	na	na	20.8174	21.1612	20.8588	AT4G28990.1	AT4G28990	27.4	RNA.RNA binding	RNA-binding protein-related | chr4:14291151-14293174 FORWARD	27	27.4	nucleus	N	N	DNA/RNA
YGGDAGDR(pS)PTHYPQAEEGEDEDEVNNLFK	na	na	na	na	na	21.2666	AT1G32130.2	AT1G32130	27.3.99	RNA.regulation of transcription.unclassified	FUNCTIONS IN: molecular_function unknown; INVOLVED IN: biological_process unknown; LOCATED IN: cellular_component unknown; EXPRESSED IN: 25 plant structures; EXPRESSED DURING: 15 growth stages; CONTAINS InterPro DOMAIN/s: TFIIS N-terminal (InterPro:IPR017923), IWS1, C-terminal (InterPro:IPR008654); BEST Arabidopsis thaliana protein match is: IWS1 C-terminus family protein (TAIR:AT4G19000.1); Has …	27	27.3	nucleus	N	N	DNA/RNA
YRK(pS)PTYGGR	na	na	na	22.3029	23.023	na	AT2G24590.1	AT2G24590	27.1.1	RNA.processing.splicing	splicing factor, putative | chr2:10449631-10451184 FORWARD	27	27.1	nucleus	N	N	DNA/RNA
YR(pS)R(pS)PVPR	na	na	na	21.4298	21.1703	23.4092	AT3G61860.1	AT3G61860	27.1.1	RNA.processing.splicing	Symbols: ATRSP31, RSP31 | RSP31; RNA binding / nucleic acid binding / nucleotide binding | chr3:22900068-22902395 REVERSE	27	27.1	nucleus	N	N	DNA/RNA
Y(pS)PSIAY(pS)PSNAR	na	na	na	na	na	21.2533	AT4G35800.1	AT4G35800	27.2	RNA.transcription	Symbols: NRPB1, RPB1, RNA_POL_II_LSRNA_POL_II_LS, RNA_POL_II_LS | NRPB1 (RNA POLYMERASE II LARGE SUBUNIT); DNA binding / DNA-directed RNA polymerase | chr4:16960657-16967892 REVERSE	27	27.2	nucleus	N	N	DNA/RNA
YSVD(oxM)(pS)PVK	na	na	18.6957	21.6919	21.9589	22.636	AT3G26560.1	AT3G26560	27.1	RNA.processing	ATP-dependent RNA helicase, putative | chr3:9749904-9753772 REVERSE	27	27.1	nucleus	N	N	DNA/RNA
YSVDM(pS)PVK	na	na	na	20.6327	20.7586	21.7231	AT3G26560.1	AT3G26560	27.1	RNA.processing	ATP-dependent RNA helicase, putative | chr3:9749904-9753772 REVERSE	27	27.1	nucleus	N	N	DNA/RNA
(ac)(pS)TDKLLLPNGVK	na	na	na	19.1483	19.5002	21.3273	AT3G05630.1	AT3G05630	11.9.3.1	lipid metabolism.lipid degradation.lysophospholipases.phospholipase D	Symbols: PLDP2, PDLZ2, PLDZETA2 | PLDP2; phospholipase D | chr3:1635200-1640348 FORWARD	11	11.9	cytosol	C	C	Lipid metabolism
DIE(pS)EVEV(pS)QEGR	na	na	na	na	na	21.8911	AT3G05420.1	AT3G05420	11.1.13	lipid metabolism.FA synthesis and FA elongation.acyl-CoA binding protein	Symbols: ACBP4 | ACBP4 (ACYL-COA BINDING PROTEIN 4); acyl-CoA binding | chr3:1561778-1567250 FORWARD	11	11.1	cytosol	C	C	Lipid metabolism
DIE(pS)EVEVSQEGR	na	na	19.4027	21.679	20.8603	23.7812	AT3G05420.1	AT3G05420	11.1.13	lipid metabolism.FA synthesis and FA elongation.acyl-CoA binding protein	Symbols: ACBP4 | ACBP4 (ACYL-COA BINDING PROTEIN 4); acyl-CoA binding | chr3:1561778-1567250 FORWARD	11	11.1	cytosol	C	C	Lipid metabolism
DIESEVEV(pS)QEGR	na	na	na	na	na	21.8973	AT3G05420.1	AT3G05420	11.1.13	lipid metabolism.FA synthesis and FA elongation.acyl-CoA binding protein	Symbols: ACBP4 | ACBP4 (ACYL-COA BINDING PROTEIN 4); acyl-CoA binding | chr3:1561778-1567250 FORWARD	11	11.1	cytosol	C	C	Lipid metabolism
DLGLSLNTP(pS)PNTR	na	na	na	na	20.5036	20.9876	AT4G00550.1	AT4G00550	11.10.2	lipid metabolism.glycolipid synthesis.DGDG synthase	Symbols: DGD2 | DGD2; UDP-galactosyltransferase/ UDP-glycosyltransferase/ digalactosyldiacylglycerol synthase/ transferase, transferring glycosyl groups | chr4:237967-240500 REVERSE	11	11.1	plastid	P	P	Lipid metabolism
EDDE(pS)EIDAPLLDPESLSKPR	na	na	na	na	na	21.1958	AT5G01220.1	AT5G01220	11.10.4	lipid metabolism.glycolipid synthesis.sulfolipid synthase	Symbols: SQD2 | SQD2 (sulfoquinovosyldiacylglycerol 2); UDP-glycosyltransferase/ UDP-sulfoquinovose:DAG sulfoquinovosyltransferase/ transferase, transferring glycosyl groups | chr5:86585-89986 REVERSE	11	11.1	plastid	P	P	Lipid metabolism
ELAAEE(pS)DGSVKEDDDDDEDSSESGK	na	na	na	na	na	na	AT2G38040.2	AT2G38040	11.1.1.2.1	lipid metabolism.FA synthesis and FA elongation.Acetyl CoA Carboxylation.heteromeric Complex.alpha Carboxyltransferase	Symbols: CAC3 | CAC3; acetyl-CoA carboxylase | chr2:15917093-15921170 FORWARD	11	11.1	plastid	P	P	Lipid metabolism
E(oxM)VDGIDN(pS)GTGSPSNANTPQALSR	na	na	na	na	21.5499	21.8061	AT2G42010.1	AT2G42010	11.9.3.1	lipid metabolism.lipid degradation.lysophospholipases.phospholipase D	Symbols: PLDBETA1, PLDBETA | PLDBETA1 (PHOSPHOLIPASE D BETA 1); phospholipase D | chr2:17532813-17538400 REVERSE	11	11.9	cytosol	C	C	Lipid metabolism
EMVDGIDN(pS)GTGSPSNANTPQALSR	na	na	na	21.1949	21.0313	21.9882	AT2G42010.1	AT2G42010	11.9.3.1	lipid metabolism.lipid degradation.lysophospholipases.phospholipase D	Symbols: PLDBETA1, PLDBETA | PLDBETA1 (PHOSPHOLIPASE D BETA 1); phospholipase D | chr2:17532813-17538400 REVERSE	11	11.9	cytosol	C	C	Lipid metabolism
EMVDGIDNSG(pT)GSPSNANTPQALSR	na	na	na	na	na	22.2086	AT2G42010.1	AT2G42010	11.9.3.1	lipid metabolism.lipid degradation.lysophospholipases.phospholipase D	Symbols: PLDBETA1, PLDBETA | PLDBETA1 (PHOSPHOLIPASE D BETA 1); phospholipase D | chr2:17532813-17538400 REVERSE	11	11.9	cytosol	C	C	Lipid metabolism
EMVDGIDNSGTG(pS)PSNANTPQALSR	na	na	na	na	na	22.6785	AT2G42010.1	AT2G42010	11.9.3.1	lipid metabolism.lipid degradation.lysophospholipases.phospholipase D	Symbols: PLDBETA1, PLDBETA | PLDBETA1 (PHOSPHOLIPASE D BETA 1); phospholipase D | chr2:17532813-17538400 REVERSE	11	11.9	cytosol	C	C	Lipid metabolism
EVPVGTVSVYN(pS)PR	na	na	19.9048	21.055	21.9855	23.216	AT4G11850.1	AT4G11850	11.9.3.1	lipid metabolism.lipid degradation.lysophospholipases.phospholipase D	Symbols: PLDGAMMA1, MEE54 | PLDGAMMA1; phospholipase D | chr4:7129123-7133200 REVERSE	11	11.9	plasma membrane	PM	PM	Lipid metabolism
HD(pS)FSSA(pS)PPQEIPLLLPQETDADFAGR	na	na	na	na	na	22.3798	AT3G05630.1	AT3G05630	11.9.3.1	lipid metabolism.lipid degradation.lysophospholipases.phospholipase D	Symbols: PLDP2, PDLZ2, PLDZETA2 | PLDP2; phospholipase D | chr3:1635200-1640348 FORWARD	11	11.9	cytosol	C	C	Lipid metabolism
LGG(oxM)L(pS)GLGR	na	na	na	na	na	na	AT4G11850.1	AT4G11850	11.9.3.1	lipid metabolism.lipid degradation.lysophospholipases.phospholipase D	Symbols: PLDGAMMA1, MEE54 | PLDGAMMA1; phospholipase D | chr4:7129123-7133200 REVERSE	11	11.9	plasma membrane	PM	PM	Lipid metabolism
L(pS)RPGSGSVSGLASQR	na	na	na	na	na	na	AT4G25970.1	AT4G25970	11.3.8	lipid metabolism.Phospholipid synthesis.phosphatidylserine decarboxylase	Symbols: PSD3 | PSD3 (phosphatidylserine decarboxylase 3); phosphatidylserine decarboxylase | chr4:13184114-13189435 FORWARD	11	11.3	endoplasmic reticulum	ER	ER+G	Lipid metabolism
LSEDVR(pS)D(pS)EGEDEHED	na	na	na	na	na	na	AT1G13580.3	AT1G13580	11.8.1	lipid metabolism.'exotics' (steroids, squalene etc).sphingolipids	Symbols: LAG13 | LAG13 (LAG1 LONGEVITY ASSURANCE HOMOLOG 3) | chr1:4644613-4646853 REVERSE	11	11.8	endoplasmic reticulum	ER	ER+G	Lipid metabolism
LSRPG(pS)GSVSGLASQR	na	na	na	21.3123	na	na	AT4G25970.1	AT4G25970	11.3.8	lipid metabolism.Phospholipid synthesis.phosphatidylserine decarboxylase	Symbols: PSD3 | PSD3 (phosphatidylserine decarboxylase 3); phosphatidylserine decarboxylase | chr4:13184114-13189435 FORWARD	11	11.3	endoplasmic reticulum	ER	ER+G	Lipid metabolism
LSRPGSG(pS)VSGLASQR	na	na	na	21.0511	21.5871	na	AT4G25970.1	AT4G25970	11.3.8	lipid metabolism.Phospholipid synthesis.phosphatidylserine decarboxylase	Symbols: PSD3 | PSD3 (phosphatidylserine decarboxylase 3); phosphatidylserine decarboxylase | chr4:13184114-13189435 FORWARD	11	11.3	endoplasmic reticulum	ER	ER+G	Lipid metabolism
SADNLDE(oxM)EE(pT)DDEKDDR	na	na	na	na	na	na	AT1G31480.1	AT1G31480	11.9.3	lipid metabolism.lipid degradation.lysophospholipases	Symbols: SGR2 | SGR2 (SHOOT GRAVITROPISM 2); phospholipase A1 | chr1:11265880-11271701 FORWARD	11	11.9	vacuole	V	V	Lipid metabolism
SADNLDEMEE(pT)DDEKDDR	na	na	na	na	na	na	AT1G31480.1	AT1G31480	11.9.3	lipid metabolism.lipid degradation.lysophospholipases	Symbols: SGR2 | SGR2 (SHOOT GRAVITROPISM 2); phospholipase A1 | chr1:11265880-11271701 FORWARD	11	11.9	vacuole	V	V	Lipid metabolism
SNPL(pS)TSDPNSAQIFFGK	na	na	na	na	20.5103	na	AT3G03520.1	AT3G03520	11.9.3.5	lipid metabolism.lipid degradation.lysophospholipases.phosphoinositide phospholipase C	NON-SPECIFIC PHOSPHOLIPASE C3, NPC3	11	11.9	plasma membrane	PM	PM	Lipid metabolism
SNPLST(pS)DPNSAQIFFGK	na	na	na	na	na	21.0827	AT3G03520.1	AT3G03520	11.9.3.5	lipid metabolism.lipid degradation.lysophospholipases.phosphoinositide phospholipase C	NON-SPECIFIC PHOSPHOLIPASE C3, NPC3	11	11.9	plasma membrane	PM	PM	Lipid metabolism
TLEAPLPG(pS)L(pS)AVNNATTR	na	na	na	18.6581	21.0212	22.1825	AT3G05420.1	AT3G05420	11.1.13	lipid metabolism.FA synthesis and FA elongation.acyl-CoA binding protein	Symbols: ACBP4 | ACBP4 (ACYL-COA BINDING PROTEIN 4); acyl-CoA binding | chr3:1561778-1567250 FORWARD	11	11.1	cytosol	C	C	Lipid metabolism
TLEAPLPG(pS)LSAVNNATTR	na	na	na	20.22	21.807	22.3542	AT3G05420.1	AT3G05420	11.1.13	lipid metabolism.FA synthesis and FA elongation.acyl-CoA binding protein	Symbols: ACBP4 | ACBP4 (ACYL-COA BINDING PROTEIN 4); acyl-CoA binding | chr3:1561778-1567250 FORWARD	11	11.1	cytosol	C	C	Lipid metabolism
TLEAPLPGSL(pS)AVNNATTR	na	na	18.1922	18.8003	21.9963	23.0861	AT3G05420.1	AT3G05420	11.1.13	lipid metabolism.FA synthesis and FA elongation.acyl-CoA binding protein	Symbols: ACBP4 | ACBP4 (ACYL-COA BINDING PROTEIN 4); acyl-CoA binding | chr3:1561778-1567250 FORWARD	11	11.1	cytosol	C	C	Lipid metabolism
TVVASIADETVAESSGTGNK(pS)FSR	na	na	na	na	20.9353	22.1411	AT3G07020.2	AT3G07020	11.8.3	lipid metabolism.'exotics' (steroids, squalene etc).UDP-glucose:sterol glucosyltransferase	UDP-glucose:sterol glucosyltransferase (UGT80A2) | chr3:2217653-2221702 REVERSE	11	11.8	plasma membrane	PM	PM	Lipid metabolism
TVVASIADETVAESSGTGNKSF(pS)R	na	na	na	na	21.1853	na	AT3G07020.2	AT3G07020	11.8.3	lipid metabolism.'exotics' (steroids, squalene etc).UDP-glucose:sterol glucosyltransferase	UDP-glucose:sterol glucosyltransferase (UGT80A2) | chr3:2217653-2221702 REVERSE	11	11.8	plasma membrane	PM	PM	Lipid metabolism
VEET(pS)SGGGSSASPIK	na	na	na	na	19.625	20.5229	AT3G03520.1	AT3G03520	11.9.3.5	lipid metabolism.lipid degradation.lysophospholipases.phosphoinositide phospholipase C	NON-SPECIFIC PHOSPHOLIPASE C3, NPC3	11	11.9	plasma membrane	PM	PM	Lipid metabolism
VEETS(pS)GGGSSASPIK	na	na	na	na	na	na	AT3G03520.1	AT3G03520	11.9.3.5	lipid metabolism.lipid degradation.lysophospholipases.phosphoinositide phospholipase C	NON-SPECIFIC PHOSPHOLIPASE C3, NPC3	11	11.9	plasma membrane	PM	PM	Lipid metabolism
VGEDIR(pS)D(pS)EDDDD	na	na	na	na	na	na	AT3G19260.1	AT3G19260	11.8.1	lipid metabolism.'exotics' (steroids, squalene etc).sphingolipids	Symbols: LAG1 HOMOLOG 2, LOH2 | LOH2 (LAG ONE HOMOLOGUE 2) | chr3:6669146-6671519 REVERSE	11	11.8	plasma membrane	PM	PM	Lipid metabolism
VGEDIR(pS)DSEDDDD	na	na	na	na	na	21.1259	AT3G19260.1	AT3G19260	11.8.1	lipid metabolism.'exotics' (steroids, squalene etc).sphingolipids	Symbols: LAG1 HOMOLOG 2, LOH2 | LOH2 (LAG ONE HOMOLOGUE 2) | chr3:6669146-6671519 REVERSE	11	11.8	plasma membrane	PM	PM	Lipid metabolism
VGEDIRSD(pS)EDDDD	na	na	18.9699	20.2868	na	22.7874	AT3G19260.1	AT3G19260	11.8.1	lipid metabolism.'exotics' (steroids, squalene etc).sphingolipids	Symbols: LAG1 HOMOLOG 2, LOH2 | LOH2 (LAG ONE HOMOLOGUE 2) | chr3:6669146-6671519 REVERSE	11	11.8	plasma membrane	PM	PM	Lipid metabolism
WFASVPA(pS)TQPNR	na	na	na	na	na	na	AT3G03530.1	AT3G03530	11.9.3.5	lipid metabolism.lipid degradation.lysophospholipases.phosphoinositide phospholipase C	Symbols: NPC4 | NPC4 (NONSPECIFIC PHOSPHOLIPASE C4); hydrolase, acting on ester bonds / phospholipase C | chr3:842499-845043 REVERSE	11	11.9	vacuole,plasma membrane	V,PM	PM	Lipid metabolism
(ac)ALDSSVAL(pS)PR	18.1049	18.8181	20.5333	21.4885	22.0994	22.374	AT1G73980.1	AT1G73980	23.3.2.2	nucleotide metabolism.salvage.nucleoside kinases.uridine kinase	phosphoribulokinase/uridine kinase family protein | chr1:27820149-27824036 REVERSE	23	23.3	cytosol	C	C	Other kinases
(ac)(oxM)D(pS)PVSKTDASK	19.4494	19.5856	21.7191	23.1867	23.3761	23.1486	AT2G18730.1	AT2G18730	11.3.5	lipid metabolism.Phospholipid synthesis.diacylglycerol kinase	Symbols: ATDGK3, DGK3 | diacylglycerol kinase, putative | chr2:8118830-8121925 FORWARD	11	11.3	plasma membrane	PM	PM	Other kinases
(ac)(oxM)D(pS)PVSKTDASKEK	22.014	22.49	23.3852	22.7255	22.0645	22.6071	AT2G18730.1	AT2G18730	11.3.5	lipid metabolism.Phospholipid synthesis.diacylglycerol kinase	Symbols: ATDGK3, DGK3 | diacylglycerol kinase, putative | chr2:8118830-8121925 FORWARD	11	11.3	plasma membrane	PM	PM	Other kinases
(ac)MD(pS)PVSK	na	na	na	na	na	23.6526	AT2G18730.1	AT2G18730	11.3.5	lipid metabolism.Phospholipid synthesis.diacylglycerol kinase	Symbols: ATDGK3, DGK3 | diacylglycerol kinase, putative | chr2:8118830-8121925 FORWARD	11	11.3	plasma membrane	PM	PM	Other kinases
(ac)MD(pS)PVSKTDASK	na	na	na	na	na	21.3278	AT2G18730.1	AT2G18730	11.3.5	lipid metabolism.Phospholipid synthesis.diacylglycerol kinase	Symbols: ATDGK3, DGK3 | diacylglycerol kinase, putative | chr2:8118830-8121925 FORWARD	11	11.3	plasma membrane	PM	PM	Other kinases
(ac)MD(pS)PVSKTDASKEK	19.6461	na	20.8225	21.1209	na	na	AT2G18730.1	AT2G18730	11.3.5	lipid metabolism.Phospholipid synthesis.diacylglycerol kinase	Symbols: ATDGK3, DGK3 | diacylglycerol kinase, putative | chr2:8118830-8121925 FORWARD	11	11.3	plasma membrane	PM	PM	Other kinases
(ac)SSDSPAAGDGGEQAAAGTSVP(pS)PSYDK	na	na	na	21.889	22.2872	23.0287	AT1G14000.1	AT1G14000	30.30.1.3	signalling.kinase.cytoplasmatic kinase.cyclin dependent kinase like	Symbols: VIK | VIK (VH1-INTERACTING KINASE); ATP binding / protein kinase/ protein serine/threonine/tyrosine kinase | chr1:4797358-4800283 FORWARD	30	30.30.1.3	cytosol	C	C	Other kinases
(ac)SSDSPAAGDGGEQAAAGTSVP(pS)PSYDKQK	na	na	na	na	na	21.8874	AT1G14000.1	AT1G14000	30.30.1.3	signalling.kinase.cytoplasmatic kinase.cyclin dependent kinase like	Symbols: VIK | VIK (VH1-INTERACTING KINASE); ATP binding / protein kinase/ protein serine/threonine/tyrosine kinase | chr1:4797358-4800283 FORWARD	30	30.30.1.3	cytosol	C	C	Other kinases
AAAAAPGL(pS)PK	19.3268	19.4666	21.6442	22.048	22.7292	23.1619	AT3G20410.1	AT3G20410	30.3.1	signalling.calcium.calcium dependent protein kinases	Symbols: CPK9 | CPK9 (calmodulin-domain protein kinase 9); calmodulin-dependent protein kinase/ kinase | chr3:7116201-7119121 FORWARD	30	30.3.1	plasma membrane	PM	PM	Other kinases
AI(pS)LPS(pS)PQNYR	na	na	na	na	na	21.8071	AT3G58640.2	AT3G58640	30.6.2	signalling.MAP kinases.putative MAP3K, Raf-like	protein kinase family protein | chr3:21686743-21693831 REVERSE	30	30.6.2	cytosol,plasma membrane	C,PM	PM	Other kinases
AISLP(pS)SPQNYR	na	na	na	na	20.477	22.2769	AT3G58640.2	AT3G58640	30.6.2	signalling.MAP kinases.putative MAP3K, Raf-like	protein kinase family protein | chr3:21686743-21693831 REVERSE	30	30.6.2	cytosol,plasma membrane	C,PM	PM	Other kinases
AISLPS(pS)PQNYR	na	na	na	18.8944	20.5037	na	AT3G58640.2	AT3G58640	30.6.2	signalling.MAP kinases.putative MAP3K, Raf-like	protein kinase family protein | chr3:21686743-21693831 REVERSE	30	30.6.2	cytosol,plasma membrane	C,PM	PM	Other kinases
ALDSSVAL(pS)PR	na	na	na	na	na	na	AT1G73980.1	AT1G73980	23.3.2.2	nucleotide metabolism.salvage.nucleoside kinases.uridine kinase	phosphoribulokinase/uridine kinase family protein | chr1:27820149-27824036 REVERSE	23	23.3	cytosol	C	C	Other kinases
APA(pS)PATLPNQGFITQLSDQISTLNER	na	na	na	na	na	21.8417	AT1G73980.1	AT1G73980	23.3.2.2	nucleotide metabolism.salvage.nucleoside kinases.uridine kinase	phosphoribulokinase/uridine kinase family protein | chr1:27820149-27824036 REVERSE	23	23.3	cytosol	C	C	Other kinases
APP(pS)PLNDAESLSER	na	na	na	na	19.5047	20.6328	AT5G58140.4	AT5G58140	30.30.1.1	signaling.kinase.cytoplasmatic kinase.AGC	Symbols: PHOT2, NPL1 | PHOT2 (PHOTOTROPIN 2); FMN binding / blue light photoreceptor/ kinase/ protein serine/threonine kinase | chr5:23524427-23533111 FORWARD	30	30.30.1.1	plasma membrane	PM	PM	Other kinases
AQTGV(oxM)(pT)AETGTYR	na	na	na	na	na	20.6859	AT4G38470.1	AT4G38470	30.6.2	signalling.MAP kinases.putative MAP3K, Raf-like	protein kinase family protein | chr4:17999432-18003681 FORWARD	30	30.6.2	cytosol	C	C	Other kinases
AQTGVM(pT)AETGTYR	na	na	na	na	na	na	AT4G38470.1	AT4G38470	30.6.2	signalling.MAP kinases.putative MAP3K, Raf-like	protein kinase family protein | chr4:17999432-18003681 FORWARD	30	30.6.2	cytosol	C	C	Other kinases
A(pS)SAVVDSDLDIDPK	na	na	na	na	na	20.4692	AT1G03740.2	AT1G03740	30.30.1.3	signalling.kinase.cytoplasmatic kinase.cyclin dependent kinase like	ATP binding / kinase/ protein kinase/ protein serine/threonine kinase | chr1:933512-937043 FORWARD	30	30.30.1.3	nucleus	N	N	Other kinases
ASANSL(pS)APIK	na	16.9016	19.3726	20.7247	21.1117	21.5736	AT4G10730.1	AT4G10730	30.30.1	signalling.kinase.cytoplasmatic kinase	ATP binding / kinase/ protein kinase/ protein serine/threonine kinase/ protein tyrosine kinase | chr4:6609418-6614883 REVERSE	30	30.30	cytosol	C	C	Other kinases
ASSNSL(pS)APIK	na	na	na	na	21.2085	21.0012	AT4G24100.1	AT4G24100	30.30.1	signalling.kinase.cytoplasmatic kinase	protein kinase family protein | chr4:12515076-12519841 FORWARD	30	30.30	cytosol	C	C	Other kinases
AVVA(pS)PSQENPR	na	na	na	na	na	20.9175	AT2G17700.1	AT2G17700	30.6.2	signalling.MAP kinases.putative MAP3K, Raf-like	protein kinase family protein | chr2:7685388-7689436 REVERSE	30	30.6.2	nucleus	N	N	Other kinases
DGDDSAS(oxM)SNGDIASEAV(pS)GELR	na	na	na	na	na	20.5817	AT5G04870.1	AT5G04870	30.3.1	signalling.calcium.calcium dependent protein kinases	Symbols: CPK1, ATCPK1 | CPK1 (CALCIUM DEPENDENT PROTEIN KINASE 1); calmodulin-dependent protein kinase/ kinase | chr5:1416783-1420338 REVERSE	30	30.3.1	cytosol	C	C	Other kinases
DSLAAVE(pS)PEG(oxM)K	na	na	na	na	na	20.8145	AT1G48490.3	AT1G48490	30.30.1.1	signaling.kinase.cytoplasmatic kinase.AGC	kinase | chr1:17921979-17928930 REVERSE	30	30.30.1.1	nucleus	N	N	Other kinases
DYVNPGG(pS)NR	na	na	na	na	na	na	AT3G58760.1	AT3G58760	30.6.2	signalling.MAP kinases.putative MAP3K, Raf-like	ankyrin protein kinase, putative | chr3:21728714-21731928 FORWARD	30	30.6.2	plasma membrane	PM	PM	Other kinases
EFS(pS)NANFSPLAR	na	na	na	19.2017	19.0532	20.3253	AT1G53165.2	AT1G53165	30.30.1	signalling.kinase.cytoplasmatic kinase	Symbols: ATMAP4K ALPHA1 | ATMAP4K ALPHA1; ATP binding / kinase/ protein kinase/ protein serine/threonine kinase/ protein tyrosine kinase | chr1:19813804-19819564 FORWARD	30	30.30	cytosol	C	C	Other kinases
EGFQI(oxM)D(pT)SQR	na	na	na	na	18.2731	20.3117	AT3G57530.1	AT3G57530	30.3.1	signalling.calcium.calcium dependent protein kinases	Symbols: CPK32, ATCPK32, CDPK32 | CPK32 (CALCIUM-DEPENDENT PROTEIN KINASE 32); calcium-dependent protein kinase C/ calmodulin-dependent protein kinase/ kinase/ protein binding | chr3:21296554-21299591 REVERSE	30	30.3.1	plasma membrane	PM	PM	Other kinases
EGFQI(oxM)DT(pS)QR	na	na	na	na	na	na	AT3G57530.1	AT3G57530	30.3.1	signalling.calcium.calcium dependent protein kinases	Symbols: CPK32, ATCPK32, CDPK32 | CPK32 (CALCIUM-DEPENDENT PROTEIN KINASE 32); calcium-dependent protein kinase C/ calmodulin-dependent protein kinase/ kinase/ protein binding | chr3:21296554-21299591 REVERSE	30	30.3.1	plasma membrane	PM	PM	Other kinases
EGFQIMD(pT)SQR	na	na	na	na	na	21.2826	AT3G57530.1	AT3G57530	30.3.1	signalling.calcium.calcium dependent protein kinases	Symbols: CPK32, ATCPK32, CDPK32 | CPK32 (CALCIUM-DEPENDENT PROTEIN KINASE 32); calcium-dependent protein kinase C/ calmodulin-dependent protein kinase/ kinase/ protein binding | chr3:21296554-21299591 REVERSE	30	30.3.1	plasma membrane	PM	PM	Other kinases
EGFQIMDT(pS)QR	na	na	na	na	19.9579	21.9356	AT3G57530.1	AT3G57530	30.3.1	signalling.calcium.calcium dependent protein kinases	Symbols: CPK32, ATCPK32, CDPK32 | CPK32 (CALCIUM-DEPENDENT PROTEIN KINASE 32); calcium-dependent protein kinase C/ calmodulin-dependent protein kinase/ kinase/ protein binding | chr3:21296554-21299591 REVERSE	30	30.3.1	plasma membrane	PM	PM	Other kinases
EG(pS)LQLEGEN	na	na	na	na	na	22.2913	AT5G19450.2	AT5G19450	30.3.1	signalling.calcium.calcium dependent protein kinases	Symbols: CDPK19, CPK8 | CDPK19 (CALCIUM-DEPENDENT PROTEIN KINASE 19); ATP binding / calcium ion binding / calmodulin-dependent protein kinase/ kinase/ protein kinase/ protein serine/threonine kinase | chr5:6558426-6561534 REVERSE	30	30.3.1	plasma membrane	PM	PM	Other kinases
EIVT(pS)PGR	na	na	na	19.5566	20.417	22.1019	AT5G64960.2	AT5G64960	30.30.3	signalling.kinase.cyclin dependent kinase	Symbols: CDKC2, CDKC;2 | CDKC2 (Cyclin dependent kinase group C 2); kinase | chr5:25955381-25958995 FORWARD	30	30.30.3	nucleus	N	N	Other kinases
EVL(pS)DVDSDNDGR	na	na	na	na	na	na	AT3G20410.1	AT3G20410	30.3.1	signalling.calcium.calcium dependent protein kinases	Symbols: CPK9 | CPK9 (calmodulin-domain protein kinase 9); calmodulin-dependent protein kinase/ kinase | chr3:7116201-7119121 FORWARD	30	30.3.1	plasma membrane	PM	PM	Other kinases
FKVTSADL(pS)PK	na	na	na	21.3482	21.3174	21.6709	AT5G14720.1	AT5G14720	30.30.1	signalling.kinase.cytoplasmatic kinase	protein kinase family protein | chr5:4747860-4753592 REVERSE	30	30.30	plasma membrane	PM	PM	Other kinases
FLTQSG(pT)FK	na	na	na	na	na	20.4182	AT4G29810.1	AT4G29810	30.6.3	signalling.MAP kinases.MAP2K	Symbols: ATMKK2, MKK2, MK1 | ATMKK2 (ARABIDOPSIS THALIANA MAP KINASE KINASE 2); MAP kinase kinase/ kinase | chr4:14593039-14595269 REVERSE	30	30.6.3	cytosol	C	C	Other kinases
GAE(pS)TDATLNAGVPLIDF(oxM)AADSG(oxM)R	na	na	na	na	na	22.082	AT2G35050.1	AT2G35050	30.6.2	signalling.MAP kinases.putative MAP3K, Raf-like	protein kinase family protein | chr2:14769708-14775035 FORWARD	30	30.6.2	cytosol	C	C	Other kinases
GDGDLQL(pT)SR	na	na	na	na	na	na	AT1G71530.2	AT1G71530	30.30.1.3	signalling.kinase.cytoplasmatic kinase.cyclin dependent kinase like	protein kinase family protein | chr1:26939567-26942952 FORWARD	30	30.30.1.3	plastid	P	P	Other kinases
GG(oxM)(pT)SHAAVVAR	18.334	18.5817	20.5805	21.3204	21.9562	22.2215	AT4G15530.3	AT4G15530	6.5	gluconeogenesis / glyoxylate cycle.pyruvate dikinase	Symbols: PPDK | PPDK (pyruvate orthophosphate dikinase); kinase/ pyruvate, phosphate dikinase | chr4:8864828-8870801 REVERSE	6	6.5	cytosol,plastid	C,P	P	Other kinases
GGM(pT)SHAAVVAR	18.3717	18.9896	20.4684	21.1947	20.8423	na	AT4G15530.3	AT4G15530	6.5	gluconeogenesis / glyoxylate cycle.pyruvate dikinase	Symbols: PPDK | PPDK (pyruvate orthophosphate dikinase); kinase/ pyruvate, phosphate dikinase | chr4:8864828-8870801 REVERSE	6	6.5	cytosol,plastid	C,P	P	Other kinases
HPWLSYPYEPI(pS)A	na	na	na	na	na	20.7888	AT1G73450.1	AT1G73450	30.30.1	signalling.kinase.cytoplasmatic kinase	protein kinase, putative | chr1:27613856-27618897 FORWARD	30	30.30	nucleus	N	N	Other kinases
IGGTG(pS)RSAGEER	20.7694	21.5197	22.1407	18.2459	na	na	AT3G63260.2	AT3G63260	30.6.2	signalling.MAP kinases.putative MAP3K, Raf-like	Symbols: ATMRK1 | ATMRK1; kinase/ protein serine/threonine/tyrosine kinase | chr3:23372881-23375007 REVERSE	30	30.6.2	plasma membrane	PM	PM	Other kinases
IISQLEPEVL(pS)PIKPADDQLSLSDLD(oxM)VK	na	na	na	na	na	21.607	AT4G29810.1	AT4G29810	30.6.3	signalling.MAP kinases.MAP2K	Symbols: ATMKK2, MKK2, MK1 | ATMKK2 (ARABIDOPSIS THALIANA MAP KINASE KINASE 2); MAP kinase kinase/ kinase | chr4:14593039-14595269 REVERSE	30	30.6.3	cytosol	C	C	Other kinases
ISLSANR(pT)STDKLQK	na	na	17.1015	19.0521	21.0473	na	AT3G13530.1	AT3G13530	30.6.1	signalling.MAP kinases.MAP3K, ste-like	Symbols: MAPKKK7, MAP3KE1 | MAPKKK7; ATP binding / binding / kinase/ protein kinase/ protein serine/threonine kinase/ protein tyrosine kinase | chr3:4411688-4419320 REVERSE	30	30.6.1	plasma membrane	PM	PM	Other kinases
LA(pS)IDSFDSR	na	na	18.9958	20.9413	20.8425	21.8486	AT5G04510.2	AT5G04510	30.30.1.1	signaling.kinase.cytoplasmatic kinase.AGC	Symbols: PDK1, ATPDK1 | PDK1 (3'-PHOSPHOINOSITIDE-DEPENDENT PROTEIN KINASE 1); 3-phosphoinositide-dependent protein kinase/ kinase/ phosphoinositide binding / protein binding / protein kinase | chr5:1286866-1289908 FORWARD	30	30.30.1.1	nucleus	N	N	Other kinases
LEDKDGETSEPPEVIPDYEN(pS)PR	na	na	na	na	20.6161	21.6208	AT4G28980.2	AT4G28980	30.30.3	signalling.kinase.cyclin dependent kinase	Symbols: CDKF;1, CAK1AT | cyclin-dependent kinase-activating kinase 1At / CDK-activating kinase 1At (CAK1) | chr4:14288439-14290700 FORWARD	30	30.30.3	cytosol	C	C	Other kinases
LG(pS)NLSK	na	na	na	na	na	22.1542	AT4G04700.1	AT4G04700	30.3.1	signalling.calcium.calcium dependent protein kinases	Symbols: CPK27 | CPK27; ATP binding / calcium ion binding / kinase/ protein kinase/ protein serine/threonine kinase/ protein tyrosine kinase | chr4:2385276-2387986 REVERSE	30	30.3.1	cytosol	C	C	Other kinases
LIDEFAL(pS)GSK	na	na	na	na	20.5453	20.6379	AT2G22560.1	AT2G22560	29.4.1	protein.postranslational modification.kinase	FUNCTIONS IN: molecular_function unknown; INVOLVED IN: biological_process unknown; LOCATED IN: plasma membrane; EXPRESSED IN: 15 plant structures; EXPRESSED DURING: 6 growth stages; CONTAINS InterPro DOMAIN/s: KIP1-like (InterPro:IPR011684); BEST Arabidopsis thaliana protein match is: kinase interacting family protein (TAIR:AT5G10500.1); Has 47807 Blast hits to 30104 proteins in 1314 species: Arc…	29	29.4.1	nucleus	N	N	Other kinases
LIDEFALSG(pS)K	na	19.306	na	17.7997	19.4274	21.0836	AT2G22560.1	AT2G22560	29.4.1	protein.postranslational modification.kinase	FUNCTIONS IN: molecular_function unknown; INVOLVED IN: biological_process unknown; LOCATED IN: plasma membrane; EXPRESSED IN: 15 plant structures; EXPRESSED DURING: 6 growth stages; CONTAINS InterPro DOMAIN/s: KIP1-like (InterPro:IPR011684); BEST Arabidopsis thaliana protein match is: kinase interacting family protein (TAIR:AT5G10500.1); Has 47807 Blast hits to 30104 proteins in 1314 species: Arc…	29	29.4.1	nucleus	N	N	Other kinases
LQQYPD(pS)PR	na	na	na	na	20.2184	21.5315	AT5G57610.1	AT5G57610	30.6.2	signalling.MAP kinases.putative MAP3K, Raf-like	protein kinase family protein | chr5:23325307-23329347 FORWARD	30	30.6.2	cytosol,nucleus	C,N	C	Other kinases
LSLDDDTV(pS)SPK	na	na	na	na	na	21.0935	AT1G73980.1	AT1G73980	23.3.2.2	nucleotide metabolism.salvage.nucleoside kinases.uridine kinase	phosphoribulokinase/uridine kinase family protein | chr1:27820149-27824036 REVERSE	23	23.3	cytosol	C	C	Other kinases
LSLDDDTV(pS)SPKEALSR	na	na	17.9291	21.1097	21.1365	na	AT1G73980.1	AT1G73980	23.3.2.2	nucleotide metabolism.salvage.nucleoside kinases.uridine kinase	phosphoribulokinase/uridine kinase family protein | chr1:27820149-27824036 REVERSE	23	23.3	cytosol	C	C	Other kinases
LSLDDDTVS(pS)PK	na	na	na	na	20.4998	22.0956	AT1G73980.1	AT1G73980	23.3.2.2	nucleotide metabolism.salvage.nucleoside kinases.uridine kinase	phosphoribulokinase/uridine kinase family protein | chr1:27820149-27824036 REVERSE	23	23.3	cytosol	C	C	Other kinases
LSLDEDLVS(pS)SSPK	na	na	na	na	na	20.3501	AT1G26190.1	AT1G26190	23.3.2.2	nucleotide metabolism.salvage.nucleoside kinases.uridine kinase	phosphoribulokinase/uridine kinase family protein | chr1:9057096-9061086 REVERSE	23	23.3	cytosol	C	C	Other kinases
(oxM)LAY(pS)TVGTPDYIAPEVLLK	na	na	na	na	na	20.9378	AT4G14350.3	AT4G14350	30.30.1.1	signaling.kinase.cytoplasmatic kinase.AGC	protein kinase family protein | chr4:8256086-8260787 REVERSE	30	30.30.1.1	cytosol	C	C	Other kinases
(oxM)STT(pS)LPDSITR	na	na	na	na	na	na	AT1G69220.1	AT1G69220	30.30.1	signalling.kinase.cytoplasmatic kinase	Symbols: SIK1 | SIK1; ATP binding / kinase/ protein kinase/ protein serine/threonine kinase | chr1:26020089-26026171 REVERSE	30	30.30	cytosol	C	C	Other kinases
(oxM)VK(pS)PDPLEEQR	na	na	18.3151	20.8088	21.1449	na	AT1G67580.2	AT1G67580	30.30.3	signalling.kinase.cyclin dependent kinase	protein kinase family protein | chr1:25327284-25331379 REVERSE	30	30.30.3	nucleus	N	N	Other kinases
NETKA(pS)PENNLR	na	na	19.2001	21.1387	20.8967	na	AT3G22750.1	AT3G22750	30.6.2	signalling.MAP kinases.putative MAP3K, Raf-like	protein kinase, putative | chr3:8037216-8039903 REVERSE	30	30.6.2	nucleus	N	N	Other kinases
NEVTP(pY)LVSR	na	na	18.4442	19.1483	21.1847	21.6723	AT3G25840.1	AT3G25840	30.30.1	signalling.kinase.cytoplasmatic kinase	protein kinase family protein | chr3:9451861-9457554 REVERSE	30	30.30	nucleus	N	N	Other kinases
NEVTPYLV(pS)R	na	na	na	21.119	na	22.3302	AT3G25840.1	AT3G25840	30.30.1	signalling.kinase.cytoplasmatic kinase	protein kinase family protein | chr3:9451861-9457554 REVERSE	30	30.30	nucleus	N	N	Other kinases
NQAQAGLGEG(pS)PK	na	na	na	na	na	na	AT3G25840.1	AT3G25840	30.30.1	signalling.kinase.cytoplasmatic kinase	protein kinase family protein | chr3:9451861-9457554 REVERSE	30	30.30	nucleus	N	N	Other kinases
NR(pS)LVDVQR	na	na	na	na	na	21.1566	AT5G58350.1	AT5G58350	30.13.1	signalling, circadian rhythm.with no lysine-kinase	Symbols: WNK4, ZIK2 | WNK4 (WITH NO K (=LYSINE) 4); kinase/ protein kinase | chr5:23584789-23587801 FORWARD	30	30.13	cytosol	C	C	Other kinases
NSLNI(pS)(oxM)R	na	na	na	na	21.7652	23.3502	AT2G17290.1	AT2G17290	30.3.1	signalling.calcium.calcium dependent protein kinases	Symbols: CPK6, ATCDPK3 | CPK6 (CALCIUM-DEPENDENT PROTEIN KINASE 6); ATP binding / calcium ion binding / calmodulin-dependent protein kinase/ kinase/ protein kinase/ protein serine/threonine kinase | chr2:7516415-7519633 FORWARD	30	30.3.1	cytosol	C	C	Other kinases
NSLNI(pS)(oxM)RDV	na	na	na	18.61	22.0486	22.9561	AT2G17290.1	AT2G17290	30.3.1	signalling.calcium.calcium dependent protein kinases	Symbols: CPK6, ATCDPK3 | CPK6 (CALCIUM-DEPENDENT PROTEIN KINASE 6); ATP binding / calcium ion binding / calmodulin-dependent protein kinase/ kinase/ protein kinase/ protein serine/threonine kinase | chr2:7516415-7519633 FORWARD	30	30.3.1	cytosol	C	C	Other kinases
NSLNI(pS)MR	na	na	na	na	20.4397	na	AT2G17290.1	AT2G17290	30.3.1	signalling.calcium.calcium dependent protein kinases	Symbols: CPK6, ATCDPK3 | CPK6 (CALCIUM-DEPENDENT PROTEIN KINASE 6); ATP binding / calcium ion binding / calmodulin-dependent protein kinase/ kinase/ protein kinase/ protein serine/threonine kinase | chr2:7516415-7519633 FORWARD	30	30.3.1	cytosol	C	C	Other kinases
NSLNI(pS)MRDA	na	na	na	19.8249	20.2278	20.6145	AT4G35310.1	AT4G35310	30.3.1	signalling.calcium.calcium dependent protein kinases	Symbols: CPK5, ATCPK5 | CPK5 (calmodulin-domain protein kinase 5); ATP binding / calcium ion binding / calmodulin-dependent protein kinase/ kinase/ protein kinase/ protein serine/threonine kinase | chr4:16801987-16804995 FORWARD	30	30.3.1	cytosol,nucleus	C,N	C	Other kinases
NSLNI(pS)MRDV	na	na	na	na	na	20.5998	AT2G17290.1	AT2G17290	30.3.1	signalling.calcium.calcium dependent protein kinases	Symbols: CPK6, ATCDPK3 | CPK6 (CALCIUM-DEPENDENT PROTEIN KINASE 6); ATP binding / calcium ion binding / calmodulin-dependent protein kinase/ kinase/ protein kinase/ protein serine/threonine kinase | chr2:7516415-7519633 FORWARD	30	30.3.1	cytosol	C	C	Other kinases
NSTLLGLD(pS)SSANNLAELDVR	na	na	na	na	na	21.3056	AT1G79570.1	AT1G79570	30.6.2	signalling.MAP kinases.putative MAP3K, Raf-like	protein kinase family protein | chr1:29932578-29938220 REVERSE	30	30.6.2	cytosol	C	C	Other kinases
NTLV(pS)GGVR	na	na	na	19.7889	na	21.2544	AT1G79570.1	AT1G79570	30.6.2	signalling.MAP kinases.putative MAP3K, Raf-like	protein kinase family protein | chr1:29932578-29938220 REVERSE	30	30.6.2	cytosol	C	C	Other kinases
NTSQ(pT)PEVGELVR	na	na	na	na	na	21.1378	AT1G67580.2	AT1G67580	30.30.3	signalling.kinase.cyclin dependent kinase	protein kinase family protein | chr1:25327284-25331379 REVERSE	30	30.30.3	nucleus	N	N	Other kinases
QDESAL(pS)PER	na	na	na	na	na	23.3578	AT5G14720.1	AT5G14720	30.30.1	signalling.kinase.cytoplasmatic kinase	protein kinase family protein | chr5:4747860-4753592 REVERSE	30	30.30	plasma membrane	PM	PM	Other kinases
QPG(pS)PETNVDDLLQTPPATSR	na	na	na	19.9638	20.8784	22.0976	AT5G14720.1	AT5G14720	30.30.1	signalling.kinase.cytoplasmatic kinase	protein kinase family protein | chr5:4747860-4753592 REVERSE	30	30.30	plasma membrane	PM	PM	Other kinases
RAP(pS)FSGPLNLPNR	na	na	na	na	na	na	AT4G10730.1	AT4G10730	30.30.1	signalling.kinase.cytoplasmatic kinase	ATP binding / kinase/ protein kinase/ protein serine/threonine kinase/ protein tyrosine kinase | chr4:6609418-6614883 REVERSE	30	30.30	cytosol	C	C	Other kinases
RAP(pS)FSGPLNLSTR	na	na	na	18.8347	20.0712	na	AT4G24100.1	AT4G24100	30.30.1	signalling.kinase.cytoplasmatic kinase	protein kinase family protein | chr4:12515076-12519841 FORWARD	30	30.30	cytosol	C	C	Other kinases
RG(pS)SGSGTVGSSGSGTGGSR	na	na	na	na	na	22.3195	AT4G23650.1	AT4G23650	30.3.1	signalling.calcium.calcium dependent protein kinases	Symbols: CDPK6, CPK3 | CDPK6 (CALCIUM-DEPENDENT PROTEIN KINASE 6); ATP binding / calcium ion binding / calmodulin-dependent protein kinase/ kinase/ protein kinase/ protein serine/threonine kinase | chr4:12324758-12327459 REVERSE	30	30.3.1	cytosol	C	C	Other kinases
RGSSGSG(pT)VGSSGSGTGGSR	na	na	na	na	na	21.4731	AT4G23650.1	AT4G23650	30.3.1	signalling.calcium.calcium dependent protein kinases	Symbols: CDPK6, CPK3 | CDPK6 (CALCIUM-DEPENDENT PROTEIN KINASE 6); ATP binding / calcium ion binding / calmodulin-dependent protein kinase/ kinase/ protein kinase/ protein serine/threonine kinase | chr4:12324758-12327459 REVERSE	30	30.3.1	cytosol	C	C	Other kinases
RGSSGSGTVGSSG(pS)GTGGSR	na	na	na	na	na	21.5087	AT4G23650.1	AT4G23650	30.3.1	signalling.calcium.calcium dependent protein kinases	Symbols: CDPK6, CPK3 | CDPK6 (CALCIUM-DEPENDENT PROTEIN KINASE 6); ATP binding / calcium ion binding / calmodulin-dependent protein kinase/ kinase/ protein kinase/ protein serine/threonine kinase | chr4:12324758-12327459 REVERSE	30	30.3.1	cytosol	C	C	Other kinases
R(pS)PQATPLRK	na	na	na	18.4319	20.0222	na	AT4G24100.1	AT4G24100	30.30.1	signalling.kinase.cytoplasmatic kinase	protein kinase family protein | chr4:12515076-12519841 FORWARD	30	30.30	cytosol	C	C	Other kinases
(pS)DSNGNVEPVASER	na	na	na	19.9559	na	21.1409	AT4G24100.1	AT4G24100	30.30.1	signalling.kinase.cytoplasmatic kinase	protein kinase family protein | chr4:12515076-12519841 FORWARD	30	30.30	cytosol	C	C	Other kinases
(pS)GSRPQLDLSK	na	na	na	21.2337	21.5123	na	AT4G32180.3	AT4G32180	18.4.5	Co-factor and vitamine metabolism.pantothenate.pantothenate kinase (PANK)	Symbols: ATPANK2 | ATPANK2 (PANTOTHENATE KINASE 2); pantothenate kinase | chr4:15537559-15543779 REVERSE	18	18.4	cytosol	C	C	Other kinases
(pS)LEIFNPSSGK	na	na	na	na	20.1711	20.7691	AT5G58140.4	AT5G58140	30.30.1.1	signaling.kinase.cytoplasmatic kinase.AGC	Symbols: PHOT2, NPL1 | PHOT2 (PHOTOTROPIN 2); FMN binding / blue light photoreceptor/ kinase/ protein serine/threonine kinase | chr5:23524427-23533111 FORWARD	30	30.30.1.1	plasma membrane	PM	PM	Other kinases
(pS)NSFAWAK	na	17.561	18.4031	20.8864	22.0013	23.5564	AT1G74330.2	AT1G74330	30.30.1.3	signalling.kinase.cytoplasmatic kinase.cyclin dependent kinase like	ATP binding / protein kinase/ protein serine/threonine kinase/ protein tyrosine kinase | chr1:27943618-27947109 REVERSE	30	30.30.1.3	nucleus	N	N	Other kinases
(pS)PDPLEEQR	na	na	na	na	na	21.6324	AT1G67580.2	AT1G67580	30.30.3	signalling.kinase.cyclin dependent kinase	protein kinase family protein | chr1:25327284-25331379 REVERSE	30	30.30.3	nucleus	N	N	Other kinases
(pS)TVGTPAYIAPEVLLR	na	na	na	na	na	19.7737	AT5G66880.1	AT5G66880	30.30.1.9.1	signalling.kinase.cytoplasmic kinase.signal transduction.Snf related kinase 2.ABA signaling	Symbols: SNRK2-3, SNRK2.3, SRK2I | SNRK2.3 (SUCROSE NONFERMENTING 1(SNF1)-RELATED PROTEIN KINASE 2.3); kinase/ protein kinase | chr5:26710555-26712971 FORWARD	30	30.30.1.9	nucleus	N	N	Other kinases
SA(pS)VGNWILDSK	na	na	na	na	na	20.5584	AT4G10730.1	AT4G10730	30.30.1	signalling.kinase.cytoplasmatic kinase	ATP binding / kinase/ protein kinase/ protein serine/threonine kinase/ protein tyrosine kinase | chr4:6609418-6614883 REVERSE	30	30.30	cytosol	C	C	Other kinases
SA(pS)VNVEELR	na	na	na	20.1538	na	21.2967	AT1G10900.1	AT1G10900	30.4.1	signalling.phosphinositides.phosphatidylinositol-4-phosphate 5-kinase	phosphatidylinositol-4-phosphate 5-kinase family protein | chr1:3632234-3637141 REVERSE	30	30.4	cytosol	C	C	Other kinases
SFS(pS)VPSSPR	na	na	na	na	21.6677	na	AT5G61450.1	AT5G61450	35.2	not assigned.unknown	2-phosphoglycerate kinase-related | chr5:24710033-24712945 REVERSE	35	35	nucleus	N	N	Other kinases
SFSSVP(pS)SPR	16.8286	na	18.5605	21.0891	20.9934	22.5648	AT5G61450.1	AT5G61450	35.2	not assigned.unknown	2-phosphoglycerate kinase-related | chr5:24710033-24712945 REVERSE	35	35	nucleus	N	N	Other kinases
SG(pS)RPQLDLSK	na	na	na	22.1596	22.4065	21.6115	AT4G32180.3	AT4G32180	18.4.5	Co-factor and vitamine metabolism.pantothenate.pantothenate kinase (PANK)	Symbols: ATPANK2 | ATPANK2 (PANTOTHENATE KINASE 2); pantothenate kinase | chr4:15537559-15543779 REVERSE	18	18.4	cytosol	C	C	Other kinases
SIDVS(pS)SSSPR	na	na	na	na	na	na	AT1G73660.1	AT1G73660	30.6.2	signalling.MAP kinases.putative MAP3K, Raf-like	protein kinase family protein | chr1:27691893-27697211 REVERSE	30	30.6.2	cytosol	C	C	Other kinases
SI(pS)ITPEIGDDIVR	na	na	na	20.5866	20.2118	22.0477	AT3G58640.2	AT3G58640	30.6.2	signalling.MAP kinases.putative MAP3K, Raf-like	protein kinase family protein | chr3:21686743-21693831 REVERSE	30	30.6.2	cytosol,plasma membrane	C,PM	PM	Other kinases
SL(pS)DGEDNVNNTR	na	na	na	na	na	na	AT3G01490.1	AT3G01490	30.6.2	signalling.MAP kinases.putative MAP3K, Raf-like	protein kinase, putative | chr3:190872-193537 REVERSE	30	30.6.2	cytosol	C	C	Other kinases
SL(pS)ELTTTSGLTR	na	na	18.5198	20.2742	20.5641	21.5882	AT1G60890.1	AT1G60890	30.4.1	signalling.phosphinositides.phosphatidylinositol-4-phosphate 5-kinase	phosphatidylinositol-4-phosphate 5-kinase family protein | chr1:22412246-22417244 REVERSE	30	30.4	cytosol	C	C	Other kinases
SL(pS)PTLPPSGSR	na	na	18.2551	19.763	20.103	19.8545	AT3G17850.1	AT3G17850	30.30.1.1	signaling.kinase.cytoplasmatic kinase.AGC	protein kinase, putative | chr3:6109705-6116458 REVERSE	30	30.30.1.1	nucleus	N	N	Other kinases
S(oxM)(pS)FVGTHEYLAPEIIK	na	na	na	na	na	20.0585	AT5G55910.1	AT5G55910	30.30.1.1.2	signaling.kinase.cytoplasmatic kinase.AGC.auxin signaling	Symbols: D6PK | D6PK (D6 PROTEIN KINASE); kinase/ protein kinase | chr5:22639844-22642354 REVERSE	30	30.30.1.1	cytosol	C	C	Other kinases
SNPFYSEAYTTNG(pS)GTGFK	na	na	na	na	20.4839	21.4938	AT5G19450.2	AT5G19450	30.3.1	signalling.calcium.calcium dependent protein kinases	Symbols: CDPK19, CPK8 | CDPK19 (CALCIUM-DEPENDENT PROTEIN KINASE 19); ATP binding / calcium ion binding / calmodulin-dependent protein kinase/ kinase/ protein kinase/ protein serine/threonine kinase | chr5:6558426-6561534 REVERSE	30	30.3.1	plasma membrane	PM	PM	Other kinases
SN(pS)ILENAFEDVK	na	na	na	na	na	20.0623	AT3G20410.1	AT3G20410	30.3.1	signalling.calcium.calcium dependent protein kinases	Symbols: CPK9 | CPK9 (calmodulin-domain protein kinase 9); calmodulin-dependent protein kinase/ kinase | chr3:7116201-7119121 FORWARD	30	30.3.1	plasma membrane	PM	PM	Other kinases
SVEVGVTNQDPP(pS)YTPQAR	na	na	na	na	na	21.3957	AT3G20410.1	AT3G20410	30.3.1	signalling.calcium.calcium dependent protein kinases	Symbols: CPK9 | CPK9 (calmodulin-domain protein kinase 9); calmodulin-dependent protein kinase/ kinase | chr3:7116201-7119121 FORWARD	30	30.3.1	plasma membrane	PM	PM	Other kinases
SVEVGVTNQDPPSY(pT)PQAR	na	na	na	19.6691	21.1686	na	AT3G20410.1	AT3G20410	30.3.1	signalling.calcium.calcium dependent protein kinases	Symbols: CPK9 | CPK9 (calmodulin-domain protein kinase 9); calmodulin-dependent protein kinase/ kinase | chr3:7116201-7119121 FORWARD	30	30.3.1	plasma membrane	PM	PM	Other kinases
SV(pS)PSPQ(oxM)AVPDVFK	na	na	18.7332	20.7543	21.9644	22.1684	AT5G58950.1	AT5G58950	30.6.2	signalling.MAP kinases.putative MAP3K, Raf-like	protein kinase family protein | chr5:23800928-23803673 REVERSE	30	30.6.2	nucleus	N	N	Other kinases
SV(pS)PSPQMAVPDVFK	na	na	na	18.6344	19.9539	21.0055	AT5G58950.1	AT5G58950	30.6.2	signalling.MAP kinases.putative MAP3K, Raf-like	protein kinase family protein | chr5:23800928-23803673 REVERSE	30	30.6.2	nucleus	N	N	Other kinases
SY(pS)GSLYR	na	na	na	21.6677	22.1977	22.2485	AT5G14720.1	AT5G14720	30.30.1	signalling.kinase.cytoplasmatic kinase	protein kinase family protein | chr5:4747860-4753592 REVERSE	30	30.30	plasma membrane	PM	PM	Other kinases
SYSHDHTGNL(pT)NR	na	na	17.8228	20.5703	21.3816	na	AT5G64960.2	AT5G64960	30.30.3	signalling.kinase.cyclin dependent kinase	Symbols: CDKC2, CDKC;2 | CDKC2 (Cyclin dependent kinase group C 2); kinase | chr5:25955381-25958995 FORWARD	30	30.30.3	nucleus	N	N	Other kinases
(pT)ESSLQPEGELLPIIN	na	na	na	20.3735	21.5978	22.4852	AT4G04700.1	AT4G04700	30.3.1	signalling.calcium.calcium dependent protein kinases	Symbols: CPK27 | CPK27; ATP binding / calcium ion binding / kinase/ protein kinase/ protein serine/threonine kinase/ protein tyrosine kinase | chr4:2385276-2387986 REVERSE	30	30.3.1	cytosol	C	C	Other kinases
TAD(pS)DGE(pS)GEIKFEDNNLPPLGEK	na	na	na	na	na	na	AT3G25840.1	AT3G25840	30.30.1	signalling.kinase.cytoplasmatic kinase	protein kinase family protein | chr3:9451861-9457554 REVERSE	30	30.30	nucleus	N	N	Other kinases
TE(pS)SLQPEGELLPIIN	na	na	na	na	na	23.0169	AT4G04700.1	AT4G04700	30.3.1	signalling.calcium.calcium dependent protein kinases	Symbols: CPK27 | CPK27; ATP binding / calcium ion binding / kinase/ protein kinase/ protein serine/threonine kinase/ protein tyrosine kinase | chr4:2385276-2387986 REVERSE	30	30.3.1	cytosol	C	C	Other kinases
TES(pS)LQPEGELLPIIN	na	na	na	na	21.6951	21.073	AT4G04700.1	AT4G04700	30.3.1	signalling.calcium.calcium dependent protein kinases	Symbols: CPK27 | CPK27; ATP binding / calcium ion binding / kinase/ protein kinase/ protein serine/threonine kinase/ protein tyrosine kinase | chr4:2385276-2387986 REVERSE	30	30.3.1	cytosol	C	C	Other kinases
TFQEFP(pS)SPSSAR	na	na	18.6807	20.8332	21.3667	21.9055	AT5G57610.1	AT5G57610	30.6.2	signalling.MAP kinases.putative MAP3K, Raf-like	protein kinase family protein | chr5:23325307-23329347 FORWARD	30	30.6.2	cytosol,nucleus	C,N	C	Other kinases
TFQEFPS(pS)P(pS)SAR	na	na	na	na	na	20.9972	AT5G57610.1	AT5G57610	30.6.2	signalling.MAP kinases.putative MAP3K, Raf-like	protein kinase family protein | chr5:23325307-23329347 FORWARD	30	30.6.2	cytosol,nucleus	C,N	C	Other kinases
TFQEFPS(pS)PSSAR	na	na	na	20.6278	na	na	AT5G57610.1	AT5G57610	30.6.2	signalling.MAP kinases.putative MAP3K, Raf-like	protein kinase family protein | chr5:23325307-23329347 FORWARD	30	30.6.2	cytosol,nucleus	C,N	C	Other kinases
TIK(pS)PSRENVR	na	na	18.4441	18.6513	20.034	na	AT1G53570.5	AT1G53570	30.6.1	signalling.MAP kinases.MAP3K, ste-like	Symbols: MAP3KA, MAPKKK3 | MAP3KA; ATP binding / kinase/ protein kinase/ protein serine/threonine kinase | chr1:19987266-19991113 FORWARD	30	30.6.1	cytosol	C	C	Other kinases
TPD(pS)EPKDEKTETR	na	na	na	20.6783	20.685	21.4581	AT1G79570.1	AT1G79570	30.6.2	signalling.MAP kinases.putative MAP3K, Raf-like	protein kinase family protein | chr1:29932578-29938220 REVERSE	30	30.6.2	cytosol	C	C	Other kinases
TP(pS)SVSGNELAR	na	na	na	na	na	20.5731	AT3G13530.1	AT3G13530	30.6.1	signalling.MAP kinases.MAP3K, ste-like	Symbols: MAPKKK7, MAP3KE1 | MAPKKK7; ATP binding / binding / kinase/ protein kinase/ protein serine/threonine kinase/ protein tyrosine kinase | chr3:4411688-4419320 REVERSE	30	30.6.1	plasma membrane	PM	PM	Other kinases
TQAALI(pS)DDDTSHAEEPDFNQK	na	na	na	20.6494	20.8803	22.1343	AT5G14720.1	AT5G14720	30.30.1	signalling.kinase.cytoplasmatic kinase	protein kinase family protein | chr5:4747860-4753592 REVERSE	30	30.30	plasma membrane	PM	PM	Other kinases
TT(pS)LPVDAIDS	na	na	na	na	na	21.1588	AT3G04910.3	AT3G04910	30.13.1	signalling, circadian rhythm.with no lysine-kinase	Symbols: WNK1, ZIK4, ATWNK1 | WNK1 (WITH NO LYSINE (K) 1); kinase/ protein kinase/ protein serine/threonine kinase | chr3:1354635-1358211 FORWARD	30	30.13	nucleus	N	N	Other kinases
TV(pY)KAIDEK	16.1918	18.5078	19.8955	21.6977	21.9904	21.3361	AT5G58350.1	AT5G58350	30.13.1	signalling, circadian rhythm.with no lysine-kinase	Symbols: WNK4, ZIK2 | WNK4 (WITH NO K (=LYSINE) 4); kinase/ protein kinase | chr5:23584789-23587801 FORWARD	30	30.13	cytosol	C	C	Other kinases
TVYS(pY)IQSR	na	na	na	na	na	na	AT5G35980.2	AT5G35980	30.30.1	signalling.kinase.cytoplasmatic kinase	Symbols: YAK1 | protein kinase family protein | chr5:14127984-14136324 FORWARD	30	30.30	nucleus	N	N	Other kinases
VDDGNE(pS)EGDESPEFSLFK	na	na	na	na	na	20.9353	AT5G64070.1	AT5G64070	30.4.2	signalling.phosphinositides.phosphatidylinositol 4-kinase	Symbols: PI-4KBETA1, PI4KBETA1 | PI-4KBETA1 (PHOSPHATIDYLINOSITOL 4-OH KINASE BETA1); 1-phosphatidylinositol 4-kinase | chr5:25636976-25644446 REVERSE	30	30.4	cytosol	C	C	Other kinases
VGFPGA(pS)R	na	na	20.7563	22.2228	22.1252	23.1884	AT5G13530.2	AT5G13530	30.30.1	signalling.kinase.cytoplasmatic kinase	Symbols: KEG | KEG (KEEP ON GOING); protein binding / protein kinase/ ubiquitin-protein ligase | chr5:4345618-4354369 FORWARD	30	30.30	cytosol	C	C	Other kinases
VG(pS)GQ(oxM)LAQR	18.924	19.6935	19.9641	21.0977	21.8455	22.3737	AT5G57610.1	AT5G57610	30.6.2	signalling.MAP kinases.putative MAP3K, Raf-like	protein kinase family protein | chr5:23325307-23329347 FORWARD	30	30.6.2	cytosol,nucleus	C,N	C	Other kinases
VG(pS)GQMLAQR	na	na	na	na	20.7248	21.8803	AT5G57610.1	AT5G57610	30.6.2	signalling.MAP kinases.putative MAP3K, Raf-like	protein kinase family protein | chr5:23325307-23329347 FORWARD	30	30.6.2	cytosol,nucleus	C,N	C	Other kinases
VQIESGV(oxM)(pT)AETGTYR	na	na	na	20.3937	20.5106	20.9189	AT2G17700.1	AT2G17700	30.6.2	signalling.MAP kinases.putative MAP3K, Raf-like	protein kinase family protein | chr2:7685388-7689436 REVERSE	30	30.6.2	nucleus	N	N	Other kinases
VQIESGVM(pT)AETGTYR	na	na	na	na	na	na	AT2G17700.1	AT2G17700	30.6.2	signalling.MAP kinases.putative MAP3K, Raf-like	protein kinase family protein | chr2:7685388-7689436 REVERSE	30	30.6.2	nucleus	N	N	Other kinases
VQ(pS)FDSAIR	na	na	na	na	na	na	AT1G71010.1	AT1G71010	30.4.1	signalling.phosphinositides.phosphatidylinositol-4-phosphate 5-kinase	phosphatidylinositol-4-phosphate 5-kinase family protein | chr1:26782839-26788970 FORWARD	30	30.4	cytosol	C	C	Other kinases
VR(pS)GQLDPNNPIFGQNETSSLS(oxM)IDQPDVLK	na	na	na	na	na	22.0325	AT3G13530.1	AT3G13530	30.6.1	signalling.MAP kinases.MAP3K, ste-like	Symbols: MAPKKK7, MAP3KE1 | MAPKKK7; ATP binding / binding / kinase/ protein kinase/ protein serine/threonine kinase/ protein tyrosine kinase | chr3:4411688-4419320 REVERSE	30	30.6.1	plasma membrane	PM	PM	Other kinases
V(pS)SQFLPPDGSR	na	na	18.7492	19.8713	20.5422	20.9214	AT2G20050.2	AT2G20050	30.30.1.1	signaling.kinase.cytoplasmatic kinase.AGC	ATP binding / cAMP-dependent protein kinase regulator/ catalytic/ protein kinase/ protein serine/threonine phosphatase | chr2:8649434-8654228 REVERSE	30	30.30.1.1	plasma membrane	PM	PM	Other kinases
VS(pS)AGLR	na	na	na	na	na	na	AT5G04870.1	AT5G04870	30.3.1	signalling.calcium.calcium dependent protein kinases	Symbols: CPK1, ATCPK1 | CPK1 (CALCIUM DEPENDENT PROTEIN KINASE 1); calmodulin-dependent protein kinase/ kinase | chr5:1416783-1420338 REVERSE	30	30.3.1	cytosol	C	C	Other kinases
VTSADL(pS)PK	na	na	20.0475	21.3978	22.4639	23.166	AT5G14720.1	AT5G14720	30.30.1	signalling.kinase.cytoplasmatic kinase	protein kinase family protein | chr5:4747860-4753592 REVERSE	30	30.30	plasma membrane	PM	PM	Other kinases
WAAGN(pS)SPTDEVEIVEEVGEK	na	na	na	na	na	21.8063	AT1G67580.2	AT1G67580	30.30.3	signalling.kinase.cyclin dependent kinase	protein kinase family protein | chr1:25327284-25331379 REVERSE	30	30.30.3	nucleus	N	N	Other kinases
(ac)AEEQKIALESE(pS)PAK	na	na	na	na	na	20.3766	AT3G61260.1	AT3G61260	31.1.1	cell.organization.remorin	Remorin family protein	31	31.1.1	plasma membrane	PM	PM	Other signaling
(ac)(pS)DDDERGEEYLFK	na	na	19.1632	21.7406	22.4453	24.3103	AT2G43130.1	AT2G43130	30.5	signalling.G-proteins	Symbols: ARA4, ATRAB11F, ATRABA5C, ARA-4, RABA5C | ARA4; GTP binding / GTPase/ protein binding | chr2:17929654-17930936 REVERSE	30	30.5	cytosol	C	C	Other signaling
(ac)(pS)SDDEGGEEYLFK	na	na	na	20.6634	20.5973	21.9015	AT2G31680.1	AT2G31680	30.5	signalling.G-proteins	Symbols: AtRABA5d | AtRABA5d (Arabidopsis Rab GTPase homolog A5d); GTP binding | chr2:13473594-13475052 REVERSE	30	30.5	cytosol	C	C	Other signaling
AEPPTLD(pT)PRPPSPR	na	na	19.1273	21.2633	21.859	na	AT2G43680.3	AT2G43680	30.3	signalling.calcium	Symbols: IQD14 | IQD14; calmodulin binding | chr2:18108349-18111831 FORWARD	30	30.3	nucleus	N	N	Other signaling
AG(pS)FRDSPEEEGPVELPEAAR	na	na	na	20.7595	20.9411	21.9103	AT3G22380.1	AT3G22380	30.11	signalling.light	Symbols: TIC | TIC (TIME FOR COFFEE) | chr3:7912905-7919510 FORWARD	30	30.11	nucleus	N	N	Other signaling
AGSFRD(pS)PEEEGPVELPEAAR	na	na	na	na	20.7144	22.9352	AT3G22380.1	AT3G22380	30.11	signalling.light	Symbols: TIC | TIC (TIME FOR COFFEE) | chr3:7912905-7919510 FORWARD	30	30.11	nucleus	N	N	Other signaling
ALAVVEKPIEEH(pT)PK	na	na	na	20.0705	21.0644	na	AT2G45820.1	AT2G45820	27.3.67	RNA.regulation of transcription.putative transcription regulator	Remorin family protein	27	27.3	plasma membrane	PM	PM	Other signaling
APSPSTTNFAG(pS)SPR	na	na	na	20.7755	22.221	22.0629	AT5G64330.2	AT5G64330	30.11	signalling.light	Symbols: NPH3, RPT3, JK218 | NPH3 (NON-PHOTOTROPIC HYPOCOTYL 3); protein binding / signal transducer | chr5:25727337-25730358 FORWARD	30	30.11	plasma membrane	PM	PM	Other signaling
APSPSTTNFAGS(pS)PR	na	na	na	22.2061	22.1615	22.646	AT5G64330.2	AT5G64330	30.11	signalling.light	Symbols: NPH3, RPT3, JK218 | NPH3 (NON-PHOTOTROPIC HYPOCOTYL 3); protein binding / signal transducer | chr5:25727337-25730358 FORWARD	30	30.11	plasma membrane	PM	PM	Other signaling
ASGAGPNSLV(pS)PQR	na	na	na	na	na	na	AT5G63270.1	AT5G63270	30.1	signalling.in sugar and nutrient physiology	nitrate-responsive NOI protein, putative | chr5:25365498-25365949 REVERSE	30	30.1	cytosol	C	C	Other signaling
AS(pS)GSADRDVILADLEK	na	na	na	na	na	21.6785	AT2G45820.1	AT2G45820	27.3.67	RNA.regulation of transcription.putative transcription regulator	Remorin family protein	27	27.3	plasma membrane	PM	PM	Other signaling
ATTPIR(pS)PISSEP(pS)SPGR	na	na	na	na	na	21.5488	AT2G02170.2	AT2G02170	31.1.1	cell.organization.remorin	remorin family protein | chr2:556493-558798 REVERSE	31	31.1.1	plasma membrane	PM	PM	Other signaling
ATTPVGR(pS)PVT(pS)PVR	na	na	na	na	na	23.1804	AT1G67590.2	AT1G67590	31.1.1	cell.organization.remorin	remorin family protein | chr1:25333058-25334647 REVERSE	31	31.1.1	nucleus	N	N	Other signaling
DAEKK(pS)PGDTSGTPTTGTK	na	na	na	na	na	22.0819	AT2G03150.1	AT2G03150	30.5	signalling.G-proteins	Symbols: emb1579 | emb1579 (embryo defective 1579); binding / calcium ion binding | chr2:951933-959188 FORWARD	30	30.5	cytosol	C	C	Other signaling
DAPAE(pS)DAEEEAEDDDNEGDDSDNESK	na	na	na	na	na	na	AT1G56340.1	AT1G56340	30.3	signalling.calcium	Symbols: CRT1 | CRT1 (CALRETICULIN 1); calcium ion binding / unfolded protein binding | chr1:21089844-21092660 REVERSE	30	30.3	endoplasmic reticulum	ER	ER+G	Other signaling
DDVLGEEGKTDID(pS)PDTTNTIK	na	na	na	na	na	21.5145	AT1G19870.1	AT1G19870	30.3	signalling.calcium	Symbols: iqd32 | iqd32 (IQ-domain 32); calmodulin binding | chr1:6895015-6898725 REVERSE	30	30.3	nucleus	N	N	Other signaling
DLGSA(pS)PPVAR	na	na	na	na	na	21.2379	AT4G13350.2	AT4G13350	30.5	signalling.G-proteins	Symbols: NIG | NIG (NSP (NUCLEAR SHUTTLE PROTEIN)-INTERACTING GTPASE); GTP binding / GTPase | chr4:7769770-7773666 REVERSE	30	30.5	cytosol,nucleus	C,N	C	Other signaling
DLGSA(pS)PPVARPVR	na	na	na	22.1826	22.6732	22.3597	AT4G13350.2	AT4G13350	30.5	signalling.G-proteins	Symbols: NIG | NIG (NSP (NUCLEAR SHUTTLE PROTEIN)-INTERACTING GTPASE); GTP binding / GTPase | chr4:7769770-7773666 REVERSE	30	30.5	cytosol,nucleus	C,N	C	Other signaling
DL(pS)PPSTADAVNVTATDVPVVPSSSAPGVVR	na	na	na	na	na	21.3247	AT5G03040.3	AT5G03040	30.3	signalling.calcium	Symbols: iqd2 | iqd2 (IQ-domain 2); calmodulin binding | chr5:710102-712788 REVERSE	30	30.3	nucleus	N	N	Other signaling
DNDVPVSY(pS)GSGGPTK	na	18.3796	20.4972	21.7168	22.3968	23.5939	AT1G05150.1	AT1G05150	30.3	signalling.calcium	calcium-binding EF hand family protein | chr1:1484067-1486960 REVERSE	30	30.3	plasma membrane	PM	PM	Other signaling
DNNVPVSY(pS)GNGIPTK	na	na	na	na	na	21.5211	AT2G32450.1	AT2G32450	30.3	signalling.calcium	calcium-binding EF hand family protein | chr2:13778449-13781258 FORWARD	30	30.3	plasma membrane	PM	PM	Other signaling
EEEESKDAPAE(pS)DAEEEAEDDDNEGDDSDNESK	na	na	na	na	na	na	AT1G56340.1	AT1G56340	30.3	signalling.calcium	Symbols: CRT1 | CRT1 (CALRETICULIN 1); calcium ion binding / unfolded protein binding | chr1:21089844-21092660 REVERSE	30	30.3	endoplasmic reticulum	ER	ER+G	Other signaling
EG(pT)KGSSGNLVDAAR	na	na	na	na	22.4253	na	AT5G64813.1	AT5G64813	30.5	signalling.G-proteins	Symbols: LIP1 | LIP1 (Light Insensitive Period1); GTPase | chr5:25910279-25912896 FORWARD	30	30.5	cytosol,nucleus	C,N	C	Other signaling
EGTKG(pS)SGNLVDAAR	na	19.3126	19.9145	21.7351	na	na	AT5G64813.1	AT5G64813	30.5	signalling.G-proteins	Symbols: LIP1 | LIP1 (Light Insensitive Period1); GTPase | chr5:25910279-25912896 FORWARD	30	30.5	cytosol,nucleus	C,N	C	Other signaling
EIAEGVTQIVQ(oxM)LE(pT)EEE	na	na	na	na	na	22.6215	AT5G62390.1	AT5G62390	30.3	signalling.calcium	Symbols: ATBAG7 | ATBAG7 (ARABIDOPSIS THALIANA BCL-2-ASSOCIATED ATHANOGENE 7); calmodulin binding | chr5:25051978-25054289 REVERSE	30	30.3	endoplasmic reticulum	ER	ER+G	Other signaling
ELISEDSV(pS)PR	na	na	na	na	na	20.8615	AT5G19320.1	AT5G19320	30.5	signalling.G-proteins	Symbols: RANGAP2 | RANGAP2 (RAN GTPASE ACTIVATING PROTEIN 2); RAN GTPase activator | chr5:6505110-6507435 REVERSE	30	30.5	cytosol,nucleus	C,N	C	Other signaling
EMEVLDGDKGEKLE(pS)SSGR	na	na	na	na	na	21.5104	AT5G07300.1	AT5G07300	30.3	signalling.calcium	Symbols: BON2 | BON2 (BONZAI 2); calcium-dependent phospholipid binding | chr5:2299887-2303268 FORWARD	30	30.3	plasma membrane	PM	PM	Other signaling
ETLESALLK(pS)P(pS)PDNNNVSEK	na	na	na	21.9784	na	23.7404	AT1G19870.1	AT1G19870	30.3	signalling.calcium	Symbols: iqd32 | iqd32 (IQ-domain 32); calmodulin binding | chr1:6895015-6898725 REVERSE	30	30.3	nucleus	N	N	Other signaling
ETLESALLK(pS)PSPDNNNV(pS)EK	na	na	na	na	21.6825	na	AT1G19870.1	AT1G19870	30.3	signalling.calcium	Symbols: iqd32 | iqd32 (IQ-domain 32); calmodulin binding | chr1:6895015-6898725 REVERSE	30	30.3	nucleus	N	N	Other signaling
ETLESALLK(pS)PSPDNNNVSEK	na	na	na	na	na	21.5978	AT1G19870.1	AT1G19870	30.3	signalling.calcium	Symbols: iqd32 | iqd32 (IQ-domain 32); calmodulin binding | chr1:6895015-6898725 REVERSE	30	30.3	nucleus	N	N	Other signaling
ETLESALLKSP(pS)PDNNNVSEK	na	na	na	20.0059	20.5411	21.8157	AT1G19870.1	AT1G19870	30.3	signalling.calcium	Symbols: iqd32 | iqd32 (IQ-domain 32); calmodulin binding | chr1:6895015-6898725 REVERSE	30	30.3	nucleus	N	N	Other signaling
EVP(pS)FIQR	na	na	22.4697	24.092	24.5322	26.2809	AT3G08510.3	AT3G08510	30.4.4	signalling.phosphinositides.phosphoinositide phospholipase C	Symbols: ATPLC2 | ATPLC2 (PHOSPHOLIPASE C 2); phospholipase C | chr3:2582362-2585851 REVERSE	30	30.4	plasma membrane	PM	PM	Other signaling
FD(pS)FNSNNNDAFSLSR	na	na	na	na	na	21.5313	AT1G21630.1	AT1G21630	30.3	signalling.calcium	calcium-binding EF hand family protein | chr1:7581152-7588151 FORWARD	30	30.3	plasma membrane	PM	PM	Other signaling
FD(pS)FNTSEAGAGFSSQPER	na	na	na	na	na	21.6064	AT1G20760.1	AT1G20760	30.3	signalling.calcium	calcium-binding EF hand family protein | chr1:7209369-7214993 FORWARD	30	30.3	plasma membrane	PM	PM	Other signaling
FD(pS)IG(pS)TR	na	na	na	na	na	20.5067	AT1G21630.1	AT1G21630	30.3	signalling.calcium	calcium-binding EF hand family protein | chr1:7581152-7588151 FORWARD	30	30.3	plasma membrane	PM	PM	Other signaling
FD(pS)IGSTR	na	na	18.6874	20.8304	21.1058	22.2913	AT1G21630.1	AT1G21630	30.3	signalling.calcium	calcium-binding EF hand family protein | chr1:7581152-7588151 FORWARD	30	30.3	plasma membrane	PM	PM	Other signaling
FD(pS)INSSK	na	na	na	na	na	na	AT1G20760.1	AT1G20760	30.3	signalling.calcium	calcium-binding EF hand family protein | chr1:7209369-7214993 FORWARD	30	30.3	plasma membrane	PM	PM	Other signaling
FD(pS)INSSR	na	na	na	19.9316	na	22.1133	AT1G20760.1	AT1G20760	30.3	signalling.calcium	calcium-binding EF hand family protein | chr1:7209369-7214993 FORWARD	30	30.3	plasma membrane	PM	PM	Other signaling
FDSIN(pS)SKDFGGPSLSR	na	na	na	na	na	na	AT1G20760.1	AT1G20760	30.3	signalling.calcium	calcium-binding EF hand family protein | chr1:7209369-7214993 FORWARD	30	30.3	plasma membrane	PM	PM	Other signaling
FEELTSSTG(pS)NK	na	na	na	na	na	22.0752	AT1G19870.1	AT1G19870	30.3	signalling.calcium	Symbols: iqd32 | iqd32 (IQ-domain 32); calmodulin binding | chr1:6895015-6898725 REVERSE	30	30.3	nucleus	N	N	Other signaling
FGN(pS)PPR	na	na	20.054	22.1733	23.0523	24.1331	AT1G20760.1	AT1G20760	30.3	signalling.calcium	calcium-binding EF hand family protein | chr1:7209369-7214993 FORWARD	30	30.3	plasma membrane	PM	PM	Other signaling
FGN(pS)PPRFSDASAR	na	20	20.5727	21.9183	21.4308	na	AT1G20760.1	AT1G20760	30.3	signalling.calcium	calcium-binding EF hand family protein | chr1:7209369-7214993 FORWARD	30	30.3	plasma membrane	PM	PM	Other signaling
F(pS)TPLGSGNVLSEEEQK	na	na	na	na	19.3868	21.1153	AT1G30440.1	AT1G30440	30.11	signalling.light	phototropic-responsive NPH3 family protein | chr1:10759475-10762394 FORWARD	30	30.11	plasma membrane	PM	PM	Other signaling
GASDID(pS)EDEFYDVER	na	na	na	na	na	21.2221	AT3G55020.1	AT3G55020	30.5	signalling.G-proteins	RabGAP/TBC domain-containing protein | chr3:20388869-20394911 REVERSE	30	30.5	cytosol	C	C	Other signaling
GASPQAISSKPP(pS)PR	na	na	19.3753	21.3359	21.813	na	AT2G43680.3	AT2G43680	30.3	signalling.calcium	Symbols: IQD14 | IQD14; calmodulin binding | chr2:18108349-18111831 FORWARD	30	30.3	nucleus	N	N	Other signaling
GFRQDVESTED(pS)EDEDILK	na	na	na	na	na	21.7971	AT1G67310.1	AT1G67310	30.11	signalling.light	calmodulin binding / transcription regulator | chr1:25198182-25203126 REVERSE	30	30.11	nucleus	N	N	Other signaling
GGKD(pS)PADSASPSPR	na	na	na	na	na	na	AT5G46070.1	AT5G46070	30.5	signalling.G-proteins	GTP binding / GTPase | chr5:18683364-18688707 FORWARD	30	30.5	cytosol,nucleus	C,N	C	Other signaling
GGKDSPADSA(pS)PSPR	na	na	18.8222	na	20.6171	na	AT5G46070.1	AT5G46070	30.5	signalling.G-proteins	GTP binding / GTPase | chr5:18683364-18688707 FORWARD	30	30.5	cytosol,nucleus	C,N	C	Other signaling
GGKDSPADSASP(pS)PR	na	na	na	na	na	na	AT5G46070.1	AT5G46070	30.5	signalling.G-proteins	GTP binding / GTPase | chr5:18683364-18688707 FORWARD	30	30.5	cytosol,nucleus	C,N	C	Other signaling
GIEADS(pS)PR	na	na	na	na	na	21.9577	AT1G21630.1	AT1G21630	30.3	signalling.calcium	calcium-binding EF hand family protein | chr1:7581152-7588151 FORWARD	30	30.3	plasma membrane	PM	PM	Other signaling
GLNAVEGD(pS)GGEEANDEGTVTTPQSVYTLNPR	na	na	na	na	na	22.2602	AT1G31930.3	AT1G31930	30.5	signalling.G-proteins	Symbols: XLG3 | XLG3 (extra-large GTP-binding protein 3); guanyl nucleotide binding / signal transducer | chr1:11465049-11469165 FORWARD	30	30.5	nucleus	N	N	Other signaling
GPG(pS)PGGVVLEK	na	na	na	18.3995	na	21.5089	AT2G43680.3	AT2G43680	30.3	signalling.calcium	Symbols: IQD14 | IQD14; calmodulin binding | chr2:18108349-18111831 FORWARD	30	30.3	nucleus	N	N	Other signaling
IALE(pS)ESPAK	na	na	na	na	na	23.3102	AT3G61260.1	AT3G61260	31.1.1	cell.organization.remorin	Remorin family protein	31	31.1.1	plasma membrane	PM	PM	Other signaling
IALE(pS)ESPAKVTTPAPADTPAPAPAEIPAPAPAPTPADVTK	na	na	na	na	na	23.5056	AT3G61260.1	AT3G61260	31.1.1	cell.organization.remorin	Remorin family protein	31	31.1.1	plasma membrane	PM	PM	Other signaling
IALESE(pS)PAK	na	na	na	21.3858	22.1505	24.0338	AT3G61260.1	AT3G61260	31.1.1	cell.organization.remorin	Remorin family protein	31	31.1.1	plasma membrane	PM	PM	Other signaling
IEEDVT(pS)EVE(oxM)ASK	na	na	na	na	na	20.5262	AT1G19870.1	AT1G19870	30.3	signalling.calcium	Symbols: iqd32 | iqd32 (IQ-domain 32); calmodulin binding | chr1:6895015-6898725 REVERSE	30	30.3	nucleus	N	N	Other signaling
KGIEAD(pS)SPR	na	na	na	na	na	22.6291	AT1G21630.1	AT1G21630	30.3	signalling.calcium	calcium-binding EF hand family protein | chr1:7581152-7588151 FORWARD	30	30.3	plasma membrane	PM	PM	Other signaling
KN(pS)VDFDFEK	na	na	na	na	na	20.1929	AT3G22190.2	AT3G22190	30.3	signalling.calcium	Symbols: IQD5 | IQD5 (IQ-domain 5); calmodulin binding | chr3:7831280-7833904 REVERSE	30	30.3	nucleus	N	N	Other signaling
KTSEEGSQ(pS)PEQVK	18.3515	na	19.2035	20.4422	21.9157	22.8013	AT4G13350.2	AT4G13350	30.5	signalling.G-proteins	Symbols: NIG | NIG (NSP (NUCLEAR SHUTTLE PROTEIN)-INTERACTING GTPASE); GTP binding / GTPase | chr4:7769770-7773666 REVERSE	30	30.5	cytosol,nucleus	C,N	C	Other signaling
KV(pS)NPSFIAAQSK	na	na	na	22.2138	22.1658	na	AT1G19870.1	AT1G19870	30.3	signalling.calcium	Symbols: iqd32 | iqd32 (IQ-domain 32); calmodulin binding | chr1:6895015-6898725 REVERSE	30	30.3	nucleus	N	N	Other signaling
LAPAEAVVEDNQKA(pS)DIEEGDEVDSK	na	na	na	20.2377	19.4961	21.9524	AT1G52380.1	AT1G52380	30.5	signalling.G-proteins	Ran-binding protein 1 domain-containing protein / RanBP1 domain-containing protein | chr1:19508983-19511539 FORWARD	30	30.5	nucleus	N	N	Other signaling
LDAPRP(pT)TPKPP(pS)PR	na	na	na	19.1521	na	22.6306	AT2G43680.3	AT2G43680	30.3	signalling.calcium	Symbols: IQD14 | IQD14; calmodulin binding | chr2:18108349-18111831 FORWARD	30	30.3	nucleus	N	N	Other signaling
LDAPRPT(pT)PKPP(pS)PR	na	na	18.3846	20.7491	21.1606	na	AT2G43680.3	AT2G43680	30.3	signalling.calcium	Symbols: IQD14 | IQD14; calmodulin binding | chr2:18108349-18111831 FORWARD	30	30.3	nucleus	N	N	Other signaling
LDEIT(pS)DDDQFYK	na	na	na	na	na	na	AT5G64813.1	AT5G64813	30.5	signalling.G-proteins	Symbols: LIP1 | LIP1 (Light Insensitive Period1); GTPase | chr5:25910279-25912896 FORWARD	30	30.5	cytosol,nucleus	C,N	C	Other signaling
LDEIT(pS)DDDQFYKR	na	na	na	na	na	21.4488	AT5G64813.1	AT5G64813	30.5	signalling.G-proteins	Symbols: LIP1 | LIP1 (Light Insensitive Period1); GTPase | chr5:25910279-25912896 FORWARD	30	30.5	cytosol,nucleus	C,N	C	Other signaling
LG(pS)SEGYLQDR	na	na	na	na	na	20.2989	AT4G12640.1	AT4G12640	30.5	signalling.G-proteins	RNA recognition motif (RRM)-containing protein | chr4:7462599-7467862 FORWARD	30	30.5	nucleus	N	N	Other signaling
LI(pS)GAFSQAPQPEDDSFNE(oxM)LIAR	na	na	na	na	na	22.3253	AT1G49340.2	AT1G49340	30.4	signalling.phosphinositides	Symbols: ATPI4K ALPHA | ATPI4K ALPHA; 1-phosphatidylinositol 4-kinase/ inositol or phosphatidylinositol kinase | chr1:18252355-18264462 FORWARD	30	30.4	cytosol	C	C	Other signaling
LKPQ(pS)PLGGTTQENEGFTDK	na	na	na	20.4514	20.8861	na	AT5G03040.3	AT5G03040	30.3	signalling.calcium	Symbols: iqd2 | iqd2 (IQ-domain 2); calmodulin binding | chr5:710102-712788 REVERSE	30	30.3	nucleus	N	N	Other signaling
LLEHFLVQEQTEG(pS)SPSR	na	na	na	na	na	20.69	AT5G64330.2	AT5G64330	30.11	signalling.light	Symbols: NPH3, RPT3, JK218 | NPH3 (NON-PHOTOTROPIC HYPOCOTYL 3); protein binding / signal transducer | chr5:25727337-25730358 FORWARD	30	30.11	plasma membrane	PM	PM	Other signaling
LLEHFLVQEQTEGS(pS)PSR	na	na	na	na	na	22.1386	AT5G64330.2	AT5G64330	30.11	signalling.light	Symbols: NPH3, RPT3, JK218 | NPH3 (NON-PHOTOTROPIC HYPOCOTYL 3); protein binding / signal transducer | chr5:25727337-25730358 FORWARD	30	30.11	plasma membrane	PM	PM	Other signaling
LR(pS)PSLNALR	na	na	na	18.8524	21.1534	na	AT5G44460.1	AT5G44460	30.3	signalling.calcium	calcium-binding protein, putative | chr5:17917226-17917983 FORWARD	30	30.3	cytosol	C	C	Other signaling
LRSP(pS)LNALR	na	na	na	na	na	na	AT5G44460.1	AT5G44460	30.3	signalling.calcium	calcium-binding protein, putative | chr5:17917226-17917983 FORWARD	30	30.3	cytosol	C	C	Other signaling
LSFAEDFENG(pS)DEDDGENK	na	na	na	na	na	20.7342	AT2G21150.1	AT2G21150	30.11	signalling.light	Symbols: XCT | XCT (XAP5 CIRCADIAN TIMEKEEPER) | chr2:9065338-9068093 FORWARD	30	30.11	nucleus	N	N	Other signaling
LSFAEDFENG(pS)DEDDGENKSSGTGNLR	na	na	na	na	na	21.8106	AT2G21150.1	AT2G21150	30.11	signalling.light	Symbols: XCT | XCT (XAP5 CIRCADIAN TIMEKEEPER) | chr2:9065338-9068093 FORWARD	30	30.11	nucleus	N	N	Other signaling
LSLD(pS)PAK	na	na	na	na	na	20.467	AT3G13460.3	AT3G13460	30.3	signalling.calcium	Symbols: ECT2 | ECT2; protein binding | chr3:4384714-4388525 REVERSE	30	30.3	cytosol	C	C	Other signaling
LTTPY(pS)PR	na	na	na	na	na	na	AT4G01090.1	AT4G01090	30.5	signalling.G-proteins	extra-large G-protein-related | chr4:470515-473792 REVERSE	30	30.5	nucleus	N	N	Other signaling
LVG(pS)PNKPPR	na	na	na	na	na	na	AT5G12080.3	AT5G12080	30.99	signalling.unspecified	Symbols: MSL10 | MSL10 (MECHANOSENSITIVE CHANNEL OF SMALL CONDUCTANCE-LIKE 10); mechanically-gated ion channel | chr5:3898047-3901629 REVERSE	30	30.99	plasma membrane	PM	PM	Other signaling
NANEDSA(pS)TGEPIETK	na	na	na	na	na	20.9363	AT3G43300.2	AT3G43300	30.5	signalling.G-proteins	Symbols: ATMIN7 | ATMIN7 (ARABIDOPSIS THALIANA HOPM INTERACTOR 7); guanyl-nucleotide exchange factor/ protein binding | chr3:15233896-15245034 REVERSE	30	30.5	cytosol	C	C	Other signaling
NATEVP(pS)PDYSQGK	18.0784	19.6344	20.657	22.0413	22.4821	23.6653	AT1G20760.1	AT1G20760	30.3	signalling.calcium	calcium-binding EF hand family protein | chr1:7209369-7214993 FORWARD	30	30.3	plasma membrane	PM	PM	Other signaling
NITPTTTTPS(pS)T	na	na	na	na	na	21.1588	AT5G07300.1	AT5G07300	30.3	signalling.calcium	Symbols: BON2 | BON2 (BONZAI 2); calcium-dependent phospholipid binding | chr5:2299887-2303268 FORWARD	30	30.3	plasma membrane	PM	PM	Other signaling
NPPL(pS)PQGGK	19.0723	18.7526	20.4059	21.6362	22.3051	23.0213	AT1G01960.1	AT1G01960	30.5	signalling.G-proteins	Symbols: EDA10 | EDA10 (embryo sac development arrest 10); ARF guanyl-nucleotide exchange factor/ binding / guanyl-nucleotide exchange factor | chr1:330588-337582 REVERSE	30	30.5	cytosol	C	C	Other signaling
NSFFSPP(pT)PSR	na	na	na	20.9445	20.7781	20.5799	AT5G03040.3	AT5G03040	30.3	signalling.calcium	Symbols: iqd2 | iqd2 (IQ-domain 2); calmodulin binding | chr5:710102-712788 REVERSE	30	30.3	nucleus	N	N	Other signaling
QAALVLNA(pS)R	na	na	na	na	na	20.112	AT4G29900.1	AT4G29900	30.3	signalling.calcium	Symbols: ACA10, CIF1, ATACA10 | ACA10 (AUTOINHIBITED CA(2+)-ATPASE 10); calcium-transporting ATPase/ calmodulin binding | chr4:14610883-14618775 REVERSE	30	30.3	plasma membrane	PM	PM	Other signaling
QDVESTED(pS)EDEDILK	na	na	na	na	na	21.1615	AT1G67310.1	AT1G67310	30.11	signalling.light	calmodulin binding / transcription regulator | chr1:25198182-25203126 REVERSE	30	30.11	nucleus	N	N	Other signaling
QISST(pS)PANR	na	na	na	na	na	na	AT3G22380.1	AT3G22380	30.11	signalling.light	Symbols: TIC | TIC (TIME FOR COFFEE) | chr3:7912905-7919510 FORWARD	30	30.11	nucleus	N	N	Other signaling
Q(pS)SSSPPPALAPR	na	17.3377	19.8259	20.6151	21.393	20.5979	AT5G03040.3	AT5G03040	30.3	signalling.calcium	Symbols: iqd2 | iqd2 (IQ-domain 2); calmodulin binding | chr5:710102-712788 REVERSE	30	30.3	nucleus	N	N	Other signaling
QSS(pS)SPPPALAPR	na	18.561	na	21.5215	22.0806	na	AT5G03040.3	AT5G03040	30.3	signalling.calcium	Symbols: iqd2 | iqd2 (IQ-domain 2); calmodulin binding | chr5:710102-712788 REVERSE	30	30.3	nucleus	N	N	Other signaling
QSSS(pS)PPPALAPR	na	na	21.2848	21.0272	22.3469	22.237	AT5G03040.3	AT5G03040	30.3	signalling.calcium	Symbols: iqd2 | iqd2 (IQ-domain 2); calmodulin binding | chr5:710102-712788 REVERSE	30	30.3	nucleus	N	N	Other signaling
RNPPL(pS)PQGGK	na	na	19.1743	na	20.6747	na	AT1G01960.1	AT1G01960	30.5	signalling.G-proteins	Symbols: EDA10 | EDA10 (embryo sac development arrest 10); ARF guanyl-nucleotide exchange factor/ binding / guanyl-nucleotide exchange factor | chr1:330588-337582 REVERSE	30	30.5	cytosol	C	C	Other signaling
(pS)FETIPESR	na	na	na	19.0607	na	21.5457	AT3G14205.1	AT3G14205	30.4	signalling.phosphinositides	phosphoinositide phosphatase family protein | chr3:4715707-4720951 REVERSE	30	30.4	cytosol	C	C	Other signaling
(pS)GDEAEKKEETAAPR	16.5227	na	17.8934	21.3089	21.7678	24.2069	AT5G61790.1	AT5G61790	30.3	signalling.calcium	Symbols: CNX1, ATCNX1 | calnexin 1 (CNX1) | chr5:24827102-24829791 REVERSE	30	30.3	endoplasmic reticulum	ER	ER+G	Other signaling
(pS)GGYVGGPNEGGGGGGGWATAVR	na	na	na	na	18.7265	20.2455	AT1G30440.1	AT1G30440	30.11	signalling.light	phototropic-responsive NPH3 family protein | chr1:10759475-10762394 FORWARD	30	30.11	plasma membrane	PM	PM	Other signaling
(pS)GSLTEGSLGYNTIDLR	na	na	na	na	na	20.6136	AT1G10870.1	AT1G10870	30.5	signalling.G-proteins	Symbols: AGD4 | AGD4 (ARF-GAP domain 4); ARF GTPase activator/ protein binding / zinc ion binding | chr1:3616610-3623758 REVERSE	30	30.5	endoplasmic reticulum,golgi	ER,G	ER+G	Other signaling
(pS)GSSTPVNTVPENDGAK	na	na	na	na	20.702	20.0143	AT3G61050.2	AT3G61050	30.3	signalling.calcium	Symbols: NTMC2TYPE4, NTMC2T4 | NTMC2T4; lipid binding | chr3:22597227-22601412 FORWARD	30	30.3	plasma membrane	PM	PM	Other signaling
(pS)PGFETGSR	na	na	na	na	21.3543	23.529	AT4G13350.2	AT4G13350	30.5	signalling.G-proteins	Symbols: NIG | NIG (NSP (NUCLEAR SHUTTLE PROTEIN)-INTERACTING GTPASE); GTP binding / GTPase | chr4:7769770-7773666 REVERSE	30	30.5	cytosol,nucleus	C,N	C	Other signaling
(pS)PSLNALR	na	na	na	na	na	23.0551	AT5G44460.1	AT5G44460	30.3	signalling.calcium	calcium-binding protein, putative | chr5:17917226-17917983 FORWARD	30	30.3	cytosol	C	C	Other signaling
(pS)SPGGR(pS)PGFETGSR	na	na	na	na	na	23.5747	AT4G13350.2	AT4G13350	30.5	signalling.G-proteins	Symbols: NIG | NIG (NSP (NUCLEAR SHUTTLE PROTEIN)-INTERACTING GTPASE); GTP binding / GTPase | chr4:7769770-7773666 REVERSE	30	30.5	cytosol,nucleus	C,N	C	Other signaling
(pS)VDGGGESADLPGKGETINVK	na	na	na	na	na	na	AT1G06400.1	AT1G06400	30.5	signalling.G-proteins	Symbols: ARA2, ATRABA1A, ATRAB11E, ARA-2 | ARA-2; GTP binding | chr1:1950844-1952785 REVERSE	30	30.5	cytosol	C	C	Other signaling
SE(pS)GIFR	na	na	na	na	na	20.6027	AT3G56760.1	AT3G56760	30.3.1.99	signalling.calcium.CDPK-RK	calcium-dependent protein kinase, putative / CDPK, putative | chr3:21020558-21023756 REVERSE	30	30.3.1	cytosol	C	C	Other signaling
SGG(oxM)LETQNVGPEEI(pS)DDEIELPEGK	na	na	18.2093	na	21.7392	24.465	AT1G74690.1	AT1G74690	30.3	signalling.calcium	Symbols: IQD31 | IQD31 (IQ-domain 31); calmodulin binding | chr1:28061159-28064625 REVERSE	30	30.3	nucleus	N	N	Other signaling
SGGMLETQNVGPEEI(pS)DDEIELPEGK	na	na	na	na	na	23.3385	AT1G74690.1	AT1G74690	30.3	signalling.calcium	Symbols: IQD31 | IQD31 (IQ-domain 31); calmodulin binding | chr1:28061159-28064625 REVERSE	30	30.3	nucleus	N	N	Other signaling
SG(pS)LTEGSLGYNTIDLR	na	na	na	na	na	20.3373	AT1G10870.1	AT1G10870	30.5	signalling.G-proteins	Symbols: AGD4 | AGD4 (ARF-GAP domain 4); ARF GTPase activator/ protein binding / zinc ion binding | chr1:3616610-3623758 REVERSE	30	30.5	endoplasmic reticulum,golgi	ER,G	ER+G	Other signaling
SG(pS)NLDIEN(oxM)RPLIR	na	na	na	na	na	20.5788	AT1G17340.1	AT1G17340	30.4	signalling.phosphinositides	phosphoinositide phosphatase family protein | chr1:5933870-5938761 FORWARD	30	30.4	cytosol	C	C	Other signaling
SGSG(oxM)ASGAI(pS)PR	na	na	na	na	na	na	AT2G47860.2	AT2G47860	30.11	signalling.light	phototropic-responsive NPH3 family protein | chr2:19599979-19602192 FORWARD	30	30.11	cytosol,nucleus	C,N	C	Other signaling
SGS(pS)TPVNTVPENDGAK	na	na	na	na	na	21.0387	AT3G61050.2	AT3G61050	30.3	signalling.calcium	Symbols: NTMC2TYPE4, NTMC2T4 | NTMC2T4; lipid binding | chr3:22597227-22601412 FORWARD	30	30.3	plasma membrane	PM	PM	Other signaling
SGSS(pT)PVNTVPENDGAK	na	na	na	na	na	20.5297	AT3G61050.2	AT3G61050	30.3	signalling.calcium	Symbols: NTMC2TYPE4, NTMC2T4 | NTMC2T4; lipid binding | chr3:22597227-22601412 FORWARD	30	30.3	plasma membrane	PM	PM	Other signaling
SLPDVVT(pS)PTQGLISVEEDNHSR	na	na	na	na	na	20.9104	AT3G22170.2	AT3G22170	30.11	signalling.light	Symbols: FHY3 | FHY3 (FAR-RED ELONGATED HYPOCOTYLS 3); transcription activator/ transcription factor | chr3:7822018-7825884 REVERSE	30	30.11	nucleus	N	N	Other signaling
SL(pS)ESSIISESSPAALGPVGR	na	na	na	na	20.918	22.0313	AT3G14205.1	AT3G14205	30.4	signalling.phosphinositides	phosphoinositide phosphatase family protein | chr3:4715707-4720951 REVERSE	30	30.4	cytosol	C	C	Other signaling
SLSE(pS)SIISESSPAALGPVGR	na	na	na	na	20.2196	21.4035	AT3G14205.1	AT3G14205	30.4	signalling.phosphinositides	phosphoinositide phosphatase family protein | chr3:4715707-4720951 REVERSE	30	30.4	cytosol	C	C	Other signaling
SLSPKPP(pS)PR	na	na	18.5697	na	20.0607	na	AT2G43680.3	AT2G43680	30.3	signalling.calcium	Symbols: IQD14 | IQD14; calmodulin binding | chr2:18108349-18111831 FORWARD	30	30.3	nucleus	N	N	Other signaling
SPISSEP(pS)SPGR	na	na	na	19.2985	20.6299	21.5303	AT2G02170.2	AT2G02170	31.1.1	cell.organization.remorin	remorin family protein | chr2:556493-558798 REVERSE	31	31.1.1	plasma membrane	PM	PM	Other signaling
SP(pS)LNALR	na	na	19.9449	22.2092	22.8003	23.0623	AT5G44460.1	AT5G44460	30.3	signalling.calcium	calcium-binding protein, putative | chr5:17917226-17917983 FORWARD	30	30.3	cytosol	C	C	Other signaling
SP(pS)PDNNNVSEK	na	na	na	na	na	21.6878	AT1G19870.1	AT1G19870	30.3	signalling.calcium	Symbols: iqd32 | iqd32 (IQ-domain 32); calmodulin binding | chr1:6895015-6898725 REVERSE	30	30.3	nucleus	N	N	Other signaling
S(pS)PGGR(pS)PGFETGSR	na	na	na	na	na	23.6737	AT4G13350.2	AT4G13350	30.5	signalling.G-proteins	Symbols: NIG | NIG (NSP (NUCLEAR SHUTTLE PROTEIN)-INTERACTING GTPASE); GTP binding / GTPase | chr4:7769770-7773666 REVERSE	30	30.5	cytosol,nucleus	C,N	C	Other signaling
SSPGGR(pS)PGFETGSR	18.8525	19.5499	20.4488	22.7023	21.7902	na	AT4G13350.2	AT4G13350	30.5	signalling.G-proteins	Symbols: NIG | NIG (NSP (NUCLEAR SHUTTLE PROTEIN)-INTERACTING GTPASE); GTP binding / GTPase | chr4:7769770-7773666 REVERSE	30	30.5	cytosol,nucleus	C,N	C	Other signaling
SVG(pS)PAPVTPSK	na	na	na	19.6948	20.9987	21.2023	AT5G12080.3	AT5G12080	30.99	signalling.unspecified	Symbols: MSL10 | MSL10 (MECHANOSENSITIVE CHANNEL OF SMALL CONDUCTANCE-LIKE 10); mechanically-gated ion channel | chr5:3898047-3901629 REVERSE	30	30.99	plasma membrane	PM	PM	Other signaling
(pT)LSSLELPSSLPVASGQSVYPLDGGSSSENQR	na	na	na	na	na	21.0332	AT5G52580.1	AT5G52580	30.5	signalling.G-proteins	RAB GTPase activator | chr5:21338052-21342984 FORWARD	30	30.5	nucleus	N	N	Other signaling
TE(pS)AIFR	na	na	na	21.9512	22.2477	23.1748	AT5G24430.1	AT5G24430	30.3.1.99	signalling.calcium.CDPK-RK	calcium-dependent protein kinase, putative / CDPK, putative | chr5:8339144-8343102 REVERSE	30	30.3.1	plasma membrane	PM	PM	Other signaling
TE(pS)GIFR	na	20.82	21.6612	22.9325	23.2694	na	AT2G46700.2	AT2G46700	30.3.1.99	signalling.calcium.CDPK-RK	Symbols: ATCRK3, CRK3 | calcium-dependent protein kinase, putative / CDPK, putative | chr2:19182724-19186578 REVERSE	30	30.3.1	cytosol	C	C	Other signaling
TGGKPG(pS)PGKSSEGHVK	18.7758	18.2094	21.7333	23.2796	24.7175	21.5171	AT5G55850.3	AT5G55850	30.1	signalling.in sugar and nutrient physiology	Symbols: NOI | NOI | chr5:22603376-22605232 FORWARD	30	30.1	cytosol	C	C	Other signaling
TL(pS)GGLG(pS)PK	na	na	na	na	na	21.9832	AT3G52870.1	AT3G52870	30.3	signalling.calcium	calmodulin-binding family protein | chr3:19593173-19595822 REVERSE	30	30.3	cytosol	C	C	Other signaling
TL(pS)GGLGSPK	na	na	na	19.89	na	22.1909	AT3G52870.1	AT3G52870	30.3	signalling.calcium	calmodulin-binding family protein | chr3:19593173-19595822 REVERSE	30	30.3	cytosol	C	C	Other signaling
TL(pS)PKPP(pS)PR	na	na	na	19.4901	na	21.1331	AT2G43680.3	AT2G43680	30.3	signalling.calcium	Symbols: IQD14 | IQD14; calmodulin binding | chr2:18108349-18111831 FORWARD	30	30.3	nucleus	N	N	Other signaling
TRETLESALLK(pS)P(pS)PDNNNVSEK	na	na	na	na	na	21.396	AT1G19870.1	AT1G19870	30.3	signalling.calcium	Symbols: iqd32 | iqd32 (IQ-domain 32); calmodulin binding | chr1:6895015-6898725 REVERSE	30	30.3	nucleus	N	N	Other signaling
TSEEGSQ(pS)PEQVK	na	na	na	20.9034	21.851	23.2573	AT4G13350.2	AT4G13350	30.5	signalling.G-proteins	Symbols: NIG | NIG (NSP (NUCLEAR SHUTTLE PROTEIN)-INTERACTING GTPASE); GTP binding / GTPase | chr4:7769770-7773666 REVERSE	30	30.5	cytosol,nucleus	C,N	C	Other signaling
TSEEGSQ(pS)PEQVKDLG(pS)ASPPVARPVR	na	na	na	20.4526	21.0711	23.412	AT4G13350.2	AT4G13350	30.5	signalling.G-proteins	Symbols: NIG | NIG (NSP (NUCLEAR SHUTTLE PROTEIN)-INTERACTING GTPASE); GTP binding / GTPase | chr4:7769770-7773666 REVERSE	30	30.5	cytosol,nucleus	C,N	C	Other signaling
TVDVKQE(pT)GSPDTK	na	na	na	21.2772	22.2046	22.6554	AT2G03150.1	AT2G03150	30.5	signalling.G-proteins	Symbols: emb1579 | emb1579 (embryo defective 1579); binding / calcium ion binding | chr2:951933-959188 FORWARD	30	30.5	cytosol	C	C	Other signaling
TVDVKQETG(pS)PDTK	na	na	na	19.2746	21.685	na	AT2G03150.1	AT2G03150	30.5	signalling.G-proteins	Symbols: emb1579 | emb1579 (embryo defective 1579); binding / calcium ion binding | chr2:951933-959188 FORWARD	30	30.5	cytosol	C	C	Other signaling
TV(pS)LSSVPAK	na	na	na	18.9389	20.6031	19.021	AT2G33990.1	AT2G33990	30.3	signalling.calcium	Symbols: iqd9 | iqd9 (IQ-domain 9); calmodulin binding | chr2:14360276-14362241 REVERSE	30	30.3	nucleus	N	N	Other signaling
VA(pS)PRP(pT)SPR	18.4504	19.9837	19.6911	22.0819	22.2607	na	AT2G43680.3	AT2G43680	30.3	signalling.calcium	Symbols: IQD14 | IQD14; calmodulin binding | chr2:18108349-18111831 FORWARD	30	30.3	nucleus	N	N	Other signaling
VEPEE(pS)ESDDVIIVR	na	na	na	21.2937	21.7556	23.2985	AT1G19870.1	AT1G19870	30.3	signalling.calcium	Symbols: iqd32 | iqd32 (IQ-domain 32); calmodulin binding | chr1:6895015-6898725 REVERSE	30	30.3	nucleus	N	N	Other signaling
VEPEE(pS)ESDDVIIVRK	na	na	17.8951	18.7653	20.963	21.9925	AT1G19870.1	AT1G19870	30.3	signalling.calcium	Symbols: iqd32 | iqd32 (IQ-domain 32); calmodulin binding | chr1:6895015-6898725 REVERSE	30	30.3	nucleus	N	N	Other signaling
VRPN(pS)NPKER	na	na	na	na	na	20.6087	AT2G43680.3	AT2G43680	30.3	signalling.calcium	Symbols: IQD14 | IQD14; calmodulin binding | chr2:18108349-18111831 FORWARD	30	30.3	nucleus	N	N	Other signaling
V(pS)SPISNPQTLPQSSITLAANSSSSNVSAIAPK	na	na	na	na	na	21.4629	AT3G22380.1	AT3G22380	30.11	signalling.light	Symbols: TIC | TIC (TIME FOR COFFEE) | chr3:7912905-7919510 FORWARD	30	30.11	nucleus	N	N	Other signaling
VSPASILASPSPPAP(pT)SPSSSSISVR	na	na	na	na	21.3157	na	AT3G22380.1	AT3G22380	30.11	signalling.light	Symbols: TIC | TIC (TIME FOR COFFEE) | chr3:7912905-7919510 FORWARD	30	30.11	nucleus	N	N	Other signaling
VSPASILASPSPPAPT(pS)PSSSSISVR	na	na	na	na	21.5494	22.4742	AT3G22380.1	AT3G22380	30.11	signalling.light	Symbols: TIC | TIC (TIME FOR COFFEE) | chr3:7912905-7919510 FORWARD	30	30.11	nucleus	N	N	Other signaling
VSSDE(pS)PTKR	na	na	na	na	na	19.1623	AT1G20760.1	AT1G20760	30.3	signalling.calcium	calcium-binding EF hand family protein | chr1:7209369-7214993 FORWARD	30	30.3	plasma membrane	PM	PM	Other signaling
YD(pS)FNAQSYDSSSNNNASETPK	na	na	na	na	na	21.0331	AT1G21630.1	AT1G21630	30.3	signalling.calcium	calcium-binding EF hand family protein | chr1:7581152-7588151 FORWARD	30	30.3	plasma membrane	PM	PM	Other signaling
(ac)AEAAYTVA(pS)DSENTGEEK	na	na	na	na	na	20.4772	AT2G32120.2	AT2G32120	20.2.1	stress.abiotic.heat	Symbols: HSP70T-2 | HSP70T-2 (HEAT-SHOCK PROTEIN 70T-2); ATP binding | chr2:13651510-13653920 REVERSE	20	20.2	cytosol	C	C	Others
(ac)ASSDKQ(pT)SPKPPPSPSPLR	na	na	na	20.5643	22.0817	na	AT3G46440.2	AT3G46440	10.1.5	cell wall.precursor synthesis.UXS	Symbols: UXS5 | UXS5; UDP-glucuronate decarboxylase/ catalytic | chr3:17089045-17091875 REVERSE	10	10.1	cytosol,plastid	C,P	P	Others
(ac)ASSDKQT(pS)PKPPPSPSPLR	na	na	19.7174	20.9938	22.6973	na	AT3G46440.2	AT3G46440	10.1.5	cell wall.precursor synthesis.UXS	Symbols: UXS5 | UXS5; UDP-glucuronate decarboxylase/ catalytic | chr3:17089045-17091875 REVERSE	10	10.1	cytosol,plastid	C,P	P	Others
(ac)(oxM)D(pS)PQSVVSPFK	na	na	18.8469	20.937	22.1143	22.5799	AT5G55530.3	AT5G55530	20.2.2	stress.abiotic.cold	C2 domain-containing protein | chr5:22493324-22495956 FORWARD	20	20.2	nucleus	N	N	Others
(ac)(oxM)DSVN(pS)FKGYGK	na	na	na	21.0697	21.6209	22.5141	AT1G53840.1	AT1G53840	10.8.1	cell wall.pectin*esterases.PME	Symbols: ATPME1 | ATPME1; pectinesterase | chr1:20101445-20103667 FORWARD	10	10.8	plasma membrane	PM	PM	Others
(ac)(oxM)ELSV(pS)PQTQK	na	na	na	na	na	na	AT3G03790.1	AT3G03790	31.2	cell.division	ankyrin repeat family protein / regulator of chromosome condensation (RCC1) family protein | chr3:961997-968149 FORWARD	31	31.2	nucleus	N	N	Others
(ac)(oxM)ESDEAAAV(pS)PQATTPSGGTGASGPK	na	19.3459	21.7824	23.026	23.7961	24.1996	AT2G19520.1	AT2G19520	33.99	development.unspecified	Symbols: FVE, ACG1, MSI4, NFC4, NFC04, ATMSI4 | FVE; metal ion binding | chr2:8455936-8459525 FORWARD	33	33.99	nucleus	N	N	Others
(ac)(oxM)LGIFSGAIVSPPEELVAAGSR(pT)PSPK	na	na	na	na	na	20.5764	AT5G19140.2	AT5G19140	15	metal handling	Symbols: ATAILP1, AILP1 | AILP1 | chr5:6423269-6426166 FORWARD	15	15	plastid	P	P	Others
(ac)MD(pS)PQSVVSPFK	na	na	na	na	na	20.7793	AT5G55530.3	AT5G55530	20.2.2	stress.abiotic.cold	C2 domain-containing protein | chr5:22493324-22495956 FORWARD	20	20.2	nucleus	N	N	Others
(ac)MELSV(pS)PQTQK	na	na	na	na	na	19.1081	AT3G03790.1	AT3G03790	31.2	cell.division	ankyrin repeat family protein / regulator of chromosome condensation (RCC1) family protein | chr3:961997-968149 FORWARD	31	31.2	nucleus	N	N	Others
(ac)MENE(pS)PSKK	na	na	na	na	na	21.1864	AT4G37060.1	AT4G37060	33.1	development.storage proteins	Symbols: PLP5, PLA IVB | PLP5 (PATATIN-LIKE PROTEIN 5); nutrient reservoir | chr4:17461573-17463734 REVERSE	33	33.1	vacuole,plasma membrane	V,PM	PM	Others
(ac)ME(pS)DEAAAVSPQATTPSGGTGASGPK	na	na	na	na	na	21.6412	AT2G19520.1	AT2G19520	33.99	development.unspecified	Symbols: FVE, ACG1, MSI4, NFC4, NFC04, ATMSI4 | FVE; metal ion binding | chr2:8455936-8459525 FORWARD	33	33.99	nucleus	N	N	Others
(ac)MESDEAAAV(pS)PQATTPSGGTGASGPK	na	na	19.7653	21.4177	22.1075	23.0006	AT2G19520.1	AT2G19520	33.99	development.unspecified	Symbols: FVE, ACG1, MSI4, NFC4, NFC04, ATMSI4 | FVE; metal ion binding | chr2:8455936-8459525 FORWARD	33	33.99	nucleus	N	N	Others
(ac)(pS)DLQTPLVRPK	na	na	19.3772	20.8644	21.26	21.689	AT3G19820.3	AT3G19820	17.3.1.2.8	hormone metabolism.brassinosteroid.synthesis-degradation.sterols.DWF1	Symbols: DWF1, DIM, EVE1, DIM1, CBB1 | DWF1 (DWARF 1); calmodulin binding / catalytic | chr3:6879617-6881652 REVERSE	17	17.3	plasma membrane,golgi	PM,G	PM	Others
(ac)(pS)SDSNDLDEDELLQMALK	na	na	na	na	na	19.8718	AT1G76850.1	AT1G76850	35.2	not assigned.unknown	Symbols: SEC5A | SEC5A (EXOCYST COMPLEX COMPONENT SEC5) | chr1:28847951-28854499 FORWARD	35	35	plasma membrane	PM	PM	Others
(ac)(pS)TSEDKPEIISR	na	na	na	na	na	21.2093	AT2G44060.2	AT2G44060	33.2	development.late embryogenesis abundant	late embryogenesis abundant family protein / LEA family protein | chr2:18226317-18228151 FORWARD	33	33.2	cytosol	C	C	Others
(ac)(pS)WDDGSHAK	na	na	na	na	na	21.5137	AT3G16460.2	AT3G16460	17.7.3	hormone metabolism.jasmonate.induced-regulated-responsive-activated	jacalin lectin family protein | chr3:5592582-5595710 FORWARD	17	17.7	cytosol	C	C	Others
(ac)(pT)AILERR	22.2326	22.9097	24.0908	24.1239	23.8517	24.2043	ATCG00020.1	ATCG00020	1.1.1.2	PS.lightreaction.photosystem II.PSII polypeptide subunits	Symbols: PSBA | Encodes chlorophyll binding protein D1, a part of the photosystem II reaction center core | chrC:383-1444 REVERSE	1	1.1	plastid	P	P	Others
(ac)(pT)QSNPNEQSVELNR	na	na	na	na	na	na	ATCG00560.1	ATCG00560	1.1.1.2	PS.lightreaction.photosystem II.PSII polypeptide subunits	Symbols: PSBL | PSII L protein | chrC:63804-63920 REVERSE	1	1.1	plastid	P	P	Others
(ac)TEEQDLIDQ(pS)PPPSAPDPEPNSSTNPNSVIHPR	na	na	na	na	na	21.0597	AT3G57890.1	AT3G57890	31.1	cell.organisation	tubulin-specific chaperone C-related | chr3:21438203-21442021 FORWARD	31	31.1	cytosol	C	C	Others
AAAASSWSDNSGTE(pS)SPR	na	na	na	na	22.0896	22.2425	AT1G59610.1	AT1G59610	26.17	misc.dynamin	Symbols: ADL3, CF1 | ADL3 (ARABIDOPSIS DYNAMIN-LIKE 3); GTPase | chr1:21893221-21901086 FORWARD	26	26.17	plasma membrane	PM	PM	Others
AAAASSWSDNSGTES(pS)PR	na	na	na	21.1057	21.3868	22.5619	AT1G59610.1	AT1G59610	26.17	misc.dynamin	Symbols: ADL3, CF1 | ADL3 (ARABIDOPSIS DYNAMIN-LIKE 3); GTPase | chr1:21893221-21901086 FORWARD	26	26.17	plasma membrane	PM	PM	Others
AAAASSYSDNSG(pT)ESSPR	na	na	19.9511	na	23.1192	na	AT1G10290.1	AT1G10290	26.17	misc.dynamin	Symbols: ADL6, DRP2A | ADL6 (DYNAMIN-LIKE PROTEIN 6); GTPase | chr1:3370558-3377463 FORWARD	26	26.17	plasma membrane	PM	PM	Others
AAAASSYSDNSGTE(pS)SPR	na	na	na	22.1116	22.7514	23.3062	AT1G10290.1	AT1G10290	26.17	misc.dynamin	Symbols: ADL6, DRP2A | ADL6 (DYNAMIN-LIKE PROTEIN 6); GTPase | chr1:3370558-3377463 FORWARD	26	26.17	plasma membrane	PM	PM	Others
AAAASSYSDNSGTES(pS)PR	na	17.9688	na	22.0865	23.2634	23.2292	AT1G10290.1	AT1G10290	26.17	misc.dynamin	Symbols: ADL6, DRP2A | ADL6 (DYNAMIN-LIKE PROTEIN 6); GTPase | chr1:3370558-3377463 FORWARD	26	26.17	plasma membrane	PM	PM	Others
AAAAVTTTTTDSLA(pS)DDDR	na	na	na	20.6836	20.6829	21.7488	AT1G66680.1	AT1G66680	35.1	not assigned.no ontology	Symbols: AR401 | AR401 | chr1:24866095-24868992 REVERSE	35	35	cytosol	C	C	Others
AAAVAALSQVLVAENKK(pS)PD(pT)SPTR	na	na	na	na	na	21.3322	AT2G41740.1	AT2G41740	31.1	cell.organisation	Symbols: VLN2, ATVLN2 | VLN2 (VILLIN 2); actin binding | chr2:17410715-17417740 REVERSE	31	31.1	cytosol	C	C	Others
AANTPAEYD(pS)DDEYLAPR	na	19.1548	20.8838	23.8573	24.1694	25.4617	AT1G32400.3	AT1G32400	33.99	development.unspecified	Symbols: TOM2A | TOM2A (TOBAMOVIRUS MULTIPLICATION 2A); protein binding | chr1:11689106-11691531 REVERSE	33	33.99	vacuole	V	V	Others
AA(pS)FNIIPSSTGAAK	na	na	18.2186	20.6964	20.7749	20.7315	AT1G13440.2	AT1G13440	4.1.8	glycolysis.cytosolic branch.glyceraldehyde 3-phosphate dehydrogenase (GAP-DH)	Symbols: GAPC-2, GAPC2 | GAPC2 (GLYCERALDEHYDE-3-PHOSPHATE DEHYDROGENASE C2); NAD or NADH binding / binding / catalytic/ glyceraldehyde-3-phosphate dehydrogenase (phosphorylating)/ glyceraldehyde-3-phosphate dehydrogenase | chr1:4608196-4610647 REVERSE	4	4.1	cytosol	C	C	Others
AA(pS)LSTSKPSSSQEK	18.2677	18.8127	20.0732	21.4182	21.7895	22.0774	AT4G11270.1	AT4G11270	33.99	development.unspecified	transducin family protein / WD-40 repeat family protein | chr4:6854364-6859664 FORWARD	33	33.99	mitochondrion	M	M	Others
ADE(pS)PEKVTVVPK	19.7461	21.7355	22.7971	25.3913	25.742	25.7211	AT3G25070.1	AT3G25070	20.1	stress.biotic	Symbols: RIN4 | RIN4 (RPM1 INTERACTING PROTEIN 4); protein binding | chr3:9132310-9134030 FORWARD	20	20.1	plasma membrane	PM	PM	Others
ADKDEDEEENE(pT)(pS)DDEAEPK	na	na	na	na	na	na	AT5G10950.1	AT5G10950	35.1	not assigned.no ontology	cylicin-related | chr5:3459273-3461734 REVERSE	35	35	nucleus	N	N	Others
AD(pS)VEGTVVDR	na	na	na	na	na	21.2971	AT1G17210.1	AT1G17210	35.1	not assigned.no ontology	zinc ion binding | chr1:5880130-5884756 REVERSE	35	35	nucleus	N	N	Others
ADSDGEDDE(pS)DAEHPGK	na	na	na	na	na	na	AT1G67230.1	AT1G67230	35.1	not assigned.no ontology	Symbols: LINC1 | LINC1 (LITTLE NUCLEI1) | chr1:25151270-25156323 REVERSE	35	35	nucleus	N	N	Others
ADYEG(pS)PVR	na	na	na	na	na	21.3649	AT5G16780.1	AT5G16780	33.99	development.unspecified	Symbols: DOT2, MDF | DOT2 (DEFECTIVELY ORGANIZED TRIBUTARIES 2) | chr5:5517490-5522258 REVERSE	33	33.99	nucleus	N	N	Others
ADYEG(pS)PVREHR	na	na	19.1075	18.6514	na	21.521	AT5G16780.1	AT5G16780	33.99	development.unspecified	Symbols: DOT2, MDF | DOT2 (DEFECTIVELY ORGANIZED TRIBUTARIES 2) | chr5:5517490-5522258 REVERSE	33	33.99	nucleus	N	N	Others
AEALAALTSAFNSSPS(pS)KSPPRR	na	na	na	na	na	22.194	AT3G57410.1	AT3G57410	31.1	cell.organisation	Symbols: VLN3, ATVLN3 | VLN3 (VILLIN 3); actin binding | chr3:21243136-21251100 REVERSE	31	31.1	cytosol	C	C	Others
AEALAALTSAFNSSPSSK(pS)PPR	na	na	na	na	na	21.0242	AT3G57410.1	AT3G57410	31.1	cell.organisation	Symbols: VLN3, ATVLN3 | VLN3 (VILLIN 3); actin binding | chr3:21243136-21251100 REVERSE	31	31.1	cytosol	C	C	Others
AEGKENSRDDDELADA(pS)DSETK	na	na	na	21.5177	20.5718	22.4459	AT5G63420.1	AT5G63420	33.99	development.unspecified	Symbols: emb2746 | emb2746 (embryo defective 2746); DNA binding / catalytic/ hydrolase | chr5:25400386-25405968 FORWARD	33	33.99	plastid	P	P	Others
AE(pS)VYIEK	na	na	na	na	na	na	AT2G20960.1	AT2G20960	35.1	not assigned.no ontology	Symbols: pEARLI4 | pEARLI4 | chr2:9006648-9009763 FORWARD	35	35	nucleus	N	N	Others
AGTENGRP(pS)SSSAANNSSSDQIQR	na	na	na	na	na	21.5302	AT3G16830.1	AT3G16830	33.99	development.unspecified	Symbols: TPR2 | TPR2 (TOPLESS-RELATED 2) | chr3:5731534-5737772 FORWARD	33	33.99	cytosol	C	C	Others
ALEKEEEDYFNED(pS)DEEDSASASNTQK	na	na	na	na	na	na	AT3G06670.1	AT3G06670	35.2	not assigned.unknown	binding | chr3:2105459-2113421 REVERSE	35	35	nucleus	N	N	Others
ALLNGPGNY(pS)FNK	na	na	na	na	na	na	AT1G24764.1	AT1G24764	31.1	cell.organisation	Symbols: ATMAP70-2 | ATMAP70-2 (microtubule-associated proteins 70-2); microtubule binding | chr1:8759533-8763355 REVERSE	31	31.1	nucleus	N	N	Others
ALYGESINLYEPND(pS)TENVDDSTK	na	na	na	na	na	22.8416	AT1G67230.1	AT1G67230	35.1	not assigned.no ontology	Symbols: LINC1 | LINC1 (LITTLE NUCLEI1) | chr1:25151270-25156323 REVERSE	35	35	nucleus	N	N	Others
APPATL(pT)SPKPPSSSDFSIPTIDLK	na	na	na	na	na	21.0021	AT1G06620.1	AT1G06620	21.2	redox.ascorbate and glutathione	2-oxoglutarate-dependent dioxygenase, putative | chr1:2025601-2027271 FORWARD	21	21.2	cytosol	C	C	Others
APP(pT)SPPQER	na	na	na	na	na	na	AT2G46630.1	AT2G46630	10.5.3	cell wall.cell wall proteins.LRR	unknown protein | chr2:19145529-19146713 FORWARD	10	10.5	nucleus	N	N	Others
APPT(pS)PPQER	na	na	na	19.5636	20.6673	na	AT2G46630.1	AT2G46630	10.5.3	cell wall.cell wall proteins.LRR	unknown protein | chr2:19145529-19146713 FORWARD	10	10.5	nucleus	N	N	Others
AP(pS)PVNNPLLGGIPK	18.9968	19.0578	21.8871	23.8203	24.8853	24.6621	AT1G15750.4	AT1G15750	33.99	development.unspecified	Symbols: WSIP1, TPL | TPL (TOPLESS); protein binding / protein homodimerization/ transcription repressor | chr1:5414817-5420630 REVERSE	33	33.99	cytosol	C	C	Others
AP(pS)PVNNPLLGSLPK	na	na	19.329	22.2486	23.4972	23.4207	AT1G80490.1	AT1G80490	33.99	development.unspecified	Symbols: TPR1 | TPR1 (TOPLESS-RELATED 1) | chr1:30260903-30267038 REVERSE	33	33.99	cytosol	C	C	Others
APV(pS)RNSIK	na	17.4614	18.8083	19.9875	20.0063	20.6759	AT1G75500.2	AT1G75500	33.99	development.unspecified	nodulin MtN21 family protein | chr1:28337785-28340241 REVERSE	33	33.99	plasma membrane	PM	PM	Others
APVSRN(pS)IK	na	na	na	na	na	21.6419	AT1G75500.2	AT1G75500	33.99	development.unspecified	nodulin MtN21 family protein | chr1:28337785-28340241 REVERSE	33	33.99	plasma membrane	PM	PM	Others
AQEVAAD(pS)L(pS)NLDVDGQSR	na	na	na	na	na	21.2392	AT1G67230.1	AT1G67230	35.1	not assigned.no ontology	Symbols: LINC1 | LINC1 (LITTLE NUCLEI1) | chr1:25151270-25156323 REVERSE	35	35	nucleus	N	N	Others
AQEVAAD(pS)LSNLDVDGQSR	na	na	17.9941	21.2736	21.6284	22.337	AT1G67230.1	AT1G67230	35.1	not assigned.no ontology	Symbols: LINC1 | LINC1 (LITTLE NUCLEI1) | chr1:25151270-25156323 REVERSE	35	35	nucleus	N	N	Others
AQEVAADSL(pS)NLDVDGQSR	na	na	18.716	20.9584	21.5017	22.3386	AT1G67230.1	AT1G67230	35.1	not assigned.no ontology	Symbols: LINC1 | LINC1 (LITTLE NUCLEI1) | chr1:25151270-25156323 REVERSE	35	35	nucleus	N	N	Others
AQGDESKGDGD(pS)AGEEGGTENR	na	na	na	na	na	23.5008	AT1G68370.1	AT1G68370	17.2.2	hormone metabolism.auxin.signal transduction	Symbols: ARG1 | ARG1 (ALTERED RESPONSE TO GRAVITY 1); cytoskeletal protein binding | chr1:25631745-25634738 REVERSE	17	17.2	endoplasmic reticulum	ER	ER+G	Others
AQGDESKGDGD(pS)AGEEGGTENRDK	19.1065	20.1664	22.1287	23.8247	23.5579	24.5374	AT1G68370.1	AT1G68370	17.2.2	hormone metabolism.auxin.signal transduction	Symbols: ARG1 | ARG1 (ALTERED RESPONSE TO GRAVITY 1); cytoskeletal protein binding | chr1:25631745-25634738 REVERSE	17	17.2	endoplasmic reticulum	ER	ER+G	Others
ASGIEPTE(pS)SPK	na	na	na	na	na	21.5563	AT1G30470.3	AT1G30470	15.2	metal handling.binding, chelation and storage	SIT4 phosphatase-associated family protein | chr1:10779171-10786666 FORWARD	15	15.2	cytosol,nucleus	C,N	C	Others
ASQNNSYDNK(pS)PLHK	na	17.73	19.6762	22.624	23.1589	23.0491	AT3G25070.1	AT3G25070	20.1	stress.biotic	Symbols: RIN4 | RIN4 (RPM1 INTERACTING PROTEIN 4); protein binding | chr3:9132310-9134030 FORWARD	20	20.1	plasma membrane	PM	PM	Others
ASYPEIDVQPP(pS)PPR	na	na	na	19.7904	19.9555	20.7747	AT4G10760.1	AT4G10760	25	C1-metabolism	Symbols: EMB1706, MTA | MTA (MRNA ADENOSINE METHYLASE); S-adenosylmethionine-dependent methyltransferase/ methyltransferase | chr4:6619817-6623351 REVERSE	25	25	cytosol	C	C	Others
A(pT)Q(pT)VEDSSR	na	na	na	na	na	23.5495	ATCG00710.1	ATCG00710	1.1.1.2	PS.lightreaction.photosystem II.PSII polypeptide subunits	Symbols: PSBH | Encodes a 8 kD phosphoprotein that is a component of the photosystem II oxygen evolving core. Its exact molecular function has not been determined but it may play a role in mediating electron transfer between the secondary quinone acceptors, QA and QB, associated with the acceptor side of PSII. | chrC:74485-74706 FORWARD	1	1.1	plastid	P	P	Others
A(pT)QTVEDSSR	na	na	na	na	na	23.1249	ATCG00710.1	ATCG00710	1.1.1.2	PS.lightreaction.photosystem II.PSII polypeptide subunits	Symbols: PSBH | Encodes a 8 kD phosphoprotein that is a component of the photosystem II oxygen evolving core. Its exact molecular function has not been determined but it may play a role in mediating electron transfer between the secondary quinone acceptors, QA and QB, associated with the acceptor side of PSII. | chrC:74485-74706 FORWARD	1	1.1	plastid	P	P	Others
A(pT)QTVEDSSRSGPR	21.3862	na	na	na	na	na	ATCG00710.1	ATCG00710	1.1.1.2	PS.lightreaction.photosystem II.PSII polypeptide subunits	Symbols: PSBH | Encodes a 8 kD phosphoprotein that is a component of the photosystem II oxygen evolving core. Its exact molecular function has not been determined but it may play a role in mediating electron transfer between the secondary quinone acceptors, QA and QB, associated with the acceptor side of PSII. | chrC:74485-74706 FORWARD	1	1.1	plastid	P	P	Others
A(pT)SPQPDGPSSTGGSLK	18.1265	20.85	22.3718	20.9028	na	24.4307	AT1G59610.1	AT1G59610	26.17	misc.dynamin	Symbols: ADL3, CF1 | ADL3 (ARABIDOPSIS DYNAMIN-LIKE 3); GTPase | chr1:21893221-21901086 FORWARD	26	26.17	plasma membrane	PM	PM	Others
A(pT)SPQPDGPTAGGSLK	na	na	22.7821	na	na	na	AT1G10290.1	AT1G10290	26.17	misc.dynamin	Symbols: ADL6, DRP2A | ADL6 (DYNAMIN-LIKE PROTEIN 6); GTPase | chr1:3370558-3377463 FORWARD	26	26.17	plasma membrane	PM	PM	Others
A(pT)TEVGEAPATTTEAETTELPEIVK	na	19.2465	20.959	22.8034	23.0506	24.68	AT2G46820.2	AT2G46820	1.1.2.2	PS.lightreaction.photosystem I.PSI polypeptide subunits	Symbols: PTAC8, TMP14, PSAP, PSI-P | PSI-P (PHOTOSYSTEM I P SUBUNIT); DNA binding | chr2:19243589-19245141 FORWARD	1	1.1	plastid	P	P	Others
ATGAFIL(pT)ASHNPGGPTEDFGIK	na	na	na	na	na	20.9991	AT1G70730.1	AT1G70730	4.1.2	glycolysis.cytosolic branch.phosphoglucomutase (PGM)	phosphoglucomutase, cytoplasmic, putative / glucose phosphomutase, putative | chr1:26669020-26673166 REVERSE	4	4.1	cytosol	C	C	Others
ATGAFILTA(pS)HNPGGPTEDFGIK	na	na	na	na	na	22.9304	AT1G70730.1	AT1G70730	4.1.2	glycolysis.cytosolic branch.phosphoglucomutase (PGM)	phosphoglucomutase, cytoplasmic, putative / glucose phosphomutase, putative | chr1:26669020-26673166 REVERSE	4	4.1	cytosol	C	C	Others
ATQ(pT)VEDSSR	na	na	18.2623	19.1998	19.2297	23.288	ATCG00710.1	ATCG00710	1.1.1.2	PS.lightreaction.photosystem II.PSII polypeptide subunits	Symbols: PSBH | Encodes a 8 kD phosphoprotein that is a component of the photosystem II oxygen evolving core. Its exact molecular function has not been determined but it may play a role in mediating electron transfer between the secondary quinone acceptors, QA and QB, associated with the acceptor side of PSII. | chrC:74485-74706 FORWARD	1	1.1	plastid	P	P	Others
ATQTVED(pS)SRSGPR	18.0124	18.6956	17.9956	21.4151	21.3654	21.0393	ATCG00710.1	ATCG00710	1.1.1.2	PS.lightreaction.photosystem II.PSII polypeptide subunits	Symbols: PSBH | Encodes a 8 kD phosphoprotein that is a component of the photosystem II oxygen evolving core. Its exact molecular function has not been determined but it may play a role in mediating electron transfer between the secondary quinone acceptors, QA and QB, associated with the acceptor side of PSII. | chrC:74485-74706 FORWARD	1	1.1	plastid	P	P	Others
AT(pS)PQPDGPSSTGGSLK	20.9269	22.0793	23.5796	24.4883	25.5186	25.6273	AT1G59610.1	AT1G59610	26.17	misc.dynamin	Symbols: ADL3, CF1 | ADL3 (ARABIDOPSIS DYNAMIN-LIKE 3); GTPase | chr1:21893221-21901086 FORWARD	26	26.17	plasma membrane	PM	PM	Others
AT(pS)PQPDGPTAGGSLK	20.6344	22.1122	23.3537	24.4921	25.2327	25.5843	AT1G10290.1	AT1G10290	26.17	misc.dynamin	Symbols: ADL6, DRP2A | ADL6 (DYNAMIN-LIKE PROTEIN 6); GTPase | chr1:3370558-3377463 FORWARD	26	26.17	plasma membrane	PM	PM	Others
DAGDSNSGL(pS)PKPK	na	na	17.8857	21.4814	21.9386	22.7563	AT4G28080.1	AT4G28080	35.2	not assigned.unknown	binding | chr4:13948603-13957840 REVERSE	35	35	nucleus	N	N	Others
DEETIP(oxM)SQSSPY(pS)PK	na	na	na	na	na	20.3081	AT3G53520.3	AT3G53520	10.1.5	cell wall.precursor synthesis.UXS	Symbols: UXS1, ATUXS1 | UXS1 (UDP-GLUCURONIC ACID DECARBOXYLASE 1); UDP-glucuronate decarboxylase/ catalytic | chr3:19841484-19844308 FORWARD	10	10.1	golgi	G	ER+G	Others
DGQIEETVDTAPASLG(pS)PSR	na	na	na	na	na	21.8757	AT5G67220.1	AT5G67220	12.4	N-metabolism.misc	nitrogen regulation family protein | chr5:26820121-26821964 REVERSE	12	12.4	mitochondrion	M	M	Others
DIINN(oxM)KGPDRD(pS)DIENNNSNNNSK	na	na	19.3235	22.6989	22.478	23.1085	AT5G47910.1	AT5G47910	20.1.1	stress.biotic.respiratory burst	Symbols: RBOHD, ATRBOHD | RBOHD (RESPIRATORY BURST OXIDASE HOMOLOGUE D); NAD(P)H oxidase | chr5:19397443-19402061 FORWARD	20	20.1	plasma membrane	PM	PM	Others
DI(pS)PTAAGLGLPVTGGK	na	na	na	na	20.3275	21.0716	AT1G67230.1	AT1G67230	35.1	not assigned.no ontology	Symbols: LINC1 | LINC1 (LITTLE NUCLEI1) | chr1:25151270-25156323 REVERSE	35	35	nucleus	N	N	Others
DLSTTL(pS)PTSEEK	na	na	na	na	na	20.657	AT1G52080.1	AT1G52080	31.1	cell.organisation	Symbols: AR791 | AR791; actin binding | chr1:19369131-19372065 FORWARD	31	31.1	mitochondrion,extracellular	M,EX	M	Others
DLTAVG(pS)PENAPAK	na	na	18.1751	20.6816	21.1828	22.3861	AT1G12000.1	AT1G12000	4.1.5	glycolysis.cytosolic branch.pyrophosphate-fructose-6-P phosphotransferase	pyrophosphate--fructose-6-phosphate 1-phosphotransferase beta subunit, putative / pyrophosphate-dependent 6-phosphofructose-1-kinase, putative | chr1:4049896-4053835 REVERSE	4	4.1	cytosol	C	C	Others
DND(pS)EPEELLR	na	na	na	na	na	21.8183	AT4G27430.2	AT4G27430	31.1	cell.organisation	Symbols: CIP7 | CIP7 (COP1-INTERACTING PROTEIN 7); transcription activator | chr4:13718679-13723047 FORWARD	31	31.1	nucleus	N	N	Others
D(pS)PAKEEAPPATK	na	na	18.8464	20.5444	21.2848	22.272	AT5G65687.1	AT5G65687	35.1	not assigned.no ontology	transporter-related | chr5:26269856-26272899 REVERSE	35	35	plasma membrane	PM	PM	Others
DVA(pT)DDDDAAKE	na	na	19.2186	21.8468	22.3769	25.2664	AT3G48890.1	AT3G48890	21.2	redox.ascorbate and glutathione	Symbols: ATMP2, ATMAPR3, MSBP2, MAPR3 | ATMP2; heme binding | chr3:18129601-18131573 FORWARD	21	21.2	endoplasmic reticulum	ER	ER+G	Others
DVFETDLLEDNA(pS)DR	na	na	na	na	na	na	AT2G23520.1	AT2G23520	35.1	not assigned.no ontology	catalytic/ pyridoxal phosphate binding | chr2:10013991-10016943 REVERSE	35	35	nucleus	N	N	Others
EAEENAE(pT)SDNETLGAWK	na	na	19.047	22.2682	21.6969	22.2176	AT5G47690.3	AT5G47690	35.2	not assigned.unknown	binding | chr5:19317716-19327334 FORWARD	35	35	nucleus	N	N	Others
EAEENAET(pS)DNETLGAWK	na	na	na	21.2236	21.0403	23.3262	AT5G47690.3	AT5G47690	35.2	not assigned.unknown	binding | chr5:19317716-19327334 FORWARD	35	35	nucleus	N	N	Others
EAH(pS)PNVQTPR	na	17.5173	na	20.511	21.2712	20.7362	AT3G10980.1	AT3G10980	20	stress	unknown protein | chr3:3438278-3440809 FORWARD	20	20	plasma membrane	PM	PM	Others
EASDGSTL(pS)PDSASK	na	na	18.2798	20.2959	21.1967	na	AT4G27060.1	AT4G27060	35.2	not assigned.unknown	Symbols: TOR1, SPR2, CN | TOR1 (TORTIFOLIA 1); microtubule binding | chr4:13581401-13585155 REVERSE	35	35	cytosol	C	C	Others
EEAASSPVSGAADHQVPA(pS)P	na	na	na	na	na	21.8159	AT5G55230.1	AT5G55230	31.1	cell.organisation	Symbols: ATMAP65-1, MAP65-1 | ATMAP65-1 (MICROTUBULE-ASSOCIATED PROTEINS 65-1); microtubule binding | chr5:22402028-22405492 FORWARD	31	31.1	cytosol	C	C	Others
EILNS(pS)PAQAPSRDS	na	na	na	na	na	na	AT3G18370.1	AT3G18370	35.1.19	not assigned.no ontology.C2 domain-containing protein	Symbols: SYTF, ATSYTF, NTMC2TYPE3, NTMC2T3 | ATSYTF | chr3:6305975-6310620 FORWARD	35	35	endoplasmic reticulum	ER	ER+G	Others
EI(oxM)QS(pS)KSAQELVK	18.272	19.7874	na	22.5465	na	na	AT3G14940.1	AT3G14940	4.1.15	glycolysis.cytosolic branch.phospho-enol-pyruvate carboxylase (PEPC)	Symbols: ATPPC3 | ATPPC3 (PHOSPHOENOLPYRUVATE CARBOXYLASE 3); phosphoenolpyruvate carboxylase | chr3:5025238-5029710 FORWARD	4	4.1	cytosol	C	C	Others
EI(oxM)QSSK(pS)AQELVK	na	na	na	21.8034	22.5531	na	AT3G14940.1	AT3G14940	4.1.15	glycolysis.cytosolic branch.phospho-enol-pyruvate carboxylase (PEPC)	Symbols: ATPPC3 | ATPPC3 (PHOSPHOENOLPYRUVATE CARBOXYLASE 3); phosphoenolpyruvate carboxylase | chr3:5025238-5029710 FORWARD	4	4.1	cytosol	C	C	Others
EI(pS)DDEDEDEPK	na	na	na	na	na	20.6221	AT5G52640.1	AT5G52640	20.2.1	stress.abiotic.heat	Symbols: HSP81-1, ATHS83, HSP81.1, HSP83, ATHSP90.1 | ATHSP90.1 (HEAT SHOCK PROTEIN 90.1); ATP binding / unfolded protein binding | chr5:21352399-21355361 FORWARD	20	20.2	cytosol	C	C	Others
EI(pS)DDEEEEEK	na	na	na	20.4158	na	22.4995	AT5G56030.1	AT5G56030	20.2.1	stress.abiotic.heat	Symbols: HSP81-2, ERD8, HSP90.2 | HSP81-2 (HEAT SHOCK PROTEIN 81-2); ATP binding | chr5:22686802-22689650 FORWARD	20	20.2	cytosol,nucleus	C,N	C	Others
EI(pS)DDEEEEEKK	na	na	na	na	na	21.6598	AT5G56030.1	AT5G56030	20.2.1	stress.abiotic.heat	Symbols: HSP81-2, ERD8, HSP90.2 | HSP81-2 (HEAT SHOCK PROTEIN 81-2); ATP binding | chr5:22686802-22689650 FORWARD	20	20.2	cytosol,nucleus	C,N	C	Others
EI(pS)DDEEEEEKKDEEGK	na	na	na	21.6556	21.2855	23.0272	AT5G56030.1	AT5G56030	20.2.1	stress.abiotic.heat	Symbols: HSP81-2, ERD8, HSP90.2 | HSP81-2 (HEAT SHOCK PROTEIN 81-2); ATP binding | chr5:22686802-22689650 FORWARD	20	20.2	cytosol,nucleus	C,N	C	Others
EN(pS)GFGFLLTR	na	na	na	19.5411	20.7153	22.2672	AT5G20490.2	AT5G20490	31.1	cell.organisation	Symbols: XIK, ATXIK, XI-17 | XIK; motor/ protein binding | chr5:6926623-6936825 REVERSE	31	31.1	endoplasmic reticulum	ER	ER+G	Others
EN(pS)LFGGDADITEKPIEPIK	na	na	na	na	na	20.3046	AT2G20190.1	AT2G20190	31.2	cell.division	Symbols: ATCLASP, CLASP | CLASP (CLIP-ASSOCIATED PROTEIN); binding | chr2:8711596-8719018 REVERSE	31	31.2	cytosol	C	C	Others
E(pS)EKIE(oxM)TSPVVTK	na	na	21.5613	na	23.7469	na	AT2G37970.1	AT2G37970	35.1	not assigned.no ontology	Symbols: SOUL-1 | SOUL-1; binding | chr2:15890972-15891843 FORWARD	35	35	plasma membrane	PM	PM	Others
ESEKDPLIAAENGSGVL(pS)DGGGGVQQK	na	na	na	na	na	22.0252	AT1G06890.3	AT1G06890	35.1	not assigned.no ontology	transporter-related | chr1:2111563-2114601 REVERSE	35	35	vacuole,golgi	V,G	V	Others
ESEKIE(oxM)(pT)SPVVTK	na	na	na	22.8447	20.6096	na	AT2G37970.1	AT2G37970	35.1	not assigned.no ontology	Symbols: SOUL-1 | SOUL-1; binding | chr2:15890972-15891843 FORWARD	35	35	plasma membrane	PM	PM	Others
ESEKIE(oxM)T(pS)PVVTK	na	20.0757	19.0143	23.1354	23.9108	na	AT2G37970.1	AT2G37970	35.1	not assigned.no ontology	Symbols: SOUL-1 | SOUL-1; binding | chr2:15890972-15891843 FORWARD	35	35	plasma membrane	PM	PM	Others
ESEKIEM(pT)SPVVTK	na	na	na	na	na	20.5065	AT2G37970.1	AT2G37970	35.1	not assigned.no ontology	Symbols: SOUL-1 | SOUL-1; binding | chr2:15890972-15891843 FORWARD	35	35	plasma membrane	PM	PM	Others
ESEKIEMT(pS)PVVTK	na	na	na	na	na	22.6517	AT2G37970.1	AT2G37970	35.1	not assigned.no ontology	Symbols: SOUL-1 | SOUL-1; binding | chr2:15890972-15891843 FORWARD	35	35	plasma membrane	PM	PM	Others
ESGSTDGDSPTEKDAGDSNSGL(pS)PKPK	na	na	na	21.0892	21.636	22.2006	AT4G28080.1	AT4G28080	35.2	not assigned.unknown	binding | chr4:13948603-13957840 REVERSE	35	35	nucleus	N	N	Others
EVEVTNVN(pS)DGDQ(pS)DINSK	na	na	na	na	na	21.4248	AT1G67230.1	AT1G67230	35.1	not assigned.no ontology	Symbols: LINC1 | LINC1 (LITTLE NUCLEI1) | chr1:25151270-25156323 REVERSE	35	35	nucleus	N	N	Others
EVEVTNVN(pS)DGDQSDINSK	na	na	na	na	na	22.41	AT1G67230.1	AT1G67230	35.1	not assigned.no ontology	Symbols: LINC1 | LINC1 (LITTLE NUCLEI1) | chr1:25151270-25156323 REVERSE	35	35	nucleus	N	N	Others
EVISDP(pS)TPKPNTEPFAHYPQGK	na	na	na	na	21.0577	20.3924	AT2G38280.2	AT2G38280	23.2	nucleotide metabolism.degradation	Symbols: FAC1, ATAMPD | FAC1 (EMBRYONIC FACTOR1); AMP deaminase | chr2:16033448-16038876 REVERSE	23	23.2	plasma membrane	PM	PM	Others
EVSAVQ(pS)PSR	na	na	na	na	na	na	AT1G17820.1	AT1G17820	35.2	not assigned.unknown	phosphoinositide binding | chr1:6131537-6135345 REVERSE	35	35	extracellular	EX	EX	Others
FDFLHGID(pS)PAS(pS)PR	na	na	na	na	na	20.8279	AT4G11270.1	AT4G11270	33.99	development.unspecified	transducin family protein / WD-40 repeat family protein | chr4:6854364-6859664 FORWARD	33	33.99	mitochondrion	M	M	Others
FDGLL(pS)SSPPNSSVVSSLR	na	na	na	na	18.6204	20.8502	AT5G40870.1	AT5G40870	23.3.1.3	nucleotide metabolism.salvage.phosphoribosyltransferases.upp	Symbols: AtUK/UPRT1 | AtUK/UPRT1 (Uridine kinase/Uracil phosphoribosyltransferase 1); ATP binding / kinase/ uracil phosphoribosyltransferase/ uridine kinase | chr5:16374908-16378652 FORWARD	23	23.3	cytosol	C	C	Others
FEELEAIEDEFV(pT)PP(pS)SPTSSVK	na	na	na	na	na	21.0255	AT1G04780.1	AT1G04780	31.1	cell.organisation	ankyrin repeat family protein | chr1:1340669-1343584 REVERSE	31	31.1	cytosol,nucleus	C,N	C	Others
FGLG(pS)SPK	na	na	21.8456	22.3296	na	na	AT3G10980.1	AT3G10980	20	stress	unknown protein | chr3:3438278-3440809 FORWARD	20	20	plasma membrane	PM	PM	Others
FGLGS(pS)PK	na	na	21.6555	22.8461	23.5045	24.3977	AT3G10980.1	AT3G10980	20	stress	unknown protein | chr3:3438278-3440809 FORWARD	20	20	plasma membrane	PM	PM	Others
FS(pT)VGSDSDEYNPTLPKPR	na	na	na	na	na	na	AT1G17745.1	AT1G17745	13.1.5.1.1	amino acid metabolism.synthesis.serine-glycine-cysteine group.serine.phosphoglycerate dehydrogenase	Symbols: PGDH | PGDH (3-PHOSPHOGLYCERATE DEHYDROGENASE); phosphoglycerate dehydrogenase | chr1:6100964-6105265 FORWARD	13	13.1	plastid	P	P	Others
FSTVG(pS)DSDEYNPTLPKPR	na	na	na	20.919	22.1348	23.1155	AT1G17745.1	AT1G17745	13.1.5.1.1	amino acid metabolism.synthesis.serine-glycine-cysteine group.serine.phosphoglycerate dehydrogenase	Symbols: PGDH | PGDH (3-PHOSPHOGLYCERATE DEHYDROGENASE); phosphoglycerate dehydrogenase | chr1:6100964-6105265 FORWARD	13	13.1	plastid	P	P	Others
FVEENYPLPEQPEPL(pS)EDDSVK	na	na	na	na	na	21.8755	AT1G79350.1	AT1G79350	33.99	development.unspecified	Symbols: EMB1135 | EMB1135 (embryo defective 1135); DNA binding / protein binding / zinc ion binding | chr1:29844633-29853414 REVERSE	33	33.99	nucleus	N	N	Others
FVEENYPLPEQPEPL(pS)EDDSVKELQR	na	na	na	na	na	21.7381	AT1G79350.1	AT1G79350	33.99	development.unspecified	Symbols: EMB1135 | EMB1135 (embryo defective 1135); DNA binding / protein binding / zinc ion binding | chr1:29844633-29853414 REVERSE	33	33.99	nucleus	N	N	Others
GANSDTN(pS)DTESIASDR	na	na	na	na	na	22.4968	AT5G47910.1	AT5G47910	20.1.1	stress.biotic.respiratory burst	Symbols: RBOHD, ATRBOHD | RBOHD (RESPIRATORY BURST OXIDASE HOMOLOGUE D); NAD(P)H oxidase | chr5:19397443-19402061 FORWARD	20	20.1	plasma membrane	PM	PM	Others
GFL(pS)GPIER	na	na	na	na	na	19.6921	AT2G28890.1	AT2G28890	26.13	misc.acid and other phosphatases	Symbols: PLL4 | PLL4 (POLTERGEIST LIKE 4); catalytic/ protein serine/threonine phosphatase | chr2:12405596-12408235 REVERSE	26	26.13	cytosol	C	C	Others
GLGNIND(pS)DDEGD(oxM)IGPPPPPPAAR	na	na	na	na	na	21.8833	AT2G20330.1	AT2G20330	33.99	development.unspecified	transducin family protein / WD-40 repeat family protein | chr2:8772687-8775614 REVERSE	33	33.99	nucleus	N	N	Others
GPDRD(pS)DIENNNSNNNSK	na	na	18.6344	21.4962	21.6316	24.0206	AT5G47910.1	AT5G47910	20.1.1	stress.biotic.respiratory burst	Symbols: RBOHD, ATRBOHD | RBOHD (RESPIRATORY BURST OXIDASE HOMOLOGUE D); NAD(P)H oxidase | chr5:19397443-19402061 FORWARD	20	20.1	plasma membrane	PM	PM	Others
GPGNY(pS)FNK	na	na	na	na	na	na	AT1G68060.1	AT1G68060	31.1	cell.organisation	Symbols: ATMAP70-1 | ATMAP70-1 (microtubule-associated proteins 70-1); microtubule binding | chr1:25510941-25514500 REVERSE	31	31.1	cytosol	C	C	Others
GPSG(pS)PWYGSDR	na	na	na	19.5929	19.7493	21.3446	AT2G34420.1	AT2G34420	1.1.1.1	PS.lightreaction.photosystem II.LHC-II	Symbols: LHB1B2, LHCB1.5 | LHB1B2; chlorophyll binding | chr2:14522524-14523568 REVERSE	1	1.1	plastid	P	P	Others
GPVSEGAG(pS)PK	na	na	18.1831	20.1532	21.0592	22.8706	AT4G16340.1	AT4G16340	31.1	cell.organisation	Symbols: SPK1 | SPK1 (SPIKE1); GTP binding / GTPase binding / guanyl-nucleotide exchange factor | chr4:9228185-9241317 REVERSE	31	31.1	cytosol	C	C	Others
GR(pS)PAFNALAATFESQNAR	na	na	na	21.0983	20.7602	22.2865	AT4G30160.1	AT4G30160	31.1	cell.organisation	Symbols: VLN4, ATVLN4 | VLN4 (ARABIDOPSIS THALIANA VILLIN 4); actin binding | chr4:14753432-14760189 FORWARD	31	31.1	cytosol	C	C	Others
GR(pS)PPPPPSK	na	19.5519	21.5476	24.0786	24.9858	25.6628	AT1G16610.2	AT1G16610	26.3	misc.gluco-, galacto- and mannosidases	Symbols: SR45 | SR45; RNA binding / protein binding | chr1:5675704-5678780 REVERSE	26	26.3	nucleus	N	N	Others
GR(pS)P(pS)SPPPR	na	na	na	na	na	20.4585	AT1G16610.2	AT1G16610	26.3	misc.gluco-, galacto- and mannosidases	Symbols: SR45 | SR45; RNA binding / protein binding | chr1:5675704-5678780 REVERSE	26	26.3	nucleus	N	N	Others
GR(pS)PS(pS)PPPRR	na	na	na	20.969	21.5248	24.1434	AT1G16610.2	AT1G16610	26.3	misc.gluco-, galacto- and mannosidases	Symbols: SR45 | SR45; RNA binding / protein binding | chr1:5675704-5678780 REVERSE	26	26.3	nucleus	N	N	Others
GSEDTV(pS)DDKQSVSADDLLALTK	na	na	na	na	19.6259	20.7659	AT1G76850.1	AT1G76850	35.2	not assigned.unknown	Symbols: SEC5A | SEC5A (EXOCYST COMPLEX COMPONENT SEC5) | chr1:28847951-28854499 FORWARD	35	35	plasma membrane	PM	PM	Others
GSPQSAGL(pS)FLNR	na	na	na	19.4314	20.4635	20.8013	AT5G20490.2	AT5G20490	31.1	cell.organisation	Symbols: XIK, ATXIK, XI-17 | XIK; motor/ protein binding | chr5:6926623-6936825 REVERSE	31	31.1	endoplasmic reticulum	ER	ER+G	Others
GSSGISDD(oxM)E(pS)SSPR	na	na	na	na	na	na	AT4G36630.1	AT4G36630	35.2	not assigned.unknown	Symbols: EMB2754 | EMB2754 (EMBRYO DEFECTIVE 2754); binding / small GTPase regulator | chr4:17271819-17276616 REVERSE	35	35	cytosol	C	C	Others
GSSGISDD(oxM)ES(pS)SPR	na	na	18.5415	19.855	21.3988	na	AT4G36630.1	AT4G36630	35.2	not assigned.unknown	Symbols: EMB2754 | EMB2754 (EMBRYO DEFECTIVE 2754); binding / small GTPase regulator | chr4:17271819-17276616 REVERSE	35	35	cytosol	C	C	Others
GSSGISDD(oxM)ESS(pS)PR	na	na	na	21.2494	na	22.1364	AT4G36630.1	AT4G36630	35.2	not assigned.unknown	Symbols: EMB2754 | EMB2754 (EMBRYO DEFECTIVE 2754); binding / small GTPase regulator | chr4:17271819-17276616 REVERSE	35	35	cytosol	C	C	Others
GSSGISDDME(pS)SSPR	na	na	na	na	na	20.8178	AT4G36630.1	AT4G36630	35.2	not assigned.unknown	Symbols: EMB2754 | EMB2754 (EMBRYO DEFECTIVE 2754); binding / small GTPase regulator | chr4:17271819-17276616 REVERSE	35	35	cytosol	C	C	Others
GVEFDDDLETEK(pS)DG(pT)IGER	na	na	na	na	na	21.3848	AT1G42550.1	AT1G42550	31.1	cell.organisation	Symbols: PMI1 | PMI1 (PLASTID MOVEMENT IMPAIRED1) | chr1:15977014-15979952 FORWARD	31	31.1	cytosol	C	C	Others
GVPVTS(pS)QNGDALR	na	na	na	na	na	21.0981	AT2G01180.2	AT2G01180	26.13	misc.acid and other phosphatases	Symbols: ATPAP1, PAP1, LPP1, ATLPP1 | ATPAP1 (PHOSPHATIDIC ACID PHOSPHATASE 1); phosphatidate phosphatase | chr2:106900-108803 REVERSE	26	26.13	plasma membrane	PM	PM	Others
IEEE(pS)ENEEEEEGEEEDDDEEVKEK	na	na	na	na	na	na	AT3G01780.1	AT3G01780	35.2	not assigned.unknown	Symbols: TPLATE | TPLATE; binding | chr3:279060-283580 FORWARD	35	35	cytosol	C	C	Others
IE(oxM)T(pS)PVVTK	na	na	na	20.4767	21.5273	22.7569	AT2G37970.1	AT2G37970	35.1	not assigned.no ontology	Symbols: SOUL-1 | SOUL-1; binding | chr2:15890972-15891843 FORWARD	35	35	plasma membrane	PM	PM	Others
IEMT(pS)PVVTK	na	na	na	19.9976	na	20.3465	AT2G37970.1	AT2G37970	35.1	not assigned.no ontology	Symbols: SOUL-1 | SOUL-1; binding | chr2:15890972-15891843 FORWARD	35	35	plasma membrane	PM	PM	Others
IHHPP(pS)PR	19.5844	20.4755	23.1583	24.6593	25.1625	22.2386	AT5G54430.1	AT5G54430	20.2.99	stress.abiotic.unspecified	Symbols: ATPHOS32, PHOS32 | universal stress protein (USP) family protein | chr5:22097166-22099758 REVERSE	20	20.2	cytosol	C	C	Others
IHHP(pS)SPR	na	na	na	na	na	22.6973	AT4G27320.1	AT4G27320	20.2.99	stress.abiotic.unspecified	Symbols: ATPHOS34, PHOS34 | universal stress protein (USP) family protein | chr4:13678464-13680924 REVERSE	20	20.2	nucleus	N	N	Others
IHHPS(pS)PR	na	na	na	na	20.2426	23.3414	AT4G27320.1	AT4G27320	20.2.99	stress.abiotic.unspecified	Symbols: ATPHOS34, PHOS34 | universal stress protein (USP) family protein | chr4:13678464-13680924 REVERSE	20	20.2	nucleus	N	N	Others
IIQLPQSSPDE(pS)PNASTK	na	na	na	20.2792	19.1151	21.5036	AT4G29860.1	AT4G29860	33.99	development.unspecified	Symbols: EMB2757, TAN | EMB2757 (EMBRYO DEFECTIVE 2757); nucleotide binding | chr4:14601698-14605796 REVERSE	33	33.99	nucleus	N	N	Others
ILEISLNNV(pS)SDDLNR	na	na	na	20.7718	21.4746	23.4698	AT2G26890.1	AT2G26890	20.2.1	stress.abiotic.heat	Symbols: GRV2, KAM2 | GRV2 (GRAVITROPISM DEFECTIVE 2); binding / heat shock protein binding | chr2:11462067-11473841 REVERSE	20	20.2	cytosol	C	C	Others
IL(pS)SLSK	18.5621	17.533	20.3032	22.1429	22.541	23.3242	AT4G01480.1	AT4G01480	23.4.99	nucleotide metabolism.phosphotransfer and pyrophosphatases.misc	Symbols: AtPPa5 | AtPPa5 (Arabidopsis thaliana pyrophosphorylase 5); inorganic diphosphatase/ pyrophosphatase | chr4:626118-628055 FORWARD	23	23.4	cytosol	C	C	Others
IL(pS)SLSKR	20.4462	20.8946	22.4685	23.0081	22.559	na	AT4G01480.1	AT4G01480	23.4.99	nucleotide metabolism.phosphotransfer and pyrophosphatases.misc	Symbols: AtPPa5 | AtPPa5 (Arabidopsis thaliana pyrophosphorylase 5); inorganic diphosphatase/ pyrophosphatase | chr4:626118-628055 FORWARD	23	23.4	cytosol	C	C	Others
IL(pS)SLSR	na	na	na	na	na	22.1947	AT1G01050.1	AT1G01050	23.4.99	nucleotide metabolism.phosphotransfer and pyrophosphatases.misc	Symbols: AtPPa1 | AtPPa1 (Arabidopsis thaliana pyrophosphorylase 1); inorganic diphosphatase | chr1:31170-33153 REVERSE	23	23.4	cytosol	C	C	Others
ILSQ(oxM)L(pS)QK	na	18.589	20.1177	20.9104	21.7484	22.8437	AT5G47910.1	AT5G47910	20.1.1	stress.biotic.respiratory burst	Symbols: RBOHD, ATRBOHD | RBOHD (RESPIRATORY BURST OXIDASE HOMOLOGUE D); NAD(P)H oxidase | chr5:19397443-19402061 FORWARD	20	20.1	plasma membrane	PM	PM	Others
IPNGSSSSEGEI(pS)PR	na	na	na	na	na	21.4054	AT3G45190.1	AT3G45190	26.13	misc.acid and other phosphatases	SIT4 phosphatase-associated family protein | chr3:16541673-16548278 REVERSE	26	26.13	cytosol	C	C	Others
ISEKPRPN(pS)GQSR	na	na	19.2681	22.315	22.3963	19.4772	AT1G48110.2	AT1G48110	35.2	not assigned.unknown	Symbols: ECT7 | ECT7 (evolutionarily conserved C-terminal region 7) | chr1:17769938-17773493 REVERSE	35	35	nucleus	N	N	Others
ISGPLDYSG(pS)(oxM)K	na	na	18.694	19.1591	20.9454	20.9242	AT1G78880.1	AT1G78880	35.1	not assigned.no ontology	balbiani ring 1-related / BR1-related | chr1:29652633-29655949 REVERSE	35	35	plasma membrane	PM	PM	Others
IS(pT)NIPR	na	na	na	na	na	20.0585	AT3G47660.1	AT3G47660	31.2	cell.division	Ran GTPase binding / chromatin binding / zinc ion binding | chr3:17571192-17574805 FORWARD	31	31.2	cytosol	C	C	Others
ITESEQAAGD(pS)DEGVDSITTGGR	na	na	na	na	na	22.6113	AT1G68790.1	AT1G68790	35.1	not assigned.no ontology	Symbols: LINC3 | LINC3 (LITTLE NUCLEI3) | chr1:25834709-25839319 REVERSE	35	35	nucleus	N	N	Others
IVGTADVTV(pS)QSPK	na	na	na	na	na	20.7238	AT4G19600.1	AT4G19600	31.3	cell.cycle	Symbols: CYCT1;4 | CYCT1;4; cyclin-dependent protein kinase | chr4:10672765-10676735 FORWARD	31	31.3	nucleus	N	N	Others
IVGTADVTVSQ(pS)PK	na	na	na	na	na	20.4664	AT4G19600.1	AT4G19600	31.3	cell.cycle	Symbols: CYCT1;4 | CYCT1;4; cyclin-dependent protein kinase | chr4:10672765-10676735 FORWARD	31	31.3	nucleus	N	N	Others
KAD(pS)DEEAEFDVEGR	na	na	na	20.3997	na	21.1708	AT2G34357.1	AT2G34357	35.2	not assigned.unknown	binding | chr2:14499236-14505727 FORWARD	35	35	nucleus	N	N	Others
KDVA(pT)DDDDAAKE	na	na	17.9221	19.4207	20.0132	23.6359	AT3G48890.1	AT3G48890	21.2	redox.ascorbate and glutathione	Symbols: ATMP2, ATMAPR3, MSBP2, MAPR3 | ATMP2; heme binding | chr3:18129601-18131573 FORWARD	21	21.2	endoplasmic reticulum	ER	ER+G	Others
KEEFLIGSIEEESQSQ(pS)PR	na	na	na	19.6637	19.8104	22.504	AT1G53590.1	AT1G53590	35.1.19	not assigned.no ontology.C2 domain-containing protein	Symbols: NTMC2TYPE6.1, NTMC2T6.1 | NTMC2T6.1 | chr1:19996315-20000265 FORWARD	35	35	vacuole,endoplasmic reticulum	V,ER	ER+G	Others
KIDAL(pS)SPAR	na	na	na	na	na	na	AT3G12280.2	AT3G12280	31.2	cell.division	Symbols: RBR1, RBR, RB, ATRBR1 | RBR1 (RETINOBLASTOMA-RELATED 1); transcription factor binding | chr3:3913412-3919133 REVERSE	31	31.2	nucleus	N	N	Others
KI(pS)GPLDYSGS(oxM)K	na	19.0067	20.5209	21.638	22.4145	21.2098	AT1G78880.1	AT1G78880	35.1	not assigned.no ontology	balbiani ring 1-related / BR1-related | chr1:29652633-29655949 REVERSE	35	35	plasma membrane	PM	PM	Others
KK(pS)PDTSPSAEAK	na	na	na	na	na	21.3136	AT3G57410.1	AT3G57410	31.1	cell.organisation	Symbols: VLN3, ATVLN3 | VLN3 (VILLIN 3); actin binding | chr3:21243136-21251100 REVERSE	31	31.1	cytosol	C	C	Others
KPEDQNISGF(oxM)SAG(pS)PVLNR	na	na	na	na	na	21.3413	AT4G17330.1	AT4G17330	35.1.2	not assigned.no ontology.agenet domain-containing protein	Symbols: ATG2484-1 | ATG2484-1; RNA binding | chr4:9688888-9697578 REVERSE	35	35	nucleus	N	N	Others
KPS(pS)PSSSMK	na	na	na	na	na	22.0605	AT4G23630.1	AT4G23630	20.1	stress.biotic	Symbols: BTI1 | BTI1 (VIRB2-INTERACTING PROTEIN 1) | chr4:12317059-12319937 FORWARD	20	20.1	plasma membrane	PM	PM	Others
KSDGAANTSLASLFQNYG(pS)DEDED	na	na	na	na	na	21.6207	AT1G17130.1	AT1G17130	31.3	cell.cycle	cell cycle control protein-related | chr1:5854148-5856697 FORWARD	31	31.3	nucleus	N	N	Others
KTEEESP(pS)DEEDDEDSAVDWR	na	na	na	na	na	na	AT3G02860.1	AT3G02860	35.2	not assigned.unknown	zinc ion binding | chr3:625163-627367 REVERSE	35	35	nucleus	N	N	Others
KVTSIIDSVPE(pS)PQRP	na	19.503	19.5779	22.9531	23.8547	24.0862	AT3G08710.2	AT3G08710	21.1	redox.thioredoxin	Symbols: ATH9 | ATH9 (thioredoxin H-type 9) | chr3:2645195-2646497 FORWARD	21	21.1	plasma membrane	PM	PM	Others
LASTENA(pS)PR	na	na	na	na	na	21.2026	AT3G18690.1	AT3G18690	20.1.3	stress.biotic.signalling	Symbols: MKS1 | MKS1 (MAP kinase substrate 1); protein binding | chr3:6429534-6430514 REVERSE	20	20.1	nucleus	N	N	Others
LDGLL(pS)SPSK	na	na	na	20.5161	21.0968	21.0298	AT3G27190.1	AT3G27190	23.3.1.3	nucleotide metabolism.salvage.phosphoribosyltransferases.upp	uracil phosphoribosyltransferase, putative / UMP pyrophosphorylase, putative / UPRTase, putative | chr3:10039234-10043066 REVERSE	23	23.3	cytosol	C	C	Others
LDGLLS(pS)PSK	na	na	na	19.6892	18.7101	21.9923	AT3G27190.1	AT3G27190	23.3.1.3	nucleotide metabolism.salvage.phosphoribosyltransferases.upp	uracil phosphoribosyltransferase, putative / UMP pyrophosphorylase, putative / UPRTase, putative | chr3:10039234-10043066 REVERSE	23	23.3	cytosol	C	C	Others
LD(pS)PEESSNGESSR	na	na	na	na	na	21.3896	AT1G04780.1	AT1G04780	31.1	cell.organisation	ankyrin repeat family protein | chr1:1340669-1343584 REVERSE	31	31.1	cytosol,nucleus	C,N	C	Others
LEG(pT)PDNGYLWQR	na	na	na	na	na	20.2473	AT4G16340.1	AT4G16340	31.1	cell.organisation	Symbols: SPK1 | SPK1 (SPIKE1); GTP binding / GTPase binding / guanyl-nucleotide exchange factor | chr4:9228185-9241317 REVERSE	31	31.1	cytosol	C	C	Others
LELFPDQESSQLGDDETVSNGLS(pS)PENTTGS	na	na	na	na	na	21.5789	AT1G13980.2	AT1G13980	33.99	development.unspecified	Symbols: GN, VAN7, EMB30 | GN (GNOM); GTP:GDP antiporter/ protein homodimerization | chr1:4788559-4794654 FORWARD	33	33.99	endoplasmic reticulum	ER	ER+G	Others
LGAA(pS)D(pS)DDNEDKA	na	na	na	na	na	22.6935	AT1G34020.1	AT1G34020	35.1	not assigned.no ontology	transporter-related | chr1:12366854-12369178 FORWARD	35	35	plasma membrane	PM	PM	Others
LGAA(pS)DSDDNEDKA	na	na	na	21.2593	21.6905	23.5872	AT1G34020.1	AT1G34020	35.1	not assigned.no ontology	transporter-related | chr1:12366854-12369178 FORWARD	35	35	plasma membrane	PM	PM	Others
LGAASD(pS)DDNEDKA	18.7896	19.1885	20.0887	22.1455	na	23.7825	AT1G34020.1	AT1G34020	35.1	not assigned.no ontology	transporter-related | chr1:12366854-12369178 FORWARD	35	35	plasma membrane	PM	PM	Others
LGD(pS)QDRV(pS)QSVVR	na	na	na	na	na	22.3806	AT1G17210.1	AT1G17210	35.1	not assigned.no ontology	zinc ion binding | chr1:5880130-5884756 REVERSE	35	35	nucleus	N	N	Others
LGDSQDRV(pS)QSVVR	na	na	na	na	21.0898	na	AT1G17210.1	AT1G17210	35.1	not assigned.no ontology	zinc ion binding | chr1:5880130-5884756 REVERSE	35	35	nucleus	N	N	Others
LGDSQDRVSQ(pS)VVR	na	na	19.3623	21.2534	20.4539	na	AT1G17210.1	AT1G17210	35.1	not assigned.no ontology	zinc ion binding | chr1:5880130-5884756 REVERSE	35	35	nucleus	N	N	Others
LGGDGSA(pS)PTASTVR	19.3844	na	20.3004	20.814	21.8228	22.0923	AT2G17480.1	AT2G17480	20.1.3.1	stress.biotic.signalling.MLO-like	Symbols: MLO8, ATMLO8 | MLO8 (MILDEW RESISTANCE LOCUS O 8); calmodulin binding | chr2:7590295-7594090 REVERSE	20	20.1	plasma membrane	PM	PM	Others
LGPQR(pS)PIR	na	na	18.797	21.2553	21.6793	22.123	AT3G63400.2	AT3G63400	31.3.1	cell.cycle.peptidylprolyl isomerase	peptidyl-prolyl cis-trans isomerase cyclophilin-type family protein | chr3:23412023-23415659 FORWARD	31	31.3	nucleus	N	N	Others
LHVPDEIDE(pS)P	na	na	na	na	na	21.2247	AT2G20000.1	AT2G20000	31.2	cell.division	Symbols: HBT, CDC27b | HBT (HOBBIT); binding | chr2:8632078-8637300 REVERSE	31	31.2	nucleus	N	N	Others
LITESSG(pS)PSK	na	na	na	21.1448	22.0986	23.3506	AT1G76850.1	AT1G76850	35.2	not assigned.unknown	Symbols: SEC5A | SEC5A (EXOCYST COMPLEX COMPONENT SEC5) | chr1:28847951-28854499 FORWARD	35	35	plasma membrane	PM	PM	Others
LITESSG(pS)PSKAEK	16.7816	19.2535	20.2476	23.1805	23.7459	24.3398	AT1G76850.1	AT1G76850	35.2	not assigned.unknown	Symbols: SEC5A | SEC5A (EXOCYST COMPLEX COMPONENT SEC5) | chr1:28847951-28854499 FORWARD	35	35	plasma membrane	PM	PM	Others
LITESSGSP(pS)KAEK	na	na	21.4147	na	na	na	AT1G76850.1	AT1G76850	35.2	not assigned.unknown	Symbols: SEC5A | SEC5A (EXOCYST COMPLEX COMPONENT SEC5) | chr1:28847951-28854499 FORWARD	35	35	plasma membrane	PM	PM	Others
LNIDTDSSSPQNII(pS)PK	na	na	na	19.6697	20.4009	20.7272	AT3G53180.1	AT3G53180	12.2.2	N-metabolism.ammonia metabolism.glutamine synthetase	catalytic/ glutamate-ammonia ligase | chr3:19706894-19711439 FORWARD	12	12.2	cytosol	C	C	Others
LR(pS)PPRR	na	na	na	18.3002	na	21.4611	AT1G16610.2	AT1G16610	26.3	misc.gluco-, galacto- and mannosidases	Symbols: SR45 | SR45; RNA binding / protein binding | chr1:5675704-5678780 REVERSE	26	26.3	nucleus	N	N	Others
LRSD(pT)(oxM)IKDSSNESQEIK	na	na	20.049	22.5507	22.7992	na	AT4G37070.2	AT4G37070	33.1	development.storage proteins	Symbols: PLP1, PLA IVA | patatin, putative | chr4:17464785-17467109 REVERSE	33	33.1	plasma membrane	PM	PM	Others
LTG(oxM)(pS)FR	na	na	na	na	na	20.6182	AT1G13440.2	AT1G13440	4.1.8	glycolysis.cytosolic branch.glyceraldehyde 3-phosphate dehydrogenase (GAP-DH)	Symbols: GAPC-2, GAPC2 | GAPC2 (GLYCERALDEHYDE-3-PHOSPHATE DEHYDROGENASE C2); NAD or NADH binding / binding / catalytic/ glyceraldehyde-3-phosphate dehydrogenase (phosphorylating)/ glyceraldehyde-3-phosphate dehydrogenase | chr1:4608196-4610647 REVERSE	4	4.1	cytosol	C	C	Others
LVGP(pT)SPR	na	na	na	na	20.7285	na	AT1G63640.2	AT1G63640	31.1	cell.organisation	kinesin motor protein-related | chr1:23589043-23595821 REVERSE	31	31.1	cytosol,nucleus	C,N	C	Others
LVGPT(pS)PR	na	na	18.3696	20.4277	na	21.1312	AT1G63640.2	AT1G63640	31.1	cell.organisation	kinesin motor protein-related | chr1:23589043-23595821 REVERSE	31	31.1	cytosol,nucleus	C,N	C	Others
(oxM)A(pS)IDAQLR	20.1789	21.3234	22.61	23.9634	24.4419	25.5404	AT3G14940.1	AT3G14940	4.1.15	glycolysis.cytosolic branch.phospho-enol-pyruvate carboxylase (PEPC)	Symbols: ATPPC3 | ATPPC3 (PHOSPHOENOLPYRUVATE CARBOXYLASE 3); phosphoenolpyruvate carboxylase | chr3:5025238-5029710 FORWARD	4	4.1	cytosol	C	C	Others
(oxM)A(pS)IDVHLR	na	na	20.54	22.0375	22.2986	21.5199	AT1G53310.3	AT1G53310	4.1.15	glycolysis.cytosolic branch.phospho-enol-pyruvate carboxylase (PEPC)	Symbols: ATPPC1 | ATPPC1 (PHOSPHOENOLPYRUVATE CARBOXYLASE 1); catalytic/ phosphoenolpyruvate carboxylase | chr1:19884027-19888276 REVERSE	4	4.1	cytosol	C	C	Others
(oxM)KLPLDIDSPTQSENSSSSQQ(pT)PK	na	na	na	na	na	22.2691	AT1G50570.2	AT1G50570	20.2.2	stress.abiotic.cold	C2 domain-containing protein | chr1:18726235-18728289 REVERSE	20	20.2	cytosol	C	C	Others
(oxM)LE(pS)ISPR	na	na	na	na	na	na	AT5G47690.3	AT5G47690	35.2	not assigned.unknown	binding | chr5:19317716-19327334 FORWARD	35	35	nucleus	N	N	Others
(oxM)LESI(pS)PR	16.8529	na	na	20.269	20.6121	21.4587	AT5G47690.3	AT5G47690	35.2	not assigned.unknown	binding | chr5:19317716-19327334 FORWARD	35	35	nucleus	N	N	Others
(oxM)LI(oxM)EQFPETAASIV(pS)FK	na	na	na	na	na	21.5244	AT1G70940.1	AT1G70940	17.2.2	hormone metabolism.auxin.signal transduction	Symbols: PIN3, ATPIN3 | PIN3 (PIN-FORMED 3); auxin:hydrogen symporter/ transporter | chr1:26743054-26746395 FORWARD	17	17.2	plasma membrane	PM	PM	Others
(oxM)SGNLASAG(pS)NS(oxM)KK	na	na	na	21.0651	na	21.8847	AT1G78880.1	AT1G78880	35.1	not assigned.no ontology	balbiani ring 1-related / BR1-related | chr1:29652633-29655949 REVERSE	35	35	plasma membrane	PM	PM	Others
(oxM)SGNLASAGSN(pS)(oxM)KK	na	19.0291	19.7389	21.5041	21.623	21.9946	AT1G78880.1	AT1G78880	35.1	not assigned.no ontology	balbiani ring 1-related / BR1-related | chr1:29652633-29655949 REVERSE	35	35	plasma membrane	PM	PM	Others
(oxM)VVSDQPRK(pS)NAR	18.5444	19.4858	20.7625	21.8944	22.2136	na	AT2G01420.2	AT2G01420	17.2.2	hormone metabolism.auxin.signal transduction	Symbols: PIN4 | PIN4 (PIN-FORMED 4); auxin:hydrogen symporter/ transporter | chr2:180105-183328 REVERSE	17	17.2	plasma membrane	PM	PM	Others
MA(pS)IDAQLR	na	18.4802	20.7404	21.9396	22.4037	23.7713	AT3G14940.1	AT3G14940	4.1.15	glycolysis.cytosolic branch.phospho-enol-pyruvate carboxylase (PEPC)	Symbols: ATPPC3 | ATPPC3 (PHOSPHOENOLPYRUVATE CARBOXYLASE 3); phosphoenolpyruvate carboxylase | chr3:5025238-5029710 FORWARD	4	4.1	cytosol	C	C	Others
MA(pS)IDVHLR	na	na	na	na	na	20.5749	AT1G53310.3	AT1G53310	4.1.15	glycolysis.cytosolic branch.phospho-enol-pyruvate carboxylase (PEPC)	Symbols: ATPPC1 | ATPPC1 (PHOSPHOENOLPYRUVATE CARBOXYLASE 1); catalytic/ phosphoenolpyruvate carboxylase | chr1:19884027-19888276 REVERSE	4	4.1	cytosol	C	C	Others
MLE(pS)ISPR	na	na	na	na	na	20.7253	AT5G47690.3	AT5G47690	35.2	not assigned.unknown	binding | chr5:19317716-19327334 FORWARD	35	35	nucleus	N	N	Others
MLESI(pS)PR	na	na	na	na	na	na	AT5G47690.3	AT5G47690	35.2	not assigned.unknown	binding | chr5:19317716-19327334 FORWARD	35	35	nucleus	N	N	Others
NALA(pS)ALR	na	na	na	na	na	20.3814	AT1G68830.1	AT1G68830	1.1.30	PS.lightreaction.state transition	Symbols: STN7 | STN7 (Stt7 homolog STN7); kinase/ protein kinase | chr1:25872445-25875550 REVERSE	1	1.1	plastid	P	P	Others
NDSLT(pS)PLLSFSEV	na	na	na	na	na	21.2289	AT1G69450.2	AT1G69450	20.2.3	stress.abiotic.drought/salt	LOCATED IN: endomembrane system, membrane; EXPRESSED IN: 23 plant structures; EXPRESSED DURING: 13 growth stages; CONTAINS InterPro DOMAIN/s: Protein of unknown function DUF221 (InterPro:IPR003864); BEST Arabidopsis thaliana protein match is: HYP1 (HYPOTHETICAL PROTEIN 1) (TAIR:AT3G01100.1); Has 911 Blast hits to 825 proteins in 137 species: Archae - 0; Bacteria - 0; Metazoa - 152; Fungi - 442; P…	20	20.2	plasma membrane	PM	PM	Others
NDSLTSPLL(pS)FSEV	na	na	na	na	na	21.7389	AT1G69450.2	AT1G69450	20.2.3	stress.abiotic.drought/salt	LOCATED IN: endomembrane system, membrane; EXPRESSED IN: 23 plant structures; EXPRESSED DURING: 13 growth stages; CONTAINS InterPro DOMAIN/s: Protein of unknown function DUF221 (InterPro:IPR003864); BEST Arabidopsis thaliana protein match is: HYP1 (HYPOTHETICAL PROTEIN 1) (TAIR:AT3G01100.1); Has 911 Blast hits to 825 proteins in 137 species: Archae - 0; Bacteria - 0; Metazoa - 152; Fungi - 442; P…	20	20.2	plasma membrane	PM	PM	Others
NFAN(pS)FGR	na	na	na	19.1738	19.7335	21.3353	AT1G42550.1	AT1G42550	31.1	cell.organisation	Symbols: PMI1 | PMI1 (PLASTID MOVEMENT IMPAIRED1) | chr1:15977014-15979952 FORWARD	31	31.1	cytosol	C	C	Others
NF(pS)PGDV(pS)DR	na	na	na	na	na	22.2073	AT3G63400.2	AT3G63400	31.3.1	cell.cycle.peptidylprolyl isomerase	peptidyl-prolyl cis-trans isomerase cyclophilin-type family protein | chr3:23412023-23415659 FORWARD	31	31.3	nucleus	N	N	Others
NF(pS)PGDV(pS)DREAK	na	na	na	21.4348	na	23.9826	AT3G63400.2	AT3G63400	31.3.1	cell.cycle.peptidylprolyl isomerase	peptidyl-prolyl cis-trans isomerase cyclophilin-type family protein | chr3:23412023-23415659 FORWARD	31	31.3	nucleus	N	N	Others
NF(pS)PGDVSDR	na	na	na	na	na	21.1153	AT3G63400.2	AT3G63400	31.3.1	cell.cycle.peptidylprolyl isomerase	peptidyl-prolyl cis-trans isomerase cyclophilin-type family protein | chr3:23412023-23415659 FORWARD	31	31.3	nucleus	N	N	Others
NFSPGDV(pS)DR	na	na	na	na	na	21.5574	AT3G63400.2	AT3G63400	31.3.1	cell.cycle.peptidylprolyl isomerase	peptidyl-prolyl cis-trans isomerase cyclophilin-type family protein | chr3:23412023-23415659 FORWARD	31	31.3	nucleus	N	N	Others
NFSPGDV(pS)DREAK	na	na	na	21.8582	21.0469	21.6051	AT3G63400.2	AT3G63400	31.3.1	cell.cycle.peptidylprolyl isomerase	peptidyl-prolyl cis-trans isomerase cyclophilin-type family protein | chr3:23412023-23415659 FORWARD	31	31.3	nucleus	N	N	Others
NISGA(pS)SPSPSR	na	na	na	19.6382	na	na	AT3G10980.1	AT3G10980	20	stress	unknown protein | chr3:3438278-3440809 FORWARD	20	20	plasma membrane	PM	PM	Others
NISGASSP(pS)PSR	na	na	na	20.6347	20.6105	21.1405	AT3G10980.1	AT3G10980	20	stress	unknown protein | chr3:3438278-3440809 FORWARD	20	20	plasma membrane	PM	PM	Others
NLGLG(pS)DDEDDVEDDEGGGINGGDVKPVTGEER	na	na	na	na	na	21.3381	AT3G18390.1	AT3G18390	33.99	development.unspecified	Symbols: EMB1865 | EMB1865 (embryo defective 1865); RNA binding | chr3:6313485-6317971 FORWARD	33	33.99	plastid	P	P	Others
NL(pS)DLSLTDDSK	na	na	na	na	na	20.1973	AT1G72410.1	AT1G72410	33.99	development.unspecified	COP1-interacting protein-related | chr1:27251696-27257081 REVERSE	33	33.99	nucleus	N	N	Others
NL(pS)GKAET(oxM)STNVER	18.7833	19.9553	21.6107	23.0623	23.2776	23.8828	AT5G41950.1	AT5G41950	35.2	not assigned.unknown	binding | chr5:16785714-16789514 FORWARD	35	35	nucleus	N	N	Others
NL(pS)GKAET(oxM)STNVERK	19.2077	19.8327	21.1473	22.3088	21.389	na	AT5G41950.1	AT5G41950	35.2	not assigned.unknown	binding | chr5:16785714-16789514 FORWARD	35	35	nucleus	N	N	Others
NL(pS)GKAETMSTNVER	na	na	18.6786	21.4843	21.8834	21.7427	AT5G41950.1	AT5G41950	35.2	not assigned.unknown	binding | chr5:16785714-16789514 FORWARD	35	35	nucleus	N	N	Others
NL(pS)TPPPVVR	18.4072	19.2808	20.1279	21.606	22.2774	22.5848	AT4G30160.1	AT4G30160	31.1	cell.organisation	Symbols: VLN4, ATVLN4 | VLN4 (ARABIDOPSIS THALIANA VILLIN 4); actin binding | chr4:14753432-14760189 FORWARD	31	31.1	cytosol	C	C	Others
N(oxM)QQLNQ(pS)PDIDGELSK	na	na	na	21.7108	22.0398	23.6896	AT2G38770.1	AT2G38770	35.2	not assigned.unknown	Symbols: EMB2765 | EMB2765 (EMBRYO DEFECTIVE 2765) | chr2:16202963-16210338 REVERSE	35	35	cytosol	C	C	Others
N(oxM)V(pS)PNLV(pS)PLPR	na	na	na	na	na	20.8792	AT3G10980.1	AT3G10980	20	stress	unknown protein | chr3:3438278-3440809 FORWARD	20	20	plasma membrane	PM	PM	Others
N(oxM)V(pS)PNLVSPLPR	na	na	na	20.1911	21.158	21.6577	AT3G10980.1	AT3G10980	20	stress	unknown protein | chr3:3438278-3440809 FORWARD	20	20	plasma membrane	PM	PM	Others
NMV(pS)PNLV(pS)PLPR	na	na	na	na	na	na	AT3G10980.1	AT3G10980	20	stress	unknown protein | chr3:3438278-3440809 FORWARD	20	20	plasma membrane	PM	PM	Others
NMV(pS)PNLVSPLPR	na	na	na	na	na	19.8016	AT3G10980.1	AT3G10980	20	stress	unknown protein | chr3:3438278-3440809 FORWARD	20	20	plasma membrane	PM	PM	Others
NNNENGDDAT(pS)DGEEDLDDLRVDEAK	na	na	na	na	na	21.7291	AT4G37120.1	AT4G37120	35.2	not assigned.unknown	Symbols: SMP2 | SMP2; single-stranded RNA binding | chr4:17486647-17489294 FORWARD	35	35	nucleus	N	N	Others
NVDVGDALI(pS)QSPK	na	na	na	na	20.8254	na	AT5G45190.1	AT5G45190	31.3	cell.cycle	cyclin family protein | chr5:18277620-18281874 REVERSE	31	31.3	nucleus	N	N	Others
NVDVGDALI(pS)QSPKDLK	na	na	na	na	na	na	AT5G45190.1	AT5G45190	31.3	cell.cycle	cyclin family protein | chr5:18277620-18281874 REVERSE	31	31.3	nucleus	N	N	Others
NVDVGDALISQ(pS)PK	na	na	na	19.9608	20.6506	22.2668	AT5G45190.1	AT5G45190	31.3	cell.cycle	cyclin family protein | chr5:18277620-18281874 REVERSE	31	31.3	nucleus	N	N	Others
NVDVGDALISQ(pS)PKDLK	na	na	na	19.6783	19.8689	na	AT5G45190.1	AT5G45190	31.3	cell.cycle	cyclin family protein | chr5:18277620-18281874 REVERSE	31	31.3	nucleus	N	N	Others
NVVLDEFG(pS)PK	na	na	na	na	na	19.9745	AT2G28000.1	AT2G28000	1.3.13	PS.calvin cycle.rubisco interacting	Symbols: CPN60A, CH-CPN60A, SLP | CPN60A (CHAPERONIN-60ALPHA); ATP binding / protein binding | chr2:11926449-11929389 FORWARD	1	1.3	plastid	P	P	Others
PVDVA(pS)PAGK	na	na	18.7828	20.4387	20.4995	21.3028	AT1G15950.2	AT1G15950	16.2.1.7	secondary metabolism.phenylpropanoids.lignin biosynthesis.CCR1	Symbols: CCR1, IRX4, ATCCR1 | CCR1 (CINNAMOYL COA REDUCTASE 1); cinnamoyl-CoA reductase | chr1:5478754-5482180 FORWARD	16	16.2	cytosol	C	C	Others
QAAPVTGVPVAPTLDQRP(pS)R	na	na	na	na	23.1479	22.8622	AT1G32400.3	AT1G32400	33.99	development.unspecified	Symbols: TOM2A | TOM2A (TOBAMOVIRUS MULTIPLICATION 2A); protein binding | chr1:11689106-11691531 REVERSE	33	33.99	vacuole	V	V	Others
QEAAVV(pS)SPK	na	na	na	21.6951	23.1264	na	AT5G46750.1	AT5G46750	33.99	development.unspecified	Symbols: AGD9 | AGD9 (ARF-GAP DOMAIN 9); ARF GTPase activator/ DNA binding / zinc ion binding | chr5:18969749-18971932 REVERSE	33	33.99	cytosol	C	C	Others
QEAAVVS(pS)PK	na	na	na	22.0711	23.0787	24.2153	AT5G46750.1	AT5G46750	33.99	development.unspecified	Symbols: AGD9 | AGD9 (ARF-GAP DOMAIN 9); ARF GTPase activator/ DNA binding / zinc ion binding | chr5:18969749-18971932 REVERSE	33	33.99	cytosol	C	C	Others
QG(pS)GIIGTFGQSEELR	na	na	na	18.7855	19.8853	21.4794	AT5G15070.1	AT5G15070	26.13	misc.acid and other phosphatases	acid phosphatase/ oxidoreductase/ transition metal ion binding | chr5:4876515-4885821 FORWARD	26	26.13	cytosol	C	C	Others
QGTLPTVIEEDDS(pS)ET	na	na	na	na	na	21.5932	AT5G66950.1	AT5G66950	35.2	not assigned.unknown	catalytic/ pyridoxal phosphate binding | chr5:26732889-26736146 FORWARD	35	35	nucleus	N	N	Others
QGTLPTVIEEDDSSE(pT)	na	na	na	na	na	22.0461	AT5G66950.1	AT5G66950	35.2	not assigned.unknown	catalytic/ pyridoxal phosphate binding | chr5:26732889-26736146 FORWARD	35	35	nucleus	N	N	Others
QKVS(pS)PPKPVSAAPK	17.9765	19.7225	na	22.6853	23.0533	na	AT1G16610.2	AT1G16610	26.3	misc.gluco-, galacto- and mannosidases	Symbols: SR45 | SR45; RNA binding / protein binding | chr1:5675704-5678780 REVERSE	26	26.3	nucleus	N	N	Others
QLANE(pS)EEETPK	na	na	na	na	na	22.0501	AT1G80810.1	AT1G80810	35.1	not assigned.no ontology	binding | chr1:30365287-30368898 FORWARD	35	35	nucleus	N	N	Others
QLELALKLD(pS)PEESSNGESSR	na	na	na	na	na	21.296	AT1G04780.1	AT1G04780	31.1	cell.organisation	ankyrin repeat family protein | chr1:1340669-1343584 REVERSE	31	31.1	cytosol,nucleus	C,N	C	Others
QLTFSP(pS)FSSQSR	na	na	na	20.7844	20.3693	21.0226	AT4G31160.1	AT4G31160	35.2	not assigned.unknown	Symbols: DCAF1 | DCAF1 (DDB1-CUL4 ASSOCIATED FACTOR 1); nucleotide binding | chr4:15145853-15153075 FORWARD	35	35	nucleus	N	N	Others
QLVN(pS)SFADLQKPQ(oxM)ELDGK	na	na	na	20.8848	21.2014	na	AT3G55610.2	AT3G55610	13.1.2.2.1	amino acid metabolism.synthesis.glutamate family.proline.delta 1-pyrroline-5-carboxylate synthetase	Symbols: P5CS2 | P5CS2 (DELTA 1-PYRROLINE-5-CARBOXYLATE SYNTHASE 2); catalytic/ glutamate 5-kinase/ glutamate-5-semialdehyde dehydrogenase/ oxidoreductase | chr3:20624020-20629093 REVERSE	13	13.1	cytosol	C	C	Others
QLVNS(pS)FADLQKPQ(oxM)ELDGK	na	na	na	na	20.8178	23.5778	AT3G55610.2	AT3G55610	13.1.2.2.1	amino acid metabolism.synthesis.glutamate family.proline.delta 1-pyrroline-5-carboxylate synthetase	Symbols: P5CS2 | P5CS2 (DELTA 1-PYRROLINE-5-CARBOXYLATE SYNTHASE 2); catalytic/ glutamate 5-kinase/ glutamate-5-semialdehyde dehydrogenase/ oxidoreductase | chr3:20624020-20629093 REVERSE	13	13.1	cytosol	C	C	Others
QLVNS(pS)FADLQKPQMELDGK	na	na	na	na	na	22.0877	AT3G55610.2	AT3G55610	13.1.2.2.1	amino acid metabolism.synthesis.glutamate family.proline.delta 1-pyrroline-5-carboxylate synthetase	Symbols: P5CS2 | P5CS2 (DELTA 1-PYRROLINE-5-CARBOXYLATE SYNTHASE 2); catalytic/ glutamate 5-kinase/ glutamate-5-semialdehyde dehydrogenase/ oxidoreductase | chr3:20624020-20629093 REVERSE	13	13.1	cytosol	C	C	Others
QLVNS(pS)FADLQKPQTELDGK	na	na	na	19.9432	22.379	24.2519	AT2G39800.3	AT2G39800	13.1.2.2.1	amino acid metabolism.synthesis.glutamate family.proline.delta 1-pyrroline-5-carboxylate synthetase	Symbols: P5CS1, ATP5CS | P5CS1 (DELTA1-PYRROLINE-5-CARBOXYLATE SYNTHASE 1); delta1-pyrroline-5-carboxylate synthetase | chr2:16598164-16603319 REVERSE	13	13.1	cytosol	C	C	Others
QN(pS)GPIPILPTTGLITSGPI(pT)SGPLNSSGAPR	na	na	na	na	na	na	AT1G78880.1	AT1G78880	35.1	not assigned.no ontology	balbiani ring 1-related / BR1-related | chr1:29652633-29655949 REVERSE	35	35	plasma membrane	PM	PM	Others
QN(pS)GPIPILPTTGLITSGPIT(pS)GPLNSSGAPR	na	na	na	na	na	21.5455	AT1G78880.1	AT1G78880	35.1	not assigned.no ontology	balbiani ring 1-related / BR1-related | chr1:29652633-29655949 REVERSE	35	35	plasma membrane	PM	PM	Others
QN(pS)GPIPILPTTGLITSGPITSGPLNSSGAPR	na	na	na	na	na	21.5608	AT1G78880.1	AT1G78880	35.1	not assigned.no ontology	balbiani ring 1-related / BR1-related | chr1:29652633-29655949 REVERSE	35	35	plasma membrane	PM	PM	Others
QQAISAGLP(pS)PRPK	na	18.45	19.6261	22.3241	22.5238	21.6057	AT1G49040.2	AT1G49040	31.2	cell.division	Symbols: SCD1 | SCD1 (STOMATAL CYTOKINESIS-DEFECTIVE 1); protein binding | chr1:18139234-18148981 REVERSE	31	31.2	plasma membrane	PM	PM	Others
QQALAI(pS)PTSR	18.4525	18.4857	20.8317	22.137	22.6229	22.6047	AT5G20490.2	AT5G20490	31.1	cell.organisation	Symbols: XIK, ATXIK, XI-17 | XIK; motor/ protein binding | chr5:6926623-6936825 REVERSE	31	31.1	endoplasmic reticulum	ER	ER+G	Others
QQALAISPT(pS)R	na	na	na	na	na	22.5682	AT5G20490.2	AT5G20490	31.1	cell.organisation	Symbols: XIK, ATXIK, XI-17 | XIK; motor/ protein binding | chr5:6926623-6936825 REVERSE	31	31.1	endoplasmic reticulum	ER	ER+G	Others
QSL(pS)EGSLDK	na	na	18.6354	22.4821	22.653	24.3058	AT1G59610.1	AT1G59610	26.17	misc.dynamin	Symbols: ADL3, CF1 | ADL3 (ARABIDOPSIS DYNAMIN-LIKE 3); GTPase | chr1:21893221-21901086 FORWARD	26	26.17	plasma membrane	PM	PM	Others
QS(pS)TLVNDVR	na	na	18.3317	na	20.8363	22.7164	AT5G35180.3	AT5G35180	35.2	not assigned.unknown	phosphoinositide binding | chr5:13424418-13433018 FORWARD	35	35	cytosol	C	C	Others
QVQNVDRPSPT(pS)(pS)PTSSWGYNSLR	na	na	na	na	na	22.7107	AT1G01580.1	AT1G01580	15.1	metal handling.acquisition	Symbols: FRO2, FRD1, ATFRO2 | FRO2 (FERRIC REDUCTION OXIDASE 2); ferric-chelate reductase | chr1:209395-213041 FORWARD	15	15.1	plasma membrane	PM	PM	Others
QV(pS)FQGVNVENYQQSR	na	na	na	na	na	20.2548	AT2G31820.1	AT2G31820	31.1	cell.organisation	ankyrin repeat family protein | chr2:13530350-13532562 FORWARD	31	31.1	nucleus	N	N	Others
QYYPSQDES(oxM)(pS)PTSVR	na	na	na	na	na	21.857	AT2G35110.2	AT2G35110	31.2	cell.division	Symbols: GRL, NAP1, NAPP | GRL (GNARLED); transcription activator | chr2:14795715-14803850 REVERSE	31	31.2	cytosol	C	C	Others
RAA(pS)PPINTK	na	na	17.8826	na	20.3243	na	AT1G80350.1	AT1G80350	31.1	cell.organisation	Symbols: ERH3, AAA1, FRA2, LUE1, ATKTN1, KTN1, FRC2, BOT1, FTR | ERH3 (ECTOPIC ROOT HAIR 3); ATP binding / nucleoside-triphosphatase/ nucleotide binding | chr1:30205315-30208226 REVERSE	31	31.1	cytosol	C	C	Others
RAP(pS)PGGGSSTIVTLADR	na	na	na	20.8804	21.716	na	AT1G79280.1	AT1G79280	33.99	development.unspecified	Symbols: NUA | NUA (NUCLEAR PORE ANCHOR) | chr1:29819176-29832978 REVERSE	33	33.99	nucleus	N	N	Others
RDEETIP(oxM)SQS(pS)PYSPK	na	na	na	na	20.9782	na	AT3G53520.3	AT3G53520	10.1.5	cell wall.precursor synthesis.UXS	Symbols: UXS1, ATUXS1 | UXS1 (UDP-GLUCURONIC ACID DECARBOXYLASE 1); UDP-glucuronate decarboxylase/ catalytic | chr3:19841484-19844308 FORWARD	10	10.1	golgi	G	ER+G	Others
RDEETIP(oxM)SQSSPY(pS)PK	na	na	na	na	20.9159	21.5742	AT3G53520.3	AT3G53520	10.1.5	cell wall.precursor synthesis.UXS	Symbols: UXS1, ATUXS1 | UXS1 (UDP-GLUCURONIC ACID DECARBOXYLASE 1); UDP-glucuronate decarboxylase/ catalytic | chr3:19841484-19844308 FORWARD	10	10.1	golgi	G	ER+G	Others
REDQEPGLQ(pT)PDLIL(pS)EVEDEKPK	na	na	na	na	na	21.6437	AT5G14120.1	AT5G14120	33.99	development.unspecified	nodulin family protein | chr5:4555949-4558710 FORWARD	33	33.99	plasma membrane	PM	PM	Others
RE(pS)PG(pS)EEKGR	na	na	na	na	na	22.2735	AT4G32420.2	AT4G32420	31.3.1	cell.cycle.peptidylprolyl isomerase	peptidyl-prolyl cis-trans isomerase cyclophilin-type family protein | chr4:15647346-15652754 REVERSE	31	31.3	nucleus	N	N	Others
RGN(pS)SNDHELGILR	na	na	na	na	21.2421	na	AT5G47910.1	AT5G47910	20.1.1	stress.biotic.respiratory burst	Symbols: RBOHD, ATRBOHD | RBOHD (RESPIRATORY BURST OXIDASE HOMOLOGUE D); NAD(P)H oxidase | chr5:19397443-19402061 FORWARD	20	20.1	plasma membrane	PM	PM	Others
RGR(pS)PPPPPSK	22.396	23.6103	25.2032	27.0499	27.4262	24.3953	AT1G16610.2	AT1G16610	26.3	misc.gluco-, galacto- and mannosidases	Symbols: SR45 | SR45; RNA binding / protein binding | chr1:5675704-5678780 REVERSE	26	26.3	nucleus	N	N	Others
RI(pS)R(pS)PVPAR	na	na	18.7408	20.8887	20.8192	22.98	AT4G32420.2	AT4G32420	31.3.1	cell.cycle.peptidylprolyl isomerase	peptidyl-prolyl cis-trans isomerase cyclophilin-type family protein | chr4:15647346-15652754 REVERSE	31	31.3	nucleus	N	N	Others
RLD(pS)QIQR	na	na	na	20.196	na	na	AT1G53590.1	AT1G53590	35.1.19	not assigned.no ontology.C2 domain-containing protein	Symbols: NTMC2TYPE6.1, NTMC2T6.1 | NTMC2T6.1 | chr1:19996315-20000265 FORWARD	35	35	vacuole,endoplasmic reticulum	V,ER	ER+G	Others
RPG(pS)PIRR	na	na	21.6551	17.7991	22.9573	22.6985	AT1G16610.2	AT1G16610	26.3	misc.gluco-, galacto- and mannosidases	Symbols: SR45 | SR45; RNA binding / protein binding | chr1:5675704-5678780 REVERSE	26	26.3	nucleus	N	N	Others
RPQ(pT)PETRPR	18.1223	18.9748	20.1164	22.5411	22.7322	20.981	AT2G20960.1	AT2G20960	35.1	not assigned.no ontology	Symbols: pEARLI4 | pEARLI4 | chr2:9006648-9009763 FORWARD	35	35	nucleus	N	N	Others
RR(pS)PLPLR	18.019	18.9407	na	23.0497	23.0345	na	AT1G16610.2	AT1G16610	26.3	misc.gluco-, galacto- and mannosidases	Symbols: SR45 | SR45; RNA binding / protein binding | chr1:5675704-5678780 REVERSE	26	26.3	nucleus	N	N	Others
RR(pS)PLPR	19.6196	21.4988	23.2319	24.9349	24.5885	na	AT1G16610.2	AT1G16610	26.3	misc.gluco-, galacto- and mannosidases	Symbols: SR45 | SR45; RNA binding / protein binding | chr1:5675704-5678780 REVERSE	26	26.3	nucleus	N	N	Others
RY(pS)DPAQNGEDSSGSGGSSR	na	na	na	21.2722	21.0633	na	AT1G59610.1	AT1G59610	26.17	misc.dynamin	Symbols: ADL3, CF1 | ADL3 (ARABIDOPSIS DYNAMIN-LIKE 3); GTPase | chr1:21893221-21901086 FORWARD	26	26.17	plasma membrane	PM	PM	Others
(pS)AP(pT)TPINQNAAAAFAAVSEEER	na	na	na	na	na	23.2893	AT4G37870.1	AT4G37870	6.4	gluconeogenesis / glyoxylate cycle.PEPCK	Symbols: PCK1, PEPCK | PCK1 (PHOSPHOENOLPYRUVATE CARBOXYKINASE 1); ATP binding / phosphoenolpyruvate carboxykinase (ATP)/ phosphoenolpyruvate carboxykinase/ purine nucleotide binding | chr4:17802694-17806539 REVERSE	6	6.4	cytosol	C	C	Others
(pS)APT(pT)PINQNAAAAFAAVSEEER	na	na	na	na	na	22.3545	AT4G37870.1	AT4G37870	6.4	gluconeogenesis / glyoxylate cycle.PEPCK	Symbols: PCK1, PEPCK | PCK1 (PHOSPHOENOLPYRUVATE CARBOXYKINASE 1); ATP binding / phosphoenolpyruvate carboxykinase (ATP)/ phosphoenolpyruvate carboxykinase/ purine nucleotide binding | chr4:17802694-17806539 REVERSE	6	6.4	cytosol	C	C	Others
(pS)APTTPINQNAAAAFAAVSEEER	na	na	na	19.22	20.5239	23.9327	AT4G37870.1	AT4G37870	6.4	gluconeogenesis / glyoxylate cycle.PEPCK	Symbols: PCK1, PEPCK | PCK1 (PHOSPHOENOLPYRUVATE CARBOXYKINASE 1); ATP binding / phosphoenolpyruvate carboxykinase (ATP)/ phosphoenolpyruvate carboxykinase/ purine nucleotide binding | chr4:17802694-17806539 REVERSE	6	6.4	cytosol	C	C	Others
(pS)APTTPINQNAAAAFAAVSEEERQK	na	na	na	na	na	21.9794	AT4G37870.1	AT4G37870	6.4	gluconeogenesis / glyoxylate cycle.PEPCK	Symbols: PCK1, PEPCK | PCK1 (PHOSPHOENOLPYRUVATE CARBOXYKINASE 1); ATP binding / phosphoenolpyruvate carboxykinase (ATP)/ phosphoenolpyruvate carboxykinase/ purine nucleotide binding | chr4:17802694-17806539 REVERSE	6	6.4	cytosol	C	C	Others
(pS)AQELVK	na	na	na	na	20.8317	24.891	AT3G14940.1	AT3G14940	4.1.15	glycolysis.cytosolic branch.phospho-enol-pyruvate carboxylase (PEPC)	Symbols: ATPPC3 | ATPPC3 (PHOSPHOENOLPYRUVATE CARBOXYLASE 3); phosphoenolpyruvate carboxylase | chr3:5025238-5029710 FORWARD	4	4.1	cytosol	C	C	Others
(pS)ASGPLSP(oxM)PPELNIVPVATGR	na	na	na	na	na	21.4368	AT5G15680.1	AT5G15680	35.2	not assigned.unknown	binding | chr5:5100984-5111029 REVERSE	35	35	cytosol,plasma membrane	C,PM	PM	Others
(pS)FFVEDEER	na	na	na	na	na	20.4755	AT2G38750.1	AT2G38750	31.1	cell.organisation	Symbols: ANNAT4 | ANNAT4 (ANNEXIN ARABIDOPSIS 4); calcium ion binding / calcium-dependent phospholipid binding | chr2:16196265-16198491 REVERSE	31	31.1	cytosol,plasma membrane	C,PM	PM	Others
(pS)GAQSGPVPNATGR	na	na	na	20.2851	21.128	21.2938	AT1G78880.1	AT1G78880	35.1	not assigned.no ontology	balbiani ring 1-related / BR1-related | chr1:29652633-29655949 REVERSE	35	35	plasma membrane	PM	PM	Others
(pS)GTKFLPSSD	na	na	na	20.7891	21.2734	22.0354	AT5G23060.1	AT5G23060	35.2	not assigned.unknown	Symbols: CaS | CaS (Calcium sensing receptor) | chr5:7736590-7738535 REVERSE	35	35	plastid	P	P	Others
(pS)GVFS(oxM)ISTR	na	na	na	na	na	21.5451	AT1G28380.1	AT1G28380	35.2	not assigned.unknown	Symbols: NSL1 | NSL1 (necrotic spotted lesions 1) | chr1:9963593-9966320 FORWARD	35	35	cytosol	C	C	Others
(pS)KTPEPQPTYFEPSSR	na	na	na	na	na	21.5828	AT2G20960.1	AT2G20960	35.1	not assigned.no ontology	Symbols: pEARLI4 | pEARLI4 | chr2:9006648-9009763 FORWARD	35	35	nucleus	N	N	Others
(pS)L(pS)R(pS)PIQLSR	na	na	na	na	na	na	AT4G32420.2	AT4G32420	31.3.1	cell.cycle.peptidylprolyl isomerase	peptidyl-prolyl cis-trans isomerase cyclophilin-type family protein | chr4:15647346-15652754 REVERSE	31	31.3	nucleus	N	N	Others
(pS)PAFNALAATFESQNAR	na	na	na	na	na	21.3757	AT4G30160.1	AT4G30160	31.1	cell.organisation	Symbols: VLN4, ATVLN4 | VLN4 (ARABIDOPSIS THALIANA VILLIN 4); actin binding | chr4:14753432-14760189 FORWARD	31	31.1	cytosol	C	C	Others
(pS)PASLPDATPFTDGGGGGGGDTGR	na	na	na	na	na	21.6294	AT2G38280.2	AT2G38280	23.2	nucleotide metabolism.degradation	Symbols: FAC1, ATAMPD | FAC1 (EMBRYONIC FACTOR1); AMP deaminase | chr2:16033448-16038876 REVERSE	23	23.2	plasma membrane	PM	PM	Others
(pS)PPRR(pS)PIR	na	na	na	19.5066	na	23.7027	AT1G16610.2	AT1G16610	26.3	misc.gluco-, galacto- and mannosidases	Symbols: SR45 | SR45; RNA binding / protein binding | chr1:5675704-5678780 REVERSE	26	26.3	nucleus	N	N	Others
(pS)PPVPSLFGK	na	na	na	20.3706	20.6246	21.7427	AT3G45190.1	AT3G45190	26.13	misc.acid and other phosphatases	SIT4 phosphatase-associated family protein | chr3:16541673-16548278 REVERSE	26	26.13	cytosol	C	C	Others
(pS)PSSSLDDVEAK	na	na	na	20.2405	20.8164	22.8743	AT4G33400.1	AT4G33400	33.99	development.unspecified	dem protein-related / defective embryo and meristems protein-related | chr4:16077917-16080521 REVERSE	33	33.99	nucleus	N	N	Others
(pS)RSVDESFANSFSPR	na	na	na	na	na	20.1852	AT1G61560.4	AT1G61560	20.1.3.1	stress.biotic.signalling.MLO-like	Symbols: MLO6, ATMLO6 | MLO6 (MILDEW RESISTANCE LOCUS O 6); calmodulin binding | chr1:22708697-22712044 REVERSE	20	20.1	plasma membrane	PM	PM	Others
(pS)SPLG(pS)SDNLAK	na	na	na	na	na	23.8655	AT1G80530.1	AT1G80530	33.99	development.unspecified	nodulin family protein | chr1:30277952-30280324 REVERSE	33	33.99	plasma membrane	PM	PM	Others
(pS)SPLGSSDNLAK	na	na	20.7454	22.5275	na	na	AT1G80530.1	AT1G80530	33.99	development.unspecified	nodulin family protein | chr1:30277952-30280324 REVERSE	33	33.99	plasma membrane	PM	PM	Others
(pS)STPSSLAQR	na	na	na	na	20.3267	na	AT4G28080.1	AT4G28080	35.2	not assigned.unknown	binding | chr4:13948603-13957840 REVERSE	35	35	nucleus	N	N	Others
(pS)TSSNPADDIPLTEAKDEEEASEVAGLEAK	na	na	na	na	na	21.5011	AT2G41740.1	AT2G41740	31.1	cell.organisation	Symbols: VLN2, ATVLN2 | VLN2 (VILLIN 2); actin binding | chr2:17410715-17417740 REVERSE	31	31.1	cytosol	C	C	Others
(pS)VDESFANSFSPR	na	na	na	18.8608	na	20.7329	AT1G61560.4	AT1G61560	20.1.3.1	stress.biotic.signalling.MLO-like	Symbols: MLO6, ATMLO6 | MLO6 (MILDEW RESISTANCE LOCUS O 6); calmodulin binding | chr1:22708697-22712044 REVERSE	20	20.1	plasma membrane	PM	PM	Others
(pS)VKDVVDDAK	na	19.4543	19.2675	21.0657	21.4836	22.514	AT1G67230.1	AT1G67230	35.1	not assigned.no ontology	Symbols: LINC1 | LINC1 (LITTLE NUCLEI1) | chr1:25151270-25156323 REVERSE	35	35	nucleus	N	N	Others
(pS)VSASAQAVPSPIK	na	na	na	na	na	19.6213	AT4G24275.1	AT4G24275	35.2	not assigned.unknown	Identified as a screen for stress-responsive genes. | chr4:12588519-12589062 FORWARD	35	35	nucleus	N	N	Others
SAP(pT)TPINQNAAAAFAAVSEEER	na	na	na	na	na	23.5482	AT4G37870.1	AT4G37870	6.4	gluconeogenesis / glyoxylate cycle.PEPCK	Symbols: PCK1, PEPCK | PCK1 (PHOSPHOENOLPYRUVATE CARBOXYKINASE 1); ATP binding / phosphoenolpyruvate carboxykinase (ATP)/ phosphoenolpyruvate carboxykinase/ purine nucleotide binding | chr4:17802694-17806539 REVERSE	6	6.4	cytosol	C	C	Others
SAPT(pT)PINQNAAAAFAAVSEEER	na	na	na	na	19.4182	22.0565	AT4G37870.1	AT4G37870	6.4	gluconeogenesis / glyoxylate cycle.PEPCK	Symbols: PCK1, PEPCK | PCK1 (PHOSPHOENOLPYRUVATE CARBOXYKINASE 1); ATP binding / phosphoenolpyruvate carboxykinase (ATP)/ phosphoenolpyruvate carboxykinase/ purine nucleotide binding | chr4:17802694-17806539 REVERSE	6	6.4	cytosol	C	C	Others
SDAALFTLEEG(pS)SPVQNPSTAAEDSR	na	na	na	na	na	22.1449	AT5G65460.1	AT5G65460	31.1	cell.organisation	kinesin motor protein-related | chr5:26161831-26169001 REVERSE	31	31.1	cytosol	C	C	Others
SDAALLNLEEG(pS)SPIPNPSTAAEDSR	na	na	na	na	na	22.001	AT5G10470.1	AT5G10470	31.1	cell.organisation	kinesin motor protein-related | chr5:3289925-3297373 REVERSE	31	31.1	cytosol	C	C	Others
SDAALLNLEEGS(pS)PIPNPSTAAEDSR	na	na	na	na	na	23.2718	AT5G10470.1	AT5G10470	31.1	cell.organisation	kinesin motor protein-related | chr5:3289925-3297373 REVERSE	31	31.1	cytosol	C	C	Others
SD(pT)(oxM)IKDSSNESQEIK	na	na	19.2695	20.7991	21.2822	21.8667	AT4G37070.2	AT4G37070	33.1	development.storage proteins	Symbols: PLP1, PLA IVA | patatin, putative | chr4:17464785-17467109 REVERSE	33	33.1	plasma membrane	PM	PM	Others
SENSSSDSQKLP(pT)PK	na	na	19.5205	na	22.0186	22.2328	AT5G55530.3	AT5G55530	20.2.2	stress.abiotic.cold	C2 domain-containing protein | chr5:22493324-22495956 FORWARD	20	20.2	nucleus	N	N	Others
SFSVSDTVGN(pS)DDDDDGEDETKFDAK	na	na	na	na	na	na	AT4G33060.1	AT4G33060	31.3.1	cell.cycle.peptidylprolyl isomerase	peptidyl-prolyl cis-trans isomerase cyclophilin-type family protein | chr4:15948490-15952223 FORWARD	31	31.3	cytosol	C	C	Others
SGAQ(pS)GPVPNATGR	na	na	na	na	na	na	AT1G78880.1	AT1G78880	35.1	not assigned.no ontology	balbiani ring 1-related / BR1-related | chr1:29652633-29655949 REVERSE	35	35	plasma membrane	PM	PM	Others
SGE(pS)VDDESENYLSDLGK	na	na	na	na	na	20.5388	AT1G42550.1	AT1G42550	31.1	cell.organisation	Symbols: PMI1 | PMI1 (PLASTID MOVEMENT IMPAIRED1) | chr1:15977014-15979952 FORWARD	31	31.1	cytosol	C	C	Others
SGLTSQA(pS)QR	na	na	18.6274	19.7714	20.6774	22.0704	AT3G57410.1	AT3G57410	31.1	cell.organisation	Symbols: VLN3, ATVLN3 | VLN3 (VILLIN 3); actin binding | chr3:21243136-21251100 REVERSE	31	31.1	cytosol	C	C	Others
SG(pT)KFLPSSD	na	na	na	21.2983	na	22.3795	AT5G23060.1	AT5G23060	35.2	not assigned.unknown	Symbols: CaS | CaS (Calcium sensing receptor) | chr5:7736590-7738535 REVERSE	35	35	plastid	P	P	Others
SHVESHI(pS)PR	na	18.7815	18.7314	20.5088	20.6901	na	AT5G05600.1	AT5G05600	16.8.1	secondary metabolism.flavonoids.anthocyanins	oxidoreductase, 2OG-Fe(II) oxygenase family protein | chr5:1672120-1674739 FORWARD	16	16.8	cytosol	C	C	Others
SILAGNAPELQHPNSN(pS)ILR	na	na	na	na	na	20.4932	AT3G04580.2	AT3G04580	17.5.2	hormone metabolism.ethylene.signal transduction	Symbols: EIN4 | EIN4 (ETHYLENE INSENSITIVE 4); ethylene binding / glycogen synthase kinase 3/ protein histidine kinase/ receptor | chr3:1235283-1238475 REVERSE	17	17.5	plasma membrane	PM	PM	Others
SK(pT)PEPQPTYFEPSSR	na	na	na	na	na	22.7716	AT2G20960.1	AT2G20960	35.1	not assigned.no ontology	Symbols: pEARLI4 | pEARLI4 | chr2:9006648-9009763 FORWARD	35	35	nucleus	N	N	Others
SLDQQ(pT)SFTASPSPPR	na	na	na	20.8276	21.4742	na	AT2G39200.1	AT2G39200	20.1.3.1	stress.biotic.signalling.MLO-like	Symbols: MLO12, ATMLO12 | MLO12 (MILDEW RESISTANCE LOCUS O 12); calmodulin binding | chr2:16356148-16359813 REVERSE	20	20.1	plasma membrane	PM	PM	Others
SLDQQT(pS)FTASP(pS)PPR	na	na	na	na	na	21.4046	AT2G39200.1	AT2G39200	20.1.3.1	stress.biotic.signalling.MLO-like	Symbols: MLO12, ATMLO12 | MLO12 (MILDEW RESISTANCE LOCUS O 12); calmodulin binding | chr2:16356148-16359813 REVERSE	20	20.1	plasma membrane	PM	PM	Others
SLDQQT(pS)FTASPSPPR	na	na	na	na	20.9255	21.1136	AT2G39200.1	AT2G39200	20.1.3.1	stress.biotic.signalling.MLO-like	Symbols: MLO12, ATMLO12 | MLO12 (MILDEW RESISTANCE LOCUS O 12); calmodulin binding | chr2:16356148-16359813 REVERSE	20	20.1	plasma membrane	PM	PM	Others
SLDQQTSF(pT)ASP(pS)PPR	na	na	na	na	na	20.9718	AT2G39200.1	AT2G39200	20.1.3.1	stress.biotic.signalling.MLO-like	Symbols: MLO12, ATMLO12 | MLO12 (MILDEW RESISTANCE LOCUS O 12); calmodulin binding | chr2:16356148-16359813 REVERSE	20	20.1	plasma membrane	PM	PM	Others
SLDQQTSFTASP(pS)PPR	na	na	na	21.2056	20.8147	20.999	AT2G39200.1	AT2G39200	20.1.3.1	stress.biotic.signalling.MLO-like	Symbols: MLO12, ATMLO12 | MLO12 (MILDEW RESISTANCE LOCUS O 12); calmodulin binding | chr2:16356148-16359813 REVERSE	20	20.1	plasma membrane	PM	PM	Others
SLQSSL(pS)IAK	na	na	na	na	na	19.6355	AT1G50360.1	AT1G50360	31.1	cell.organisation	Symbols: VIIIA, ATVIIIA | VIIIA; motor | chr1:18649747-18657376 FORWARD	31	31.1	plasma membrane	PM	PM	Others
SL(pS)ASSFLIDTK	18.1145	18.4582	19.5507	20.9841	22.2571	22.8212	AT1G07110.1	AT1G07110	4.1.6	glycolysis.cytosolic branch.fructose-2,6-bisphosphatase (Fru2,6BisPase)	Symbols: F2KP, ATF2KP, FKFBP | F2KP (FRUCTOSE-2,6-BISPHOSPHATASE); fructose-2,6-bisphosphate 2-phosphatase | chr1:2178104-2184148 REVERSE	4	4.1	cytosol	C	C	Others
SL(pS)GI(pS)LNEPK	na	na	na	na	na	na	AT4G11270.1	AT4G11270	33.99	development.unspecified	transducin family protein / WD-40 repeat family protein | chr4:6854364-6859664 FORWARD	33	33.99	mitochondrion	M	M	Others
SL(pS)GISLNEPK	na	na	21.0012	21.3958	22.4577	22.8867	AT4G11270.1	AT4G11270	33.99	development.unspecified	transducin family protein / WD-40 repeat family protein | chr4:6854364-6859664 FORWARD	33	33.99	mitochondrion	M	M	Others
SL(pS)LQER	18.3803	19.7522	20.8081	22.0709	22.1017	23.9896	AT5G48620.1	AT5G48620	20.1.7	stress.biotic.PR-proteins	disease resistance protein (CC-NBS-LRR class), putative | chr5:19716476-19721452 FORWARD	20	20.1	cytosol	C	C	Others
SL(pS)R(pS)PIQLSR	na	na	na	na	na	20.0613	AT4G32420.2	AT4G32420	31.3.1	cell.cycle.peptidylprolyl isomerase	peptidyl-prolyl cis-trans isomerase cyclophilin-type family protein | chr4:15647346-15652754 REVERSE	31	31.3	nucleus	N	N	Others
SLSA(pS)GSFRNDSTPK	na	na	na	na	na	na	AT1G07110.1	AT1G07110	4.1.6	glycolysis.cytosolic branch.fructose-2,6-bisphosphatase (Fru2,6BisPase)	Symbols: F2KP, ATF2KP, FKFBP | F2KP (FRUCTOSE-2,6-BISPHOSPHATASE); fructose-2,6-bisphosphate 2-phosphatase | chr1:2178104-2184148 REVERSE	4	4.1	cytosol	C	C	Others
SLSASG(pS)FR	na	na	na	na	na	21.2419	AT1G07110.1	AT1G07110	4.1.6	glycolysis.cytosolic branch.fructose-2,6-bisphosphatase (Fru2,6BisPase)	Symbols: F2KP, ATF2KP, FKFBP | F2KP (FRUCTOSE-2,6-BISPHOSPHATASE); fructose-2,6-bisphosphate 2-phosphatase | chr1:2178104-2184148 REVERSE	4	4.1	cytosol	C	C	Others
SLSASG(pS)FRNDSTPK	18.7294	19.8367	18.0422	22.2412	22.3411	na	AT1G07110.1	AT1G07110	4.1.6	glycolysis.cytosolic branch.fructose-2,6-bisphosphatase (Fru2,6BisPase)	Symbols: F2KP, ATF2KP, FKFBP | F2KP (FRUCTOSE-2,6-BISPHOSPHATASE); fructose-2,6-bisphosphate 2-phosphatase | chr1:2178104-2184148 REVERSE	4	4.1	cytosol	C	C	Others
S(oxM)GASTLQA(pT)SPK	na	na	na	na	na	na	AT1G01550.2	AT1G01550	33.99	development.unspecified	Symbols: BPS1 | BPS1 (BYPASS 1) | chr1:199639-201775 FORWARD	33	33.99	cytosol,plastid	C,P	P	Others
S(oxM)(pS)F(pS)PDRVR	na	na	na	20.5446	na	22.1167	AT4G30160.1	AT4G30160	31.1	cell.organisation	Symbols: VLN4, ATVLN4 | VLN4 (ARABIDOPSIS THALIANA VILLIN 4); actin binding | chr4:14753432-14760189 FORWARD	31	31.1	cytosol	C	C	Others
S(oxM)SF(pS)PDRVR	17.4451	18.8649	20.0652	20.967	21.5056	20.3673	AT4G30160.1	AT4G30160	31.1	cell.organisation	Symbols: VLN4, ATVLN4 | VLN4 (ARABIDOPSIS THALIANA VILLIN 4); actin binding | chr4:14753432-14760189 FORWARD	31	31.1	cytosol	C	C	Others
SNAK(pS)SPLGSSDNLAK	18.133	17.6205	19.7652	21.3557	na	na	AT1G80530.1	AT1G80530	33.99	development.unspecified	nodulin family protein | chr1:30277952-30280324 REVERSE	33	33.99	plasma membrane	PM	PM	Others
SNAKS(pS)PLGSSDNLAK	na	na	na	na	21.7223	na	AT1G80530.1	AT1G80530	33.99	development.unspecified	nodulin family protein | chr1:30277952-30280324 REVERSE	33	33.99	plasma membrane	PM	PM	Others
SNEV(pS)EDDEVEEDKLESK	na	na	na	21.9464	na	22.7918	AT5G65687.1	AT5G65687	35.1	not assigned.no ontology	transporter-related | chr5:26269856-26272899 REVERSE	35	35	plasma membrane	PM	PM	Others
SN(pS)SSSSSSDEEGEEKKEK	na	na	na	na	na	20.5508	AT1G20440.1	AT1G20440	20.2.99	stress.abiotic.unspecified	Symbols: COR47, RD17 | COR47 (COLD-REGULATED 47) | chr1:7084409-7085772 REVERSE	20	20.2	nucleus	N	N	Others
SPA(pS)LPDATPFTDGGGGGGGDTGR	na	na	na	na	na	na	AT2G38280.2	AT2G38280	23.2	nucleotide metabolism.degradation	Symbols: FAC1, ATAMPD | FAC1 (EMBRYONIC FACTOR1); AMP deaminase | chr2:16033448-16038876 REVERSE	23	23.2	plasma membrane	PM	PM	Others
SPIFGNL(pS)PTK	na	na	na	19.1813	20.0336	20.6435	AT4G18120.2	AT4G18120	35.2	not assigned.unknown	Symbols: AML3 | AML3 (ARABIDOPSIS MEI2-LIKE 3); RNA binding / nucleic acid binding / nucleotide binding | chr4:10038126-10042248 FORWARD	35	35	nucleus	N	N	Others
SPIFGNLSP(pT)K	na	na	na	na	na	19.8519	AT4G18120.2	AT4G18120	35.2	not assigned.unknown	Symbols: AML3 | AML3 (ARABIDOPSIS MEI2-LIKE 3); RNA binding / nucleic acid binding / nucleotide binding | chr4:10038126-10042248 FORWARD	35	35	nucleus	N	N	Others
SP(pS)SLSSDYIK	na	na	na	19.0187	21.0424	21.5361	AT5G07120.1	AT5G07120	17.2.2	hormone metabolism.auxin.signal transduction	Symbols: SNX2b | SNX2b (SORTING NEXIN 2b); phosphoinositide binding / protein binding | chr5:2206894-2209516 REVERSE	17	17.2	cytosol	C	C	Others
SPSSTELLESGNH(pS)PTSDSVDGGK	na	na	na	20.8009	21.2053	22.0237	AT5G18280.1	AT5G18280	23.2	nucleotide metabolism.degradation	Symbols: ATAPY2, APY2 | ATAPY2 (ARABIDOPSIS THALIANA APYRASE 2); ATPase/ nucleotide diphosphatase | chr5:6050514-6054875 REVERSE	23	23.2	golgi	G	ER+G	Others
SPTVVTVQP(pS)SPR	na	na	na	na	19.416	21.3087	AT1G11360.4	AT1G11360	20.2.99	stress.abiotic.unspecified	universal stress protein (USP) family protein | chr1:3821460-3823053 REVERSE	20	20.2	nucleus	N	N	Others
SPTVVTVQP(pS)SPRFPISTPTAGAQR	na	na	na	na	na	21.8946	AT1G11360.4	AT1G11360	20.2.99	stress.abiotic.unspecified	universal stress protein (USP) family protein | chr1:3821460-3823053 REVERSE	20	20.2	nucleus	N	N	Others
SQVDGS(pT)EQSPK	na	na	na	na	na	19.7559	AT1G04080.2	AT1G04080	35.1.41	not assigned.no ontology.hydroxyproline rich proteins	Symbols: PRP39 | PRP39; binding | chr1:1051343-1056751 FORWARD	35	35	nucleus	N	N	Others
SQVDGS(pT)EQSPKLESASSTEPEELKK	na	na	na	22.9619	23.6807	22.2276	AT1G04080.2	AT1G04080	35.1.41	not assigned.no ontology.hydroxyproline rich proteins	Symbols: PRP39 | PRP39; binding | chr1:1051343-1056751 FORWARD	35	35	nucleus	N	N	Others
SQVDGSTEQ(pS)PK	na	na	na	na	na	20.4367	AT1G04080.2	AT1G04080	35.1.41	not assigned.no ontology.hydroxyproline rich proteins	Symbols: PRP39 | PRP39; binding | chr1:1051343-1056751 FORWARD	35	35	nucleus	N	N	Others
SQVDGSTEQ(pS)PKLESASSTEPEELKK	na	na	na	23.4156	23.7272	23.586	AT1G04080.2	AT1G04080	35.1.41	not assigned.no ontology.hydroxyproline rich proteins	Symbols: PRP39 | PRP39; binding | chr1:1051343-1056751 FORWARD	35	35	nucleus	N	N	Others
S(pS)PLG(pS)SDNLAK	na	na	na	21.0892	na	23.788	AT1G80530.1	AT1G80530	33.99	development.unspecified	nodulin family protein | chr1:30277952-30280324 REVERSE	33	33.99	plasma membrane	PM	PM	Others
S(pS)PLGSSDNLAK	18.5111	19.3683	21.102	na	23.9886	25.6937	AT1G80530.1	AT1G80530	33.99	development.unspecified	nodulin family protein | chr1:30277952-30280324 REVERSE	33	33.99	plasma membrane	PM	PM	Others
SSALPIETE(pY)SGEAGEEK(pS)ESEGK	na	na	na	na	na	21.8169	AT5G47690.3	AT5G47690	35.2	not assigned.unknown	binding | chr5:19317716-19327334 FORWARD	35	35	nucleus	N	N	Others
SSGANVSG(pS)SRTPTHQSSR	na	na	na	na	na	21.5916	AT3G25070.1	AT3G25070	20.1	stress.biotic	Symbols: RIN4 | RIN4 (RPM1 INTERACTING PROTEIN 4); protein binding | chr3:9132310-9134030 FORWARD	20	20.1	plasma membrane	PM	PM	Others
SSGANVSGS(pS)RTPTHQSSR	na	na	22.2382	23.8937	na	21.9244	AT3G25070.1	AT3G25070	20.1	stress.biotic	Symbols: RIN4 | RIN4 (RPM1 INTERACTING PROTEIN 4); protein binding | chr3:9132310-9134030 FORWARD	20	20.1	plasma membrane	PM	PM	Others
SSGANVSGSSR(pT)PTHQSSR	20.568	20.4076	17.937	22.9904	24.8105	21.9513	AT3G25070.1	AT3G25070	20.1	stress.biotic	Symbols: RIN4 | RIN4 (RPM1 INTERACTING PROTEIN 4); protein binding | chr3:9132310-9134030 FORWARD	20	20.1	plasma membrane	PM	PM	Others
SSPLG(pS)SDNLAK	na	na	19.935	21.8935	22.3719	23.3011	AT1G80530.1	AT1G80530	33.99	development.unspecified	nodulin family protein | chr1:30277952-30280324 REVERSE	33	33.99	plasma membrane	PM	PM	Others
SS(pS)LDLGVDPPSSR	na	na	na	na	19.9916	21.3802	AT2G20190.1	AT2G20190	31.2	cell.division	Symbols: ATCLASP, CLASP | CLASP (CLIP-ASSOCIATED PROTEIN); binding | chr2:8711596-8719018 REVERSE	31	31.2	cytosol	C	C	Others
SSSGS(pS)SPGRSPVR	na	na	17.7511	17.9294	18.8199	20.8765	AT5G65460.1	AT5G65460	31.1	cell.organisation	kinesin motor protein-related | chr5:26161831-26169001 REVERSE	31	31.1	cytosol	C	C	Others
SS(pT)PSSLAQR	na	na	19.8264	20.5251	21.1096	21.7562	AT4G28080.1	AT4G28080	35.2	not assigned.unknown	binding | chr4:13948603-13957840 REVERSE	35	35	nucleus	N	N	Others
SSTI(pS)PARPR	na	na	na	19.5659	na	20.7853	AT1G21730.1	AT1G21730	31.1	cell.organisation	kinesin-related protein (MKRP1) | chr1:7630107-7636594 FORWARD	31	31.1	cytosol	C	C	Others
SSTTPVPS(pT)PLK	na	na	na	na	21.1272	20.5336	AT3G16460.2	AT3G16460	17.7.3	hormone metabolism.jasmonate.induced-regulated-responsive-activated	jacalin lectin family protein | chr3:5592582-5595710 FORWARD	17	17.7	cytosol	C	C	Others
SSVFPTS(pS)YSPPEDSLSQDITDTVER	na	na	na	na	na	21.9716	AT4G28300.2	AT4G28300	10.5.4	cell wall.cell wall proteins.HRGP	hydroxyproline-rich glycoprotein family protein | chr4:14014653-14017068 FORWARD	10	10.5	nucleus	N	N	Others
SSYT(pS)PP(pS)PK	na	na	na	na	na	na	AT2G46630.1	AT2G46630	10.5.3	cell wall.cell wall proteins.LRR	unknown protein | chr2:19145529-19146713 FORWARD	10	10.5	nucleus	N	N	Others
S(pT)(pS)SNPADDIPLTEAK	na	na	na	na	na	20.9734	AT2G41740.1	AT2G41740	31.1	cell.organisation	Symbols: VLN2, ATVLN2 | VLN2 (VILLIN 2); actin binding | chr2:17410715-17417740 REVERSE	31	31.1	cytosol	C	C	Others
S(pT)(pS)SNPADDIPLTEAKDEEEASEVAGLEAK	na	na	na	na	na	22.0978	AT2G41740.1	AT2G41740	31.1	cell.organisation	Symbols: VLN2, ATVLN2 | VLN2 (VILLIN 2); actin binding | chr2:17410715-17417740 REVERSE	31	31.1	cytosol	C	C	Others
STNF(pT)SPR	na	na	19.3541	na	na	na	AT4G28080.1	AT4G28080	35.2	not assigned.unknown	binding | chr4:13948603-13957840 REVERSE	35	35	nucleus	N	N	Others
STNFT(pS)PR	na	18.692	na	20.8366	21.714	22.9937	AT4G28080.1	AT4G28080	35.2	not assigned.unknown	binding | chr4:13948603-13957840 REVERSE	35	35	nucleus	N	N	Others
STTTSA(pS)SKGLAQQK	na	na	18.7197	na	20.8062	na	AT1G71820.1	AT1G71820	35.2	not assigned.unknown	Symbols: SEC6 | SEC6 | chr1:27009634-27017108 FORWARD	35	35	plasma membrane	PM	PM	Others
SVASSTQV(pS)SPSSK	na	19.5266	20.8925	na	na	na	AT5G65460.1	AT5G65460	31.1	cell.organisation	kinesin motor protein-related | chr5:26161831-26169001 REVERSE	31	31.1	cytosol	C	C	Others
SVASSTQVS(pS)PSSK	19.1183	18.1536	21.037	22.1025	22.8999	22.6976	AT5G65460.1	AT5G65460	31.1	cell.organisation	kinesin motor protein-related | chr5:26161831-26169001 REVERSE	31	31.1	cytosol	C	C	Others
SVDESFAN(pS)FSPR	na	na	na	19.772	19.7617	na	AT1G61560.4	AT1G61560	20.1.3.1	stress.biotic.signalling.MLO-like	Symbols: MLO6, ATMLO6 | MLO6 (MILDEW RESISTANCE LOCUS O 6); calmodulin binding | chr1:22708697-22712044 REVERSE	20	20.1	plasma membrane	PM	PM	Others
SVDESFANSF(pS)PR	na	na	na	na	19.0156	20.6358	AT1G61560.4	AT1G61560	20.1.3.1	stress.biotic.signalling.MLO-like	Symbols: MLO6, ATMLO6 | MLO6 (MILDEW RESISTANCE LOCUS O 6); calmodulin binding | chr1:22708697-22712044 REVERSE	20	20.1	plasma membrane	PM	PM	Others
SVENYP(pS)SPSPR	18.1922	17.5773	20.7418	21.6832	22.2052	22.9012	AT1G11310.1	AT1G11310	20.1.3.1	stress.biotic.signalling.MLO-like	Symbols: MLO2, ATMLO2, PMR2 | MLO2 (MILDEW RESISTANCE LOCUS O 2); calmodulin binding | chr1:3800738-3804185 REVERSE	20	20.1	plasma membrane	PM	PM	Others
SVENYPS(pS)P(pS)PR	na	na	19.5451	21.3332	21.5217	24.3658	AT1G11310.1	AT1G11310	20.1.3.1	stress.biotic.signalling.MLO-like	Symbols: MLO2, ATMLO2, PMR2 | MLO2 (MILDEW RESISTANCE LOCUS O 2); calmodulin binding | chr1:3800738-3804185 REVERSE	20	20.1	plasma membrane	PM	PM	Others
SVENYPS(pS)PSPR	na	na	21.5235	21.3959	21.9596	na	AT1G11310.1	AT1G11310	20.1.3.1	stress.biotic.signalling.MLO-like	Symbols: MLO2, ATMLO2, PMR2 | MLO2 (MILDEW RESISTANCE LOCUS O 2); calmodulin binding | chr1:3800738-3804185 REVERSE	20	20.1	plasma membrane	PM	PM	Others
SVENYPSSP(pS)PR	18.5899	19.2502	20.5126	21.1075	22.2351	23.0146	AT1G11310.1	AT1G11310	20.1.3.1	stress.biotic.signalling.MLO-like	Symbols: MLO2, ATMLO2, PMR2 | MLO2 (MILDEW RESISTANCE LOCUS O 2); calmodulin binding | chr1:3800738-3804185 REVERSE	20	20.1	plasma membrane	PM	PM	Others
SVETL(pS)PFQQK	na	na	na	20.7655	21.0105	20.6536	AT1G07110.1	AT1G07110	4.1.6	glycolysis.cytosolic branch.fructose-2,6-bisphosphatase (Fru2,6BisPase)	Symbols: F2KP, ATF2KP, FKFBP | F2KP (FRUCTOSE-2,6-BISPHOSPHATASE); fructose-2,6-bisphosphate 2-phosphatase | chr1:2178104-2184148 REVERSE	4	4.1	cytosol	C	C	Others
SVPV(pS)PGSR	na	na	na	na	na	na	AT2G34680.1	AT2G34680	17.2.3	hormone metabolism.auxin.induced-regulated-responsive-activated	Symbols: AIR9 | AIR9; protein binding | chr2:14616622-14629129 REVERSE	17	17.2	nucleus,plasma membrane	N,PM	PM	Others
SVRPR(pS)PPPDR	na	na	19.4238	20.6764	19.3772	na	AT4G32420.2	AT4G32420	31.3.1	cell.cycle.peptidylprolyl isomerase	peptidyl-prolyl cis-trans isomerase cyclophilin-type family protein | chr4:15647346-15652754 REVERSE	31	31.3	nucleus	N	N	Others
SV(pS)TPF(oxM)NTTAK	20.6251	21.2203	22.7799	23.1018	23.9334	24.1847	AT1G37130.1	AT1G37130	12.1.1	N-metabolism.nitrate metabolism.NR	Symbols: NIA2, B29, NIA2-1, CHL3, NR, NR2, ATNR2 | NIA2 (NITRATE REDUCTASE 2); nitrate reductase (NADH)/ nitrate reductase | chr1:14158527-14161938 FORWARD	12	12.1	cytosol	C	C	Others
SV(pS)TPFMNTTAK	19.1631	19.7052	21.5476	22.2228	22.5023	22.8357	AT1G37130.1	AT1G37130	12.1.1	N-metabolism.nitrate metabolism.NR	Symbols: NIA2, B29, NIA2-1, CHL3, NR, NR2, ATNR2 | NIA2 (NITRATE REDUCTASE 2); nitrate reductase (NADH)/ nitrate reductase | chr1:14158527-14161938 FORWARD	12	12.1	cytosol	C	C	Others
(pT)RSVKDVVDDAK	18.0187	18.3875	19.7864	21.6223	21.3797	na	AT1G67230.1	AT1G67230	35.1	not assigned.no ontology	Symbols: LINC1 | LINC1 (LITTLE NUCLEI1) | chr1:25151270-25156323 REVERSE	35	35	nucleus	N	N	Others
(pT)SSLLSSSVASDTLR	na	na	na	20.7099	21.0625	na	AT5G35430.1	AT5G35430	35.2	not assigned.unknown	binding | chr5:13661923-13666015 FORWARD	35	35	cytosol	C	C	Others
(pT)VTE(pT)IDEISDGRK	na	na	na	na	na	21.2285	AT1G68830.1	AT1G68830	1.1.30	PS.lightreaction.state transition	Symbols: STN7 | STN7 (Stt7 homolog STN7); kinase/ protein kinase | chr1:25872445-25875550 REVERSE	1	1.1	plastid	P	P	Others
TA(pS)AEGLSTNTGEEASAITHDETSR	na	na	na	na	na	22.3767	AT3G48890.1	AT3G48890	21.2	redox.ascorbate and glutathione	Symbols: ATMP2, ATMAPR3, MSBP2, MAPR3 | ATMP2; heme binding | chr3:18129601-18131573 FORWARD	21	21.2	endoplasmic reticulum	ER	ER+G	Others
TDDGQEQVLVKDD(pS)PTAVEEASVEEK	na	na	na	na	na	21.2032	AT4G17330.1	AT4G17330	35.1.2	not assigned.no ontology.agenet domain-containing protein	Symbols: ATG2484-1 | ATG2484-1; RNA binding | chr4:9688888-9697578 REVERSE	35	35	nucleus	N	N	Others
TG(pS)FVRPI(pS)PK	na	na	na	20.9223	na	22.7033	AT2G38280.2	AT2G38280	23.2	nucleotide metabolism.degradation	Symbols: FAC1, ATAMPD | FAC1 (EMBRYONIC FACTOR1); AMP deaminase | chr2:16033448-16038876 REVERSE	23	23.2	plasma membrane	PM	PM	Others
TG(pS)LE(pS)PLR	na	na	na	na	na	21.1816	AT2G37080.1	AT2G37080	31.1	cell.organisation	myosin heavy chain-related | chr2:15581386-15585186 REVERSE	31	31.1	nucleus	N	N	Others
TGSFVRPI(pS)PK	na	17.3438	17.5595	19.3657	20.7653	na	AT2G38280.2	AT2G38280	23.2	nucleotide metabolism.degradation	Symbols: FAC1, ATAMPD | FAC1 (EMBRYONIC FACTOR1); AMP deaminase | chr2:16033448-16038876 REVERSE	23	23.2	plasma membrane	PM	PM	Others
TIEKEI(pS)DDEEEEEK	na	na	na	na	na	21.5057	AT5G56030.1	AT5G56030	20.2.1	stress.abiotic.heat	Symbols: HSP81-2, ERD8, HSP90.2 | HSP81-2 (HEAT SHOCK PROTEIN 81-2); ATP binding | chr5:22686802-22689650 FORWARD	20	20.2	cytosol,nucleus	C,N	C	Others
TLETEHQPEP(pS)SSSPDQKK	na	na	na	20.4076	19.2913	na	AT5G13200.1	AT5G13200	17.1.3	hormone metabolism.abscisic acid.induced-regulated-responsive-activated	GRAM domain-containing protein / ABA-responsive protein-related | chr5:4207004-4208289 FORWARD	17	17.1	cytosol,extracellular	C,EX	EX	Others
TLI(pT)SPER	na	na	na	20.3066	20.3448	na	AT4G33200.2	AT4G33200	31.1	cell.organisation	Symbols: XI-I, ATXI-I, XI-15 | XI-I; motor/ protein binding | chr4:16002529-16014968 REVERSE	31	31.1	cytosol	C	C	Others
TLIT(pS)PER	na	17.2789	18.7395	na	na	22.1909	AT4G33200.2	AT4G33200	31.1	cell.organisation	Symbols: XI-I, ATXI-I, XI-15 | XI-I; motor/ protein binding | chr4:16002529-16014968 REVERSE	31	31.1	cytosol	C	C	Others
TL(pS)DPFSNGK	na	na	na	20.0894	21.2749	22.4637	AT1G33990.1	AT1G33990	26.8	misc.nitrilases, *nitrile lyases, berberine bridge enzymes, reticuline oxidases, troponine reductases	Symbols: ATMES14, MES14 | MES14 (METHYL ESTERASE 14); hydrolase | chr1:12355568-12358031 FORWARD	26	26.8	plasma membrane	PM	PM	Others
TLVPQ(pT)SFK	na	na	na	21.4792	21.7584	17.527	AT5G15680.1	AT5G15680	35.2	not assigned.unknown	binding | chr5:5100984-5111029 REVERSE	35	35	cytosol,plasma membrane	C,PM	PM	Others
TLVPQT(pS)FK	na	na	na	na	na	22.4978	AT5G15680.1	AT5G15680	35.2	not assigned.unknown	binding | chr5:5100984-5111029 REVERSE	35	35	cytosol,plasma membrane	C,PM	PM	Others
TNVNNGQLLVIP(oxM)(pT)P	na	na	na	na	na	19.4246	AT4G01450.1	AT4G01450	33.99	development.unspecified	nodulin MtN21 family protein | chr4:608456-610724 FORWARD	33	33.99	plasma membrane	PM	PM	Others
TPGVPGDETTEKLPDESGVEPTEN(pS)PK	na	na	na	na	na	22.0091	AT1G30470.3	AT1G30470	15.2	metal handling.binding, chelation and storage	SIT4 phosphatase-associated family protein | chr1:10779171-10786666 FORWARD	15	15.2	cytosol,nucleus	C,N	C	Others
TSESDPV(pS)SPNTK	na	na	na	na	20.9065	na	AT2G37080.1	AT2G37080	31.1	cell.organisation	myosin heavy chain-related | chr2:15581386-15585186 REVERSE	31	31.1	nucleus	N	N	Others
TSESDPVS(pS)PNTK	na	na	na	19.8621	21.2369	na	AT2G37080.1	AT2G37080	31.1	cell.organisation	myosin heavy chain-related | chr2:15581386-15585186 REVERSE	31	31.1	nucleus	N	N	Others
TSFSVP(pS)PK	na	na	19.2633	19.9577	20.5356	21.4978	AT1G42550.1	AT1G42550	31.1	cell.organisation	Symbols: PMI1 | PMI1 (PLASTID MOVEMENT IMPAIRED1) | chr1:15977014-15979952 FORWARD	31	31.1	cytosol	C	C	Others
TS(pS)AAIHALK	na	na	18.8759	20.9091	na	na	AT5G47910.1	AT5G47910	20.1.1	stress.biotic.respiratory burst	Symbols: RBOHD, ATRBOHD | RBOHD (RESPIRATORY BURST OXIDASE HOMOLOGUE D); NAD(P)H oxidase | chr5:19397443-19402061 FORWARD	20	20.1	plasma membrane	PM	PM	Others
TS(pS)LLSSSVASDTLR	na	na	na	na	21.2515	21.1969	AT5G35430.1	AT5G35430	35.2	not assigned.unknown	binding | chr5:13661923-13666015 FORWARD	35	35	cytosol	C	C	Others
TTLLD(pS)PK	na	na	na	20.5682	19.9955	22.2089	AT2G34350.1	AT2G34350	33.99	development.unspecified	nodulin-related | chr2:14493586-14495802 FORWARD	33	33.99	plasma membrane	PM	PM	Others
TVANSPEALQ(pS)PHSSESAFALK	na	na	na	20.5624	na	22.1112	AT5G43830.1	AT5G43830	17.2.3	hormone metabolism.auxin.induced-regulated-responsive-activated	unknown protein | chr5:17622336-17624329 REVERSE	17	17.2	cytosol	C	C	Others
TVDGETENLPNGD(pS)SPK	na	na	na	na	na	21.7394	AT4G28080.1	AT4G28080	35.2	not assigned.unknown	binding | chr4:13948603-13957840 REVERSE	35	35	nucleus	N	N	Others
TVEQTTLTEDNRF(pS)TVGSDSDEYNPTLPKPR	na	na	na	na	na	21.5341	AT1G17745.1	AT1G17745	13.1.5.1.1	amino acid metabolism.synthesis.serine-glycine-cysteine group.serine.phosphoglycerate dehydrogenase	Symbols: PGDH | PGDH (3-PHOSPHOGLYCERATE DEHYDROGENASE); phosphoglycerate dehydrogenase | chr1:6100964-6105265 FORWARD	13	13.1	plastid	P	P	Others
VALTSLQ(pS)LPR	na	16.8956	19.5831	22.1522	23.2419	23.6746	AT1G76850.1	AT1G76850	35.2	not assigned.unknown	Symbols: SEC5A | SEC5A (EXOCYST COMPLEX COMPONENT SEC5) | chr1:28847951-28854499 FORWARD	35	35	plasma membrane	PM	PM	Others
VD(pS)SQNWAGHI	na	na	19.0199	19.8387	21.0243	22.1326	AT5G43830.1	AT5G43830	17.2.3	hormone metabolism.auxin.induced-regulated-responsive-activated	unknown protein | chr5:17622336-17624329 REVERSE	17	17.2	cytosol	C	C	Others
VDS(pS)QNWAGHI	na	na	na	na	na	na	AT5G43830.1	AT5G43830	17.2.3	hormone metabolism.auxin.induced-regulated-responsive-activated	unknown protein | chr5:17622336-17624329 REVERSE	17	17.2	cytosol	C	C	Others
VDVYNRVN(pS)IPR	na	na	na	21.6136	19.1094	na	AT4G27450.1	AT4G27450	17.2.3	hormone metabolism.auxin.induced-regulated-responsive-activated	unknown protein | chr4:13727484-13728886 REVERSE	17	17.2	cytosol	C	C	Others
VEREEGEL(pS)PNGDFEEDNFAVYAK	na	na	na	na	na	20.7219	AT1G24190.2	AT1G24190	35.1.25	not assigned.no ontology.paired amphipathic helix repeat-containing protein	Symbols: SIN3, ATSIN3, SNL3 | SNL3 (SIN3-LIKE 3); transcription repressor | chr1:8563558-8569996 REVERSE	35	35	nucleus	N	N	Others
VGQRD(pS)PAKEEAPPATK	na	18.8607	19.8595	21.8694	21.6691	22.3734	AT5G65687.1	AT5G65687	35.1	not assigned.no ontology	transporter-related | chr5:26269856-26272899 REVERSE	35	35	plasma membrane	PM	PM	Others
VG(pS)VQNWSK	na	na	18.8155	20.4508	na	22.1602	AT3G22850.1	AT3G22850	17.2.3	hormone metabolism.auxin.induced-regulated-responsive-activated	unknown protein | chr3:8089003-8090470 FORWARD	17	17.2	cytosol	C	C	Others
VHEGAPDTEVLLA(pS)PR	na	na	na	20.2062	18.3359	20.5879	AT4G31160.1	AT4G31160	35.2	not assigned.unknown	Symbols: DCAF1 | DCAF1 (DDB1-CUL4 ASSOCIATED FACTOR 1); nucleotide binding | chr4:15145853-15153075 FORWARD	35	35	nucleus	N	N	Others
VH(pS)DNNLVELGEVK	na	na	na	na	na	20.2592	AT2G34410.3	AT2G34410	26.5	misc.acyl transferases	O-acetyltransferase family protein | chr2:14518406-14522139 FORWARD	26	26.5	plasma membrane	PM	PM	Others
VIPPPLLPPDVAEEDIEF(pS)DEDLK	na	na	na	na	na	20.7253	AT1G79150.1	AT1G79150	35.2	not assigned.unknown	binding | chr1:29772588-29777989 REVERSE	35	35	nucleus	N	N	Others
VLKNDTTDEENA(pS)SR	na	na	na	na	na	21.3708	AT1G05500.1	AT1G05500	35.1.19	not assigned.no ontology.C2 domain-containing protein	Symbols: SYTE, ATSYTE, NTMC2TYPE2.1, NTMC2T2.1 | NTMC2T2.1 | chr1:1624955-1629224 FORWARD	35	35	plasma membrane	PM	PM	Others
VLKNDTTDEENAS(pS)R	na	na	na	na	na	21.7581	AT1G05500.1	AT1G05500	35.1.19	not assigned.no ontology.C2 domain-containing protein	Symbols: SYTE, ATSYTE, NTMC2TYPE2.1, NTMC2T2.1 | NTMC2T2.1 | chr1:1624955-1629224 FORWARD	35	35	plasma membrane	PM	PM	Others
VLPPVEQE(pS)DVELETK	na	na	na	19.9931	20.2277	21.2617	AT3G10530.1	AT3G10530	31.3	cell.cycle	transducin family protein / WD-40 repeat family protein | chr3:3285892-3288880 FORWARD	31	31.3	nucleus	N	N	Others
VNDQ(pY)GRSPASLPDATPFTDGGGGGGGDTGR	na	na	na	na	na	21.4236	AT2G38280.2	AT2G38280	23.2	nucleotide metabolism.degradation	Symbols: FAC1, ATAMPD | FAC1 (EMBRYONIC FACTOR1); AMP deaminase | chr2:16033448-16038876 REVERSE	23	23.2	plasma membrane	PM	PM	Others
VNDQYGR(pS)PASLPDATPFTDGGGGGGGDTGR	na	na	na	na	na	22.4176	AT2G38280.2	AT2G38280	23.2	nucleotide metabolism.degradation	Symbols: FAC1, ATAMPD | FAC1 (EMBRYONIC FACTOR1); AMP deaminase | chr2:16033448-16038876 REVERSE	23	23.2	plasma membrane	PM	PM	Others
VNSQLA(pS)PSQPYSLR	na	na	na	20.1064	20.9381	21.188	AT4G16340.1	AT4G16340	31.1	cell.organisation	Symbols: SPK1 | SPK1 (SPIKE1); GTP binding / GTPase binding / guanyl-nucleotide exchange factor | chr4:9228185-9241317 REVERSE	31	31.1	cytosol	C	C	Others
VPA(pS)PPR	na	na	na	na	na	na	AT4G10020.1	AT4G10020	26.22	misc.short chain dehydrogenase/reductase (SDR)	Symbols: AtHSD5 | AtHSD5 (hydroxysteroid dehydrogenase 5); binding / catalytic/ oxidoreductase | chr4:6268289-6270434 FORWARD	26	26.22	plasma membrane,endoplasmic reticulum	PM,ER	PM	Others
VPFGY(pS)PADPR(pT)PSYSK	na	na	na	na	na	20.8582	AT5G15680.1	AT5G15680	35.2	not assigned.unknown	binding | chr5:5100984-5111029 REVERSE	35	35	cytosol,plasma membrane	C,PM	PM	Others
VQ(pS)LAESNLSSLPDR	na	na	na	na	19.701	20.8879	AT5G05600.1	AT5G05600	16.8.1	secondary metabolism.flavonoids.anthocyanins	oxidoreductase, 2OG-Fe(II) oxygenase family protein | chr5:1672120-1674739 FORWARD	16	16.8	cytosol	C	C	Others
VQ(pS)LSESNLGAIPNR	na	na	na	18.8958	20.9598	20.7034	AT3G55970.1	AT3G55970	16.8.1	secondary metabolism.flavonoids.anthocyanins	oxidoreductase, 2OG-Fe(II) oxygenase family protein | chr3:20766735-20769324 REVERSE	16	16.8	cytosol	C	C	Others
VSDLLGDDD(pS)PSR	na	na	18.6583	21.544	21.7033	23.6536	AT1G04780.1	AT1G04780	31.1	cell.organisation	ankyrin repeat family protein | chr1:1340669-1343584 REVERSE	31	31.1	cytosol,nucleus	C,N	C	Others
VSDLLGDDD(pS)PSRGGR	na	na	na	21.2076	21.3621	21.1227	AT1G04780.1	AT1G04780	31.1	cell.organisation	ankyrin repeat family protein | chr1:1340669-1343584 REVERSE	31	31.1	cytosol,nucleus	C,N	C	Others
VSDLLGDDDSP(pS)RGGR	na	na	19.0953	19.3198	21.5122	na	AT1G04780.1	AT1G04780	31.1	cell.organisation	ankyrin repeat family protein | chr1:1340669-1343584 REVERSE	31	31.1	cytosol,nucleus	C,N	C	Others
VS(pS)PPKPVSAAPK	20.3923	21.8431	23.5323	24.9682	25.406	24.7961	AT1G16610.2	AT1G16610	26.3	misc.gluco-, galacto- and mannosidases	Symbols: SR45 | SR45; RNA binding / protein binding | chr1:5675704-5678780 REVERSE	26	26.3	nucleus	N	N	Others
VS(pS)PPKPVSAAPKR	18.2511	19.1399	21.071	21.2923	21.2532	na	AT1G16610.2	AT1G16610	26.3	misc.gluco-, galacto- and mannosidases	Symbols: SR45 | SR45; RNA binding / protein binding | chr1:5675704-5678780 REVERSE	26	26.3	nucleus	N	N	Others
VSVFPSVPD(oxM)(pS)PK	na	na	na	na	20.9127	21.8028	AT3G12280.2	AT3G12280	31.2	cell.division	Symbols: RBR1, RBR, RB, ATRBR1 | RBR1 (RETINOBLASTOMA-RELATED 1); transcription factor binding | chr3:3913412-3919133 REVERSE	31	31.2	nucleus	N	N	Others
VSVFPSVPDM(pS)PK	na	na	na	na	na	20.4744	AT3G12280.2	AT3G12280	31.2	cell.division	Symbols: RBR1, RBR, RB, ATRBR1 | RBR1 (RETINOBLASTOMA-RELATED 1); transcription factor binding | chr3:3913412-3919133 REVERSE	31	31.2	nucleus	N	N	Others
VSYNENL(pS)DDDVDLVNDNGEGSGK	na	na	na	na	na	21.3654	AT3G06340.3	AT3G06340	20.2.1	stress.abiotic.heat	DNAJ heat shock N-terminal domain-containing protein | chr3:1920207-1923311 REVERSE	20	20.2	nucleus	N	N	Others
VTSIIDSVPE(pS)PQRP	17.9362	20.2866	21.1813	23.5877	24.7091	24.9854	AT3G08710.2	AT3G08710	21.1	redox.thioredoxin	Symbols: ATH9 | ATH9 (thioredoxin H-type 9) | chr3:2645195-2646497 FORWARD	21	21.1	plasma membrane	PM	PM	Others
VVLTSLQ(pS)FPR	na	na	na	19.3022	20.2017	20.8126	AT1G21170.1	AT1G21170	35.2	not assigned.unknown	Symbols: SEC5B | SEC5B | chr1:7413050-7419643 FORWARD	35	35	nucleus	N	N	Others
WADIIKPG(pS)VNTDPVFPNNK	na	na	na	21.0874	20.7608	22.0228	AT3G61470.1	AT3G61470	1.1.2.1	PS.lightreaction.photosystem I.LHC-I	Symbols: LHCA2 | LHCA2; chlorophyll binding | chr3:22745653-22747282 FORWARD	1	1.1	plastid	P	P	Others
WYLTGERN(pS)PR	na	na	na	20.456	21.545	21.3441	AT1G32090.1	AT1G32090	20.2.3	stress.abiotic.drought/salt	early-responsive to dehydration protein-related / ERD protein-related | chr1:11540025-11544131 REVERSE	20	20.2	plasma membrane	PM	PM	Others
YGLDTSEFTYNPSE(pS)HR	na	na	na	na	na	21.8058	AT1G32400.3	AT1G32400	33.99	development.unspecified	Symbols: TOM2A | TOM2A (TOBAMOVIRUS MULTIPLICATION 2A); protein binding | chr1:11689106-11691531 REVERSE	33	33.99	vacuole	V	V	Others
YHGH(pS)(oxM)SDPGSTYR	17.6534	na	20.1301	21.816	22.3854	na	AT1G59900.1	AT1G59900	8.1.1.1	TCA / org transformation.TCA.pyruvate DH.E1	Symbols: AT-E1 ALPHA | AT-E1 ALPHA; oxidoreductase, acting on the aldehyde or oxo group of donors, disulfide as acceptor / pyruvate dehydrogenase (acetyl-transferring) | chr1:22051295-22053885 FORWARD	8	8.1	mitochondrion	M	M	Others
YHGH(pS)MSDPGSTYR	na	na	17.6454	21.4091	21.5115	na	AT1G59900.1	AT1G59900	8.1.1.1	TCA / org transformation.TCA.pyruvate DH.E1	Symbols: AT-E1 ALPHA | AT-E1 ALPHA; oxidoreductase, acting on the aldehyde or oxo group of donors, disulfide as acceptor / pyruvate dehydrogenase (acetyl-transferring) | chr1:22051295-22053885 FORWARD	8	8.1	mitochondrion	M	M	Others
YR(pS)PPRG(pS)PR	na	na	19.6378	22.973	23.3137	25.612	AT1G16610.2	AT1G16610	26.3	misc.gluco-, galacto- and mannosidases	Symbols: SR45 | SR45; RNA binding / protein binding | chr1:5675704-5678780 REVERSE	26	26.3	nucleus	N	N	Others
(ac)ADNN(pS)PPGSVEQK	na	na	na	na	na	21.6065	AT5G57020.1	AT5G57020	29.4	protein.postranslational modification	Symbols: NMT1, ATNMT1 | NMT1 (MYRISTOYL-COA:PROTEIN N-MYRISTOYLTRANSFERASE); glycylpeptide N-tetradecanoyltransferase/ myristoyltransferase | chr5:23074867-23076901 FORWARD	29	29.4	cytosol	C	C	Protein
(ac)ATESS(pS)PSSVRK	na	na	na	na	na	na	AT1G54210.2	AT1G54210	29.5.2	protein.degradation.autophagy	Symbols: APG12, ATG12A | ATG12A (AUTOPHAGY 12 A); protein binding | chr1:20241245-20242563 FORWARD	29	29.5.2	cytosol	C	C	Protein
(ac)(oxM)EDEPG(pS)ENEADTIVASPLAK	na	na	na	na	na	21.8703	AT2G18240.2	AT2G18240	29.3.4.1	protein.targeting.secretory pathway.ER	RER1 protein, putative | chr2:7935285-7936721 FORWARD	29	29.3.4	endoplasmic reticulum,golgi	ER,G	ER+G	Protein
(ac)(pS)ATPEEDKK	na	na	na	na	na	22.7085	AT5G55160.1	AT5G55160	29.5.11.1	protein.degradation.ubiquitin.ubiquitin	Symbols: SUM2, SUMO 2, SUMO2, ATSUMO2 | SUMO2 (SMALL UBIQUITIN-LIKE MODIFIER 2); protein binding / protein tag | chr5:22383560-22384925 REVERSE	29	29.5.11.1	nucleus	N	N	Protein
(ac)(pS)DDEHHFEASESGASK	na	21.5151	na	24.0757	22.8368	24.2805	AT1G26630.2	AT1G26630	29.2.3	protein.synthesis.initiation	Symbols: FBR12, ATELF5A-2, ELF5A-2 | FBR12 (FUMONISIN B1-RESISTANT12); translation initiation factor | chr1:9205836-9207383 FORWARD	29	29.2	cytosol	C	C	Protein
(ac)(pS)DDEHHFESSDAGASK	17.0779	18.6189	na	21.6796	21.7923	22.33	AT1G69410.1	AT1G69410	29.2.3	protein.synthesis.initiation	Symbols: ATELF5A-3, ELF5A-3 | ELF5A-3 (EUKARYOTIC ELONGATION FACTOR 5A-3); translation initiation factor | chr1:26089202-26090386 FORWARD	29	29.2	cytosol	C	C	Protein
(ac)(pS)GDEAAPVVVPPPVAEPAAIPED(oxM)DL(oxM)TALELTLRK	na	na	na	na	na	22.2559	AT1G15930.2	AT1G15930	29.2.1.2.1.12	protein.synthesis.ribosomal protein.eukaryotic.40S subunit.S12	40S ribosomal protein S12 (RPS12A) | chr1:5471400-5473014 FORWARD	29	29.2.1.2	cytosol	C	C	Protein
(ac)(pS)ISAQNPDISGDR	na	na	na	na	na	20.4114	AT3G20050.1	AT3G20050	29.6	protein.folding	Symbols: ATTCP-1 | ATTCP-1; ATP binding / protein binding / unfolded protein binding | chr3:6998238-7002404 REVERSE	29	29.6	cytosol	C	C	Protein
(ac)(pS)(pS)DDERDEKELSLTSPEVVTK	na	na	18.7797	22.8334	21.5262	24.789	AT3G51800.3	AT3G51800	29.5	protein.degradation	Symbols: ATG2 | ATG2; aminopeptidase/ metalloexopeptidase | chr3:19211027-19213709 REVERSE	29	29.5	nucleus	N	N	Protein
(ac)(pS)SDDERDEKELSLTSPEVVTK	20.0896	20.9211	23.232	21.554	25.1462	26.9337	AT3G51800.3	AT3G51800	29.5	protein.degradation	Symbols: ATG2 | ATG2; aminopeptidase/ metalloexopeptidase | chr3:19211027-19213709 REVERSE	29	29.5	nucleus	N	N	Protein
(ac)S(pS)DDERDEKELSLTSPEVVTK	20.0794	20.8787	18.9142	25.8639	26.4779	27.4359	AT3G51800.3	AT3G51800	29.5	protein.degradation	Symbols: ATG2 | ATG2; aminopeptidase/ metalloexopeptidase | chr3:19211027-19213709 REVERSE	29	29.5	nucleus	N	N	Protein
(ac)SSESPNLPAAAGTVPDNHPPPPPVVTAAEAGSDD(pS)PKGVASK	na	na	na	na	na	21.4623	AT3G19420.1	AT3G19420	29.4	protein.postranslational modification	Symbols: ATPEN2 | ATPEN2 (ARABIDOPSIS THALIANA PTEN 2); phosphatase/ protein tyrosine phosphatase | chr3:6731376-6735623 FORWARD	29	29.4	cytosol	C	C	Protein
(ac)SSPE(pS)PSGSDSSTPLLR	na	na	18.8972	na	20.7725	21.7094	AT1G68070.1	AT1G68070	29.5.11.4.2	protein.degradation.ubiquitin.E3.RING	zinc finger (C3HC4-type RING finger) family protein | chr1:25515232-25516868 REVERSE	29	29.5.11.4	vacuole	V	V	Protein
AE(pS)ISDLENK	na	na	na	na	na	22.2649	AT3G19770.2	AT3G19770	29.3.4.3	protein.targeting.secretory pathway.vacuole	Symbols: ATVPS9A, VPS9A | VPS9A; Rho guanyl-nucleotide exchange factor | chr3:6866806-6869475 FORWARD	29	29.3.4	cytosol	C	C	Protein
AFGDK(pS)LK	na	na	na	20.9088	na	21.2947	AT1G34750.1	AT1G34750	29.4	protein.postranslational modification	protein phosphatase 2C, putative / PP2C, putative | chr1:12736092-12738196 REVERSE	29	29.4	cytosol,plasma membrane	C,PM	PM	Protein
AGD(pS)TPEELANATQVQGDYLPIVR	na	na	19.4312	20.2226	21.9164	21.7254	AT3G49010.3	AT3G49010	29.2.1.2.2.13	protein.synthesis.ribosomal protein.eukaryotic.60S subunit.L13	Symbols: ATBBC1, BBC1, RSU2 | ATBBC1 (ARABIDOPSIS THALIANA BREAST BASIC CONSERVED 1); structural constituent of ribosome | chr3:18166769-18168580 REVERSE	29	29.2.1.2	cytosol	C	C	Protein
AGDS(pT)PEELANATQVQGDYLPIVR	na	na	19.445	21.901	20.0501	25.0962	AT3G49010.3	AT3G49010	29.2.1.2.2.13	protein.synthesis.ribosomal protein.eukaryotic.60S subunit.L13	Symbols: ATBBC1, BBC1, RSU2 | ATBBC1 (ARABIDOPSIS THALIANA BREAST BASIC CONSERVED 1); structural constituent of ribosome | chr3:18166769-18168580 REVERSE	29	29.2.1.2	cytosol	C	C	Protein
AHD(pS)EPEAEKPTAK	na	na	na	21.1697	20.3087	22.0051	AT1G76810.1	AT1G76810	29.2.3	protein.synthesis.initiation	eukaryotic translation initiation factor 2 family protein / eIF-2 family protein | chr1:28831003-28836586 REVERSE	29	29.2	cytosol	C	C	Protein
ALLEGG(pS)DDEGASTEAQGR	19.952	20.8242	22.3909	23.9254	24.3249	25.5465	AT1G64790.1	AT1G64790	29.2	protein.synthesis	binding | chr1:24064937-24082027 REVERSE	29	29.2	cytosol	C	C	Protein
AL(pS)SITR	na	na	na	na	na	20.7271	AT1G51690.2	AT1G51690	29.4	protein.postranslational modification	Symbols: ATB ALPHA | ATB ALPHA; nucleotide binding / protein phosphatase type 2A regulator | chr1:19164063-19170446 FORWARD	29	29.4	cytosol	C	C	Protein
AL(pS)TSKPDPVVEDQA	na	20.1779	20.9018	22.7418	23.0103	23.8094	AT2G41840.1	AT2G41840	29.2.1.2.1.2	protein.synthesis.ribosomal protein.eukaryotic.40S subunit.S2	40S ribosomal protein S2 (RPS2C) | chr2:17459788-17461539 REVERSE	29	29.2.1.2	cytosol	C	C	Protein
ALSNPSARPH(pT)GSK	na	na	18.8889	21.3746	21.2329	na	AT5G44320.1	AT5G44320	29.2.3	protein.synthesis.initiation	eukaryotic translation initiation factor 3 subunit 7, putative / eIF-3 zeta, putative / eIF3d, putative | chr5:17854589-17856680 REVERSE	29	29.2	cytosol	C	C	Protein
ALS(pT)SKPDPVVEDQA	na	na	21.3585	23.4876	na	22.0031	AT2G41840.1	AT2G41840	29.2.1.2.1.2	protein.synthesis.ribosomal protein.eukaryotic.40S subunit.S2	40S ribosomal protein S2 (RPS2C) | chr2:17459788-17461539 REVERSE	29	29.2.1.2	cytosol	C	C	Protein
AL(pT)L(oxM)GCTVR	na	na	na	na	na	26.565	AT2G35330.1	AT2G35330	29.5.11.4.2	protein.degradation.ubiquitin.E3.RING	protein binding / zinc ion binding | chr2:14868989-14871940 FORWARD	29	29.5.11.4	plasma membrane,endoplasmic reticulum	PM,ER	PM	Protein
APELHTGGTAGP(pS)SNSAK	na	na	na	na	21.3379	na	AT5G40930.1	AT5G40930	29.3.2	protein.targeting.mitochondria	Symbols: TOM20-4 | TOM20-4 (TRANSLOCASE OF OUTER MEMBRANE 20-4); P-P-bond-hydrolysis-driven protein transmembrane transporter | chr5:16404457-16406002 FORWARD	29	29.3.2	mitochondrion	M	M	Protein
APELHTGGTAGPS(pS)NSAK	na	na	na	20.9664	na	21.8145	AT5G40930.1	AT5G40930	29.3.2	protein.targeting.mitochondria	Symbols: TOM20-4 | TOM20-4 (TRANSLOCASE OF OUTER MEMBRANE 20-4); P-P-bond-hydrolysis-driven protein transmembrane transporter | chr5:16404457-16406002 FORWARD	29	29.3.2	mitochondrion	M	M	Protein
APELHTGGTAGPSSN(pS)AK	na	na	19.2054	na	21.1471	na	AT5G40930.1	AT5G40930	29.3.2	protein.targeting.mitochondria	Symbols: TOM20-4 | TOM20-4 (TRANSLOCASE OF OUTER MEMBRANE 20-4); P-P-bond-hydrolysis-driven protein transmembrane transporter | chr5:16404457-16406002 FORWARD	29	29.3.2	mitochondrion	M	M	Protein
A(pS)VSDNGNASDFTAAPR	na	na	na	na	na	20.9631	AT2G45140.1	AT2G45140	29.3.4.1	protein.targeting.secretory pathway.ER	Symbols: PVA12 | PVA12 (PLANT VAP HOMOLOG 12); structural molecule | chr2:18610806-18613290 FORWARD	29	29.3.4	endoplasmic reticulum	ER	ER+G	Protein
ASDNSVSASSSTAERE(pS)DEDSSNALAVR	na	na	na	na	na	22.1589	AT1G70320.1	AT1G70320	29.5.11.4.1	protein.degradation.ubiquitin.E3.HECT	Symbols: UPL2 | UPL2 (UBIQUITIN-PROTEIN LIGASE 2); ubiquitin-protein ligase | chr1:26488522-26501281 REVERSE	29	29.5.11.4	cytosol	C	C	Protein
ASTEKEGDS(oxM)QVD(pS)PAAVEK	na	19.1894	na	21.4701	21.8486	22.0981	AT2G32730.1	AT2G32730	29.5.11.20	protein.degradation.ubiquitin.proteasom	26S proteasome regulatory subunit, putative | chr2:13880046-13885736 FORWARD	29	29.5.11.2	cytosol,nucleus	C,N	C	Protein
ASTEKEGDSMQVD(pS)PAAVEK	na	na	na	22.0854	21.4961	20.1842	AT2G32730.1	AT2G32730	29.5.11.20	protein.degradation.ubiquitin.proteasom	26S proteasome regulatory subunit, putative | chr2:13880046-13885736 FORWARD	29	29.5.11.2	cytosol,nucleus	C,N	C	Protein
ASV(pS)DNGNASDFTAAPR	na	na	na	na	na	20.8579	AT2G45140.1	AT2G45140	29.3.4.1	protein.targeting.secretory pathway.ER	Symbols: PVA12 | PVA12 (PLANT VAP HOMOLOG 12); structural molecule | chr2:18610806-18613290 FORWARD	29	29.3.4	endoplasmic reticulum	ER	ER+G	Protein
AVE(pS)DSEVSDSK	na	na	na	20.4727	20.5897	22.4426	AT5G26860.1	AT5G26860	29.5.5	protein.degradation.serine protease	Symbols: LON_ARA_ARA, LON1 | LON1 (LON PROTEASE 1); ATP binding / ATP-dependent peptidase/ serine-type peptidase | chr5:9451048-9457000 FORWARD	29	29.5.5	mitochondrion	M	M	Protein
DFPDGSTTA(pS)PGR	na	na	na	na	na	20.8608	AT5G38640.1	AT5G38640	29.2.3	protein.synthesis.initiation	eukaryotic translation initiation factor 2B family protein / eIF-2B family protein | chr5:15467679-15470724 REVERSE	29	29.2	cytosol	C	C	Protein
DGEV(pS)DVEEDEYEAK	na	na	na	22.8191	23.2841	26.4625	AT5G27640.1	AT5G27640	29.2.3	protein.synthesis.initiation	Symbols: TIF3B1, EIF3B, ATEIF3B-1, EIF3B-1, ATTIF3B1 | TIF3B1 (TRANSLATION INITIATION FACTOR 3B1); nucleic acid binding / translation initiation factor | chr5:9781010-9785288 REVERSE	29	29.2	cytosol	C	C	Protein
DKKEEVIEEVA(pS)PK	na	na	na	20.5969	na	21.7381	AT3G57150.1	AT3G57150	29.2.2.3.1	protein.synthesis.ribosome biogenesis.Pre-rRNA processing and modifications.snoRNPs	Symbols: NAP57, AtNAP57, CBF5, AtCBF5 | NAP57 (Arabidopsis thaliana homologue of NAP57); pseudouridine synthase | chr3:21153973-21156009 REVERSE	29	29.2	nucleus	N	N	Protein
DKLSEITQAIDDDD(pT)DDESVVPTSGELK	na	na	na	na	na	23.1075	AT2G34970.1	AT2G34970	29.2.3	protein.synthesis.initiation	eIF4-gamma/eIF5/eIF2-epsilon domain-containing protein | chr2:14746307-14748781 FORWARD	29	29.2	cytosol	C	C	Protein
DLLTLDEK(pS)PR	na	na	na	na	na	19.5389	AT5G15200.2	AT5G15200	29.2.1.2.1.9	protein.synthesis.ribosomal protein.eukaryotic.40S subunit.S9	40S ribosomal protein S9 (RPS9B) | chr5:4934883-4936408 REVERSE	29	29.2.1.2	cytosol	C	C	Protein
DLSDF(pS)PK	na	na	17.6211	19.8548	na	22.4768	AT2G23140.2	AT2G23140	29.5.11.4.2	protein.degradation.ubiquitin.E3.RING	binding / ubiquitin-protein ligase | chr2:9845694-9849164 REVERSE	29	29.5.11.4	cytosol	C	C	Protein
DPQRL(pS)P	na	na	na	18.4183	na	21.6302	AT4G31180.2	AT4G31180	29.1.12	protein.aa activation.aspartate-tRNA ligase	aspartyl-tRNA synthetase, putative / aspartate--tRNA ligase, putative | chr4:15155879-15159589 FORWARD	29	29.1	cytosol	C	C	Protein
DRR(pS)ESLAK	na	na	na	na	na	23.6426	AT4G31700.2	AT4G31700	29.2.1.2.1.6	protein.synthesis.ribosomal protein.eukaryotic.40S subunit.S6	Symbols: RPS6 | RPS6 (RIBOSOMAL PROTEIN S6); structural constituent of ribosome | chr4:15346072-15347727 REVERSE	29	29.2.1.2	cytosol	C	C	Protein
DTEAAVDAEDE(pS)AAEK	na	na	na	na	na	21.2853	AT3G57150.1	AT3G57150	29.2.2.3.1	protein.synthesis.ribosome biogenesis.Pre-rRNA processing and modifications.snoRNPs	Symbols: NAP57, AtNAP57, CBF5, AtCBF5 | NAP57 (Arabidopsis thaliana homologue of NAP57); pseudouridine synthase | chr3:21153973-21156009 REVERSE	29	29.2	nucleus	N	N	Protein
DTEAAVDAEDE(pS)AAEKSEK	na	na	na	na	na	22.1069	AT3G57150.1	AT3G57150	29.2.2.3.1	protein.synthesis.ribosome biogenesis.Pre-rRNA processing and modifications.snoRNPs	Symbols: NAP57, AtNAP57, CBF5, AtCBF5 | NAP57 (Arabidopsis thaliana homologue of NAP57); pseudouridine synthase | chr3:21153973-21156009 REVERSE	29	29.2	nucleus	N	N	Protein
DTEAAVDAEDESAAEK(pS)EK	na	na	na	na	na	21.7039	AT3G57150.1	AT3G57150	29.2.2.3.1	protein.synthesis.ribosome biogenesis.Pre-rRNA processing and modifications.snoRNPs	Symbols: NAP57, AtNAP57, CBF5, AtCBF5 | NAP57 (Arabidopsis thaliana homologue of NAP57); pseudouridine synthase | chr3:21153973-21156009 REVERSE	29	29.2	nucleus	N	N	Protein
EDL(pS)DVETS	na	na	na	na	na	21.9968	AT1G25260.1	AT1G25260	29.2.1.2.2.80	protein.synthesis.ribosomal protein.eukaryotic.60S subunit.P0	acidic ribosomal protein P0-related | chr1:8853959-8855872 REVERSE	29	29.2.1.2	cytosol	C	C	Protein
EDLSELYREDL(pS)DVETS	na	na	na	na	na	22.1902	AT1G25260.1	AT1G25260	29.2.1.2.2.80	protein.synthesis.ribosomal protein.eukaryotic.60S subunit.P0	acidic ribosomal protein P0-related | chr1:8853959-8855872 REVERSE	29	29.2.1.2	cytosol	C	C	Protein
EEKEE(pS)DDD(oxM)GFSLFE	na	na	na	na	na	22.7385	AT2G27720.1	AT2G27720	29.2.1.2.2.82	protein.synthesis.ribosomal protein.eukaryotic.60S subunit.P2	60S acidic ribosomal protein P2 (RPP2A) | chr2:11818696-11819578 FORWARD	29	29.2.1.2	cytosol	C	C	Protein
EEKEE(pS)DDDMGFSLFE	na	na	na	na	na	22.6732	AT2G27720.1	AT2G27720	29.2.1.2.2.82	protein.synthesis.ribosomal protein.eukaryotic.60S subunit.P2	60S acidic ribosomal protein P2 (RPP2A) | chr2:11818696-11819578 FORWARD	29	29.2.1.2	cytosol	C	C	Protein
EEKKDEPAEE(pS)DGDLGFGLFD	na	na	na	na	na	23.5715	AT4G00810.2	AT4G00810	29.2.1.2.2.81	protein.synthesis.ribosomal protein.eukaryotic.60S subunit.P1	60S acidic ribosomal protein P1 (RPP1B) | chr4:345952-347184 REVERSE	29	29.2.1.2	cytosol	C	C	Protein
EE(pS)DDD(oxM)GFSLFE	na	na	na	na	na	na	AT2G27720.1	AT2G27720	29.2.1.2.2.82	protein.synthesis.ribosomal protein.eukaryotic.60S subunit.P2	60S acidic ribosomal protein P2 (RPP2A) | chr2:11818696-11819578 FORWARD	29	29.2.1.2	cytosol	C	C	Protein
EE(pS)DDDMGFSLFE	na	na	na	na	na	24.1831	AT2G27720.1	AT2G27720	29.2.1.2.2.82	protein.synthesis.ribosomal protein.eukaryotic.60S subunit.P2	60S acidic ribosomal protein P2 (RPP2A) | chr2:11818696-11819578 FORWARD	29	29.2.1.2	cytosol	C	C	Protein
EEVIEEVA(pS)PK	na	na	na	na	21.0235	22.1287	AT3G57150.1	AT3G57150	29.2.2.3.1	protein.synthesis.ribosome biogenesis.Pre-rRNA processing and modifications.snoRNPs	Symbols: NAP57, AtNAP57, CBF5, AtCBF5 | NAP57 (Arabidopsis thaliana homologue of NAP57); pseudouridine synthase | chr3:21153973-21156009 REVERSE	29	29.2	nucleus	N	N	Protein
EGA(pS)PSRPASALGAS(pS)PGISGNGYGLDAR	na	na	na	na	na	22.0768	AT2G23140.2	AT2G23140	29.5.11.4.2	protein.degradation.ubiquitin.E3.RING	binding / ubiquitin-protein ligase | chr2:9845694-9849164 REVERSE	29	29.5.11.4	cytosol	C	C	Protein
EGA(pS)PSRPASALGASSPGISGNGYGLDAR	na	na	na	na	na	21.3594	AT2G23140.2	AT2G23140	29.5.11.4.2	protein.degradation.ubiquitin.E3.RING	binding / ubiquitin-protein ligase | chr2:9845694-9849164 REVERSE	29	29.5.11.4	cytosol	C	C	Protein
EGDSMQVD(pS)PAAVEK	na	na	na	na	na	20.7796	AT2G32730.1	AT2G32730	29.5.11.20	protein.degradation.ubiquitin.proteasom	26S proteasome regulatory subunit, putative | chr2:13880046-13885736 FORWARD	29	29.5.11.2	cytosol,nucleus	C,N	C	Protein
ELDSSSEAVSGNSDKVGADDL(pS)DSEK	na	na	na	na	na	22.766	AT4G02510.1	AT4G02510	29.3.3	protein.targeting.chloroplast	Symbols: TOC159, TOC86, PPI2, TOC160, ATTOC159 | TOC159 (TRANSLOCON AT THE OUTER ENVELOPE MEMBRANE OF CHLOROPLASTS 159); transmembrane receptor | chr4:1104766-1109600 FORWARD	29	29.3.3	plastid	P	P	Protein
ESSSEDD(pS)SSEDEPAKKPAAK	na	na	na	na	19.8701	21.3268	AT1G48920.1	AT1G48920	29.2.2.3.1	protein.synthesis.ribosome biogenesis.Pre-rRNA processing and modifications.snoRNPs	Symbols: ATNUC-L1, PARL1 | ATNUC-L1; nucleic acid binding / nucleotide binding | chr1:18098095-18101623 FORWARD	29	29.2	nucleus	N	N	Protein
ETENPDKDDVF(pS)DNEGDSTGPTK	na	na	na	na	na	22.0073	AT3G19420.1	AT3G19420	29.4	protein.postranslational modification	Symbols: ATPEN2 | ATPEN2 (ARABIDOPSIS THALIANA PTEN 2); phosphatase/ protein tyrosine phosphatase | chr3:6731376-6735623 FORWARD	29	29.4	cytosol	C	C	Protein
FDLSSAD(pS)PPSK	na	na	na	na	na	20.0658	AT1G71860.2	AT1G71860	29.4	protein.postranslational modification	Symbols: PTP1, ATPTP1 | PTP1 (PROTEIN TYROSINE PHOSPHATASE 1); protein tyrosine phosphatase | chr1:27026711-27029092 FORWARD	29	29.4	plasma membrane	PM	PM	Protein
FFTQVGSESEDE(pS)DYEVEVNEVQNDDVNNR	na	na	na	na	na	21.144	AT3G56150.2	AT3G56150	29.2.3	protein.synthesis.initiation	Symbols: EIF3C, ATEIF3C-1, EIF3C-1, ATTIF3C1, TIF3C1 | EIF3C (EUKARYOTIC TRANSLATION INITIATION FACTOR 3C); translation initiation factor | chr3:20833584-20837157 REVERSE	29	29.2	cytosol,nucleus	C,N	C	Protein
F(pS)ADRVDAQDNSSEAR	na	na	18.5656	21.9055	22.4066	23.6708	AT2G45140.1	AT2G45140	29.3.4.1	protein.targeting.secretory pathway.ER	Symbols: PVA12 | PVA12 (PLANT VAP HOMOLOG 12); structural molecule | chr2:18610806-18613290 FORWARD	29	29.3.4	endoplasmic reticulum	ER	ER+G	Protein
FSSLSLLP(pS)QTSPK	na	na	na	na	na	22.5098	AT3G55270.1	AT3G55270	29.4	protein.postranslational modification	Symbols: MKP1, ATMKP1 | MKP1 (MITOGEN-ACTIVATED PROTEIN KINASE PHOSPHATASE 1); MAP kinase tyrosine/serine/threonine phosphatase | chr3:20496081-20500019 FORWARD	29	29.4	cytosol	C	C	Protein
FSSLSLLP(pS)QTSPKESR	na	na	na	21.6232	na	na	AT3G55270.1	AT3G55270	29.4	protein.postranslational modification	Symbols: MKP1, ATMKP1 | MKP1 (MITOGEN-ACTIVATED PROTEIN KINASE PHOSPHATASE 1); MAP kinase tyrosine/serine/threonine phosphatase | chr3:20496081-20500019 FORWARD	29	29.4	cytosol	C	C	Protein
FSSLSLLPSQ(pT)SPKESR	na	na	17.8721	na	20.8069	na	AT3G55270.1	AT3G55270	29.4	protein.postranslational modification	Symbols: MKP1, ATMKP1 | MKP1 (MITOGEN-ACTIVATED PROTEIN KINASE PHOSPHATASE 1); MAP kinase tyrosine/serine/threonine phosphatase | chr3:20496081-20500019 FORWARD	29	29.4	cytosol	C	C	Protein
FSSLSLLPSQT(pS)PK	na	na	na	20.6741	22.0129	21.9348	AT3G55270.1	AT3G55270	29.4	protein.postranslational modification	Symbols: MKP1, ATMKP1 | MKP1 (MITOGEN-ACTIVATED PROTEIN KINASE PHOSPHATASE 1); MAP kinase tyrosine/serine/threonine phosphatase | chr3:20496081-20500019 FORWARD	29	29.4	cytosol	C	C	Protein
FSSLSLLPSQT(pS)PKESR	na	na	na	na	na	21.0919	AT3G55270.1	AT3G55270	29.4	protein.postranslational modification	Symbols: MKP1, ATMKP1 | MKP1 (MITOGEN-ACTIVATED PROTEIN KINASE PHOSPHATASE 1); MAP kinase tyrosine/serine/threonine phosphatase | chr3:20496081-20500019 FORWARD	29	29.4	cytosol	C	C	Protein
GFDASL(pS)EDDIKNTLR	na	na	na	na	na	21.2578	AT1G48920.1	AT1G48920	29.2.2.3.1	protein.synthesis.ribosome biogenesis.Pre-rRNA processing and modifications.snoRNPs	Symbols: ATNUC-L1, PARL1 | ATNUC-L1; nucleic acid binding / nucleotide binding | chr1:18098095-18101623 FORWARD	29	29.2	nucleus	N	N	Protein
GLLNQH(pT)P(pS)PSAR	na	na	na	19.5784	na	21.4327	AT1G27750.1	AT1G27750	29.5.11	protein.degradation.ubiquitin	nucleic acid binding | chr1:9657385-9661958 FORWARD	29	29.5.11	nucleus	N	N	Protein
G(pS)DTEAEKSIQK	na	18.4347	19.7846	21.5758	21.0888	22.5145	AT5G08180.2	AT5G08180	29.2.1.2.2.1730	protein.synthesis.ribosomal protein.eukaryotic.60S subunit.L7/L30/S12	ribosomal protein L7Ae/L30e/S12e/Gadd45 family protein | chr5:2631654-2633455 REVERSE	29	29.2.1.2	nucleus	N	N	Protein
G(pS)DTEAEKSIQKEK	19.4399	20.2294	21.0935	18.7509	na	na	AT5G08180.2	AT5G08180	29.2.1.2.2.1730	protein.synthesis.ribosomal protein.eukaryotic.60S subunit.L7/L30/S12	ribosomal protein L7Ae/L30e/S12e/Gadd45 family protein | chr5:2631654-2633455 REVERSE	29	29.2.1.2	nucleus	N	N	Protein
GSSSDIVPDR(pS)PADDVAPVTDTK	na	na	na	na	20.0864	21.1366	AT1G18950.1	AT1G18950	29.1	protein.aa activation	aminoacyl-tRNA synthetase family | chr1:6546399-6551887 FORWARD	29	29.1	nucleus	N	N	Protein
GVNTFLQP(pS)PNR	na	na	na	na	na	21.1873	AT3G55270.1	AT3G55270	29.4	protein.postranslational modification	Symbols: MKP1, ATMKP1 | MKP1 (MITOGEN-ACTIVATED PROTEIN KINASE PHOSPHATASE 1); MAP kinase tyrosine/serine/threonine phosphatase | chr3:20496081-20500019 FORWARD	29	29.4	cytosol	C	C	Protein
HDDSSD(pS)PAPVTTKK	na	na	19.035	20.7604	na	22.4717	AT3G57150.1	AT3G57150	29.2.2.3.1	protein.synthesis.ribosome biogenesis.Pre-rRNA processing and modifications.snoRNPs	Symbols: NAP57, AtNAP57, CBF5, AtCBF5 | NAP57 (Arabidopsis thaliana homologue of NAP57); pseudouridine synthase | chr3:21153973-21156009 REVERSE	29	29.2	nucleus	N	N	Protein
IALPPP(pT)YATQS(oxM)RNSPR	na	na	na	21.1355	21.9526	na	AT1G67800.4	AT1G67800	29.5.11.4.2	protein.degradation.ubiquitin.E3.RING	copine-related | chr1:25420780-25423403 REVERSE	29	29.5.11.4	nucleus	N	N	Protein
IDGQIV(pT)DSDEDVDTEDEGEEK	na	na	na	20.2824	20.4146	21.9385	AT4G02510.1	AT4G02510	29.3.3	protein.targeting.chloroplast	Symbols: TOC159, TOC86, PPI2, TOC160, ATTOC159 | TOC159 (TRANSLOCON AT THE OUTER ENVELOPE MEMBRANE OF CHLOROPLASTS 159); transmembrane receptor | chr4:1104766-1109600 FORWARD	29	29.3.3	plastid	P	P	Protein
IDGQIVTDSDEDVD(pT)EDEGEEK	na	na	na	na	na	22.0045	AT4G02510.1	AT4G02510	29.3.3	protein.targeting.chloroplast	Symbols: TOC159, TOC86, PPI2, TOC160, ATTOC159 | TOC159 (TRANSLOCON AT THE OUTER ENVELOPE MEMBRANE OF CHLOROPLASTS 159); transmembrane receptor | chr4:1104766-1109600 FORWARD	29	29.3.3	plastid	P	P	Protein
IDLDKPEVEDDDDNEDDD(pS)DDDDKDDDEADGLDGEAGGK	na	na	na	na	na	na	AT3G12390.1	AT3G12390	29.2.4	protein.synthesis.elongation	nascent polypeptide associated complex alpha chain protein, putative / alpha-NAC, putative | chr3:3942257-3943809 FORWARD	29	29.2	nucleus	N	N	Protein
IDPNQIPRPGSS(pS)SPTVFETR	na	na	19.4674	20.2928	na	20.4995	AT4G32640.2	AT4G32640	29.3.4.2	protein.targeting.secretory pathway.golgi	protein binding / zinc ion binding | chr4:15742032-15750862 FORWARD	29	29.3.4	cytosol	C	C	Protein
IGVYSK(pT)R(pT)DR	na	na	na	na	na	22.6557	AT1G15590.2	AT1G15590	29.5.11.4.2	protein.degradation.ubiquitin.E3.RING	FUNCTIONS IN: molecular_function unknown; INVOLVED IN: biological_process unknown; LOCATED IN: cellular_component unknown; BEST Arabidopsis thaliana protein match is: zinc finger (C3HC4-type RING finger) family protein (TAIR:AT1G80400.1); Has 118 Blast hits to 117 proteins in 7 species: Archae - 0; Bacteria - 0; Metazoa - 0; Fungi - 0; Plants - 118; Viruses - 0; Other Eukaryotes - 0 (source: NCBI…	29	29.5.11.4	nucleus	N	N	Protein
II(oxM)DPEK(pS)EDDDESSSSSSSSR	na	na	19.2209	21.6072	22.0625	22.923	AT2G01470.1	AT2G01470	29.5	protein.degradation	Symbols: STL2P, ATSEC12 | STL2P (SEC12P-LIKE 2 PROTEIN); nucleotide binding | chr2:211970-214472 REVERSE	29	29.5	endoplasmic reticulum	ER	ER+G	Protein
II(oxM)DPEKSEDDDES(pS)SSSSSSR	na	na	na	21.3967	21.4503	na	AT2G01470.1	AT2G01470	29.5	protein.degradation	Symbols: STL2P, ATSEC12 | STL2P (SEC12P-LIKE 2 PROTEIN); nucleotide binding | chr2:211970-214472 REVERSE	29	29.5	endoplasmic reticulum	ER	ER+G	Protein
II(oxM)DPEKSEDDDESS(pS)SSSSSR	na	na	18.4502	21.0049	na	22.2525	AT2G01470.1	AT2G01470	29.5	protein.degradation	Symbols: STL2P, ATSEC12 | STL2P (SEC12P-LIKE 2 PROTEIN); nucleotide binding | chr2:211970-214472 REVERSE	29	29.5	endoplasmic reticulum	ER	ER+G	Protein
IIMDPEK(pS)EDDDESSSSSSSSR	na	na	na	20.4927	na	21.9205	AT2G01470.1	AT2G01470	29.5	protein.degradation	Symbols: STL2P, ATSEC12 | STL2P (SEC12P-LIKE 2 PROTEIN); nucleotide binding | chr2:211970-214472 REVERSE	29	29.5	endoplasmic reticulum	ER	ER+G	Protein
IIMDPEKSEDDDES(pS)SSSSSSR	na	na	na	na	na	21.9747	AT2G01470.1	AT2G01470	29.5	protein.degradation	Symbols: STL2P, ATSEC12 | STL2P (SEC12P-LIKE 2 PROTEIN); nucleotide binding | chr2:211970-214472 REVERSE	29	29.5	endoplasmic reticulum	ER	ER+G	Protein
IIMDPEKSEDDDESS(pS)SSSSSR	na	na	na	21.1028	na	20.7281	AT2G01470.1	AT2G01470	29.5	protein.degradation	Symbols: STL2P, ATSEC12 | STL2P (SEC12P-LIKE 2 PROTEIN); nucleotide binding | chr2:211970-214472 REVERSE	29	29.5	endoplasmic reticulum	ER	ER+G	Protein
ISEVVVDK(pS)VE	na	na	na	na	na	na	AT3G57490.1	AT3G57490	29.2.1.2.1.2	protein.synthesis.ribosomal protein.eukaryotic.40S subunit.S2	40S ribosomal protein S2 (RPS2D) | chr3:21279666-21280948 REVERSE	29	29.2.1.2	cytosol	C	C	Protein
ISGVSAEGSGVIVEGSAPITEEAVA(pT)PPAADSK	na	na	na	na	na	21.4229	AT1G30230.1	AT1G30230	29.2.4	protein.synthesis.elongation	elongation factor 1-beta / EF-1-beta | chr1:10638914-10640782 FORWARD	29	29.2	cytosol	C	C	Protein
ITFDN(pS)DDED	16.7126	na	18.9704	20.9325	20.559	23.5535	AT1G31970.1	AT1G31970	29.2.2.3.5	protein.synthesis.ribosome biogenesis.Pre-rRNA processing and modifications.DExD-box helicases	Symbols: STRS1 | STRS1 (STRESS RESPONSE SUPPRESSOR 1); ATP binding / ATP-dependent helicase/ helicase/ nucleic acid binding | chr1:11479866-11482890 FORWARD	29	29.2	nucleus	N	N	Protein
KDEPAEE(pS)DGDLGFGLFD	18.9983	17.9696	18.2416	22.0695	23.2237	25.931	AT1G01100.4	AT1G01100	29.2.1.2.2.81	protein.synthesis.ribosomal protein.eukaryotic.60S subunit.P1	60S acidic ribosomal protein P1 (RPP1A) | chr1:50090-51108 REVERSE	29	29.2.1.2	cytosol	C	C	Protein
KEEKEE(pS)DDD(oxM)GFSLFE	21.2779	21.0481	21.89	26.204	26.7739	28.3779	AT2G27720.1	AT2G27720	29.2.1.2.2.82	protein.synthesis.ribosomal protein.eukaryotic.60S subunit.P2	60S acidic ribosomal protein P2 (RPP2A) | chr2:11818696-11819578 FORWARD	29	29.2.1.2	cytosol	C	C	Protein
KEEKEE(pS)DDDMGFSLFE	20.5328	20.2055	19.9588	23.8898	25.5325	27.9761	AT2G27720.1	AT2G27720	29.2.1.2.2.82	protein.synthesis.ribosomal protein.eukaryotic.60S subunit.P2	60S acidic ribosomal protein P2 (RPP2A) | chr2:11818696-11819578 FORWARD	29	29.2.1.2	cytosol	C	C	Protein
KEE(pS)DEEDYEGGFGLFDEE	na	na	na	na	na	na	AT3G11250.1	AT3G11250	29.2.1.2.2.80	protein.synthesis.ribosomal protein.eukaryotic.60S subunit.P0	60S acidic ribosomal protein P0 (RPP0C) | chr3:3521357-3523001 FORWARD	29	29.2.1.2	cytosol	C	C	Protein
KEE(pS)EEEEGDFGFDLFG	na	na	na	na	na	20.7122	AT5G57290.3	AT5G57290	29.2.1.2.2.83	protein.synthesis.ribosomal protein.eukaryotic.60S subunit.P3	60S acidic ribosomal protein P3 (RPP3B) | chr5:23206802-23207926 REVERSE	29	29.2.1.2	cytosol	C	C	Protein
KHDD(pS)SDSPAPVTTK	na	na	na	na	na	21.0326	AT3G57150.1	AT3G57150	29.2.2.3.1	protein.synthesis.ribosome biogenesis.Pre-rRNA processing and modifications.snoRNPs	Symbols: NAP57, AtNAP57, CBF5, AtCBF5 | NAP57 (Arabidopsis thaliana homologue of NAP57); pseudouridine synthase | chr3:21153973-21156009 REVERSE	29	29.2	nucleus	N	N	Protein
KHDDSSD(pS)PAPVTTK	na	na	na	19.2733	19.3864	21.4144	AT3G57150.1	AT3G57150	29.2.2.3.1	protein.synthesis.ribosome biogenesis.Pre-rRNA processing and modifications.snoRNPs	Symbols: NAP57, AtNAP57, CBF5, AtCBF5 | NAP57 (Arabidopsis thaliana homologue of NAP57); pseudouridine synthase | chr3:21153973-21156009 REVERSE	29	29.2	nucleus	N	N	Protein
KHDDSSD(pS)PAPVTTKK	na	na	21.854	23.097	23.0317	na	AT3G57150.1	AT3G57150	29.2.2.3.1	protein.synthesis.ribosome biogenesis.Pre-rRNA processing and modifications.snoRNPs	Symbols: NAP57, AtNAP57, CBF5, AtCBF5 | NAP57 (Arabidopsis thaliana homologue of NAP57); pseudouridine synthase | chr3:21153973-21156009 REVERSE	29	29.2	nucleus	N	N	Protein
KHNVKAGENA(pS)AEE	21.5346	21.7851	20.629	na	22.1424	na	AT3G06700.3	AT3G06700	29.2.1.2.2.29	protein.synthesis.ribosomal protein.eukaryotic.60S subunit.L29	60S ribosomal protein L29 (RPL29A) | chr3:2117347-2118007 REVERSE	29	29.2.1.2	cytosol,nucleus	C,N	C	Protein
KKDEPAEE(pS)DGDLGFGLFD	21.5111	20.3313	21.6801	25.2135	26.3728	29.0664	AT1G01100.4	AT1G01100	29.2.1.2.2.81	protein.synthesis.ribosomal protein.eukaryotic.60S subunit.P1	60S acidic ribosomal protein P1 (RPP1A) | chr1:50090-51108 REVERSE	29	29.2.1.2	cytosol	C	C	Protein
KKEE(pS)EEEEGDFGFDLFG	na	na	na	na	na	22.4843	AT5G57290.3	AT5G57290	29.2.1.2.2.83	protein.synthesis.ribosomal protein.eukaryotic.60S subunit.P3	60S acidic ribosomal protein P3 (RPP3B) | chr5:23206802-23207926 REVERSE	29	29.2.1.2	cytosol	C	C	Protein
KK(pS)SDVEMVDAEK	na	na	na	20.2698	20.1178	na	AT1G48920.1	AT1G48920	29.2.2.3.1	protein.synthesis.ribosome biogenesis.Pre-rRNA processing and modifications.snoRNPs	Symbols: ATNUC-L1, PARL1 | ATNUC-L1; nucleic acid binding / nucleotide binding | chr1:18098095-18101623 FORWARD	29	29.2	nucleus	N	N	Protein
KQYEDVEDEEEIG(pS)DDDLTR	na	na	na	na	na	22.2459	AT5G14050.1	AT5G14050	29.2.2.3.4	protein.synthesis.ribosome biogenesis.Pre-rRNA processing and modifications.WD-repeat proteins	transducin family protein / WD-40 repeat family protein | chr5:4533261-4535301 FORWARD	29	29.2	nucleus	N	N	Protein
K(pS)SPSTSGKQEDILK	na	19.3997	20.3355	21.1862	na	na	AT4G38600.2	AT4G38600	29.5.11.4.1	protein.degradation.ubiquitin.E3.HECT	Symbols: KAK, UPL3 | KAK (KAKTUS); ubiquitin-protein ligase | chr4:18041031-18049292 REVERSE	29	29.5.11.4	nucleus	N	N	Protein
KS(oxM)IPQNLG(pS)FKEESSK	na	na	19.8969	23.7613	24.9707	23.0342	AT1G72160.1	AT1G72160	29.3.4.99	protein.targeting.secretory pathway.unspecified	SEC14 cytosolic factor family protein / phosphoglyceride transfer family protein | chr1:27153581-27155664 REVERSE	29	29.3.4	cytosol	C	C	Protein
KS(pS)PSTSGKQEDILK	na	na	na	22.2233	21.974	na	AT4G38600.2	AT4G38600	29.5.11.4.1	protein.degradation.ubiquitin.E3.HECT	Symbols: KAK, UPL3 | KAK (KAKTUS); ubiquitin-protein ligase | chr4:18041031-18049292 REVERSE	29	29.5.11.4	nucleus	N	N	Protein
KVVEGD(pS)AEEDENKLPVEDIVSSR	na	na	na	20.9824	21.0248	21.0915	AT4G02510.1	AT4G02510	29.3.3	protein.targeting.chloroplast	Symbols: TOC159, TOC86, PPI2, TOC160, ATTOC159 | TOC159 (TRANSLOCON AT THE OUTER ENVELOPE MEMBRANE OF CHLOROPLASTS 159); transmembrane receptor | chr4:1104766-1109600 FORWARD	29	29.3.3	plastid	P	P	Protein
KYVEDLESGFS(pS)DVESK	na	na	na	na	na	na	AT3G18480.1	AT3G18480	29.3.4.2	protein.targeting.secretory pathway.golgi	Symbols: AtCASP | AtCASP (Arabidopsis thaliana CCAAT-displacement protein alternatively spliced product) | chr3:6336736-6341788 FORWARD	29	29.3.4	golgi	G	ER+G	Protein
LDASRPA(pS)SDKNNDSDAK	na	na	na	19.4509	19.2918	21.822	AT4G30890.3	AT4G30890	29.5.11.5	protein.degradation.ubiquitin.ubiquitin protease	Symbols: UBP24 | UBP24 (UBIQUITIN-SPECIFIC PROTEASE 24); ubiquitin thiolesterase/ ubiquitin-specific protease | chr4:15036096-15039263 REVERSE	29	29.5.11.5	nucleus	N	N	Protein
LIHPLPPAI(pT)SPET(pS)PER	na	na	na	na	na	22.0186	AT2G27210.2	AT2G27210	29.5.11.4.3.2	protein.degradation.ubiquitin.E3.SCF.FBOX	Symbols: BSL3 | kelch repeat-containing serine/threonine phosphoesterase family protein | chr2:11629919-11636708 FORWARD	29	29.5.11.4	nucleus	N	N	Protein
LIHPLPPAI(pT)SPETSPER	na	na	na	na	na	na	AT2G27210.2	AT2G27210	29.5.11.4.3.2	protein.degradation.ubiquitin.E3.SCF.FBOX	Symbols: BSL3 | kelch repeat-containing serine/threonine phosphoesterase family protein | chr2:11629919-11636708 FORWARD	29	29.5.11.4	nucleus	N	N	Protein
LIHPLPPAIT(pS)PET(pS)PER	na	na	na	na	na	20.791	AT2G27210.2	AT2G27210	29.5.11.4.3.2	protein.degradation.ubiquitin.E3.SCF.FBOX	Symbols: BSL3 | kelch repeat-containing serine/threonine phosphoesterase family protein | chr2:11629919-11636708 FORWARD	29	29.5.11.4	nucleus	N	N	Protein
LIHPLPPAL(pS)SPETSPER	na	na	na	na	na	na	AT1G08420.2	AT1G08420	29.4	protein.postranslational modification	Symbols: BSL2 | kelch repeat-containing protein / serine/threonine phosphoesterase family protein | chr1:2649773-2657061 FORWARD	29	29.4	nucleus	N	N	Protein
LIHPLPPALS(pS)PE(pT)SPER	na	na	na	na	na	na	AT1G08420.2	AT1G08420	29.4	protein.postranslational modification	Symbols: BSL2 | kelch repeat-containing protein / serine/threonine phosphoesterase family protein | chr1:2649773-2657061 FORWARD	29	29.4	nucleus	N	N	Protein
LIHPLPPALS(pS)PET(pS)PER	na	na	na	na	na	22.1688	AT1G08420.2	AT1G08420	29.4	protein.postranslational modification	Symbols: BSL2 | kelch repeat-containing protein / serine/threonine phosphoesterase family protein | chr1:2649773-2657061 FORWARD	29	29.4	nucleus	N	N	Protein
LIHPLPPALS(pS)PETSPER	na	na	na	na	na	20.6661	AT1G08420.2	AT1G08420	29.4	protein.postranslational modification	Symbols: BSL2 | kelch repeat-containing protein / serine/threonine phosphoesterase family protein | chr1:2649773-2657061 FORWARD	29	29.4	nucleus	N	N	Protein
LILFGGATALEGNSGGTG(pT)PTSAGSAGIR	na	na	na	na	na	21.658	AT2G27210.2	AT2G27210	29.5.11.4.3.2	protein.degradation.ubiquitin.E3.SCF.FBOX	Symbols: BSL3 | kelch repeat-containing serine/threonine phosphoesterase family protein | chr2:11629919-11636708 FORWARD	29	29.5.11.4	nucleus	N	N	Protein
LINL(pS)PR	na	na	na	18.8472	20.1177	21.6456	AT5G19280.1	AT5G19280	29.4	protein.postranslational modification	Symbols: KAPP, RAG1 | KAPP (KINASE ASSOCIATED PROTEIN PHOSPHATASE); phosphoprotein phosphatase/ protein kinase binding / protein serine/threonine phosphatase | chr5:6488319-6493439 FORWARD	29	29.4	plasma membrane	PM	PM	Protein
LLEDIGDESEAQAE(pS)EED	na	na	na	na	na	22.1071	AT3G27530.1	AT3G27530	29.3.4.2	protein.targeting.secretory pathway.golgi	Symbols: GC6 | GC6 (golgin candidate 6); binding / protein transporter | chr3:10193569-10200013 REVERSE	29	29.3.4	golgi	G	ER+G	Protein
LLEDS(pS)SPDRLSDATVNTVADSR	na	na	na	na	na	21.2613	AT3G58460.1	AT3G58460	29.5.11.3	protein.degradation.ubiquitin.E2	Symbols: ATRBL15 | ATRBL15 (ARABIDOPSIS RHOMBOID-LIKE PROTEIN 15) | chr3:21623179-21626448 REVERSE	29	29.5.11.3	plasma membrane	PM	PM	Protein
LLEDSS(pS)PDRLSDATVNTVADSR	na	na	na	na	19.9138	22.5281	AT3G58460.1	AT3G58460	29.5.11.3	protein.degradation.ubiquitin.E2	Symbols: ATRBL15 | ATRBL15 (ARABIDOPSIS RHOMBOID-LIKE PROTEIN 15) | chr3:21623179-21626448 REVERSE	29	29.5.11.3	plasma membrane	PM	PM	Protein
LLEDSSSPDRL(pS)DATVNTVADSR	na	na	na	na	na	20.9775	AT3G58460.1	AT3G58460	29.5.11.3	protein.degradation.ubiquitin.E2	Symbols: ATRBL15 | ATRBL15 (ARABIDOPSIS RHOMBOID-LIKE PROTEIN 15) | chr3:21623179-21626448 REVERSE	29	29.5.11.3	plasma membrane	PM	PM	Protein
L(oxM)YAA(pS)DNEEDV(oxM)QDVKEDSAK	na	na	na	na	20.731	21.9223	AT1G80680.1	AT1G80680	29.3.1	protein.targeting.nucleus	Symbols: SAR3, MOS3, PRE, NUP96 | SAR3 (SUPPRESSOR OF AUXIN RESISTANCE 3); porin | chr1:30324008-30328769 FORWARD	29	29.3.1	nucleus	N	N	Protein
LP(pS)PSLTPSEVSESTQDALPTETETLEK	na	na	na	na	na	21.1977	AT1G72160.1	AT1G72160	29.3.4.99	protein.targeting.secretory pathway.unspecified	SEC14 cytosolic factor family protein / phosphoglyceride transfer family protein | chr1:27153581-27155664 REVERSE	29	29.3.4	cytosol	C	C	Protein
LPSP(pS)LTPSEVSESTQDALPTETETLEK	na	na	na	na	na	21.5659	AT1G72160.1	AT1G72160	29.3.4.99	protein.targeting.secretory pathway.unspecified	SEC14 cytosolic factor family protein / phosphoglyceride transfer family protein | chr1:27153581-27155664 REVERSE	29	29.3.4	cytosol	C	C	Protein
L(pS)SAAAKPSVTA	na	na	na	22.2981	22.4699	23.4366	AT4G31700.2	AT4G31700	29.2.1.2.1.6	protein.synthesis.ribosomal protein.eukaryotic.40S subunit.S6	Symbols: RPS6 | RPS6 (RIBOSOMAL PROTEIN S6); structural constituent of ribosome | chr4:15346072-15347727 REVERSE	29	29.2.1.2	cytosol	C	C	Protein
L(pS)SAPAKPVAA	na	na	na	21.0581	21.7225	23.0569	AT5G10360.2	AT5G10360	29.2.1.2.1.6	protein.synthesis.ribosomal protein.eukaryotic.40S subunit.S6	Symbols: EMB3010 | EMB3010 (embryo defective 3010); structural constituent of ribosome | chr5:3258474-3260234 REVERSE	29	29.2.1.2	cytosol	C	C	Protein
LSEITQAIDDDD(pT)DDESVVPTSGELK	na	na	na	na	na	22.6141	AT2G34970.1	AT2G34970	29.2.3	protein.synthesis.initiation	eIF4-gamma/eIF5/eIF2-epsilon domain-containing protein | chr2:14746307-14748781 FORWARD	29	29.2	cytosol	C	C	Protein
LS(pS)AAAKPSVTA	na	na	20.292	21.3229	na	20.9769	AT4G31700.2	AT4G31700	29.2.1.2.1.6	protein.synthesis.ribosomal protein.eukaryotic.40S subunit.S6	Symbols: RPS6 | RPS6 (RIBOSOMAL PROTEIN S6); structural constituent of ribosome | chr4:15346072-15347727 REVERSE	29	29.2.1.2	cytosol	C	C	Protein
LS(pS)PTGEAEEMEK	na	na	na	20.0922	19.5269	21.5241	AT1G09730.2	AT1G09730	29.5.3	protein.degradation.cysteine protease	Ulp1 protease family protein | chr1:3147667-3154236 REVERSE	29	29.5.3	nucleus	N	N	Protein
LVDEDAESSGRQ(pS)PATYTR	na	na	na	21.023	20.2168	21.3956	AT1G12930.1	AT1G12930	29.3.1	protein.targeting.nucleus	importin-related | chr1:4398375-4405605 REVERSE	29	29.3.1	cytosol,nucleus	C,N	C	Protein
LVLFGGATALEGNSGGTG(pT)PTSAGSAGIR	na	na	na	na	na	22.4607	AT1G08420.2	AT1G08420	29.4	protein.postranslational modification	Symbols: BSL2 | kelch repeat-containing protein / serine/threonine phosphoesterase family protein | chr1:2649773-2657061 FORWARD	29	29.4	nucleus	N	N	Protein
NAGL(pS)SSSLK	na	na	na	na	na	21.3146	AT5G23720.2	AT5G23720	29.4	protein.postranslational modification	Symbols: PHS1 | PHS1 (PROPYZAMIDE-HYPERSENSITIVE 1); phosphoprotein phosphatase/ protein tyrosine/serine/threonine phosphatase | chr5:7998230-8002840 FORWARD	29	29.4	cytosol	C	C	Protein
NISG(pS)(oxM)QSPR	na	17.0749	18.8623	na	na	21.2313	AT5G06140.1	AT5G06140	29.3.4.3	protein.targeting.secretory pathway.vacuole	Symbols: SNX1, ATSNX1 | SNX1 (SORTING NEXIN 1); phosphoinositide binding / protein binding | chr5:1856008-1858785 REVERSE	29	29.3.4	cytosol	C	C	Protein
NISGSMQ(pS)PR	na	na	19.2522	20.4296	20.8469	21.9503	AT5G06140.1	AT5G06140	29.3.4.3	protein.targeting.secretory pathway.vacuole	Symbols: SNX1, ATSNX1 | SNX1 (SORTING NEXIN 1); phosphoinositide binding / protein binding | chr5:1856008-1858785 REVERSE	29	29.3.4	cytosol	C	C	Protein
NLSNP(pS)ARPNTGSK	na	na	na	19.2505	na	21.7357	AT4G20980.4	AT4G20980	29.2.3	protein.synthesis.initiation	eukaryotic translation initiation factor 3 subunit 7, putative / eIF-3 zeta, putative / eIF3d, putative | chr4:11216931-11219337 FORWARD	29	29.2	cytosol	C	C	Protein
NLSNPSARPN(pT)GSK	16.4373	19.5315	19.466	22.4979	22.5527	23.4035	AT4G20980.4	AT4G20980	29.2.3	protein.synthesis.initiation	eukaryotic translation initiation factor 3 subunit 7, putative / eIF-3 zeta, putative / eIF3d, putative | chr4:11216931-11219337 FORWARD	29	29.2	cytosol	C	C	Protein
QIPDYEDDGDDDEEL(pS)DEENGQVVAIR	na	na	na	na	na	21.7838	AT5G14050.1	AT5G14050	29.2.2.3.4	protein.synthesis.ribosome biogenesis.Pre-rRNA processing and modifications.WD-repeat proteins	transducin family protein / WD-40 repeat family protein | chr5:4533261-4535301 FORWARD	29	29.2	nucleus	N	N	Protein
QIVAIEGAHVPVLE(pS)EDEDEDGLPIPK	na	na	na	na	na	22.5049	AT4G25340.2	AT4G25340	29.6	protein.folding	immunophilin-related / FKBP-type peptidyl-prolyl cis-trans isomerase-related | chr4:12959442-12962699 REVERSE	29	29.6	nucleus	N	N	Protein
QKPVERPG(pS)GAGR	na	19.2513	20.1119	22.3111	22.1842	na	AT3G26400.1	AT3G26400	29.2.3	protein.synthesis.initiation	Symbols: EIF4B1 | EIF4B1; translation initiation factor | chr3:9666616-9669162 FORWARD	29	29.2	cytosol	C	C	Protein
QL(pS)IDQFENEGR	na	na	na	na	na	21.4279	AT1G08420.2	AT1G08420	29.4	protein.postranslational modification	Symbols: BSL2 | kelch repeat-containing protein / serine/threonine phosphoesterase family protein | chr1:2649773-2657061 FORWARD	29	29.4	nucleus	N	N	Protein
QL(pS)IDQFENEGRR	na	na	na	na	na	21.8692	AT1G08420.2	AT1G08420	29.4	protein.postranslational modification	Symbols: BSL2 | kelch repeat-containing protein / serine/threonine phosphoesterase family protein | chr1:2649773-2657061 FORWARD	29	29.4	nucleus	N	N	Protein
QL(pS)LDQFQNESR	na	na	na	na	na	21.2204	AT4G03080.1	AT4G03080	29.4	protein.postranslational modification	Symbols: BSL1 | kelch repeat-containing serine/threonine phosphoesterase family protein | chr4:1359655-1365475 REVERSE	29	29.4	nucleus	N	N	Protein
Q(oxM)(pS)INSVPK	17.9809	18.2043	na	22.2338	22.6864	22.7622	AT1G08420.2	AT1G08420	29.4	protein.postranslational modification	Symbols: BSL2 | kelch repeat-containing protein / serine/threonine phosphoesterase family protein | chr1:2649773-2657061 FORWARD	29	29.4	nucleus	N	N	Protein
QNLRDGEV(pS)DVEEDEYEAK	na	na	na	21.9131	21.7541	23.4683	AT5G27640.1	AT5G27640	29.2.3	protein.synthesis.initiation	Symbols: TIF3B1, EIF3B, ATEIF3B-1, EIF3B-1, ATTIF3B1 | TIF3B1 (TRANSLATION INITIATION FACTOR 3B1); nucleic acid binding / translation initiation factor | chr5:9781010-9785288 REVERSE	29	29.2	cytosol	C	C	Protein
QVLQGPSA(pT)VNSPR	na	na	na	na	22.2564	na	AT3G60240.2	AT3G60240	29.2.3	protein.synthesis.initiation	Symbols: EIF4G, CUM2 | EIF4G (EUKARYOTIC TRANSLATION INITIATION FACTOR 4G); translation initiation factor | chr3:22261650-22268445 FORWARD	29	29.2	0	0		Protein
QVLQGPSATVN(pS)PR	na	na	na	20.4745	21.0812	22.1833	AT3G60240.2	AT3G60240	29.2.3	protein.synthesis.initiation	Symbols: EIF4G, CUM2 | EIF4G (EUKARYOTIC TRANSLATION INITIATION FACTOR 4G); translation initiation factor | chr3:22261650-22268445 FORWARD	29	29.2	0	0		Protein
QYEDVEDEEEIG(pS)DDDLTR	na	na	na	na	na	20.7293	AT5G14050.1	AT5G14050	29.2.2.3.4	protein.synthesis.ribosome biogenesis.Pre-rRNA processing and modifications.WD-repeat proteins	transducin family protein / WD-40 repeat family protein | chr5:4533261-4535301 FORWARD	29	29.2	nucleus	N	N	Protein
(pS)RL(pS)SAAAKPSVTA	na	na	na	20.9827	na	23.3537	AT4G31700.2	AT4G31700	29.2.1.2.1.6	protein.synthesis.ribosomal protein.eukaryotic.40S subunit.S6	Symbols: RPS6 | RPS6 (RIBOSOMAL PROTEIN S6); structural constituent of ribosome | chr4:15346072-15347727 REVERSE	29	29.2.1.2	cytosol	C	C	Protein
(pS)RL(pS)SAPAKPVAA	na	na	na	21.828	20.5699	23.3256	AT5G10360.2	AT5G10360	29.2.1.2.1.6	protein.synthesis.ribosomal protein.eukaryotic.40S subunit.S6	Symbols: EMB3010 | EMB3010 (embryo defective 3010); structural constituent of ribosome | chr5:3258474-3260234 REVERSE	29	29.2.1.2	cytosol	C	C	Protein
(pS)RLSSAAAKPSVTA	21.4922	22.3015	na	na	na	na	AT4G31700.2	AT4G31700	29.2.1.2.1.6	protein.synthesis.ribosomal protein.eukaryotic.40S subunit.S6	Symbols: RPS6 | RPS6 (RIBOSOMAL PROTEIN S6); structural constituent of ribosome | chr4:15346072-15347727 REVERSE	29	29.2.1.2	cytosol	C	C	Protein
(pS)RLSSAPAKPVAA	20.5284	21.1637	22.8008	23.7678	23.634	22.3763	AT5G10360.2	AT5G10360	29.2.1.2.1.6	protein.synthesis.ribosomal protein.eukaryotic.40S subunit.S6	Symbols: EMB3010 | EMB3010 (embryo defective 3010); structural constituent of ribosome | chr5:3258474-3260234 REVERSE	29	29.2.1.2	cytosol	C	C	Protein
(pS)SDSLSGTNELLNINSETP(oxM)KK	na	na	na	na	na	21.6659	AT3G19770.2	AT3G19770	29.3.4.3	protein.targeting.secretory pathway.vacuole	Symbols: ATVPS9A, VPS9A | VPS9A; Rho guanyl-nucleotide exchange factor | chr3:6866806-6869475 FORWARD	29	29.3.4	cytosol	C	C	Protein
(pS)SDSLSGTNELLNINSETPMKK	na	na	na	na	na	20.8924	AT3G19770.2	AT3G19770	29.3.4.3	protein.targeting.secretory pathway.vacuole	Symbols: ATVPS9A, VPS9A | VPS9A; Rho guanyl-nucleotide exchange factor | chr3:6866806-6869475 FORWARD	29	29.3.4	cytosol	C	C	Protein
(pS)WG(pT)VDLNLK	na	na	na	na	na	21.4589	AT1G76810.1	AT1G76810	29.2.3	protein.synthesis.initiation	eukaryotic translation initiation factor 2 family protein / eIF-2 family protein | chr1:28831003-28836586 REVERSE	29	29.2	cytosol	C	C	Protein
(pS)WGTVDLNLK	na	na	na	na	na	21.0545	AT1G76810.1	AT1G76810	29.2.3	protein.synthesis.initiation	eukaryotic translation initiation factor 2 family protein / eIF-2 family protein | chr1:28831003-28836586 REVERSE	29	29.2	cytosol	C	C	Protein
SESALKPAAPIGNTEPGTLPSGAGV(pS)SPSSSTPASTTR	na	na	na	na	na	21.009	AT4G38600.2	AT4G38600	29.5.11.4.1	protein.degradation.ubiquitin.E3.HECT	Symbols: KAK, UPL3 | KAK (KAKTUS); ubiquitin-protein ligase | chr4:18041031-18049292 REVERSE	29	29.5.11.4	nucleus	N	N	Protein
SKDTEAAVDAEDE(pS)AAEK	na	na	na	na	na	21.4939	AT3G57150.1	AT3G57150	29.2.2.3.1	protein.synthesis.ribosome biogenesis.Pre-rRNA processing and modifications.snoRNPs	Symbols: NAP57, AtNAP57, CBF5, AtCBF5 | NAP57 (Arabidopsis thaliana homologue of NAP57); pseudouridine synthase | chr3:21153973-21156009 REVERSE	29	29.2	nucleus	N	N	Protein
SKDTEAAVDAEDE(pS)AAEKSEK	na	na	18.3275	20.6141	20.808	21.1815	AT3G57150.1	AT3G57150	29.2.2.3.1	protein.synthesis.ribosome biogenesis.Pre-rRNA processing and modifications.snoRNPs	Symbols: NAP57, AtNAP57, CBF5, AtCBF5 | NAP57 (Arabidopsis thaliana homologue of NAP57); pseudouridine synthase | chr3:21153973-21156009 REVERSE	29	29.2	nucleus	N	N	Protein
SKPIEEEETGSGSQ(pS)GGE(pS)PEAK	na	na	na	na	na	22.1116	AT1G43690.1	AT1G43690	29.5.11	protein.degradation.ubiquitin	ubiquitin interaction motif-containing protein | chr1:16478247-16482837 FORWARD	29	29.5.11	cytosol	C	C	Protein
SKPIEEEETGSGSQSGGE(pS)PEAK	na	na	na	22.003	na	22.503	AT1G43690.1	AT1G43690	29.5.11	protein.degradation.ubiquitin	ubiquitin interaction motif-containing protein | chr1:16478247-16482837 FORWARD	29	29.5.11	cytosol	C	C	Protein
SK(pS)SEDIYSR	na	na	na	17.0394	na	21.5724	AT2G37550.2	AT2G37550	29.4	protein.postranslational modification	Symbols: ASP1, AGD7 | AGD7; ARF GTPase activator/ DNA binding / zinc ion binding | chr2:15755097-15757601 REVERSE	29	29.4	cytosol	C	C	Protein
SLG(pS)FKEETNK	na	na	na	na	20.663	na	AT4G09160.1	AT4G09160	29.3.4.99	protein.targeting.secretory pathway.unspecified	SEC14 cytosolic factor family protein / phosphoglyceride transfer family protein | chr4:5839683-5842394 FORWARD	29	29.3.4	cytosol	C	C	Protein
SLNASFAA(pT)SANSASR	na	na	na	na	na	na	AT2G17980.1	AT2G17980	29.3.4.4	protein.targeting.secretory pathway.plasma membrane	Symbols: ATSLY1 | ATSLY1; protein transporter | chr2:7824166-7826597 FORWARD	29	29.3.4	plasma membrane	PM	PM	Protein
SLNASFAATSAN(pS)ASR	na	na	na	na	na	na	AT2G17980.1	AT2G17980	29.3.4.4	protein.targeting.secretory pathway.plasma membrane	Symbols: ATSLY1 | ATSLY1; protein transporter | chr2:7824166-7826597 FORWARD	29	29.3.4	plasma membrane	PM	PM	Protein
S(oxM)IPQNLG(pS)FKEESSK	na	19.5839	20.5817	24.511	25.4793	25.8968	AT1G72160.1	AT1G72160	29.3.4.99	protein.targeting.secretory pathway.unspecified	SEC14 cytosolic factor family protein / phosphoglyceride transfer family protein | chr1:27153581-27155664 REVERSE	29	29.3.4	cytosol	C	C	Protein
SMIPQNLG(pS)FKEESSK	na	na	19.2481	22.4638	23.9151	25.0658	AT1G72160.1	AT1G72160	29.3.4.99	protein.targeting.secretory pathway.unspecified	SEC14 cytosolic factor family protein / phosphoglyceride transfer family protein | chr1:27153581-27155664 REVERSE	29	29.3.4	cytosol	C	C	Protein
SN(pS)LSFLGK	na	na	na	na	na	21.2405	AT5G22030.2	AT5G22030	29.5.11.5	protein.degradation.ubiquitin.ubiquitin protease	Symbols: UBP8 | UBP8 (UBIQUITIN-SPECIFIC PROTEASE 8); ubiquitin thiolesterase/ ubiquitin-specific protease | chr5:7289703-7296344 REVERSE	29	29.5.11.5	cytosol	C	C	Protein
SRL(pS)(pS)APAKPVAA	na	na	na	na	na	22.2799	AT5G10360.2	AT5G10360	29.2.1.2.1.6	protein.synthesis.ribosomal protein.eukaryotic.40S subunit.S6	Symbols: EMB3010 | EMB3010 (embryo defective 3010); structural constituent of ribosome | chr5:3258474-3260234 REVERSE	29	29.2.1.2	cytosol	C	C	Protein
SRL(pS)SAAAKPSVTA	20.136	21.5663	23.4756	24.6553	24.6164	23.4579	AT4G31700.2	AT4G31700	29.2.1.2.1.6	protein.synthesis.ribosomal protein.eukaryotic.40S subunit.S6	Symbols: RPS6 | RPS6 (RIBOSOMAL PROTEIN S6); structural constituent of ribosome | chr4:15346072-15347727 REVERSE	29	29.2.1.2	cytosol	C	C	Protein
SRL(pS)SAPAKPVAA	19.4382	na	22.4366	23.6087	22.8877	22.4461	AT5G10360.2	AT5G10360	29.2.1.2.1.6	protein.synthesis.ribosomal protein.eukaryotic.40S subunit.S6	Symbols: EMB3010 | EMB3010 (embryo defective 3010); structural constituent of ribosome | chr5:3258474-3260234 REVERSE	29	29.2.1.2	cytosol	C	C	Protein
SRLS(pS)AAAKPSVTA	20.788	na	na	na	na	na	AT4G31700.2	AT4G31700	29.2.1.2.1.6	protein.synthesis.ribosomal protein.eukaryotic.40S subunit.S6	Symbols: RPS6 | RPS6 (RIBOSOMAL PROTEIN S6); structural constituent of ribosome | chr4:15346072-15347727 REVERSE	29	29.2.1.2	cytosol	C	C	Protein
SRLS(pS)APAKPVAA	na	20.7588	na	na	na	na	AT5G10360.2	AT5G10360	29.2.1.2.1.6	protein.synthesis.ribosomal protein.eukaryotic.40S subunit.S6	Symbols: EMB3010 | EMB3010 (embryo defective 3010); structural constituent of ribosome | chr5:3258474-3260234 REVERSE	29	29.2.1.2	cytosol	C	C	Protein
SRPGDLEAAQATNQD(pS)EDEDNDER	na	na	na	22.6054	22.8492	24.0425	AT1G68070.1	AT1G68070	29.5.11.4.2	protein.degradation.ubiquitin.E3.RING	zinc finger (C3HC4-type RING finger) family protein | chr1:25515232-25516868 REVERSE	29	29.5.11.4	vacuole	V	V	Protein
SSN(pS)PP(oxM)ADTTR	na	na	na	na	20.0389	na	AT1G72340.1	AT1G72340	29.2.3	protein.synthesis.initiation	eukaryotic translation initiation factor 2B family protein / eIF-2B family protein | chr1:27236875-27238612 FORWARD	29	29.2	cytosol	C	C	Protein
SSN(pS)PPMADTTR	na	na	na	na	20.8405	na	AT1G72340.1	AT1G72340	29.2.3	protein.synthesis.initiation	eukaryotic translation initiation factor 2B family protein / eIF-2B family protein | chr1:27236875-27238612 FORWARD	29	29.2	cytosol	C	C	Protein
(pT)FDELSDTEVYEDSD	na	na	na	na	na	na	AT1G12920.1	AT1G12920	29.2.5	protein.synthesis.release	Symbols: ERF1-2 | ERF1-2 (EUKARYOTIC RELEASE FACTOR 1-2); translation release factor | chr1:4396348-4398193 REVERSE	29	29.2	cytosol	C	C	Protein
TDPIGLDNLS(oxM)(pS)DGESDPVYK	na	na	na	na	na	23.4719	AT4G30890.3	AT4G30890	29.5.11.5	protein.degradation.ubiquitin.ubiquitin protease	Symbols: UBP24 | UBP24 (UBIQUITIN-SPECIFIC PROTEASE 24); ubiquitin thiolesterase/ ubiquitin-specific protease | chr4:15036096-15039263 REVERSE	29	29.5.11.5	nucleus	N	N	Protein
TDPIGLDNLSM(pS)DGESDPVYK	na	na	na	na	na	23.0185	AT4G30890.3	AT4G30890	29.5.11.5	protein.degradation.ubiquitin.ubiquitin protease	Symbols: UBP24 | UBP24 (UBIQUITIN-SPECIFIC PROTEASE 24); ubiquitin thiolesterase/ ubiquitin-specific protease | chr4:15036096-15039263 REVERSE	29	29.5.11.5	nucleus	N	N	Protein
TDQAILSH(pS)SDLGR	na	na	na	na	na	20.7808	AT1G34750.1	AT1G34750	29.4	protein.postranslational modification	protein phosphatase 2C, putative / PP2C, putative | chr1:12736092-12738196 REVERSE	29	29.4	cytosol,plasma membrane	C,PM	PM	Protein
TDQAILSN(pS)SDLGR	na	na	na	23.0384	23.5661	24.589	AT1G22280.2	AT1G22280	29.4	protein.postranslational modification	protein phosphatase 2C, putative / PP2C, putative | chr1:7873933-7875878 FORWARD	29	29.4	cytosol,nucleus	C,N	C	Protein
TFDEL(pS)DGEVYEDSD	na	na	na	na	na	21.578	AT3G26618.1	AT3G26618	29.2.5	protein.synthesis.release	Symbols: ERF1-3 | ERF1-3 (eukaryotic release factor 1-3); translation release factor | chr3:9788605-9790351 FORWARD	29	29.2	cytosol	C	C	Protein
TFDEL(pS)DTEVYED(pS)D	na	na	na	na	na	na	AT1G12920.1	AT1G12920	29.2.5	protein.synthesis.release	Symbols: ERF1-2 | ERF1-2 (EUKARYOTIC RELEASE FACTOR 1-2); translation release factor | chr1:4396348-4398193 REVERSE	29	29.2	cytosol	C	C	Protein
TFDEL(pS)DTEVYEDSD	na	na	na	19.634	20.5331	22.9304	AT1G12920.1	AT1G12920	29.2.5	protein.synthesis.release	Symbols: ERF1-2 | ERF1-2 (EUKARYOTIC RELEASE FACTOR 1-2); translation release factor | chr1:4396348-4398193 REVERSE	29	29.2	cytosol	C	C	Protein
TL(pS)DLNR	na	na	na	na	na	22.1168	AT4G04210.1	AT4G04210	29.5	protein.degradation	Symbols: PUX4 | PUX4; protein binding | chr4:2030319-2031853 FORWARD	29	29.5	nucleus	N	N	Protein
TN(pS)LLVLPR	na	na	na	na	na	20.449	AT3G05200.1	AT3G05200	29.5.11.4.2	protein.degradation.ubiquitin.E3.RING	Symbols: ATL6 | ATL6; protein binding / zinc ion binding | chr3:1476982-1478730 FORWARD	29	29.5.11.4	plasma membrane	PM	PM	Protein
TQDVE(oxM)KDNNTP(pS)QSIISSSTST(oxM)QNLK	na	na	na	na	na	21.8097	AT1G20200.1	AT1G20200	29.5.11.20	protein.degradation.ubiquitin.proteasom	Symbols: EMB2719, HAP15 | EMB2719 (EMBRYO DEFECTIVE 2719); enzyme regulator | chr1:7001201-7004418 REVERSE	29	29.5.11.2	cytosol,nucleus	C,N	C	Protein
TQRPP(pS)PSLTAQR	na	20.0903	18.8618	20.7495	21.9024	na	AT4G23040.1	AT4G23040	29.5	protein.degradation	UBX domain-containing protein | chr4:12075551-12078742 REVERSE	29	29.5	nucleus	N	N	Protein
TVQ(pS)DDEDPWAAIAAPPPTTR	na	na	na	na	na	20.9227	AT2G40730.1	AT2G40730	29.4	protein.postranslational modification	HEAT repeat-containing protein | chr2:16989836-16996298 REVERSE	29	29.4	cytosol	C	C	Protein
VAVAGAAASAV(pS)PSSFSYSSR	na	na	na	na	na	21.6182	AT5G38640.1	AT5G38640	29.2.3	protein.synthesis.initiation	eukaryotic translation initiation factor 2B family protein / eIF-2B family protein | chr5:15467679-15470724 REVERSE	29	29.2	cytosol	C	C	Protein
VEEKEE(pS)DEEDYGGDFGLFDEE	na	na	na	na	na	na	AT3G09200.2	AT3G09200	29.2.1.2.2.80	protein.synthesis.ribosomal protein.eukaryotic.60S subunit.P0	60S acidic ribosomal protein P0 (RPP0B) | chr3:2823090-2825114 REVERSE	29	29.2.1.2	cytosol	C	C	Protein
VEEKKEE(pS)DEEDYEGGFGLFDEE	na	na	na	na	na	22.8159	AT3G11250.1	AT3G11250	29.2.1.2.2.80	protein.synthesis.ribosomal protein.eukaryotic.60S subunit.P0	60S acidic ribosomal protein P0 (RPP0C) | chr3:3521357-3523001 FORWARD	29	29.2.1.2	cytosol	C	C	Protein
VGADDL(pS)DSEKEKPNLVGDGK	na	na	na	22.185	20.9454	23.0449	AT4G02510.1	AT4G02510	29.3.3	protein.targeting.chloroplast	Symbols: TOC159, TOC86, PPI2, TOC160, ATTOC159 | TOC159 (TRANSLOCON AT THE OUTER ENVELOPE MEMBRANE OF CHLOROPLASTS 159); transmembrane receptor | chr4:1104766-1109600 FORWARD	29	29.3.3	plastid	P	P	Protein
VKAGD(pS)TPEELANATQVQGDYLPIVR	na	na	na	na	na	21.5064	AT3G49010.3	AT3G49010	29.2.1.2.2.13	protein.synthesis.ribosomal protein.eukaryotic.60S subunit.L13	Symbols: ATBBC1, BBC1, RSU2 | ATBBC1 (ARABIDOPSIS THALIANA BREAST BASIC CONSERVED 1); structural constituent of ribosome | chr3:18166769-18168580 REVERSE	29	29.2.1.2	cytosol	C	C	Protein
V(oxM)AADASVFSFGDEDDFE(pS)D	na	na	na	na	na	na	AT3G19420.1	AT3G19420	29.4	protein.postranslational modification	Symbols: ATPEN2 | ATPEN2 (ARABIDOPSIS THALIANA PTEN 2); phosphatase/ protein tyrosine phosphatase | chr3:6731376-6735623 FORWARD	29	29.4	cytosol	C	C	Protein
V(oxM)EFNE(pT)P	na	na	18.9605	19.5309	20.4689	22.2671	AT3G02290.1	AT3G02290	29.5.11.4.2	protein.degradation.ubiquitin.E3.RING	zinc finger (C3HC4-type RING finger) family protein | chr3:458419-461019 FORWARD	29	29.5.11.4	nucleus	N	N	Protein
VMAADASVFSFGDEDDFE(pS)D	na	na	na	na	na	na	AT3G19420.1	AT3G19420	29.4	protein.postranslational modification	Symbols: ATPEN2 | ATPEN2 (ARABIDOPSIS THALIANA PTEN 2); phosphatase/ protein tyrosine phosphatase | chr3:6731376-6735623 FORWARD	29	29.4	cytosol	C	C	Protein
VMEFNE(pT)P	na	na	18.2435	19.8916	na	21.643	AT3G02290.1	AT3G02290	29.5.11.4.2	protein.degradation.ubiquitin.E3.RING	zinc finger (C3HC4-type RING finger) family protein | chr3:458419-461019 FORWARD	29	29.5.11.4	nucleus	N	N	Protein
VSLLQQPTTED(pS)DEELEYADSSSGTADHLSGLNLQ(oxM)ESK	na	na	na	na	na	22.7	AT2G34970.1	AT2G34970	29.2.3	protein.synthesis.initiation	eIF4-gamma/eIF5/eIF2-epsilon domain-containing protein | chr2:14746307-14748781 FORWARD	29	29.2	cytosol	C	C	Protein
VVEGD(pS)AEEDENKLPVEDIVSSR	na	na	na	na	na	21.8591	AT4G02510.1	AT4G02510	29.3.3	protein.targeting.chloroplast	Symbols: TOC159, TOC86, PPI2, TOC160, ATTOC159 | TOC159 (TRANSLOCON AT THE OUTER ENVELOPE MEMBRANE OF CHLOROPLASTS 159); transmembrane receptor | chr4:1104766-1109600 FORWARD	29	29.3.3	plastid	P	P	Protein
VVYVAPPRPP(pS)PVR	na	na	na	19.3254	21.5453	21.1531	AT2G45140.1	AT2G45140	29.3.4.1	protein.targeting.secretory pathway.ER	Symbols: PVA12 | PVA12 (PLANT VAP HOMOLOG 12); structural molecule | chr2:18610806-18613290 FORWARD	29	29.3.4	endoplasmic reticulum	ER	ER+G	Protein
VVYVAPPRPP(pS)PVREG(pS)EEG(pS)SPR	na	na	na	22.2027	22.7258	25.2672	AT2G45140.1	AT2G45140	29.3.4.1	protein.targeting.secretory pathway.ER	Symbols: PVA12 | PVA12 (PLANT VAP HOMOLOG 12); structural molecule | chr2:18610806-18613290 FORWARD	29	29.3.4	endoplasmic reticulum	ER	ER+G	Protein
VVYVAPPRPP(pS)PVREG(pS)EEGSSPR	na	na	19.2168	23.6605	24.5312	23.7742	AT2G45140.1	AT2G45140	29.3.4.1	protein.targeting.secretory pathway.ER	Symbols: PVA12 | PVA12 (PLANT VAP HOMOLOG 12); structural molecule | chr2:18610806-18613290 FORWARD	29	29.3.4	endoplasmic reticulum	ER	ER+G	Protein
VVYVAPPRPP(pS)PVREGSEEG(pS)SPR	na	na	na	20.293	23.3121	25.8066	AT2G45140.1	AT2G45140	29.3.4.1	protein.targeting.secretory pathway.ER	Symbols: PVA12 | PVA12 (PLANT VAP HOMOLOG 12); structural molecule | chr2:18610806-18613290 FORWARD	29	29.3.4	endoplasmic reticulum	ER	ER+G	Protein
YLQAVG(pS)FGGGGSR	na	na	na	19.3817	20.5347	21.0874	AT3G62240.1	AT3G62240	29.5.11.4.2	protein.degradation.ubiquitin.E3.RING	zinc finger (C2H2 type) family protein | chr3:23033442-23036765 REVERSE	29	29.5.11.4	nucleus	N	N	Protein
YLQ(pS)G(pS)EDDDDTDTK	na	na	na	na	na	na	AT3G56150.2	AT3G56150	29.2.3	protein.synthesis.initiation	Symbols: EIF3C, ATEIF3C-1, EIF3C-1, ATTIF3C1, TIF3C1 | EIF3C (EUKARYOTIC TRANSLATION INITIATION FACTOR 3C); translation initiation factor | chr3:20833584-20837157 REVERSE	29	29.2	cytosol,nucleus	C,N	C	Protein
YLQ(pS)G(pS)EDDDDTDTKR	na	na	na	na	na	na	AT3G56150.2	AT3G56150	29.2.3	protein.synthesis.initiation	Symbols: EIF3C, ATEIF3C-1, EIF3C-1, ATTIF3C1, TIF3C1 | EIF3C (EUKARYOTIC TRANSLATION INITIATION FACTOR 3C); translation initiation factor | chr3:20833584-20837157 REVERSE	29	29.2	cytosol,nucleus	C,N	C	Protein
YLQSG(pS)EDDDDTDTK	na	na	na	na	na	22.3126	AT3G56150.2	AT3G56150	29.2.3	protein.synthesis.initiation	Symbols: EIF3C, ATEIF3C-1, EIF3C-1, ATTIF3C1, TIF3C1 | EIF3C (EUKARYOTIC TRANSLATION INITIATION FACTOR 3C); translation initiation factor | chr3:20833584-20837157 REVERSE	29	29.2	cytosol,nucleus	C,N	C	Protein
YLQSG(pS)EDDDDTDTKR	19.1061	20.9329	22.4119	23.8399	24.0847	25.972	AT3G56150.2	AT3G56150	29.2.3	protein.synthesis.initiation	Symbols: EIF3C, ATEIF3C-1, EIF3C-1, ATTIF3C1, TIF3C1 | EIF3C (EUKARYOTIC TRANSLATION INITIATION FACTOR 3C); translation initiation factor | chr3:20833584-20837157 REVERSE	29	29.2	cytosol,nucleus	C,N	C	Protein
YSLDNNPSSVL(pS)PR	na	na	na	19.218	19.5401	20.374	AT4G00752.1	AT4G00752	29.5	protein.degradation	UBX domain-containing protein | chr4:317564-320895 REVERSE	29	29.5	nucleus	N	N	Protein
YVEDLESGF(pS)SDVESK	na	na	na	19.4337	19.9751	na	AT3G18480.1	AT3G18480	29.3.4.2	protein.targeting.secretory pathway.golgi	Symbols: AtCASP | AtCASP (Arabidopsis thaliana CCAAT-displacement protein alternatively spliced product) | chr3:6336736-6341788 FORWARD	29	29.3.4	golgi	G	ER+G	Protein
YVEDLESGFS(pS)DVESK	na	na	na	na	na	22.158	AT3G18480.1	AT3G18480	29.3.4.2	protein.targeting.secretory pathway.golgi	Symbols: AtCASP | AtCASP (Arabidopsis thaliana CCAAT-displacement protein alternatively spliced product) | chr3:6336736-6341788 FORWARD	29	29.3.4	golgi	G	ER+G	Protein
YVEDLESGFSSDVE(pS)K	na	na	na	na	na	na	AT3G18480.1	AT3G18480	29.3.4.2	protein.targeting.secretory pathway.golgi	Symbols: AtCASP | AtCASP (Arabidopsis thaliana CCAAT-displacement protein alternatively spliced product) | chr3:6336736-6341788 FORWARD	29	29.3.4	golgi	G	ER+G	Protein
ADFASAAIA(pT)PPI(pS)KEIK	na	na	na	na	na	20.7637	AT1G01540.1	AT1G01540	30.30.2.55	signalling.kinase.RLCK.receptor like cytoplasmatic kinase V	protein kinase family protein | chr1:195780-198684 FORWARD	30	30.30.2	plasma membrane	PM	PM	receptor-like kinase
A(pS)AEVLGK	na	16.9119	na	21.3552	22.5873	24.891	AT5G16590.1	AT5G16590	30.2.3	signalling.receptor kinases.leucine rich repeat III	Symbols: LRR1 | LRR1; ATP binding / kinase/ protein serine/threonine kinase | chr5:5431681-5434134 FORWARD	30	30.2	plasma membrane	PM	PM	receptor-like kinase
AS(pS)PE(oxM)IR	na	na	17.9663	na	na	21.9136	AT3G08680.2	AT3G08680	30.2.3	signalling.receptor kinases.leucine rich repeat III	leucine-rich repeat transmembrane protein kinase, putative | chr3:2637592-2640838 FORWARD	30	30.2	plasma membrane	PM	PM	receptor-like kinase
AS(pS)PEMIR	na	na	17.9469	21.0139	21.4696	22.6236	AT3G08680.2	AT3G08680	30.2.3	signalling.receptor kinases.leucine rich repeat III	leucine-rich repeat transmembrane protein kinase, putative | chr3:2637592-2640838 FORWARD	30	30.2	plasma membrane	PM	PM	receptor-like kinase
DN(pS)KSDVEFSQVFFK	na	na	na	na	na	20.1012	AT1G25390.1	AT1G25390	30.2.25	signalling.receptor kinases.wall associated kinase	protein kinase family protein | chr1:8906452-8908854 REVERSE	30	30.2	plasma membrane	PM	PM	receptor-like kinase
DQP(oxM)TESAPE(pS)ELSPK	na	na	na	na	na	21.4163	AT5G65700.2	AT5G65700	30.2.11	signalling.receptor kinases.leucine rich repeat XI	Symbols: BAM1 | BAM1 (BARELY ANY MERISTEM 1); ATP binding / kinase/ protein serine/threonine kinase | chr5:26281757-26285247 FORWARD	30	30.2	plasma membrane	PM	PM	receptor-like kinase
DQP(oxM)TESAPESEL(pS)PK	na	na	na	na	na	20.8033	AT5G65700.2	AT5G65700	30.2.11	signalling.receptor kinases.leucine rich repeat XI	Symbols: BAM1 | BAM1 (BARELY ANY MERISTEM 1); ATP binding / kinase/ protein serine/threonine kinase | chr5:26281757-26285247 FORWARD	30	30.2	plasma membrane	PM	PM	receptor-like kinase
DQPMTESAPE(pS)ELSPK	na	na	na	na	na	na	AT5G65700.2	AT5G65700	30.2.11	signalling.receptor kinases.leucine rich repeat XI	Symbols: BAM1 | BAM1 (BARELY ANY MERISTEM 1); ATP binding / kinase/ protein serine/threonine kinase | chr5:26281757-26285247 FORWARD	30	30.2	plasma membrane	PM	PM	receptor-like kinase
EIENI(oxM)QLAGLNPNSD(pS)ATSSR	na	na	na	20.8971	22.1457	23.5627	AT5G49760.1	AT5G49760	30.2.8.1	signalling.receptor kinases.leucine rich repeat VIII.VIII-1	leucine-rich repeat family protein / protein kinase family protein | chr5:20216372-20221299 FORWARD	30	30.2	plasma membrane	PM	PM	receptor-like kinase
EIENI(oxM)QLAGLNPNSDSA(pT)SSR	na	na	na	21.2355	na	na	AT5G49760.1	AT5G49760	30.2.8.1	signalling.receptor kinases.leucine rich repeat VIII.VIII-1	leucine-rich repeat family protein / protein kinase family protein | chr5:20216372-20221299 FORWARD	30	30.2	plasma membrane	PM	PM	receptor-like kinase
EIENIMQLAGLNPN(pS)DSATS(pS)R	na	na	na	na	na	20.9765	AT5G49760.1	AT5G49760	30.2.8.1	signalling.receptor kinases.leucine rich repeat VIII.VIII-1	leucine-rich repeat family protein / protein kinase family protein | chr5:20216372-20221299 FORWARD	30	30.2	plasma membrane	PM	PM	receptor-like kinase
EIENIMQLAGLNPNSD(pS)ATSSR	na	na	na	na	na	23.6598	AT5G49760.1	AT5G49760	30.2.8.1	signalling.receptor kinases.leucine rich repeat VIII.VIII-1	leucine-rich repeat family protein / protein kinase family protein | chr5:20216372-20221299 FORWARD	30	30.2	plasma membrane	PM	PM	receptor-like kinase
E(pS)VEFSPSSASDF(pS)PLAR	na	na	na	na	na	20.6842	AT1G51890.2	AT1G51890	30.2.1	signalling.receptor kinases.leucine rich repeat I	leucine-rich repeat protein kinase, putative | chr1:19274802-19278528 REVERSE	30	30.2	plasma membrane	PM	PM	receptor-like kinase
ESVEF(pS)PSSASDF(pS)PLAR	na	na	na	na	na	21.0181	AT1G51890.2	AT1G51890	30.2.1	signalling.receptor kinases.leucine rich repeat I	leucine-rich repeat protein kinase, putative | chr1:19274802-19278528 REVERSE	30	30.2	plasma membrane	PM	PM	receptor-like kinase
ESVEF(pS)PSSASDFSPLAR	na	na	na	18.4931	na	21.7135	AT1G51890.2	AT1G51890	30.2.1	signalling.receptor kinases.leucine rich repeat I	leucine-rich repeat protein kinase, putative | chr1:19274802-19278528 REVERSE	30	30.2	plasma membrane	PM	PM	receptor-like kinase
FVEDIENGDKF(pS)GSLEK	na	na	na	na	na	22.1291	AT3G17420.1	AT3G17420	30.30.2.55	signalling.kinase.RLCK.receptor like cytoplasmatic kinase V	Symbols: GPK1 | GPK1; ATP binding / kinase/ protein kinase/ protein serine/threonine kinase | chr3:5959212-5962179 REVERSE	30	30.30.2	plasma membrane	PM	PM	receptor-like kinase
GGI(pS)DEFSR	na	na	na	na	na	21.0662	AT2G37050.1	AT2G37050	30.2.1	signalling.receptor kinases.leucine rich repeat I	kinase | chr2:15568986-15573726 FORWARD	30	30.2	plasma membrane	PM	PM	receptor-like kinase
IQN(pS)PDNPTSR	na	na	19.6173	20.6672	21.3137	22.136	AT2G27060.1	AT2G27060	30.2.3	signalling.receptor kinases.leucine rich repeat III	ATP binding / protein binding / protein kinase/ protein serine/threonine kinase/ protein tyrosine kinase | chr2:11551041-11554775 FORWARD	30	30.2	plasma membrane	PM	PM	receptor-like kinase
IS(pS)TSLISGR	na	na	20.2653	20.3352	20.8959	21.643	AT5G01560.1	AT5G01560	30.2.19	signalling.receptor kinases.legume-lectin	Symbols: LECRKA4.3 | LECRKA4.3 (LECTIN RECEPTOR KINASE A4.3); kinase | chr5:218138-220530 REVERSE	30	30.2	plasma membrane	PM	PM	receptor-like kinase
IVEA(pS)SGNGSPQLVPLNSVK	na	na	na	21.6743	na	na	AT3G09830.2	AT3G09830	30.30.2.57	signalling.kinase.RLCK.receptor like cytoplasmatic kinase VII	PATTERN-TRIGGERED IMMUNITY (PTI) COMPROMISED RECEPTOR-LIKE CYTOPLASMIC KINASE 1, PCRK1	30	30.30.2	cytosol	C	C	receptor-like kinase
IVEASSGNG(pS)PQLVPLNSVK	na	na	na	20.9413	21.6789	23.1797	AT3G09830.2	AT3G09830	30.30.2.57	signalling.kinase.RLCK.receptor like cytoplasmatic kinase VII	PATTERN-TRIGGERED IMMUNITY (PTI) COMPROMISED RECEPTOR-LIKE CYTOPLASMIC KINASE 1, PCRK1	30	30.30.2	cytosol	C	C	receptor-like kinase
KPP(oxM)(pS)DQEFDPLDGLSG(oxM)VVESLK	na	na	na	na	na	21.3699	AT2G23770.1	AT2G23770	30.2.21	signalling.receptor kinases.lysine motif	protein kinase family protein / peptidoglycan-binding LysM domain-containing protein | chr2:10120242-10122080 REVERSE	30	30.2	plasma membrane	PM	PM	receptor-like kinase
LAPVPD(oxM)EGI(pS)PQHVSTVVK	na	na	18.7847	21.7198	22.5606	23.0318	AT1G06840.1	AT1G06840	30.2.8.1	signalling.receptor kinases.leucine rich repeat VIII.VIII-1	leucine-rich repeat transmembrane protein kinase, putative | chr1:2097747-2103479 REVERSE	30	30.2	plasma membrane	PM	PM	receptor-like kinase
LAPVPDMEGI(pS)PQHVSTVVK	na	na	na	na	na	23.2843	AT1G06840.1	AT1G06840	30.2.8.1	signalling.receptor kinases.leucine rich repeat VIII.VIII-1	leucine-rich repeat transmembrane protein kinase, putative | chr1:2097747-2103479 REVERSE	30	30.2	plasma membrane	PM	PM	receptor-like kinase
LAVATGF(pS)PSK	na	na	na	20.2773	21.6577	22.1901	AT4G20940.1	AT4G20940	30.2.3	signalling.receptor kinases.leucine rich repeat III	leucine-rich repeat family protein | chr4:11202728-11206280 FORWARD	30	30.2	plasma membrane	PM	PM	receptor-like kinase
LDEEENTHI(pS)TR	na	na	na	na	na	21.5801	AT3G14840.2	AT3G14840	30.2.17	signalling.receptor kinases.DUF 26	LIK1, LYSM RLK1-INTERACTING KINASE 1	30	30.2	plasma membrane	PM	PM	receptor-like kinase
LIEEV(pS)HSSGSPNPV(pS)D	na	na	na	na	na	22.618	AT3G02880.1	AT3G02880	30.2.3	signalling.receptor kinases.leucine rich repeat III	leucine-rich repeat transmembrane protein kinase, putative | chr3:634653-637284 FORWARD	30	30.2	plasma membrane	PM	PM	receptor-like kinase
LIEEVSHSSG(pS)PNPV(pS)D	na	na	na	20.4828	20.41	22.949	AT3G02880.1	AT3G02880	30.2.3	signalling.receptor kinases.leucine rich repeat III	leucine-rich repeat transmembrane protein kinase, putative | chr3:634653-637284 FORWARD	30	30.2	plasma membrane	PM	PM	receptor-like kinase
LIEEVSHSSG(pS)PNPVSD	na	na	20.9267	22.4643	23.2561	24.4361	AT3G02880.1	AT3G02880	30.2.3	signalling.receptor kinases.leucine rich repeat III	leucine-rich repeat transmembrane protein kinase, putative | chr3:634653-637284 FORWARD	30	30.2	plasma membrane	PM	PM	receptor-like kinase
LIEEVSHSSGSPNPV(pS)D	18.7914	18.8331	18.5476	20.9748	21.3329	22.3542	AT3G02880.1	AT3G02880	30.2.3	signalling.receptor kinases.leucine rich repeat III	leucine-rich repeat transmembrane protein kinase, putative | chr3:634653-637284 FORWARD	30	30.2	plasma membrane	PM	PM	receptor-like kinase
LLEASVNNEKDEE(pS)VR	na	na	na	na	na	20.8418	AT3G14840.2	AT3G14840	30.2.17	signalling.receptor kinases.DUF 26	LIK1, LYSM RLK1-INTERACTING KINASE 1	30	30.2	plasma membrane	PM	PM	receptor-like kinase
LNDDENTHI(pS)TR	18.318	20.2061	20.4548	21.6535	21.7712	23.0383	AT1G53430.2	AT1G53430	30.2.17	signalling.receptor kinases.DUF 26	leucine-rich repeat family protein / protein kinase family protein | chr1:19935167-19941088 FORWARD	30	30.2	plasma membrane	PM	PM	receptor-like kinase
LNLVG(pS)PK	na	na	na	na	na	20.7255	AT3G13690.1	AT3G13690	30.30.2.56	signalling.kinase.RLCK.receptor like cytoplasmatic kinase VI	protein kinase family protein | chr3:4485735-4490231 FORWARD	30	30.30.2	cytosol	C	C	receptor-like kinase
LNPVDE(pS)NHGQK	na	na	na	19.0618	21.3062	21.7476	AT5G13160.1	AT5G13160	30.30.2.57	signalling.kinase.RLCK.receptor like cytoplasmatic kinase VII	Symbols: PBS1 | PBS1 (avrPphB susceptible 1); kinase/ protein serine/threonine kinase | chr5:4176579-4179885 FORWARD	30	30.30.2	cytosol	C	C	receptor-like kinase
LTIR(pS)PSR	na	na	18.6078	19.1999	na	na	AT4G36180.1	AT4G36180	30.2.7	signalling.receptor kinases.leucine rich repeat VII	leucine-rich repeat family protein | chr4:17120085-17123841 REVERSE	30	30.2	plasma membrane	PM	PM	receptor-like kinase
LVGLNPNAD(pS)ATYEEASGDPYGR	na	na	na	na	na	22.155	AT5G49770.1	AT5G49770	30.2.8.1	signalling.receptor kinases.leucine rich repeat VIII.VIII-1	leucine-rich repeat transmembrane protein kinase, putative | chr5:20222669-20227267 FORWARD	30	30.2	plasma membrane	PM	PM	receptor-like kinase
(oxM)EALT(pS)DNESASNQIK	na	na	na	na	na	20.6801	AT1G11330.1	AT1G11330	30.2.24	signalling.receptor kinases.S-locus glycoprotein like	S-locus lectin protein kinase family protein | chr1:3810221-3813607 FORWARD	30	30.2	plasma membrane	PM	PM	receptor-like kinase
MEALT(pS)DNESASNQIK	na	na	na	na	na	20.616	AT1G11330.1	AT1G11330	30.2.24	signalling.receptor kinases.S-locus glycoprotein like	S-locus lectin protein kinase family protein | chr1:3810221-3813607 FORWARD	30	30.2	plasma membrane	PM	PM	receptor-like kinase
NGVN(pS)PLR	na	na	na	na	na	21.3555	AT2G05940.1	AT2G05940	30.30.2.57	signalling.kinase.RLCK.receptor like cytoplasmatic kinase VII	RIPK, RPM1-INDUCED PROTEIN KINASE	30	30.30.2	cytosol	C	C	receptor-like kinase
NK(pS)FDDEDSTR	na	na	na	na	na	21.3481	AT1G53730.1	AT1G53730	30.2.5	signalling.receptor kinases.leucine rich repeat V	Symbols: SRF6 | SRF6 (STRUBBELIG-RECEPTOR FAMILY 6); ATP binding / protein binding / protein kinase/ protein serine/threonine kinase | chr1:20061701-20065713 FORWARD	30	30.2	plasma membrane	PM	PM	receptor-like kinase
NL(pT)SANVIGTGSSGVVYR	na	na	na	na	na	19.7375	AT5G56040.1	AT5G56040	30.2.11	signalling.receptor kinases.leucine rich repeat XI	leucine-rich repeat protein kinase, putative | chr5:22694878-22698628 FORWARD	30	30.2	plasma membrane	PM	PM	receptor-like kinase
NSGGGGGGIEQGR(pS)PR	na	18.7914	18.8093	20.9176	21.6152	22.6495	AT4G02630.1	AT4G02630	30.30.2.55	signalling.kinase.RLCK.receptor like cytoplasmatic kinase V	protein kinase family protein | chr4:1151613-1153356 FORWARD	30	30.30.2	plasma membrane	PM	PM	receptor-like kinase
NVAIEL(pS)(oxM)R	na	na	na	na	na	na	AT3G26700.1	AT3G26700	30.30.2.51	signalling.kinase.RLCK.receptor like cytoplasmatic kinase I	protein kinase family protein | chr3:9809950-9812664 FORWARD	30	30.30.2	plasma membrane	PM	PM	receptor-like kinase
NVPDIS(pS)SLSLR	na	na	na	na	na	na	AT4G27300.1	AT4G27300	30.2.24	signalling.receptor kinases.S-locus glycoprotein like	S-locus protein kinase, putative | chr4:13669308-13672348 REVERSE	30	30.2	plasma membrane	PM	PM	receptor-like kinase
QIEEH(pT)DSESGGETLSIFSFDGK	na	na	na	na	na	22.8256	AT4G08850.2	AT4G08850	30.2.11	signalling.receptor kinases.leucine rich repeat XI	kinase | chr4:5636489-5640636 REVERSE	30	30.2	plasma membrane	PM	PM	receptor-like kinase
R(oxM)EAL(pT)SDNESASNQIK	na	na	na	na	21.5477	na	AT1G11330.1	AT1G11330	30.2.24	signalling.receptor kinases.S-locus glycoprotein like	S-locus lectin protein kinase family protein | chr1:3810221-3813607 FORWARD	30	30.2	plasma membrane	PM	PM	receptor-like kinase
R(oxM)EALT(pS)DNESASNQIK	na	19.2106	20.1782	21.8437	21.6833	na	AT1G11330.1	AT1G11330	30.2.24	signalling.receptor kinases.S-locus glycoprotein like	S-locus lectin protein kinase family protein | chr1:3810221-3813607 FORWARD	30	30.2	plasma membrane	PM	PM	receptor-like kinase
(pS)GIQFDWSSR	na	na	na	na	na	20.1779	AT1G16670.1	AT1G16670	30.2.17	signalling.receptor kinases.DUF 26	protein kinase family protein | chr1:5697324-5699769 FORWARD	30	30.2	cytosol	C	C	receptor-like kinase
(pS)GLTEVGVSGLAQR	na	na	na	19.7121	19.6036	21.2414	AT3G28450.1	AT3G28450	30.2.10	signalling.receptor kinases.leucine rich repeat X	BAK1-INTERACTING RECEPTOR-LIKE KINASE 2, BIR2	30	30.2	plasma membrane	PM	PM	receptor-like kinase
(pS)GVQSPPDLLNL	na	na	16.8492	20.5299	21.31	na	AT5G65700.2	AT5G65700	30.2.11	signalling.receptor kinases.leucine rich repeat XI	Symbols: BAM1 | BAM1 (BARELY ANY MERISTEM 1); ATP binding / kinase/ protein serine/threonine kinase | chr5:26281757-26285247 FORWARD	30	30.2	plasma membrane	PM	PM	receptor-like kinase
(pS)NPDVTGLDEEGR	na	na	na	21.5461	20.9732	23.0389	AT5G41260.1	AT5G41260	30.30.2.1	signalling.kinase.RLCK.brassinosteroid signalling kinase	BRASSINOSTEROID-SIGNALING KINASE 8, BSK8	30	30.30.2.1	plasma membrane	PM	PM	receptor-like kinase
(pS)NPDVTGLDEEGRGESNDLPQFR	na	na	na	19.154	20.9945	23.6321	AT5G41260.1	AT5G41260	30.30.2.1	signalling.kinase.RLCK.brassinosteroid signalling kinase	BRASSINOSTEROID-SIGNALING KINASE 8, BSK8	30	30.30.2.1	plasma membrane	PM	PM	receptor-like kinase
(pS)PASPGPLSD	na	na	na	na	na	na	AT5G16590.1	AT5G16590	30.2.3	signalling.receptor kinases.leucine rich repeat III	Symbols: LRR1 | LRR1; ATP binding / kinase/ protein serine/threonine kinase | chr5:5431681-5434134 FORWARD	30	30.2	plasma membrane	PM	PM	receptor-like kinase
(pS)SIESEDDLEEGDEEDEIGEK	na	na	na	na	na	20.1807	AT3G24660.1	AT3G24660	30.2.3	signalling.receptor kinases.leucine rich repeat III	Symbols: TMKL1 | TMKL1 (transmembrane kinase-like 1); ATP binding / kinase/ protein serine/threonine kinase | chr3:9003576-9005943 FORWARD	30	30.2	plasma membrane	PM	PM	receptor-like kinase
(pS)SSNLIPVSR	na	na	na	na	21.4239	na	AT5G18500.2	AT5G18500	30.30.2.55	signalling.kinase.RLCK.receptor like cytoplasmatic kinase V	protein kinase family protein | chr5:6138489-6141630 FORWARD	30	30.30.2	plasma membrane	PM	PM	receptor-like kinase
(pS)YSTNLAFTPPEYLR	na	na	na	na	na	22.2594	AT5G41260.1	AT5G41260	30.30.2.1	signalling.kinase.RLCK.brassinosteroid signalling kinase	BRASSINOSTEROID-SIGNALING KINASE 8, BSK8	30	30.30.2.1	plasma membrane	PM	PM	receptor-like kinase
SASVLE(pS)PDIENGGK	na	na	na	na	na	20.8003	AT3G54030.1	AT3G54030	30.30.2.1	signalling.kinase.RLCK.brassinosteroid signalling kinase	BRASSINOSTEROID-SIGNALING KINASE 6, BSK6	30	30.30.2.1	plasma membrane	PM	PM	receptor-like kinase
SD(pS)QSSLNFSER	na	na	na	19.8956	19.8414	na	AT4G35470.1	AT4G35470	30.2	signalling.receptor kinases	leucine-rich repeat family protein | chr4:16846301-16849150 FORWARD	30	30.2	plasma membrane	PM	PM	receptor-like kinase
SGPLVAQ(pS)PDSVIVK	na	na	na	na	na	20.9346	AT1G18390.1	AT1G18390	30.2.25	signalling.receptor kinases.wall associated kinase	ATP binding / kinase/ protein kinase/ protein serine/threonine kinase/ protein tyrosine kinase | chr1:6327463-6330098 FORWARD	30	30.2	plasma membrane	PM	PM	receptor-like kinase
SGVQ(pS)PPDLLNL	na	na	18.6507	20.6152	21.7119	22.336	AT5G65700.2	AT5G65700	30.2.11	signalling.receptor kinases.leucine rich repeat XI	Symbols: BAM1 | BAM1 (BARELY ANY MERISTEM 1); ATP binding / kinase/ protein serine/threonine kinase | chr5:26281757-26285247 FORWARD	30	30.2	plasma membrane	PM	PM	receptor-like kinase
SLA(pS)EDSDGLTPSAVFSQI(oxM)NPK	na	na	na	na	na	21.2278	AT3G51550.1	AT3G51550	30.2.16	signalling.receptor kinases.Catharanthus roseus-like RLK1	Symbols: FER | FER (FERONIA); kinase/ protein kinase | chr3:19117584-19120881 REVERSE	30	30.2	plasma membrane	PM	PM	receptor-like kinase
SLPIT(pS)YSSR	na	na	na	na	na	na	AT1G66880.1	AT1G66880	30.2.25	signalling.receptor kinases.wall associated kinase	serine/threonine protein kinase family protein | chr1:24946928-24955611 FORWARD	30	30.2	plasma membrane	PM	PM	receptor-like kinase
SLPLSG(pT)PEVQEQR	na	na	na	na	na	20.185	AT4G22130.2	AT4G22130	30.2.5	protein.postranslational modification.kinase.receptor like cytoplasmatic kinase VII	Symbols: SRF8 | SRF8 (STRUBBELIG-RECEPTOR FAMILY 8); ATP binding / kinase/ protein binding / protein kinase/ protein serine/threonine kinase/ protein tyrosine kinase | chr4:11723513-11727673 FORWARD	30	30.2	plasma membrane	PM	PM	receptor-like kinase
SL(pS)FSTSGPR	na	19.4305	19.3986	21.3583	22.0777	22.3111	AT1G07650.1	AT1G07650	30.2.17	signalling.receptor kinases.DUF 26	leucine-rich repeat transmembrane protein kinase, putative | chr1:2359549-2366561 REVERSE	30	30.2	plasma membrane	PM	PM	receptor-like kinase
SNAT(pT)LPVTQSPR	na	na	20.9689	21.5326	na	na	AT3G17420.1	AT3G17420	30.30.2.55	signalling.kinase.RLCK.receptor like cytoplasmatic kinase V	Symbols: GPK1 | GPK1; ATP binding / kinase/ protein kinase/ protein serine/threonine kinase | chr3:5959212-5962179 REVERSE	30	30.30.2	plasma membrane	PM	PM	receptor-like kinase
SNATTLPV(pT)QSPR	19.3063	20.054	20.911	na	22.6868	23.1669	AT3G17420.1	AT3G17420	30.30.2.55	signalling.kinase.RLCK.receptor like cytoplasmatic kinase V	Symbols: GPK1 | GPK1; ATP binding / kinase/ protein kinase/ protein serine/threonine kinase | chr3:5959212-5962179 REVERSE	30	30.30.2	plasma membrane	PM	PM	receptor-like kinase
SNATTLPVTQ(pS)PR	na	na	na	22.0111	22.9689	23.7383	AT3G17420.1	AT3G17420	30.30.2.55	signalling.kinase.RLCK.receptor like cytoplasmatic kinase V	Symbols: GPK1 | GPK1; ATP binding / kinase/ protein kinase/ protein serine/threonine kinase | chr3:5959212-5962179 REVERSE	30	30.30.2	plasma membrane	PM	PM	receptor-like kinase
SPA(pS)PGPL(pS)D	na	na	na	na	na	22.8435	AT5G16590.1	AT5G16590	30.2.3	signalling.receptor kinases.leucine rich repeat III	Symbols: LRR1 | LRR1; ATP binding / kinase/ protein serine/threonine kinase | chr5:5431681-5434134 FORWARD	30	30.2	plasma membrane	PM	PM	receptor-like kinase
SPA(pS)PGPLSD	na	na	na	21.8461	22.3244	23.7945	AT5G16590.1	AT5G16590	30.2.3	signalling.receptor kinases.leucine rich repeat III	Symbols: LRR1 | LRR1; ATP binding / kinase/ protein serine/threonine kinase | chr5:5431681-5434134 FORWARD	30	30.2	plasma membrane	PM	PM	receptor-like kinase
SPASPGPL(pS)D	na	na	na	21.898	22.2163	23.6028	AT5G16590.1	AT5G16590	30.2.3	signalling.receptor kinases.leucine rich repeat III	Symbols: LRR1 | LRR1; ATP binding / kinase/ protein serine/threonine kinase | chr5:5431681-5434134 FORWARD	30	30.2	plasma membrane	PM	PM	receptor-like kinase
[truncated: 695 more rows]
