# Supplementary material for: Highly Efficient Single-Step Enrichment of Low Abundance Phosphopeptides from Plant Membrane Preparations
Source: Front Plant Sci. 2017 Sep 27;8:1673. doi: 10.3389/fpls.2017.01673 (PMC5632542; doi:10.3389/fpls.2017.01673)
Supplement: TABLE S5 — Full list of identified phosphopeptides in the nitrate induction experiments including LFQ value ratios (log2 NO3 resupply/NO3 starvation) for 0.2 mM and 5 mM nitrate supply. [file Table_5.XLSX]

## Sheet: 15min intersting proteins table
phospep	spectra	site	AGI	ANOVA p value	WT-0.2N-15 vs 0 log2	WT-5N-15 vs 0 log2	MAPMAN	DESCRIPTION	BINCODE	bin1	bin_short	suba3 short
AAAAAPGLS(ph)PK	35		AT3G20410	0.0011349	2.93357	4.37983	signalling.calcium	CPK9 calmodulin-dependent protein kinase/ kinase	30.3	30	30.3	PM
SNS(ph)ILENAFEDVK	9		AT3G20410	0.258746	-0.135649	-1.03138	signalling.calcium	CPK9 calmodulin-dependent protein kinase/ kinase	30.3	30	30.3	PM
TTQQPEKPGS(ph)VNSQPPPWR	22		AT3G20410	0.543186	0.199693	1.00688	signalling.calcium	CPK9 calmodulin-dependent protein kinase/ kinase	30.3	30	30.3	PM
EDVNIFPEKGS(ph)YR	7	S899	AT2G18960	0.0327305	-0.668788	-1.45224	transport.p- and v-ATPases.H+-exporting ATPase	AHA1, PMA, OST2	34.1.2	34	34.1.10	PM
EAVNIFPEKGS(ph)YR	4	S899	AT4G30190	0.0475669	-0.424368	-0.345444	transport.p- and v-ATPases.H+-exporting ATPase	AHA2, PMA2	34.1.2	34	34.1.10	PM
T(ph)LHGLQPKEDVNIFPEK	12	T881	AT2G18960	0.281493	0.253856	0.236336	transport.p- and v-ATPases.H+-exporting ATPase	AHA1, PMA, OST2	34.1.2	34	34.1.10	PM
T(ph)LHGLQPK	63	T881	AT2G18960	0.024759	0.499723	1.60996	transport.p- and v-ATPases.H+-exporting ATPase	AHA2, PMA2	34.1.2	34	34.1.10	PM
GLDIDTAGHHYT(ph)V	86	S948	AT2G18960	0.0324671	1.14132	2.19758	transport.p- and v-ATPases.H+-exporting ATPase	AHA1, PMA, OST2	34.1.2	34	34.1.10	PM
GLDIETPSHYT(ph)V	61	S947	AT4G30190	0.0361379	0.704861	1.36304	transport.p- and v-ATPases.H+-exporting ATPase	AHA2, PMA2	34.1.2	34	34.1.10	PM
MHPAESVAS(ph)PVSHR	14		AT3G01090	0.345332	2.42003	2.08799	protein.postranslational modification.kinase	AKIN10, KIN10	29.4.1	29	29.4.1	C
M(ox)HPAESVAS(ph)PVSHR	8		AT3G01090	0.0914209	-0.422677	-1.43242	protein.postranslational modification.kinase	AKIN10, KIN10	29.4.1	29	29.4.1	C
SVS(ph)SPFM(ox)NTASK	13	S537	AT1G77760	0.250791	-0.612339	-1.30058	N-metabolism.nitrate metabolism.NR	NIA1, GNR1, NR1	12.1.1	12	12.1	C
SVS(ph)TPFMNTTAK	32	S534	AT1G37130	0.0315668	-0.241452	-0.612041	N-metabolism.nitrate metabolism.NR	NIA2, B29, NIA2-1, CHL3, NR, NR2, ATNR2	12.1.1	12	12.1	C
IGELITTGYSS(ph)DS(ph)SSPNNSVHGSSAVFSLLAPIGEATPVR	4	S623, S625	AT1G37130	0.033048	2.7634	-0.700009	N-metabolism.nitrate metabolism.NR	NIA2, B29, NIA2-1, CHL3, NR, NR2, ATNR2	12.1.1	12	12.1	C
(ac)GDSTGEPGSS(ph)MHGVTGR	58	S11	AT1G08090	0.0254002	4.05861	5.50783	transport.nitrate	ATNRT2:1, NRT2, NRT2;1AT, ACH1, LIN1, ATNRT2.1, NRT2.1	34.4	34	34.4	PM
EQSFAFSVQS(ph)PIVHTDKTAK	56	S28	AT1G08090	0.000696991	-0.657232	-1.10874	transport.nitrate	ATNRT2:1, NRT2, NRT2;1AT, ACH1, LIN1, ATNRT2.1, NRT2.1	34.4	34	34.4	PM
S(ph)GIQFDWSSR	25		AT1G16670	0.0308115	0.675053	3.17965	signalling.receptor kinases.leucine rich repeat VIII.VIII-2	protein kinase family protein	30.2.8.2	30	30.2	C
S(ph)LEFPEPT(ph)SFR	18		AT4G08500	0.114682	0.0461401	-0.983484	signalling.MAP kinases	MEKK1, ATMEKK1, MAPKKK8, ARAKIN	30.6	30	30.6	C
FLTQSGT(ph)FK	17		AT4G29810	0.30034	-0.853817	-1.01653	protein.postranslational modification.kinase	ATMKK2, MKK2, MK1	29.4.1	29	29.4.1	C
IISQLEPEVLS(ph)PIKPADDQLSLSDLDMVK	26		AT4G29810	0.0144856	-1.38067	-3.73335	protein.postranslational modification.kinase	ATMKK2, MKK2, MK1	29.4.1	29	29.4.1	C
VTSESDFMT(ph)EY(ph)VVTR	12		AT2G43790	0.0930178	-0.194224	-0.9371	signalling.MAP kinases	ATMPK6, MPK6, MAPK6	30.6	30	30.6	C
GQFMT(ph)EY(ph)VVTR	4		AT1G10210	0.0420645	0.605778	1.40236	signalling.MAP kinases	ATMPK1, MPK1	30.6	30	30.6	C
VSFNDAPTAIFWTDY(ph)VATR	4		AT1G18150	0.348656	0.850346	0.572426	protein.postranslational modification	ATMPK8, MPK8	29.4	29	29.4	N
TPDS(ph)EPKDEKTETR	17		AT1G79570	0.0211317	2.22313	-1.06279	protein.postranslational modification	protein kinase family protein	29.4	29	29.4	C
S(ph)TVGTPAYIAPEILLR	34		AT3G50500	0.0341488	0.57291	0.0783687	protein.postranslational modification	SPK-2-2, SNRK2-2, SNRK2.2, SRK2D	29.4	29	29.4	N
TES(ph)GIFR	31		AT3G50530	0.00617725	2.52957	3.86056	protein.postranslational modification	ATP binding / calcium ion binding / calcium-dependent protein serine/threonine phosphatase/ kinase/ protein kinase/ protein serine/threonine kinase	29.4	29	29.4	C
SDS(ph)NGNVEPVASER	9		AT4G24100	0.00243671	2.22803	1.65766	protein.postranslational modification	protein kinase family protein	29.4	29	29.4	C
IQMAADSAGGSSS(ph)GK	1		AT5G03730	0.0398709	-1.55752	1.05108	protein.postranslational modification	CTR1, SIS1	29.4	29	29.4	N
SYS(ph)GSLYR	35		AT5G14720	0.0171309	2.14219	2.91281	protein.postranslational modification	protein kinase family protein	29.4	29	29.4	PM
TTS(ph)LPVDAIDS	5		AT3G04910	0.026176	0.866446	1.43049	protein.postranslational modification.kinase	WNK1, ZIK4, ATWNK1	29.4.1	29	29.4.1	N
IVEASSGNGS(ph)PQLVPLNSVK	14		AT3G09830	0.0355612	-1.79781	-1.16165	protein.postranslational modification.kinase.receptor like cytoplasmatic kinase VII	protein kinase, putative	29.4.1.57	29	29.4.1	C
LGS(ph)KLTESEIK	19		AT1G76040	0.0440816	1.7492	2.35132	signalling.calcium	ATP binding / calcium ion binding / calmodulin-dependent protein kinase/ kinase/ protein kinase/ protein serine/threonine kinase/ protein tyrosine kinase	30.3	30	30.3	PM
STTTTVSSVHS(ph)PTTDQDFSK	26		AT2G17290	0.0114977	1.13916	2.53717	signalling.calcium	CPK6, ATCDPK3	30.3	30	30.3	C
T(ph)ESSLQPEGELLPIIN	10		AT4G04700	0.0161557	3.15298	4.71661	signalling.calcium	ATP binding / calcium ion binding / kinase/ protein kinase/ protein serine/threonine kinase/ protein tyrosine kinase	30.3	30	30.3	C
TMRNS(ph)LNIS(ph)MRDA	2		AT4G35310	0.0351481	-2.23644	-0.729719	signalling.calcium	CPK5, ATCPK5	30.3	30	30.3	C,N
VSS(ph)AGLR	6		AT5G04870	0.0289929	2.92945	0.530151	signalling.calcium	CPK1, ATCPK1	30.3	30	30.3	C
DGS(ph)LQLEGET	13		AT5G12480	0.00944149	1.20581	3.03378	signalling.calcium	ATP binding / calcium ion binding / calmodulin-dependent protein kinase/ kinase/ protein kinase/ protein serine/threonine kinase/ protein tyrosine kinase	30.3	30	30.3	PM
EGS(ph)LQLEGEN	20		AT5G19450	0.00682193	2.9937	2.1296	signalling.calcium	CDPK19, CPK8	30.3	30	30.3	PM
LIEEVSHSS(ph)GSPNPVSD	1		AT3G02880	0.016998	-2.22341	-1.85354	signalling.receptor kinases.leucine rich repeat III	leucine-rich repeat transmembrane protein kinase, putative	30.2.3	30	30.2	PM
ASS(ph)PEMIR	4		AT3G08680	0.0168038	1.06313	4.095	signalling.receptor kinases.leucine rich repeat III	leucine-rich repeat transmembrane protein kinase, putative	30.2.3	30	30.2	PM
LVGLNPNADS(ph)ATYEEASGDPYGR	23		AT5G49770	0.0149507	1.5141	1.36718	signalling.receptor kinases.leucine rich repeat VIII.VIII-1	leucine-rich repeat transmembrane protein kinase, putative	30.2.8.1	30	30.2	PM
QGYS(ph)FSEQDDDFPLIFDTQENEKV	13		AT3G28450	0.0161853	1.89921	2.0381	signalling.receptor kinases.leucine rich repeat X	leucine-rich repeat transmembrane protein kinase, putative	30.2.10	30	30.2	PM
TNVESTEKEPGAS(ph)E	17		AT5G54080	0.00735076	3.75154	2.91427	amino acid metabolism.degradation.aromatic aa.tyrosine	HGO	13.2.6.2	13	13.2	C
VLSHAVSES(ph)DVSVHSTFASR	14		AT5G17330	0.0461681	0.445743	2.24679	amino acid metabolism.synthesis.central amino acid metabolism.GABA.Glutamate decarboxylase	GAD, GAD1	13.1.1.1.1	13	13.1	C
SES(ph)LGHRS(ph)DVSS(ph)PEAK	26		AT3G48530	0.0059955	4.44686	3.81506	cell wall.cell wall proteins	KING1	10.5	10	10.5	C
VAT(ph)PVPEPK	1		AT4G28300	0.0435122	1.35349	-0.148436	cell wall.cell wall proteins.HRGP	hydroxyproline-rich glycoprotein family protein	10.5.4	10	10.5	N
(ac)MDSVNS(ph)FKGYGK	41		AT1G53840	0.0041433	3.01274	5.31248	cell wall.pectin*esterases.PME	pectinesterase	10.8.1	10	10.8	PM
S(ph)LS(ph)RS(ph)PIQLSR	7		AT4G32420	0.0289995	2.84869	1.02305	cell.cycle.peptidylprolyl isomerase	peptidyl-prolyl cis-trans isomerase cyclophilin-type family protein	31.3.1	31	31.3	N
KIDALS(ph)SPAR	12		AT3G12280	0.0189692	1.84618	1.98306	cell.division	RBR1, RBR, RB, ATRBR1	31.2	31	31.2	N
LHVPDEIDES(ph)P	31		AT2G20000	0.0409225	0.226868	1.34742	cell.division	HBT, CDC27b	31.2	31	31.2	N
AEALAALTS(ph)AFNSSPSSKSPPRR	1		AT3G57410	0.000746619	-0.187945	2.28602	cell.organisation	VLN3, ATVLN3	31.1	31	31.1	C
EALT(ph)TDDDDNDDLGTHFNIEK	10		AT1G24460	0.0254432	1.35181	1.56676	cell.organisation	unknown protein	31.1	31	31.1	N
GPVSEGAGS(ph)PK	23		AT4G16340	0.000977795	3.59528	1.79898	cell.organisation	GTP binding / GTPase binding / guanyl-nucleotide exchange factor	31.1	31	31.1	C
LEGT(ph)PDNGYLWQR	21		AT4G16340	0.00183962	0.346606	1.94115	cell.organisation	GTP binding / GTPase binding / guanyl-nucleotide exchange factor	31.1	31	31.1	C
S(ph)TSS(ph)NPADDIPLTEAK	5		AT2G41740	0.0061216	-1.99973	-1.63519	cell.organisation	VLN2, ATVLN2	31.1	31	31.1	C
SDAALFTLEEGS(ph)SPVQNPSTAAEDSR	4		AT5G65460	0.0209113	1.45974	-0.920834	cell.organisation	kinesin motor protein-related	31.1	31	31.1	C
SGLTSQAS(ph)QR	28		AT3G57410	0.0379179	2.51996	0.641316	cell.organisation	VLN3, ATVLN3	31.1	31	31.1	C
SMSFS(ph)PDRVR	11		AT4G30160	0.0389902	2.12641	1.29895	cell.organisation	VLN4, ATVLN4	31.1	31	31.1	C
STS(ph)SNPADDIPLTEAK	11		AT2G41740	0.00329138	-2.13658	-2.89233	cell.organisation	VLN2, ATVLN2	31.1	31	31.1	C
TGS(ph)LESPLR	2		AT2G37080	0.0116835	1.74361	1.33907	cell.organisation	myosin heavy chain-related	31.1	31	31.1	N
VSDLLGDDDS(ph)PSR	33		AT1G04780	0.0311759	0.674726	1.15951	cell.organisation	ankyrin repeat family protein	31.1	31	31.1	C,N
(ac)M(ox)NDLISS(ph)SFKR	16		AT4G03330	0.0274579	-0.189947	-2.16853	cell.vesicle transport	SYP123, ATSYP123	31.4	31	31.4	PM
EAPVNDDDEMDIDDVIPAPQS(ph)PLSMFNAAR	10		AT4G11740	0.0114504	2.92956	0.782949	cell.vesicle transport	SAY1	31.4	31	31.4	N
FTQGGYVDTGS(ph)PTVGSGR	27		AT2G45200	0.00102468	2.61393	4.11998	cell.vesicle transport	GOS12, ATGOS12	31.4	31	31.4	G
LIS(ph)TGESER	14		AT3G11820	0.0325827	0.814581	3.54228	cell.vesicle transport	SYP121, AT-SYR1, ATSYP121, SYR1, ATSYR1, PEN1	31.4	31	31.4	PM
TEDEDYVEGSETGYPEASGNPVDGAAS(ph)PSATTGYVTK	12		AT4G23460	0.0195893	2.53202	0.792556	cell.vesicle transport	beta-adaptin, putative	31.4	31	31.4	PM
VTLVPPS(ph)DSPELSPINTPK	52		AT1G08820	0.0409367	0.609585	2.17344	cell.vesicle transport	structural molecule	31.4	31	31.4	C
EISHDS(ph)S(ph)DEEDGDGGKNTNEMLNYGLTIASK	31		AT2G17840	0.0175372	1.18737	-3.79708	development.unspecified	ERD7	33.99	33	33.99	C
EISHDS(ph)SDEEDGDGGK	6		AT2G17840	0.0470127	1.46071	-1.008	development.unspecified	ERD7	33.99	33	33.99	C
IISPGGNT(ph)SPK	10		AT5G37190	0.0482491	2.47755	2.4471	development.unspecified	CIP4	33.99	33	33.99	N
KILFEETGS(ph)PLIPLEEFR	8		AT3G03270	0.0232306	2.04516	0.364291	development.unspecified	universal stress protein (USP) family protein / early nodulin ENOD18 family protein	33.99	33	33.99	C,PM
SPEKEEVQPETLAT(ph)PTQS(ph)PSR	10		AT1G79280	0.0181492	0.795891	0.358239	development.unspecified	NUA	33.99	33	33.99	N
T(ph)PPATPGIVDYQNPDHELMKR	9		AT5G27030	0.0110174	1.8015	-0.396726	development.unspecified	TPR3	33.99	33	33.99	C
EEHSFVETDSPGT(ph)NSPK	2		AT1G27850	0.0274086	-1.01992	0.298251	DNA.synthesis/chromatin structure	unknown protein	28.1	28	28.1	N
(ac)MEVYNDDT(ph)EMRSPETQPIKETALEVYNDTAEIR	2		AT3G42170	0.0456235	1.88978	1.08565	DNA.unspecified	DNA binding	28.99	28	28.99	N
ITSDQDGEKSS(ph)QDGKLR	12		AT5G63190	0.0387697	1.33576	-0.323444	DNA.unspecified	MA3 domain-containing protein	28.99	28	28.99	C
SPT(ph)GGKGPVAGIPNR	2		AT5G63190	0.0466683	-0.211007	2.32096	DNA.unspecified	MA3 domain-containing protein	28.99	28	28.99	C
VTYVAPPRPPS(ph)PVHEGSEEGS(ph)SPR	60		AT3G60600	0.0177523	4.83852	3.38098	DNA.unspecified	VAP27-1, VAP, (AT)VAP, VAP27	28.99	28	28.99	PM,ER
GQT(ph)PLFPR	2		AT1G77120	0.0227938	-0.994537	1.7807	fermentation.ADH	ADH1, ADH, ATADH, ATADH1	5.3	5	5.3	C
GILAADES(ph)TGTIGK	16		AT3G52930	0.005326	0.709298	-1.08286	glycolysis.unclear/dually targeted.aldolase	fructose-bisphosphate aldolase, putative	4.3.10	4	4.3	C
HPSIVVTPADSDPLFAPPS(ph)YYSESRSPR	6		AT5G07120	0.0273906	3.20131	0.274944	hormone metabolism.auxin.signal transduction	phosphoinositide binding / protein binding	17.2.2	17	17.2	C
(ac)S(ph)DLQTPLVRPK	46		AT3G19820	0.0118911	1.3076	3.25795	hormone metabolism.brassinosteroid.synthesis-degradation.sterols.DWF1	DWF1, DIM, EVE1, DIM1, CBB1	17.3.1.2.8	17	17.3	PM,G
ATS(ph)GPAYPER	16		AT3G05420	0.0497852	0.862158	0.234364	lipid metabolism.FA synthesis and FA elongation.acyl-CoA binding protein	acyl-CoA binding	11.1.13	11	11.1	C
DIESEVEVS(ph)QEGR	16		AT3G05420	0.0431357	0.385133	0.545184	lipid metabolism.FA synthesis and FA elongation.acyl-CoA binding protein	acyl-CoA binding	11.1.13	11	11.1	C
TLEAPLPGS(ph)LSAVNNATTR	44		AT3G05420	0.0187811	2.24743	2.31121	lipid metabolism.FA synthesis and FA elongation.acyl-CoA binding protein	acyl-CoA binding	11.1.13	11	11.1	C
(ac)MDS(ph)PVSKTDASK	21		AT2G18730	0.0144398	1.23387	5.07891	lipid metabolism.Phospholipid synthesis.diacylglycerol kinase	ATDGK3, DGK3	11.3.5	11	11.3	PM
YGT(ph)IDELK	6		AT1G69830	0.0242367	-3.43349	-2.53721	major CHO metabolism.degradation.starch.starch cleavage.alpha amylase	ATAMY3, AMY3	2.2.2.1.1	2	2.2	P
AHGTDPS(ph)PPM(ox)S(ph)PILGATR	19		AT3G23920	0.0262955	2.27062	2.8261	major CHO metabolism.degradation.starch.starch cleavage.beta amylase	BAM1, BMY7, TR-BAMY	2.2.2.1.2	2	2.2	P
GRS(ph)VLDT(ph)PLSSAR	15		AT1G35580	0.00461409	0.0896905	1.8365	major CHO metabolism.degradation.sucrose.invertases.neutral	beta-fructofuranosidase	2.2.1.3.1	2	2.2	C
S(ph)GFNTPR	2		AT4G34860	0.00652211	1.26726	-0.528209	major CHO metabolism.degradation.sucrose.invertases.neutral	beta-fructofuranosidase, putative / invertase, putative / saccharase, putative / beta-fructosidase, putative	2.2.1.3.1	2	2.2	C,P
S(ph)VLDT(ph)PLSSAR	20		AT1G35580	0.00953077	1.23812	1.53901	major CHO metabolism.degradation.sucrose.invertases.neutral	beta-fructofuranosidase	2.2.1.3.1	2	2.2	C
SVLDT(ph)PLS(ph)SAR	28		AT1G35580	0.0126518	0.459433	0.956889	major CHO metabolism.degradation.sucrose.invertases.neutral	beta-fructofuranosidase	2.2.1.3.1	2	2.2	C
EATADMS(ph)EEFS(ph)EGEKGDIISDISTHGESTKPR	6		AT5G20280	0.0415272	-0.673327	-4.21265	major CHO metabolism.synthesis.sucrose.SPS	ATSPS1F	2.1.1.1	2	2.1	C
HPQWQSDDGGDNS(ph)EPES(ph)PSDSLRDIQDISLNLK	6	S734, S738	AT5G20280	0.0137586	-1.1711	-3.77826	major CHO metabolism.synthesis.sucrose.SPS	ATSPS1F	2.1.1.1	2	2.1	C
HPQWQSDDGGDNS(ph)EPESPSDSLRDIQDISLNLK	2	S734	AT5G20280	0.0135604	0.460691	-3.51989	major CHO metabolism.synthesis.sucrose.SPS	ATSPS1F	2.1.1.1	2	2.1	C
SRDS(ph)DDDDYHDRDYDVAALANNLSQAFR	22		AT1G30470	0.0369074	1.31015	-1.96655	metal handling.binding, chelation and storage	SIT4 phosphatase-associated family protein	15.2	15	15.2	C,N
ASS(ph)SVSTLYK	30		AT4G03550	0.0208673	2.06906	3.43813	minor CHO metabolism.callose	ATGSL05, GSL05, ATGSL5, PMR4, GSL5	3.6	3	3.6	PM
S(ph)YSNLLDLASGNFHSFSR	18		AT4G17770	0.0396438	0.156993	-1.06242	minor CHO metabolism.trehalose.potential TPS/TPP	ATTPS5, TPS5	3.2.3	3	3.2	C,PM
S(ph)YTNLLDLASGNFPVMGR	34		AT1G06410	0.0487729	0.534498	-2.13277	minor CHO metabolism.trehalose.potential TPS/TPP	ATTPS7, TPS7, ATTPSA	3.2.3	3	3.2	C
S(ph)PPVPSLFGKDVEFVGVEPEGTER	9		AT3G45190	0.0209307	-0.544867	-1.94771	misc.acid and other phosphatases	SIT4 phosphatase-associated family protein	26.13	26	26.13	C
TRDS(ph)DDDEVHDRDYDLAGLANNLNQFR	29		AT3G45190	0.0277682	0.141038	-3.7301	misc.acid and other phosphatases	SIT4 phosphatase-associated family protein	26.13	26	26.13	C
AAAASSYSDNSGTESS(ph)PR	21		AT1G10290	0.0150271	0.928081	-1.38796	misc.dynamin	ADL6, DRP2A	26.17	26	26.17	PM
AT(ph)SPQPDGPSSTGGSLK	3		AT1G59610	0.0126025	-0.0736945	3.27439	misc.dynamin	ADL3, CF1	26.17	26	26.17	PM
IDTLTPQDS(ph)PQRV	6		AT5G67220	0.0142267	1.6992	0.645559	N-metabolism.misc	nitrogen regulation family protein	12.4	12	12.4	M
(ac)MDKFSYNSYPDSAES(ph)SPR	13		AT5G09620	0.0403634	1.31219	-1.21988	not assigned.no ontology	octicosapeptide/Phox/Bem1p (PB1) domain-containing protein	35.1	35	35	N
ALYGESINLYEPNDS(ph)TENVDDSTK	14		AT1G67230	0.0321901	0.610351	-0.265114	not assigned.no ontology	LINC1	35.1	35	35	N
AS(ph)SISSLLDSSVNR	15		AT4G05150	0.0463588	1.7138	0.809926	not assigned.no ontology	octicosapeptide/Phox/Bem1p (PB1) domain-containing protein	35.1	35	35	N
DFMPS(ph)DTDFS(ph)TK	7		AT3G63460	0.0472617	2.0621	-0.195396	not assigned.no ontology	WD-40 repeat family protein	35.1	35	35	C
ESEKDPLIAAENGSGVLS(ph)DGGGGVQQK	7		AT1G06890	0.0460249	1.02049	1.02394	not assigned.no ontology	transporter-related	35.1	35	35	V,G
EVSTLS(ph)DPGS(ph)PR	16		AT4G05150	0.0328026	1.87978	3.66726	not assigned.no ontology	octicosapeptide/Phox/Bem1p (PB1) domain-containing protein	35.1	35	35	N
GGS(ph)FLAGNLS(ph)FNR	54		AT3G05090	0.0458497	-0.526022	-0.665789	not assigned.no ontology	transducin family protein / WD-40 repeat family protein	35.1	35	35	N
GGSFLAGNLS(ph)FNR	26		AT3G05090	0.0122994	1.2208	2.53155	not assigned.no ontology	transducin family protein / WD-40 repeat family protein	35.1	35	35	N
GMASS(ph)SKDLR	12		AT3G33530	0.012222	3.17267	1.07676	not assigned.no ontology	transducin family protein / WD-40 repeat family protein	35.1	35	35	C
GS(ph)AAELTEPTTGTEK	26		AT4G27870	0.0403351	2.259	1.35971	not assigned.no ontology	integral membrane family protein	35.1	35	35	V
IHGHGDSSSLS(ph)DS(ph)DDDKK	49		AT5G41600	0.0223013	1.46455	-0.800596	not assigned.no ontology	BTI3	35.1	35	35	PM
IHGHGDSSSLS(ph)DS(ph)DDDKKSTSSSSSSFK	8		AT5G41600	0.00531918	4.75282	1.16289	not assigned.no ontology	BTI3	35.1	35	35	PM
IS(ph)TPELPPPVFIKPESPEPVSTPK	9		AT4G05150	0.000475056	2.2281	-0.404336	not assigned.no ontology	octicosapeptide/Phox/Bem1p (PB1) domain-containing protein	35.1	35	35	N
KADVLS(ph)EDS(ph)PGEGRK	14		AT3G54760	0.0214926	2.20158	2.69445	not assigned.no ontology	dentin sialophosphoprotein-related	35.1	35	35	N
KS(ph)VSFNHLPDVGYTELK	7		AT1G08800	0.0419406	1.94254	1.29067	not assigned.no ontology	unknown protein	35.1	35	35	EX
LALNS(ph)PVT(ph)PLK	15		AT3G15300	0.0206671	0.0183305	-0.928136	not assigned.no ontology	VQ motif-containing protein	35.1	35	35	N
LEQLS(ph)EGEDDVEVNPGLTR	56		AT1G03910	0.00543251	0.997613	2.002	not assigned.no ontology	EXPRESSED IN: 25 plant structures;Bacteria - 259;BEST Arabidopsis thaliana protein match is: unknown protein (TAIR:AT2G36815.2);CONTAINS InterPro DOMAIN/s: Cactin, central region (InterPro:IPR018816);EXPRESSED DURING: 13 growth stages;Fungi - 1009;Has 11516 Blast hits to 6722 proteins in 356 species: Archae - 23;Metazoa - 6122;Other Eukaryotes - 3577 (source: NCBI BLink).	35.1	35	35	N
LLPLFPVT(ph)SPR	9		AT1G28280	0.00344373	-0.843072	0.314959	not assigned.no ontology	VQ motif-containing protein	35.1	35	35	N
LQTFSS(ph)FQKPLEPPNNNAPPRPR	11		AT2G45540	0.0494594	-0.483882	0.966856	not assigned.no ontology	WD-40 repeat family protein / beige-related	35.1	35	35	C
LTLTSDLKQPASVPGSSS(ph)PVENVDR	9		AT3G19670	0.00828526	1.08529	2.76976	not assigned.no ontology	protein binding	35.1	35	35	N
LVGS(ph)LPIMR	2		AT5G42870	0.0325935	-0.38087	-0.208434	not assigned.no ontology	lipin family protein	35.1	35	35	N
MMS(ph)FEAQDR	5		AT1G24300	0.00266682	1.44349	0.923751	not assigned.no ontology	Bacteria - 738;BEST Arabidopsis thaliana protein match is: GYF domain-containing protein (TAIR:AT1G27430.1);CONTAINS InterPro DOMAIN/s: GYF (InterPro:IPR003169);EXPRESSED IN: cultured cell;Fungi - 1952;Has 21766 Blast hits to 10819 proteins in 514 species: Archae - 0;LOCATED IN: chloroplast;Metazoa - 8216;Other Eukaryotes - 9701 (source: NCBI BLink).	35.1	35	35	C
MTEAGPIDLIDDDNS(ph)DEEGGIDKQSR	7		AT1G15440	0.0246726	2.20046	1.84543	not assigned.no ontology	transducin family protein / WD-40 repeat family protein	35.1	35	35	N
NVEPSSS(ph)PEVR	10		AT1G15940	0.0422287	2.01672	2.64201	not assigned.no ontology	binding	35.1	35	35	N
QGDFPHLTSQNS(ph)WGTK	7		AT5G42950	0.0305939	0.738473	-0.626659	not assigned.no ontology	GYF domain-containing protein	35.1	35	35	C
RNS(ph)NHLDSYLDPAFMSLIKDPDER	11		AT1G69340	0.0203796	0.97561	-3.12023	not assigned.no ontology	appr-1-p processing enzyme family protein	35.1	35	35	C
S(ph)GSFAGTAQSGPGAPMATGR	25		AT1G16860	0.00682572	1.80814	2.62893	not assigned.no ontology	merozoite surface protein-related	35.1	35	35	PM
S(ph)RDVEFENPSPWEDQQQQNYK	6		AT5G09620	0.0437785	-0.0097945	-1.15609	not assigned.no ontology	octicosapeptide/Phox/Bem1p (PB1) domain-containing protein	35.1	35	35	N
SGEHAEGEANDS(ph)QSGEK	18		AT5G45510	0.00547972	1.97994	-1.14365	not assigned.no ontology	leucine-rich repeat family protein	35.1	35	35	EX,PM
TLS(ph)SALGSEEAAK	5		AT1G71950	0.00199275	0.386218	1.57382	not assigned.no ontology	identical protein binding / serine-type endopeptidase	35.1	35	35	EX
TYVADVSEYLGS(ph)NSPRDPYLER	10		AT3G11330	0.031297	0.997118	-1.42001	not assigned.no ontology	leucine-rich repeat family protein	35.1	35	35	C,PM
VASDT(ph)YREPHQSPYNVAQPLQAPIGTK	9		AT5G64430	0.0225703	-0.686887	3.65427	not assigned.no ontology	octicosapeptide/Phox/Bem1p (PB1) domain-containing protein	35.1	35	35	N
VRS(ph)EVS(ph)SIVSEVPDYLFGLDNFDETAPPHELR	3		AT4G05150	0.0241244	3.35531	0.779114	not assigned.no ontology	octicosapeptide/Phox/Bem1p (PB1) domain-containing protein	35.1	35	35	N
VRS(ph)EVSSIVSEVPDYLFGLDNFDETAPPHELR	5		AT4G05150	0.0170153	1.81411	-0.995064	not assigned.no ontology	octicosapeptide/Phox/Bem1p (PB1) domain-containing protein	35.1	35	35	N
VTTPSEEDSNNGLPVQQPGT(ph)PNQR	52		AT1G52200	0.018829	2.73806	4.45039	not assigned.no ontology	unknown protein	35.1	35	35	PM
IGNS(ph)DVEEEK	15		AT1G69030	0.02624	1.25906	-0.0175438	not assigned.no ontology.BSD domain-containing protein	Bacteria - 4;BEST Arabidopsis thaliana protein match is: BSD domain-containing protein (TAIR:AT1G26300.1);CONTAINS InterPro DOMAIN/s: BSD (InterPro:IPR005607);EXPRESSED DURING: 15 growth stages;EXPRESSED IN: 24 plant structures;Fungi - 10;Has 173 Blast hits to 173 proteins in 34 species: Archae - 4;INVOLVED IN: biological_process unknown;Metazoa - 52;Other Eukaryotes - 11 (source: NCBI BLink).	35.1.8	35	35	N
S(ph)GGSPNRAELR	1		AT1G03350	0.0250994	2.14092	-0.107121	not assigned.no ontology.BSD domain-containing protein	BSD domain-containing protein	35.1.8	35	35	N
SGGS(ph)PNRAELR	33		AT1G03350	0.041374	2.35453	-2.09995	not assigned.no ontology.BSD domain-containing protein	BSD domain-containing protein	35.1.8	35	35	N
ADDNS(ph)QDGRGGLQR	18		AT2G43160	0.0333633	1.94849	-1.63942	not assigned.no ontology.epsin N-terminal homology (ENTH) domain-containing protein	epsin N-terminal homology (ENTH) domain-containing protein	35.1.21	35	35	C,N
KFS(ph)EQNIGAPPSYEEAVSDSR	28		AT2G43160	0.00975704	-0.060047	0.668344	not assigned.no ontology.epsin N-terminal homology (ENTH) domain-containing protein	epsin N-terminal homology (ENTH) domain-containing protein	35.1.21	35	35	C,N
S(ph)FGDVNEIGAR	52		AT4G32285	0.0353021	3.51335	3.58533	not assigned.no ontology.epsin N-terminal homology (ENTH) domain-containing protein	epsin N-terminal homology (ENTH) domain-containing protein / clathrin assembly protein-related	35.1.21	35	35	C
DLFGS(ph)DNEEYTK	6		AT4G17620	0.00687295	0.0181381	1.4856	not assigned.no ontology.glycine rich proteins	glycine-rich protein	35.1.40	35	35	N
LS(ph)PGSQS(ph)LADFR	11		AT4G25880	0.0415132	-1.44152	-0.200061	not assigned.no ontology.pumilio/Puf RNA-binding domain-containing protein	RNA binding / binding	35.1.12	35	35	C,N
(ac)M(ox)ES(ph)PKSNVDDGYQNIFVM(ox)R	12		AT3G60450	0.0201592	0.825225	2.62673	not assigned.unknown	INVOLVED IN: biological_process unknown;Bacteria - 51;BEST Arabidopsis thaliana protein match is: unknown protein (TAIR:AT3G60440.1);CONTAINS InterPro DOMAIN/s: Phosphoglycerate mutase (InterPro:IPR013078), PRIB5 (InterPro:IPR012398);EXPRESSED DURING: 14 growth stages;EXPRESSED IN: 24 plant structures;Fungi - 36;Has 187 Blast hits to 185 proteins in 74 species: Archae - 0;LOCATED IN: cellular_com…	35.2	35	35	C
(ac)S(ph)EIEEEEEEGSASAITGSR	17		AT4G15545	7.85086e-06	-3.50481	-0.166381	not assigned.unknown	unknown protein	35.2	35	35	N
AFFDS(ph)ADWALGK	6		AT1G69510	0.0164977	0.239571	0.559814	not assigned.unknown	Bacteria - 0;BEST Arabidopsis thaliana protein match is: unknown protein (TAIR:AT5G64130.1);CONTAINS InterPro DOMAIN/s: Lg106-like (InterPro:IPR012482);EXPRESSED DURING: 15 growth stages;EXPRESSED IN: 23 plant structures;FUNCTIONS IN: molecular_function unknown;Fungi - 0;Has 92 Blast hits to 92 proteins in 12 species: Archae - 0;INVOLVED IN: biological_process unknown;LOCATED IN: cellular_compone…	35.2	35	35	N
APS(ph)ILER	19		AT5G56980	0.0244737	2.16007	3.09766	not assigned.unknown	unknown protein	35.2	35	35	EX
AS(ph)EDESIEQK	12		AT3G05070	0.00406993	2.01062	-0.415349	not assigned.unknown	FUNCTIONS IN: molecular_function unknown;Bacteria - 0;CONTAINS InterPro DOMAIN/s: mRNA splicing factor, Cwf18 (InterPro:IPR013169);EXPRESSED DURING: 13 growth stages;EXPRESSED IN: 22 plant structures;Fungi - 54;Has 221 Blast hits to 221 proteins in 113 species: Archae - 0;INVOLVED IN: biological_process unknown;LOCATED IN: cellular_component unknown;Metazoa - 107;Other Eukaryotes - 34 (source: NC…	35.2	35	35	N
DESFDEAVLDS(ph)PEVK	14		AT1G13360	0.0272012	-0.369512	-0.311009	not assigned.unknown	unknown protein	35.2	35	35	N
DLS(ph)DGESILR	16		AT3G17900	0.00063009	1.77968	0.152151	not assigned.unknown	unknown protein	35.2	35	35	N
DPS(ph)PPPLSSLGK	12		AT2G34310	0.0208758	-0.720482	0.247071	not assigned.unknown	unknown protein	35.2	35	35	N
EFEPIDS(ph)GS(ph)ELEEDDLKTALGK	10		AT1G02870	0.0109987	-0.218327	-2.4012	not assigned.unknown	unknown protein	35.2	35	35	N
EKPLVQVLS(ph)DDDS(ph)EVK	48		AT3G17160	0.0383261	2.53903	2.61508	not assigned.unknown	unknown protein	35.2	35	35	N
EKPLVQVLS(ph)DDDS(ph)EVKEAK	48		AT3G17160	0.0248271	0.465058	-1.85242	not assigned.unknown	unknown protein	35.2	35	35	N
EKPLVQVLS(ph)DDDSEVK	17		AT3G17160	0.0409442	1.19055	-0.802891	not assigned.unknown	unknown protein	35.2	35	35	N
EKPLVQVLS(ph)DDDSEVKEAK	6		AT3G17160	0.0110221	2.06468	-0.800956	not assigned.unknown	unknown protein	35.2	35	35	N
EKS(ph)DS(ph)DSEYDILDFPEVPNVLLRPTPGATSVNAPDAAK	12		AT1G34220	0.0409271	-1.05285	-3.35512	not assigned.unknown	unknown protein	35.2	35	35	N
ELLSELKSEEGDGT(ph)PHSSASPFSR	13		AT5G41950	0.0259896	3.94038	1.42216	not assigned.unknown	binding	35.2	35	35	N
EQIEDFYEQDDDVT(ph)PR	17		AT4G38550	0.0209451	0.990846	1.54907	not assigned.unknown	LOCATED IN: chloroplast;Bacteria - 103;BEST Arabidopsis thaliana protein match is: unknown protein (TAIR:AT2G20950.1);CONTAINS InterPro DOMAIN/s: Phospholipase-like, arabidopsis (InterPro:IPR007942);EXPRESSED DURING: 13 growth stages;EXPRESSED IN: 21 plant structures;Fungi - 619;Has 2527 Blast hits to 1973 proteins in 273 species: Archae - 3;Metazoa - 1039;Other Eukaryotes - 216 (source: NCBI BLi…	35.2	35	35	N
FSGSPVST(ph)GTPK	7		AT2G26570	0.0452236	-0.698704	-0.499749	not assigned.unknown	unknown protein	35.2	35	35	N
GALLQDS(ph)EEEDG	2		AT5G64010	0.0478208	-0.100922	1.61275	not assigned.unknown	unknown protein	35.2	35	35	N
GS(ph)DRDGAPPENTKR	6		AT5G53800	0.0307327	2.67125	-0.372521	not assigned.unknown	unknown protein	35.2	35	35	N
GYSAAGS(ph)PKR	11		AT1G16520	0.0222592	1.82931	-0.0400262	not assigned.unknown	unknown protein	35.2	35	35	C,N
HAS(ph)LKPVR	2		AT3G18770	0.0388603	-0.311009	-0.184311	not assigned.unknown	LOCATED IN: chloroplast;Bacteria - 15;BEST Arabidopsis thaliana protein match is: unknown protein (TAIR:AT3G49590.2);CONTAINS InterPro DOMAIN/s: Autophagy-related protein 13 (InterPro:IPR018731);EXPRESSED DURING: 4 anthesis, petal differentiation and expansion stage;EXPRESSED IN: 6 plant structures;Fungi - 108;Has 376 Blast hits to 291 proteins in 100 species: Archae - 0;Metazoa - 70;Other Eukary…	35.2	35	35	N
IFS(ph)QRS(ph)FR	51		AT3G27390	0.0468828	2.56719	3.30289	not assigned.unknown	unknown protein	35.2	35	35	PM
KDDDGNKT(ph)FTMR	10		AT5G41950	0.00720958	2.52356	-2.47069	not assigned.unknown	binding	35.2	35	35	N
KDQS(ph)DEDEEEEM(ox)KPILVEGFV	15		AT1G15230	0.00142693	0.0875655	-2.79794	not assigned.unknown	unknown protein	35.2	35	35	N
LQGNQTKS(ph)PVQSR	2		AT5G44150	0.0409651	-0.37596	1.28849	not assigned.unknown	unknown protein	35.2	35	35	N
LQGS(ph)PSEAPVER	4		AT2G39580	0.00535162	0.353476	1.85818	not assigned.unknown	unknown protein	35.2	35	35	N
MTAIDS(ph)DDDGVVR	80		AT1G70770	0.00968821	1.53467	3.19573	not assigned.unknown	unknown protein	35.2	35	35	PM,ER
MWSSTSQQSSVANS(ph)PPR	6		AT1G56080	0.0463791	0.239758	-0.629039	not assigned.unknown	unknown protein	35.2	35	35	N
NNNENGDDAT(ph)SDGEEDLDDLRVDEAK	5		AT4G37120	0.0158407	0.786978	1.32193	not assigned.unknown	single-stranded RNA binding	35.2	35	35	N
NTGRVS(ph)PAVDPPS(ph)PR	55		AT1G80180	0.00240371	3.76369	5.13718	not assigned.unknown	unknown protein	35.2	35	35	C,PM
QGS(ph)SGIVFDDR	45		AT1G15400	0.00974979	1.06065	-1.70062	not assigned.unknown	unknown protein	35.2	35	35	N
QTVPMLGVS(ph)SSGR	25		AT1G69980	0.000512317	0.826873	3.35321	not assigned.unknown	unknown protein	35.2	35	35	PM
RPEQSYGS(ph)GYGGR	12		AT5G39570	0.00106112	0.159148	-0.998506	not assigned.unknown	unknown protein	35.2	35	35	PM
RSS(ph)IIGR	19		AT1G80120	0.010006	0.902243	-0.203159	not assigned.unknown	unknown protein	35.2	35	35	C
S(ph)EEEQEEGYRKPSYGR	10		AT5G39570	0.0378249	1.81203	0.178679	not assigned.unknown	unknown protein	35.2	35	35	PM
S(ph)GDESIETAR	13		AT4G24680	0.039545	1.72894	0.283391	not assigned.unknown	FUNCTIONS IN: molecular_function unknown;Bacteria - 590;CONTAINS InterPro DOMAIN/s: BAT2, N-terminal (InterPro:IPR009738);EXPRESSED DURING: 14 growth stages;EXPRESSED IN: 26 plant structures;Fungi - 634;Has 6700 Blast hits to 3976 proteins in 401 species: Archae - 2;Metazoa - 2482;Other Eukaryotes - 2770 (source: NCBI BLink).	35.2	35	35	N
S(ph)INMSYFK	9		AT5G56980	0.00305024	1.33093	-0.985696	not assigned.unknown	unknown protein	35.2	35	35	EX
S(ph)LVSS(ph)PLVTR	20		AT4G14200	0.00249663	0.184316	-2.42868	not assigned.unknown	unknown protein	35.2	35	35	N
S(ph)RSSSSAAFSSSASSR	5		AT1G10140	0.00475979	-1.36465	1.64794	not assigned.unknown	Bacteria - 0;BEST Arabidopsis thaliana protein match is: unknown protein (TAIR:AT1G58420.1);CONTAINS InterPro DOMAIN/s: Uncharacterised conserved protein UCP031279 (InterPro:IPR016972);EXPRESSED DURING: 13 growth stages;EXPRESSED IN: 23 plant structures;FUNCTIONS IN: molecular_function unknown;Fungi - 0;Has 38 Blast hits to 38 proteins in 10 species: Archae - 0;INVOLVED IN: biological_process unk…	35.2	35	35	N
S(ph)SSM(ox)AGGGSGSGDYGGPIK	9		AT5G19050	0.0479686	3.08698	2.66333	not assigned.unknown	unknown protein	35.2	35	35	P
S(ph)SSSGNYDGMLGFGDLR	11		AT1G79090	0.0297911	1.67425	-0.122059	not assigned.unknown	unknown protein	35.2	35	35	N
S(ph)VAIDAGSSGNKK	11		AT3G03010	0.0207177	-0.202297	1.13043	not assigned.unknown	aminoacyl-tRNA hydrolase	35.2	35	35	PM
SDVSS(ph)PSSATAER	16		AT1G35780	0.0144818	3.16088	0.869794	not assigned.unknown	unknown protein	35.2	35	35	N
SEEQEEGS(ph)YR	17		AT5G39570	0.0196512	1.67359	-1.18171	not assigned.unknown	unknown protein	35.2	35	35	PM
SEEQEEGS(ph)YRKQPSYGR	33		AT5G39570	0.0142053	-0.200115	-3.09111	not assigned.unknown	unknown protein	35.2	35	35	PM
SES(ph)FDSPK	24		AT5G06970	0.0238209	1.8241	-0.252636	not assigned.unknown	FUNCTIONS IN: molecular_function unknown;Bacteria - 0;BEST Arabidopsis thaliana protein match is: unknown protein (TAIR:AT4G11670.1);CONTAINS InterPro DOMAIN/s: Munc13 homology 1 (InterPro:IPR014770), Protein of unknown function DUF810 (InterPro:IPR008528), Munc13 homology 2 (InterPro:IPR014772);EXPRESSED DURING: 13 growth stages;EXPRESSED IN: 22 plant structures;Fungi - 43;Has 138 Blast hits to …	35.2	35	35	C
SESEYERKPS(ph)YGR	16		AT5G39570	0.0253093	3.38792	1.62861	not assigned.unknown	unknown protein	35.2	35	35	PM
SGS(ph)GDDEEGSYGR	31		AT5G39570	0.000848121	1.41674	-0.0889213	not assigned.unknown	unknown protein	35.2	35	35	PM
TDSEVTSLAAS(ph)SPARS(ph)PR	4		AT1G45688	0.00810319	1.20657	2.83827	not assigned.unknown	unknown protein	35.2	35	35	PM
TETESEYGS(ph)GGGGR	7		AT5G39570	0.00545689	1.46133	0.151024	not assigned.unknown	unknown protein	35.2	35	35	PM
TGVNDDDDKNFKEEPEIQVLS(ph)DDDS(ph)DEEQVK	29		AT1G47970	0.0250718	-1.3117	-0.747281	not assigned.unknown	unknown protein	35.2	35	35	N
TRS(ph)FDDSPPAAAELR	8		AT4G11860	0.0192458	0.844978	1.28228	not assigned.unknown	FUNCTIONS IN: molecular_function unknown;Bacteria - 44;BEST Arabidopsis thaliana protein match is: unknown protein (TAIR:AT4G22960.1);CONTAINS InterPro DOMAIN/s: Protein of unknown function DUF544 (InterPro:IPR007518), Ubiquitin interacting motif (InterPro:IPR003903);EXPRESSED DURING: 14 growth stages;EXPRESSED IN: 25 plant structures;Fungi - 246;Has 761 Blast hits to 466 proteins in 133 species:…	35.2	35	35	N
TSS(ph)LLSSSVASDTLR	23		AT5G35430	0.0274635	1.22997	1.16139	not assigned.unknown	binding	35.2	35	35	C
TTGRVS(ph)PAVDPPS(ph)PR	74		AT1G15400	0.034325	2.78067	3.98603	not assigned.unknown	unknown protein	35.2	35	35	N
VES(ph)VNS(ph)HVELMDDFLEMEK	10		AT1G47900	0.0357079	2.05755	0.797444	not assigned.unknown	unknown protein	35.2	35	35	N
VNNNNDSEVETSKPSS(ph)PK	18		AT5G55640	0.014143	3.0431	0.218269	not assigned.unknown	unknown protein	35.2	35	35	N
VRDESFDEAVLDS(ph)PEVK	15		AT1G13360	0.0482848	0.625015	0.530761	not assigned.unknown	unknown protein	35.2	35	35	N
VSS(ph)PPRVPNPAIQK	38		AT1G52320	0.00575082	1.35719	0.0888963	not assigned.unknown	unknown protein	35.2	35	35	N
VVKDHEDKDNDDGGYNS(ph)D	34		AT5G14240	0.0209701	1.01468	-1.06608	not assigned.unknown	FUNCTIONS IN: molecular_function unknown;Bacteria - 2;CONTAINS InterPro DOMAIN/s: Thioredoxin fold (InterPro:IPR012335), Phosducin (InterPro:IPR001200), Thioredoxin-like fold (InterPro:IPR012336);EXPRESSED DURING: 15 growth stages;EXPRESSED IN: 23 plant structures;Fungi - 126;Has 750 Blast hits to 750 proteins in 282 species: Archae - 0;INVOLVED IN: biological_process unknown;LOCATED IN: cellular…	35.2	35	35	C
YGGNDS(ph)DEDEEKKK	101		AT5G39570	0.00707201	0.338153	-2.02339	not assigned.unknown	unknown protein	35.2	35	35	PM
YISGGNS(ph)PR	9		AT3G49590	8.46077e-05	2.61306	-0.0952088	not assigned.unknown	Bacteria - 58;BEST Arabidopsis thaliana protein match is: unknown protein (TAIR:AT3G18770.1);CONTAINS InterPro DOMAIN/s: Autophagy-related protein 13 (InterPro:IPR018731);EXPRESSED DURING: 15 growth stages;EXPRESSED IN: 23 plant structures;FUNCTIONS IN: molecular_function unknown;Fungi - 125;Has 1841 Blast hits to 549 proteins in 149 species: Archae - 0;INVOLVED IN: biological_process unknown;LOC…	35.2	35	35	N
KTGS(ph)FVRPIS(ph)PK	13		AT2G38280	0.00677357	1.75492	-1.80183	nucleotide metabolism.degradation	FAC1, ATAMPD	23.2	23	23.2	PM
TGS(ph)FVRPIS(ph)PK	10		AT2G38280	0.0486695	0.362668	-0.649969	nucleotide metabolism.degradation	FAC1, ATAMPD	23.2	23	23.2	PM
(ac)AEIKDEGS(ph)AK	16		AT2G18230	0.0286409	1.19539	-2.1446	nucleotide metabolism.phosphotransfer and pyrophosphatases.misc	inorganic diphosphatase/ pyrophosphatase	23.4.99	23	23.4	C
GAS(ph)DEDRSGSSMGNTVKPAR	2		AT3G10030	0.0266158	0.482561	0.186129	nucleotide metabolism.phosphotransfer and pyrophosphatases.uridylate kinase	aspartate/glutamate/uridylate kinase family protein	23.4.3	23	23.4	C
(ac)GS(ph)GQWHVEK	5		AT5G40760	0.0291873	-0.977979	-0.895099	OPP.oxidative PP.G6PD	glucose-6-phosphate dehydrogenase	7.1.1	7	7.1	C
RST(ph)FRNDS(ph)FVR	11		AT5G40760	0.00021871	0.791933	-3.06026	OPP.oxidative PP.G6PD	glucose-6-phosphate dehydrogenase	7.1.1	7	7.1	C
GREPS(ph)PEPLLR	4		AT5G10540	0.0104622	1.93801	-0.0550964	protein.degradation	peptidase M3 family protein / thimet oligopeptidase family protein	29.5	29	29.5	C
KGEDS(ph)SVEEEGEIEDAETK	24		AT1G43910	0.0457938	0.492573	1.93206	protein.degradation.AAA type	AAA-type ATPase family protein	29.5.9	29	29.5.9	ER
(ac)ATESSS(ph)PSSVRK	13		AT1G54210	0.0322886	1.42442	0.686259	protein.degradation.autophagy	APG12, ATG12A	29.5.2	29	29.5.2	C
FADLT(ph)INEFK	15		AT3G48340	0.0461229	-3.16271	1.71421	protein.degradation.cysteine protease	cysteine-type endopeptidase/ cysteine-type peptidase	29.5.3	29	29.5.3	ER
LSS(ph)PTGEAEEMEK	13		AT1G09730	0.0215651	3.69542	1.87399	protein.degradation.cysteine protease	Ulp1 protease family protein	29.5.3	29	29.5.3	N
MVLFPKS(ph)PS(ph)PVNK	11		AT1G43690	0.0039526	2.52798	1.44172	protein.degradation.ubiquitin	ubiquitin interaction motif-containing protein	29.5.11	29	29.5.11	C
ENIIASASS(ph)PMKK	16		AT5G06460	0.0421101	0.185158	-1.75274	protein.degradation.ubiquitin.E1	ATUBA2, UBA 2	29.5.11.2	29	29.5.11.2	N
KSS(ph)PSTSGKQEDILK	11		AT4G38600	0.0117943	1.92304	-1.5278	protein.degradation.ubiquitin.E3.HECT	KAK, UPL3	29.5.11.4.1	29	29.5.11.4	N
QGS(ph)SDEDDMLIDDVPGLVLNK	7		AT3G17205	0.0348502	0.231403	-0.697499	protein.degradation.ubiquitin.E3.HECT	UPL6	29.5.11.4.1	29	29.5.11.4	C
DLSDFS(ph)PK	18		AT2G23140	0.0160167	1.27397	1.01851	protein.degradation.ubiquitin.E3.RING	binding / ubiquitin-protein ligase	29.5.11.4.2	29	29.5.11.4	C
DLSGEKS(ph)PEPEEK	10		AT3G07610	0.0280148	1.99379	2.30968	protein.degradation.ubiquitin.E3.RING	histone demethylase(H3-K9 specific) / transcription factor	29.5.11.4.2	29	29.5.11.4	N
NAMS(ph)FSSTDHSSSPMSPEEEEIFNK	4		AT5G62560	0.0499239	1.06966	2.2216	protein.degradation.ubiquitin.E3.RING	armadillo/beta-catenin repeat family protein / U-box domain-containing protein	29.5.11.4.2	29	29.5.11.4	M
SRPGDLEAAQATNQDS(ph)EDEDNDER	20		AT1G68070	0.0199058	2.11164	3.75826	protein.degradation.ubiquitin.E3.RING	zinc finger (C3HC4-type RING finger) family protein	29.5.11.4.2	29	29.5.11.4	V
TDAPGRS(ph)SVSSTTR	14		AT2G23140	0.0394991	1.30709	-0.912226	protein.degradation.ubiquitin.E3.RING	binding / ubiquitin-protein ligase	29.5.11.4.2	29	29.5.11.4	C
VRVDS(ph)MTK	25		AT5G20890	0.0326043	-0.733519	-2.12716	protein.folding	chaperonin, putative	29.6	29	29.6	C
FSSLSLLPSQTS(ph)PK	4		AT3G55270	0.0101545	0.398753	1.9741	protein.postranslational modification	MKP1, ATMKP1	29.4	29	29.4	C
LIHPLPPPILS(ph)PENS(ph)PEHSGDDAWMQELNIQRPPTPTR	30		AT4G03080	0.0178223	2.37204	-2.17265	protein.postranslational modification	BSL1	29.4	29	29.4	N
TDQAILSNS(ph)SDLGR	48		AT1G22280	0.00799277	0.804775	2.07083	protein.postranslational modification	protein phosphatase 2C, putative / PP2C, putative	29.4	29	29.4	C,N
LIDEFALS(ph)GSK	4		AT2G22560	0.0287764	2.08513	0.679029	protein.postranslational modification.kinase	Bacteria - 5009;BEST Arabidopsis thaliana protein match is: kinase interacting family protein (TAIR:AT5G10500.1);CONTAINS InterPro DOMAIN/s: KIP1-like (InterPro:IPR011684);EXPRESSED DURING: 6 growth stages;EXPRESSED IN: 15 plant structures;FUNCTIONS IN: molecular_function unknown;Fungi - 3986;Has 47807 Blast hits to 30104 proteins in 1314 species: Archae - 612;INVOLVED IN: biological_process unkn…	29.4.1	29	29.4.1	N
(ac)S(ph)DEEHHFESSDAGASK	5		AT1G13950	0.0164085	-0.304912	3.52458	protein.synthesis.initiation	EIF-5A, ELF5A-1, ATELF5A-1, EIF5A	29.2.3	29	29.2	C
LDRRPS(ph)NVAGDDR	2		AT3G60240	0.0377008	1.53209	0.678209	protein.synthesis.initiation	EIF4G, CUM2	29.2.3	29	29.2
SLS(ph)VNSR	12		AT2G24050	0.00394902	3.64948	1.25096	protein.synthesis.initiation	MIF4G domain-containing protein / MA3 domain-containing protein	29.2.3	29	29.2	N
STEGSSHASSEISGSS(ph)PQEK	13		AT3G60240	0.0331927	1.74332	0.731886	protein.synthesis.initiation	EIF4G, CUM2	29.2.3	29	29.2
VSLLQQPTTEDS(ph)DEELEYADSSSGTADHLSGLNLQM(ox)ESK	11		AT2G34970	0.0281992	-0.855582	2.68608	protein.synthesis.initiation	eIF4-gamma/eIF5/eIF2-epsilon domain-containing protein	29.2.3	29	29.2	C
YLQSGS(ph)EDDDDTDTKR	47		AT3G56150	0.020367	2.79583	2.18839	protein.synthesis.initiation	EIF3C, ATEIF3C-1, EIF3C-1, ATTIF3C1, TIF3C1	29.2.3	29	29.2	C,N
T(ph)FDELSDTEVYEDSD	3		AT1G12920	0.0012152	0.281496	0.661249	protein.synthesis.release	ERF1-2	29.2.5	29	29.2	C
(ac)S(ph)GDEAVAAPVVPPVAEAAVIPEDMDVSTALELTVR	3		AT2G32060	0.0341659	-0.00846201	0.275491	protein.synthesis.ribosomal protein.eukaryotic.40S subunit.S12	40S ribosomal protein S12 (RPS12C)	29.2.1.2.1.12	29	29.2.1.2	C
LS(ph)SAAAKPSVTA	8		AT4G31700	0.0413438	-0.579064	0.638031	protein.synthesis.ribosomal protein.eukaryotic.40S subunit.S6	structural constituent of ribosome	29.2.1.2.1.6	29	29.2.1.2	C
QPGSAFISATS(ph)E	12		AT1G66580	7.08098e-05	1.8118	2.6771	protein.synthesis.ribosomal protein.eukaryotic.60S subunit.L10	60S ribosomal protein L10 (RPL10C)	29.2.1.2.2.10	29	29.2.1.2	C
AGDS(ph)TPEELANATQVQGDYM(ox)PIASVK	12		AT5G23900	0.0433411	0.353683	-0.595516	protein.synthesis.ribosomal protein.eukaryotic.60S subunit.L13	60S ribosomal protein L13 (RPL13D)	29.2.1.2.2.13	29	29.2.1.2	C
SDS(ph)QVFLFLNSK	11		AT3G53020	0.0343707	-0.360064	-0.820676	protein.synthesis.ribosomal protein.eukaryotic.60S subunit.L24	STV1, RPL24B, RPL24	29.2.1.2.2.24	29	29.2.1.2	C
EDLSELYREDLS(ph)DVETS	23		AT1G25260	0.033501	-0.121884	1.10504	protein.synthesis.ribosomal protein.eukaryotic.60S subunit.P0	acidic ribosomal protein P0-related	29.2.1.2.2.80	29	29.2.1.2	C
EEKEES(ph)DDDM(ox)GFSLFE	25		AT2G27710	0.0197723	0.0659781	0.831516	protein.synthesis.ribosomal protein.eukaryotic.60S subunit.P2	60S acidic ribosomal protein P2 (RPP2B)	29.2.1.2.2.82	29	29.2.1.2	C
KEEKEES(ph)DDDM(ox)GFSLFE	201		AT2G27710	0.0237635	0.162633	1.26009	protein.synthesis.ribosomal protein.eukaryotic.60S subunit.P2	60S acidic ribosomal protein P2 (RPP2B)	29.2.1.2.2.82	29	29.2.1.2	C
KKEES(ph)EEEEGDFGFDLFG	162		AT5G57290	0.0397702	-0.0382895	-0.883179	protein.synthesis.ribosomal protein.eukaryotic.60S subunit.P3	60S acidic ribosomal protein P3 (RPP3B)	29.2.1.2.2.83	29	29.2.1.2	C
GFDASLS(ph)EDDIKNTLR	11		AT1G48920	0.00400442	2.69037	2.27171	protein.synthesis.ribosome biogenesis.Pre-rRNA processing and modifications.snoRNPs	ATNUC-L1, PARL1	29.2.2.3.1	29	29.2	N
KHDDSSDS(ph)PAPVTTK	18		AT3G57150	0.026356	2.68735	1.61706	protein.synthesis.ribosome biogenesis.Pre-rRNA processing and modifications.snoRNPs	NAP57, AtNAP57, CBF5, AtCBF5	29.2.2.3.1	29	29.2	N
SKDTEAAVDAEDES(ph)AAEK	31		AT3G57150	0.0205094	2.02572	2.15565	protein.synthesis.ribosome biogenesis.Pre-rRNA processing and modifications.snoRNPs	NAP57, AtNAP57, CBF5, AtCBF5	29.2.2.3.1	29	29.2	N
VGADDLS(ph)DSEKEKPNLVGDGK	13		AT4G02510	0.0233214	0.656866	-1.04136	protein.targeting.chloroplast	TOC159, TOC86, PPI2, TOC160, ATTOC159	29.3.3	29	29.3.3	P
VVYVAPPRPPS(ph)PVREGSEEGS(ph)SPR	54		AT2G45140	0.0499344	2.68235	3.83169	protein.targeting.secretory pathway.ER	structural molecule	29.3.4.1	29	29.3.4	ER
KYVEDLESGFSS(ph)DVESK	33		AT3G18480	0.0455352	0.752743	2.65753	protein.targeting.secretory pathway.golgi	AtCASP	29.3.4.2	29	29.3.4	G
(ac)MDASLS(ph)PFDHQK	2		AT3G51670	0.0426857	-0.362337	1.2038	protein.targeting.secretory pathway.unspecified	SEC14 cytosolic factor family protein / phosphoglyceride transfer family protein	29.3.4.99	29	29.3.4	C
LGGGGGVSSGGGSGVGSGS(ph)SNM(ox)LR	32		AT5G60460	0.0360887	0.395566	-1.62559	protein.targeting.secretory pathway.unspecified	sec61beta family protein	29.3.4.99	29	29.3.4	ER
SLGS(ph)FKEETNK	22		AT4G09160	0.0317468	0.0168806	-2.68266	protein.targeting.secretory pathway.unspecified	SEC14 cytosolic factor family protein / phosphoglyceride transfer family protein	29.3.4.99	29	29.3.4	C
SM(ox)IPQNLGS(ph)FKEESSK	47		AT1G72160	0.00516881	0.462826	2.15627	protein.targeting.secretory pathway.unspecified	SEC14 cytosolic factor family protein / phosphoglyceride transfer family protein	29.3.4.99	29	29.3.4	C
NVVLDEFGS(ph)PK	18		AT2G28000	0.0194512	0.441953	-1.74896	PS.calvin cycle.rubisco interacting	CPN60A, CH-CPN60A, SLP	1.3.13	1	1.3	P
GKGDDDS(ph)VHNVEFSGGNVHLITTK	34		AT3G08710	0.0306143	1.24664	1.68739	redox.thioredoxin	ATH9	21.1	21	21.1	PM
IRPSTS(ph)PES(ph)L	2		AT2G34750	0.017341	1.22091	0.834949	RNA.processing	RNA polymerase I specific transcription initiation factor RRN3 family protein	27.1	27	27.1	C
SSSSRYS(ph)S(ph)DEEQKESR	14		AT5G23080	0.0127354	0.669298	-1.04741	RNA.processing	RNA binding / protein binding	27.1	27	27.1	N
APPPS(ph)STGSPPR	9		AT3G01540	0.00803835	1.08873	1.77773	RNA.processing.RNA helicase	DRH1, ATDRH1	27.1.2	27	27.1	N
EVGNEES(ph)DDDVKR	33		AT1G20920	0.0318027	2.01011	2.37642	RNA.processing.RNA helicase	DEAD box RNA helicase, putative	27.1.2	27	27.1	N
DDDSRGNGYS(ph)PERR	2		AT5G52040	0.0158097	0.625743	2.05402	RNA.processing.splicing	RNA binding / nucleic acid binding / nucleotide binding	27.1.1	27	27.1	N
DSDGGYDGAES(ph)PMQK	11		AT4G25500	0.0254768	0.94094	0.0597388	RNA.processing.splicing	ATRSP35, ATRSP40, AT-SRP40, RSP35	27.1.1	27	27.1	N
EGEEANTELES(ph)DDEDGLIYNPLK	8		AT5G06160	0.0340828	2.18019	0.512676	RNA.processing.splicing	nucleic acid binding / zinc ion binding	27.1.1	27	27.1	N
ERGS(ph)PDYGR	18		AT5G52040	0.0458031	2.59032	-0.0468713	RNA.processing.splicing	RNA binding / nucleic acid binding / nucleotide binding	27.1.1	27	27.1	N
EVGSDRDGGS(ph)PQDNGR	15		AT2G37340	0.0380872	1.80189	-1.30449	RNA.processing.splicing	RSZ33, ATRSZ33	27.1.1	27	27.1	N
GRS(ph)LT(ph)PVR	18		AT1G55310	0.00202252	3.38594	-1.77559	RNA.processing.splicing	SR33, ATSCL33, SCL33	27.1.1	27	27.1	N
GYNS(ph)PPAK	9		AT3G13570	0.0216224	1.75517	0.364174	RNA.processing.splicing	RNA binding / nucleic acid binding / nucleotide binding	27.1.1	27	27.1	N
GYNS(ph)PPAKR	39		AT3G13570	0.0334574	3.05993	-0.756401	RNA.processing.splicing	RNA binding / nucleic acid binding / nucleotide binding	27.1.1	27	27.1	N
KS(ph)PTYGGRR	3		AT2G24590	0.0389014	2.29362	0.341901	RNA.processing.splicing	splicing factor, putative	27.1.1	27	27.1	N
LPS(ph)PPPR	14		AT2G29210	0.0208172	1.89777	2.12218	RNA.processing.splicing	splicing factor PWI domain-containing protein	27.1.1	27	27.1	N
LPS(ph)PPVAQRLPS(ph)PPPR	39		AT2G29210	0.0294091	2.55387	1.69009	RNA.processing.splicing	splicing factor PWI domain-containing protein	27.1.1	27	27.1	N
NGVGEVES(ph)PIER	39		AT4G25500	0.00808847	1.47315	-0.179306	RNA.processing.splicing	ATRSP35, ATRSP40, AT-SRP40, RSP35	27.1.1	27	27.1	N
NRS(ph)YT(ph)PEQAR	6		AT3G13570	0.0499554	1.42585	-0.529666	RNA.processing.splicing	RNA binding / nucleic acid binding / nucleotide binding	27.1.1	27	27.1	N
RPS(ph)PDYGR	39		AT3G61860	0.0332451	1.95359	-0.300921	RNA.processing.splicing	ATRSP31, RSP31	27.1.1	27	27.1	N
RS(ph)LS(ph)PVYR	43		AT3G61860	0.0413963	0.954621	-2.34394	RNA.processing.splicing	ATRSP31, RSP31	27.1.1	27	27.1	N
RS(ph)YT(ph)PEPAR	16		AT1G55310	0.0429055	3.08674	1.36151	RNA.processing.splicing	SR33, ATSCL33, SCL33	27.1.1	27	27.1	N
S(ph)RS(ph)PLPSVQK	14		AT1G02840	5.86758e-05	3.82091	0.454539	RNA.processing.splicing	SR1, ATSRP34, SRP34	27.1.1	27	27.1	N
S(ph)YT(ph)PS(ph)PPR	10		AT3G13570	0.0194899	2.4367	0.208539	RNA.processing.splicing	RNA binding / nucleic acid binding / nucleotide binding	27.1.1	27	27.1	N
SDAAANDVET(ph)SGEHNRPDTSSPDWSK	1		AT1G60200	0.0261052	1.58129	1.20543	RNA.processing.splicing	splicing factor PWI domain-containing protein / RNA recognition motif (RRM)-containing protein	27.1.1	27	27.1	N
SRS(ph)VEVS(ph)PR	10		AT3G55460	0.0094696	1.96957	0.318399	RNA.processing.splicing	RNA binding / nucleic acid binding / nucleotide binding	27.1.1	27	27.1	N
SYS(ph)RS(ph)PPPYR	13		AT4G31580	0.00646598	3.63834	1.09202	RNA.processing.splicing	SRZ-22, SRZ22, RSZP22	27.1.1	27	27.1	N
YRS(ph)RS(ph)PVPR	1		AT3G61860	0.0102886	-0.0941245	-3.3915	RNA.processing.splicing	ATRSP31, RSP31	27.1.1	27	27.1	N
YRS(ph)RS(ph)YS(ph)PAPR	1		AT3G55460	0.0118012	3.77568	3.36259	RNA.processing.splicing	RNA binding / nucleic acid binding / nucleotide binding	27.1.1	27	27.1	N
LSEDTGS(ph)PHHHADILMVQEK	13		AT2G17410	0.0489303	2.77285	-2.36553	RNA.regulation of transcription.AT-rich interaction domain containing transcription factor family	ARID/BRIGHT DNA-binding domain-containing protein	27.3.38	27	27.3	N
YQS(ph)APSSYFSSFGESIEEFLDRPT(ph)SPETER	2		AT1G51140	0.0233313	1.56239	0.00166875	RNA.regulation of transcription.bHLH,Basic Helix-Loop-Helix family	basic helix-loop-helix (bHLH) family protein	27.3.6	27	27.3	N
NNPLFGFGS(ph)PR	38		AT4G29190	0.0206611	1.2486	0.813289	RNA.regulation of transcription.C3H zinc finger family	zinc finger (CCCH-type) family protein	27.3.12	27	27.3	N
KPISDEVNDS(ph)DEEYKK	10		AT3G12480	0.0365709	-0.891417	1.08083	RNA.regulation of transcription.CCAAT box binding factor family, HAP5	NF-YC11	27.3.16	27	27.3	N
LVNEPETEPS(ph)SPQR	23		AT2G46020	0.0120447	2.88106	3.54302	RNA.regulation of transcription.Chromatin Remodeling Factors	CHR2, ATBRM, BRM, CHA2	27.3.44	27	27.3	N
SQNGFTSS(ph)PADDVKVETK	8		AT4G22140	0.0154071	2.4887	3.44425	RNA.regulation of transcription.Chromatin Remodeling Factors	DNA binding / protein binding / zinc ion binding	27.3.44	27	27.3	N
SGNNEGATES(ph)PAVK	17		AT4G00238	0.00115527	3.04172	2.3305	RNA.regulation of transcription.GeBP like	DNA-binding storekeeper protein-related	27.3.49	27	27.3	N
LASGTNREEDDS(ph)DKSK	11		AT2G17560	0.0211833	2.18563	-0.196144	RNA.regulation of transcription.Nucleosome/chromatin assembly factor group	HMGB4, NFD4, NFD04	27.3.62	27	27.3	N
NLEEGS(ph)DES(ph)EKSR	21		AT3G51880	0.0183146	1.96549	-1.46047	RNA.regulation of transcription.Nucleosome/chromatin assembly factor group	HMGB1, NFD1	27.3.62	27	27.3	N
SRSEINDEDEAS(ph)GEEELLEK	12		AT3G51880	0.0187088	0.472433	-0.561136	RNA.regulation of transcription.Nucleosome/chromatin assembly factor group	HMGB1, NFD1	27.3.62	27	27.3	N
(ac)S(ph)SSPFPVLDNRPIDK	9		AT4G39680	0.0013027	-1.07468	-0.396251	RNA.regulation of transcription.putative transcription regulator	SAP domain-containing protein	27.3.67	27	27.3	N
ADMDAGKGKS(ph)PENK	24		AT4G39680	0.0173079	3.09797	0.348999	RNA.regulation of transcription.putative transcription regulator	SAP domain-containing protein	27.3.67	27	27.3	N
ILEAGNDS(ph)TENVGS(ph)VGHIPDLESAR	13		AT5G47430	0.00722599	-0.827629	-0.986754	RNA.regulation of transcription.putative transcription regulator	zinc ion binding	27.3.67	27	27.3	N
ALFGSDQKEEEEGS(ph)EK	3		AT5G63260	0.0131925	0.51993	0.676056	RNA.regulation of transcription.unclassified	zinc finger (CCCH-type) family protein	27.3.99	27	27.3	N
DGELGELS(ph)PDIR	33		AT3G26935	0.00167431	1.84341	1.94736	RNA.regulation of transcription.unclassified	zinc finger (DHHC type) family protein	27.3.99	27	27.3	PM
NQS(ph)ANDFR	7		AT3G53710	0.0282625	1.95966	0.698746	RNA.regulation of transcription.unclassified	ARF GTPase activator/ DNA binding / zinc ion binding	27.3.99	27	27.3	C
S(ph)PPVNLQQAPQTYSFTPANSFAGNLGQQPTSRPSELSAPK	15		AT1G08680	0.0324377	-1.2785	-2.10842	RNA.regulation of transcription.unclassified	ZIGA4, AGD14	27.3.99	27	27.3	C,PM
SMNS(ph)PTTSQPK	8		AT3G48050	0.00585014	2.34083	0.468234	RNA.regulation of transcription.unclassified	DNA binding / protein binding / transcription regulator	27.3.99	27	27.3	N
TIDS(ph)PGQEETGMTGVSK	35		AT2G32080	0.0193704	3.27568	4.02882	RNA.regulation of transcription.unclassified	nucleic acid binding	27.3.99	27	27.3	N
IGIWQYGDIES(ph)DDEDTGPAR	75		AT5G07350	0.0121323	1.09692	1.79859	RNA.regulation of transcription.Zn-finger(CCHC)	tudor domain-containing protein / nuclease family protein	27.3.73	27	27.3	N
(ac)M(ox)ESTESYAAGS(ph)PEELAK	22		AT5G04430	0.00916376	1.19903	0.432964	RNA.RNA binding	BTR1, BTR1L	27.4	27	27.4	N
AMERS(ph)VS(ph)PK	8		AT3G53500	0.000672714	3.19	0.0364938	RNA.RNA binding	RSZ32	27.4	27	27.4	N
AS(ph)SPPEGEDEFTDDDGTKYK	2		AT5G16260	0.0078674	2.4012	-0.104671	RNA.RNA binding	RNA recognition motif (RRM)-containing protein	27.4	27	27.4	N
IEVDS(ph)DGDGER	28		AT1G80930	0.0289824	3.12175	2.38968	RNA.RNA binding	MIF4G domain-containing protein / MA3 domain-containing protein	27.4	27	27.4	N
S(ph)KS(ph)LDEDYDMKER	5		AT3G23900	0.00405044	2.29999	0.460006	RNA.RNA binding	RNA recognition motif (RRM)-containing protein	27.4	27	27.4	N
S(ph)PEPHDSSEADSAEKPTHIR	25		AT5G04430	0.0388928	-0.524895	-3.53999	RNA.RNA binding	BTR1, BTR1L	27.4	27	27.4	N
SSS(ph)PGYVGSYSVNK	9		AT3G07810	0.00960648	1.45887	-0.510539	RNA.RNA binding	heterogeneous nuclear ribonucleoprotein, putative / hnRNP, putative	27.4	27	27.4	N
VHLS(ph)ESPK	14		AT4G17720	0.0479034	-5.57967	-2.79012	RNA.RNA binding	RNA recognition motif (RRM)-containing protein	27.4	27	27.4	C
VHLS(ph)ESPKAASSTQEAER	7		AT4G17720	0.0491407	0.6422	-0.387809	RNA.RNA binding	RNA recognition motif (RRM)-containing protein	27.4	27	27.4	C
STSSVENPDGFDDSGIDALS(ph)EVEDGDKETR	8		AT3G57660	0.0132523	2.16424	1.09839	RNA.transcription	DNA binding / DNA-directed RNA polymerase/ zinc ion binding	27.2	27	27.2	N
KLS(ph)GDGVER	20		AT5G54160	0.00237476	1.48733	0.383161	secondary metabolism.phenylpropanoids.lignin biosynthesis.COMT	ATOMT1, OMT1	16.2.1.9	16	16.2	C
VDEQAQPPPS(ph)Q	2		AT5G16050	0.0463385	1.39722	1.08927	signalling.14-3-3 proteins	GRF5, GF14 UPSILON	30.7	30	30.7	C
(ac)SGQFNNS(ph)PR	33		AT4G29900	0.0194437	2.19672	1.87229	signalling.calcium	ACA10, CIF1, ATACA10	30.3	30	30.3	PM
FDS(ph)INSSR	17		AT1G20760	0.00167919	3.23433	1.78122	signalling.calcium	calcium-binding EF hand family protein	30.3	30	30.3	PM
GEDKDVEAGTS(ph)SFTEYEDSPFDIASTK	6		AT4G29900	0.0153331	-0.482947	0.697334	signalling.calcium	ACA10, CIF1, ATACA10	30.3	30	30.3	PM
KMKDT(ph)DSEEELK	8		AT5G37780	0.0144195	-1.32907	-2.05777	signalling.calcium	CAM1, TCH1, ACAM-1	30.3	30	30.3	N
LDAPRPTT(ph)PKPPS(ph)PR	24		AT2G43680	0.0109123	0.21153	3.72502	signalling.calcium	calmodulin binding	30.3	30	30.3	N
LEAEIEGS(ph)GER	6		AT5G62390	0.0118006	-0.0871119	0.936294	signalling.calcium	calmodulin binding	30.3	30	30.3	ER
LSLDS(ph)PAK	2		AT3G13460	0.0262015	1.22856	-1.3754	signalling.calcium	protein binding	30.3	30	30.3	C
LSTMS(ph)PR	2		AT2G02790	0.0186223	2.40277	1.54434	signalling.calcium	calmodulin binding	30.3	30	30.3	N
SNS(ph)GEFVLNDNVVPER	59		AT5G37710	0.0468825	2.08992	3.09501	signalling.calcium	lipase class 3 family protein / calmodulin-binding heat-shock protein, putative	30.3	30	30.3	C
TPLTPT(ph)VSSPR	23		AT2G15760	0.0189824	1.44634	2.93636	signalling.calcium	calmodulin-binding protein	30.3	30	30.3	N
GQYHDS(ph)VTDIIDPDQSR	13		AT2G21880	0.0226456	2.73981	0.836111	signalling.G-proteins	ATRAB7A, ATRABG2	30.5	30	30.5	C
S(ph)PARPEILNDWRR	8		AT4G13350	0.04504	2.30003	-0.913339	signalling.G-proteins	GTP binding / GTPase	30.5	30	30.5	C,N
S(ph)PGFETGSR	18		AT4G13350	0.000242636	1.1061	-5.0764	signalling.G-proteins	GTP binding / GTPase	30.5	30	30.5	C,N
S(ph)SPGGRS(ph)PGFETGSR	4		AT4G13350	0.0366361	4.1564	-0.131161	signalling.G-proteins	GTP binding / GTPase	30.5	30	30.5	C,N
SSSGSRS(ph)PPYEDGYDRR	2		AT4G13350	0.0286706	3.43724	2.40639	signalling.G-proteins	GTP binding / GTPase	30.5	30	30.5	C,N
SSVAEVTVPSS(ph)PYKHEDPTEPDSREEESPALGAIR	11		AT3G43300	0.0421988	-2.49509	-4.01648	signalling.G-proteins	guanyl-nucleotide exchange factor/ protein binding	30.5	30	30.5	C
VTELLSSVSS(ph)A	2		AT1G18070	0.0135204	-0.727127	1.96608	signalling.G-proteins	EF-1-alpha-related GTP-binding protein, putative	30.5	30	30.5	C
ASSQES(ph)ESEASGETSEEK	15		AT5G55530	0.00324026	2.86412	0.978939	stress.abiotic.cold	C2 domain-containing protein	20.2.2	20	20.2	N
TETGMDTNS(ph)PSR	11		AT5G52310	0.00519078	2.41733	-1.15786	stress.abiotic.cold	COR78, LTI78, RD29A, LTI140	20.2.2	20	20.2	N
EIS(ph)DDEDEDEPKK	31		AT5G52640	0.00712308	0.805631	-1.67099	stress.abiotic.heat	HSP81-1, ATHS83, HSP81.1, HSP83, ATHSP90.1	20.2.1	20	20.2	C
EIS(ph)DDEDEDEPKKENEGEVEEVDEEK	34		AT5G52640	0.0118875	2.90287	2.91044	stress.abiotic.heat	HSP81-1, ATHS83, HSP81.1, HSP83, ATHSP90.1	20.2.1	20	20.2	C
EIS(ph)DDEEEEEK	19		AT5G56030	0.0412495	2.17084	-0.337646	stress.abiotic.heat	HSP81-2, ERD8, HSP90.2	20.2.1	20	20.2	C,N
EIS(ph)DDEEEEEKK	27		AT5G56030	0.0191607	1.96936	-0.920056	stress.abiotic.heat	HSP81-2, ERD8, HSP90.2	20.2.1	20	20.2	C,N
ENPNLPS(ph)PSAK	30		AT2G27140	0.0325381	0.935966	2.60779	stress.abiotic.heat	heat shock family protein	20.2.1	20	20.2	C
TTEKEIS(ph)DDEDEDEPKK	15		AT5G52640	0.01219	2.24492	-0.950996	stress.abiotic.heat	HSP81-1, ATHS83, HSP81.1, HSP83, ATHSP90.1	20.2.1	20	20.2	C
IHHPSS(ph)PR	15		AT4G27320	0.00151866	5.43294	1.01092	stress.abiotic.unspecified	ATPHOS34, PHOS34	20.2.99	20	20.2	N
SDS(ph)SSSSSSEEEGSDGEKR	13		AT1G76180	0.000532513	3.00589	-0.700691	stress.abiotic.unspecified	calcium ion binding	20.2.99	20	20.2	N
SDS(ph)SSSSSSEEEGSDGEKRK	11		AT1G76180	0.0472629	2.75248	0.768824	stress.abiotic.unspecified	calcium ion binding	20.2.99	20	20.2	N
SNS(ph)SSSSSSDEEGEEKKEK	10		AT1G20440	0.0311444	3.08859	-2.0331	stress.abiotic.unspecified	COR47, RD17	20.2.99	20	20.2	N
ADES(ph)PEKVTVVPK	94		AT3G25070	0.0235172	1.4519	2.5744	stress.biotic	protein binding	20.1	20	20.1	PM
IHHGGDSSSSSSSS(ph)DDEDEKKK	16		AT4G23630	0.019999	4.34499	1.87798	stress.biotic	BTI1	20.1	20	20.1	PM
KPS(ph)SPSSSMK	4		AT4G23630	0.00963095	-2.87751	1.23476	stress.biotic	BTI1	20.1	20	20.1	PM
EFINQT(ph)SR	15		AT5G45210	0.0126755	1.27986	2.2745	stress.biotic.PR-proteins	disease resistance protein (TIR-NBS-LRR class), putative	20.1.7	20	20.1	C
LLAERDPVFVDDEVGPVGS(ph)THGQTDSSNR	15		AT5G45490	0.0211559	-0.495262	3.03807	stress.biotic.PR-proteins	disease resistance protein-related	20.1.7	20	20.1	C
LLAERDPVFVDDEVGPVGS(ph)THGQTDSSNRQPANQASS	9		AT5G45490	0.000381674	2.83467	5.07194	stress.biotic.PR-proteins	disease resistance protein-related	20.1.7	20	20.1	C
LASTENAS(ph)PR	11		AT3G18690	0.00570539	2.64257	0.626266	stress.biotic.signalling	protein binding	20.1.3	20	20.1	N
S(ph)RSVDESFANSFSPR	31		AT1G61560	0.0238794	-0.267777	2.95426	stress.biotic.signalling.MLO-like	MLO6, ATMLO6	20.1.3.1	20	20.1	PM
KY(ph)LEAVLK	2		AT3G28860	0.0473129	-0.064062	0.453566	transport.ABC transporters and multidrug resistance systems	ATMDR1, ATMDR11, PGP19, MDR11, MDR1, ATPGP19, ABCB19, ATABCB19	34.16	34	34.16	PM
MSSIES(ph)FKQSS(ph)LR	16		AT2G47000	0.0173471	4.23477	0.734804	transport.ABC transporters and multidrug resistance systems	MDR4, PGP4, ABCB4, ATPGP4	34.16	34	34.16	PM
SIS(ph)IESPR	36		AT3G62700	0.0164376	0.649466	1.86587	transport.ABC transporters and multidrug resistance systems	ATMRP10	34.16	34	34.16	V
HGGFAYIYHDNDDES(ph)HRVDPGS(ph)PFPR	20		AT3G24300	0.017196	0.0115955	-3.36479	transport.ammonium	AMT1;3 (AMMONIUM TRANSPORTER 1;3	34.5	34	34.5	PM
HGGFAYMYFDDDES(ph)HKAIQLR	23		AT4G13510	0.0172249	0.127971	-3.00355	transport.ammonium	AMT1;1 (AMMONIUM TRANSPORTER 1;1	34.5	34	34.5	PM
(ac)M(ox)DDIS(ph)VSKS(ph)NHGNVVVLNIK	2		AT2G34390	0.0280171	-3.09611	-2.92826	transport.Major Intrinsic Proteins.NIP	NIP2;1 (NOD26-LIKE INTRINSIC PROTEIN 2;1);1, NLM4	34.19.3	34	34.19.3	PM
AS(ph)SLADTSLPSNK	6		AT2G34390	0.00895113	-1.07988	0.0520462	transport.Major Intrinsic Proteins.NIP	NIP2;1 (NOD26-LIKE INTRINSIC PROTEIN 2;1);1, NLM4	34.19.3	34	34.19.3	PM
ALGS(ph)FRSNATN	38		AT4G35100	0.0352382	-0.829779	-0.242141	transport.Major Intrinsic Proteins.PIP	PIP3, PIP3A, PIP2;7, SIMIP	34.19.1	34	34.19.1	PM
AAPTSNFTVGSDGPPS(ph)FR	83		AT5G03280	0.00359865	2.35235	3.38708	transport.metal	EIN2, PIR2, CKR1, ERA3, ORE3, ORE2, ATEIN2	34.12	34	34.12	PM
LSNKPVGMNQDGPGS(ph)RK	1		AT5G03280	0.0440148	1.86176	2.55483	transport.metal	EIN2, PIR2, CKR1, ERA3, ORE3, ORE2, ATEIN2	34.12	34	34.12	PM
SLSGEGGS(ph)GTGS(ph)LSR	27		AT5G03280	0.00377621	2.24763	-0.366791	transport.metal	EIN2, PIR2, CKR1, ERA3, ORE3, ORE2, ATEIN2	34.12	34	34.12	PM
S(ph)GGSPLVNEDLDVVVDQSGPK	21		AT3G25610	0.0142963	1.70519	4.40801	transport.p- and v-ATPases	haloacid dehalogenase-like hydrolase family protein	34.1	34	34.1	PM
GGS(ph)TMSVLS(ph)R	12		AT4G35300	0.0232765	1.6423	0.464356	transport.sugars	carbohydrate transmembrane transporter/ nucleoside transmembrane transporter/ sugar:hydrogen symporter	34.2	34	34.2	V
S(ph)ALFPHFGSMFS(ph)VGGNQPR	11		AT4G35300	0.045903	1.73316	-0.751171	transport.sugars	carbohydrate transmembrane transporter/ nucleoside transmembrane transporter/ sugar:hydrogen symporter	34.2	34	34.2	V
SMTGEQIQAPSS(ph)PR	18		AT1G30450	0.000220114	3.20668	4.39421	transport.unspecified anions	CCC1, ATCCC1, HAP5	34.18	34	34.18	V
VQLDYTVPS(ph)PK	11		AT5G08100	0.595415	0.992555	0.770289	amino acid metabolism.degradation.aspartate family.asparagine.L-asparaginase	L-asparaginase / L-asparagine amidohydrolase	13.2.3.1.1	13	13.2	C
(ac)ALLVEKT(ph)SSGR	2		AT4G13940	0.344141	0.503896	0.145404	amino acid metabolism.degradation.aspartate family.methionine	HOG1, EMB1395, SAHH1, MEE58, ATSAHH1	13.2.3.4	13	13.2	C
S(ph)FVNFGLVR	10		AT1G69040	0.545692	-0.244827	-0.274434	amino acid metabolism.misc	amino acid binding	13.99	13	13.99	C
KQS(ph)FEGEAK	7		AT5G34930	0.405829	0.846478	-0.107304	amino acid metabolism.synthesis.aromatic aa.tyrosine.arogenate dehydrogenase \& prephenate dehydrogenase	arogenate dehydrogenase	13.1.6.4.1	13	13.1	P
YGAGIGPGVYDIHS(ph)PR	15		AT5G17920	0.0753344	0.135108	-1.4687	amino acid metabolism.synthesis.aspartate family.methionine	ATCIMS, ATMETS, ATMS1	13.1.3.4	13	13.1	C
GNAS(ph)VPAMEMTK	6		AT5G17920	0.542545	0.367008	-0.110861	amino acid metabolism.synthesis.aspartate family.methionine	ATCIMS, ATMETS, ATMS1	13.1.3.4	13	13.1	C
LM(ox)S(ph)ENSSGGWEK	11		AT2G43940	0.0500328	0.374693	1.7778	amino acid metabolism.synthesis.aspartate family.methionine.methionine S-methyltransferase	thiol methyltransferase, putative	13.1.3.4.13	13	13.1	P,PX
LMS(ph)ENSSGGWEK	15		AT2G43940	0.832916	0.406198	-0.934684	amino acid metabolism.synthesis.aspartate family.methionine.methionine S-methyltransferase	thiol methyltransferase, putative	13.1.3.4.13	13	13.1	P,PX
AGS(ph)LEGLEFDFK	14		AT5G14200	0.409274	0.692536	-0.774131	amino acid metabolism.synthesis.branched chain group.leucine specific.3-isopropylmalate dehydrogenase	3-isopropylmalate dehydrogenase, chloroplast, putative	13.1.4.4.3	13	13.1	P
VLSHAVSES(ph)DVS(ph)VHSTFASR	10		AT5G17330	0.286719	2.41143	0.268909	amino acid metabolism.synthesis.central amino acid metabolism.GABA.Glutamate decarboxylase	GAD, GAD1	13.1.1.1.1	13	13.1	C
VLSHAVSES(ph)DVS(ph)VHS(ph)TFASR	1		AT5G17330	0.63358	-0.377389	-0.805489	amino acid metabolism.synthesis.central amino acid metabolism.GABA.Glutamate decarboxylase	GAD, GAD1	13.1.1.1.1	13	13.1	C
VLSHAVS(ph)ESDVS(ph)VHSTFASR	35		AT5G17330	0.649942	-1.01238	-1.65787	amino acid metabolism.synthesis.central amino acid metabolism.GABA.Glutamate decarboxylase	GAD, GAD1	13.1.1.1.1	13	13.1	C
VLSHAVS(ph)ESDVSVHSTFASR	33		AT5G17330	0.84986	-1.26255	-0.711319	amino acid metabolism.synthesis.central amino acid metabolism.GABA.Glutamate decarboxylase	GAD, GAD1	13.1.1.1.1	13	13.1	C
QLVNSS(ph)FADLQKPQMELDGK	15		AT3G55610	0.623152	-0.153299	-1.27437	amino acid metabolism.synthesis.glutamate family.proline.delta 1-pyrroline-5-carboxylate synthetase	catalytic/ glutamate 5-kinase/ glutamate-5-semialdehyde dehydrogenase/ oxidoreductase	13.1.2.2.1	13	13.1	C
QLVNS(ph)SFADLQKPQTELDGK	9		AT2G39800	0.876011	-0.374914	0.280801	amino acid metabolism.synthesis.glutamate family.proline.delta 1-pyrroline-5-carboxylate synthetase	P5CS1, ATP5CS	13.1.2.2.1	13	13.1	C
QLVNS(ph)SFADLQKPQMELDGK	2		AT3G55610	0.885166	-0.468762	0.521591	amino acid metabolism.synthesis.glutamate family.proline.delta 1-pyrroline-5-carboxylate synthetase	catalytic/ glutamate 5-kinase/ glutamate-5-semialdehyde dehydrogenase/ oxidoreductase	13.1.2.2.1	13	13.1	C
FST(ph)VGSDSDEYNPTLPKPR	4		AT1G17745	0.318005	-1.40833	1.2033	amino acid metabolism.synthesis.serine-glycine-cysteine group.serine.phosphoglycerate dehydrogenase	phosphoglycerate dehydrogenase	13.1.5.1.1	13	13.1	P
FSTVGS(ph)DSDEYNPTLPKPR	10		AT1G17745	0.5648	-0.764312	-1.26318	amino acid metabolism.synthesis.serine-glycine-cysteine group.serine.phosphoglycerate dehydrogenase	phosphoglycerate dehydrogenase	13.1.5.1.1	13	13.1	P
TIMS(ph)NLNLSYPK	6		AT1G53580	0.338915	0.807213	-0.0250713	Biodegradation of Xenobiotics.hydroxyacylglutathione hydrolase	GLX2-3, ETHE1, GLY3	24.1	24	24.1	M
ASYPEIDVQPPS(ph)PPR	18		AT4G10760	0.846833	-0.647795	-0.0871413	C1-metabolism	EMB1706, MTA	25	25	25	C
KLEVVS(ph)PVPADIDIANSVEPLHISEIAK	5		AT1G50480	0.768983	0.630268	0.153791	C1-metabolism.formate-tetrahydrofolate ligase	ATP binding / copper ion binding / formate-tetrahydrofolate ligase	25.2	25	25.2	C
SAS(ph)YGALSDHQFSRPR	11		AT2G44160	0.805168	0.423311	0.925449	C1-metabolism.methylenetetrahydrofolate reductase	methylenetetrahydrofolate reductase (NADPH)	25.6	25	25.6	C
SES(ph)LGHRSDVS(ph)SPEAK	10		AT3G48530	0.206946	-2.07059	-3.51625	cell wall.cell wall proteins	KING1	10.5	10	10.5	C
VEDLWDEQKPQLS(ph)PNEK	24		AT3G48530	0.28686	0.4579	-1.69982	cell wall.cell wall proteins	KING1	10.5	10	10.5	C
SES(ph)LGHRS(ph)DVS(ph)SPEAK	4		AT3G48530	0.4578	-1.73558	0.384889	cell wall.cell wall proteins	KING1	10.5	10	10.5	C
SESLGHRS(ph)DVS(ph)SPEAK	17		AT3G48530	0.76921	-1.07508	-0.723339	cell wall.cell wall proteins	KING1	10.5	10	10.5	C
SES(ph)LGHRSDVSS(ph)PEAK	13		AT3G48530	0.897252	1.3786	0.585959	cell wall.cell wall proteins	KING1	10.5	10	10.5	C
SES(ph)LGHRSDVSSPEAK	8		AT3G48530	0.926603	0.576536	-0.623811	cell wall.cell wall proteins	KING1	10.5	10	10.5	C
SSVFPTSS(ph)YSPPEDSLSQDITDTVER	4		AT4G28300	0.210418	0.854433	0.656856	cell wall.cell wall proteins.HRGP	hydroxyproline-rich glycoprotein family protein	10.5.4	10	10.5	N
SSVFPT(ph)SSYSPPEDSLSQDITDTVER	4		AT4G28300	0.593512	0.15906	1.07135	cell wall.cell wall proteins.HRGP	hydroxyproline-rich glycoprotein family protein	10.5.4	10	10.5	N
QQDPPS(ph)PPR	11		AT2G46630	0.0579649	1.98393	1.20058	cell wall.cell wall proteins.LRR	unknown protein	10.5.3	10	10.5	N
SSYTS(ph)PPS(ph)PK	20		AT2G46630	0.0682576	1.77949	0.113326	cell wall.cell wall proteins.LRR	unknown protein	10.5.3	10	10.5	N
QQQQPLT(ph)PPR	2		AT2G46630	0.15017	1.03593	0.212704	cell wall.cell wall proteins.LRR	unknown protein	10.5.3	10	10.5	N
VLS(ph)PYSLPASLLHSER	12		AT2G46630	0.375345	-1.05788	0.870716	cell wall.cell wall proteins.LRR	unknown protein	10.5.3	10	10.5	N
S(ph)PPRQQDPPS(ph)PPR	17		AT2G46630	0.40027	1.4175	0.766864	cell wall.cell wall proteins.LRR	unknown protein	10.5.3	10	10.5	N
QQQQPLT(ph)PPRQK	13		AT2G46630	0.569502	-0.541177	0.777246	cell wall.cell wall proteins.LRR	unknown protein	10.5.3	10	10.5	N
APPTS(ph)PPQER	15		AT2G46630	0.610688	0.33663	-0.138249	cell wall.cell wall proteins.LRR	unknown protein	10.5.3	10	10.5	N
HMS(ph)PPT(ph)PPKAAT(ph)PPPPPPR	2		AT2G46630	0.706661	0.492456	1.045	cell wall.cell wall proteins.LRR	unknown protein	10.5.3	10	10.5	N
KPNS(ph)PPS(ph)PAHSSR	16		AT2G46630	0.813138	0.884823	-0.0106764	cell wall.cell wall proteins.LRR	unknown protein	10.5.3	10	10.5	N
GAVMEILRS(ph)PQGNK	10		AT2G46630	0.872361	0.589006	0.737929	cell wall.cell wall proteins.LRR	unknown protein	10.5.3	10	10.5	N
SSS(ph)DSGLTELSK	47		AT3G07330	0.129234	-1.51345	1.58277	cell wall.cellulose synthesis	ATCSLC06, CSLC06, ATCSLC6	10.2	10	10.2	G
S(ph)NLSTNSDAAEAER	18		AT3G03050	0.0694725	0.045698	-1.44711	cell wall.cellulose synthesis.cellulose synthase	CSLD3, KJK, ATCSLD3	10.2.1	10	10.2	PM,G
TTS(ph)GPLGPSDR	11		AT4G32410	0.233638	0.363243	1.36725	cell wall.cellulose synthesis.cellulose synthase	CESA1, RSW1	10.2.1	10	10.2	PM,G
IRHES(ph)DGGTKPLK	3		AT4G32410	0.252047	0.646401	1.7589	cell wall.cellulose synthesis.cellulose synthase	CESA1, RSW1	10.2.1	10	10.2	PM,G
MGGDS(ph)DDDEEMNLSLVPK	20		AT3G03050	0.33187	1.68429	0.389716	cell wall.cellulose synthesis.cellulose synthase	CSLD3, KJK, ATCSLD3	10.2.1	10	10.2	PM,G
NTGPVSTQAAS(ph)ER	11		AT5G05170	0.456239	0.424783	0.351264	cell wall.cellulose synthesis.cellulose synthase	CESA3, IXR1, ATCESA3, ATH-B, CEV1	10.2.1	10	10.2	PM
LTS(ph)RQDTSGEFSAASPER	6		AT5G05170	0.466701	-0.710739	0.930211	cell wall.cellulose synthesis.cellulose synthase	CESA3, IXR1, ATCESA3, ATH-B, CEV1	10.2.1	10	10.2	PM
M(ox)GGDS(ph)DDDEEM(ox)NLSLVPK	19		AT3G03050	0.473652	0.733808	0.470316	cell wall.cellulose synthesis.cellulose synthase	CSLD3, KJK, ATCSLD3	10.2.1	10	10.2	PM,G
M(ox)GGDS(ph)DDDEEMNLSLVPK	4		AT3G03050	0.527883	-0.167134	1.3149	cell wall.cellulose synthesis.cellulose synthase	CSLD3, KJK, ATCSLD3	10.2.1	10	10.2	PM,G
QDTSGEFSAAS(ph)PER	5		AT5G05170	0.758502	1.00845	0.816726	cell wall.cellulose synthesis.cellulose synthase	CESA3, IXR1, ATCESA3, ATH-B, CEV1	10.2.1	10	10.2	PM
SQT(ph)GDFDHNR	7		AT3G03050	0.862681	0.684603	0.430466	cell wall.cellulose synthesis.cellulose synthase	CSLD3, KJK, ATCSLD3	10.2.1	10	10.2	PM,G
(ac)MES(ph)EGETAGKPMK	7		AT5G05170	0.879411	0.495031	0.0280612	cell wall.cellulose synthesis.cellulose synthase	CESA3, IXR1, ATCESA3, ATH-B, CEV1	10.2.1	10	10.2	PM
S(ph)RSNLSNNSDIQEPGRPPAGHSVK	7		AT5G16910	0.924866	0.205966	-0.150676	cell wall.cellulose synthesis.cellulose synthase	ATCSLD2, CSLD2	10.2.1	10	10.2	PM
RLPYSSDVNQS(ph)PNRR	2		AT5G05170	0.937426	0.357446	-0.0539762	cell wall.cellulose synthesis.cellulose synthase	CESA3, IXR1, ATCESA3, ATH-B, CEV1	10.2.1	10	10.2	PM
(ac)M(ox)DSVNS(ph)FKGYGK	30		AT1G53840	0.624162	0.445566	-0.0201387	cell wall.pectin*esterases.PME	pectinesterase	10.8.1	10	10.8	PM
YNS(ph)YLR	1		AT3G23820	0.522376	0.203868	1.94989	cell wall.precursor synthesis.GAE	GAE6	10.1.6	10	10.1	G
(ac)ASENNGSRS(ph)DSESITAPK	30		AT3G51160	0.221915	2.606	2.49228	cell wall.precursor synthesis.GMD	MUR1, MUR_1, GMD2	10.1.7	10	10.1	C
S(ph)DSESITAPK	13		AT3G51160	0.404865	-0.168579	-2.03856	cell wall.precursor synthesis.GMD	MUR1, MUR_1, GMD2	10.1.7	10	10.1	C
(ac)ASENNGS(ph)RSDSESITAPK	5		AT3G51160	0.837612	-2.36189	-2.12454	cell wall.precursor synthesis.GMD	MUR1, MUR_1, GMD2	10.1.7	10	10.1	C
SDS(ph)ESITAPK	6		AT3G51160	0.946231	-0.667869	0.593751	cell wall.precursor synthesis.GMD	MUR1, MUR_1, GMD2	10.1.7	10	10.1	C
KFDWDHPLHLQPMS(ph)PTTVK	22		AT5G39320	0.173082	0.0432006	-2.22672	cell wall.precursor synthesis.UDP-Glc dehydrogenase (UGD)	UDP-glucose 6-dehydrogenase, putative	10.1.4	10	10.1	EX
DLSMNKFDWDHPLHLQPMS(ph)PTTVK	26		AT3G29360	0.275952	3.7432	1.49552	cell wall.precursor synthesis.UDP-Glc dehydrogenase (UGD)	UDP-glucose 6-dehydrogenase, putative	10.1.4	10	10.1	EX
DLSM(ox)NKFDWDHPLHLQPMS(ph)PTTVK	9		AT3G29360	0.419491	1.52573	2.11072	cell wall.precursor synthesis.UDP-Glc dehydrogenase (UGD)	UDP-glucose 6-dehydrogenase, putative	10.1.4	10	10.1	EX
FDWDHPLHLQPMS(ph)PTTVK	27		AT5G39320	0.464356	-1.29876	1.00053	cell wall.precursor synthesis.UDP-Glc dehydrogenase (UGD)	UDP-glucose 6-dehydrogenase, putative	10.1.4	10	10.1	EX
KFDWDHPLHLQPM(ox)S(ph)PTTVK	13		AT5G39320	0.703911	-1.01557	0.201541	cell wall.precursor synthesis.UDP-Glc dehydrogenase (UGD)	UDP-glucose 6-dehydrogenase, putative	10.1.4	10	10.1	EX
FDWDHPLHLQPM(ox)S(ph)PTTVK	18		AT5G39320	0.808228	0.281236	1.23818	cell wall.precursor synthesis.UDP-Glc dehydrogenase (UGD)	UDP-glucose 6-dehydrogenase, putative	10.1.4	10	10.1	EX
DLTMNKFDWDHPLHLQPMS(ph)PTTVK	13		AT5G15490	0.851975	1.67147	0.238516	cell wall.precursor synthesis.UDP-Glc dehydrogenase (UGD)	UDP-glucose 6-dehydrogenase, putative	10.1.4	10	10.1	EX
RDEETIPM(ox)SQSSPYS(ph)PK	9		AT3G53520	0.0925944	0.682538	-0.141706	cell wall.precursor synthesis.UXS	UXS1, ATUXS1	10.1.5	10	10.1	G
RDEETIPMSQSSPYS(ph)PK	1		AT3G53520	0.305881	0.550583	0.601151	cell wall.precursor synthesis.UXS	UXS1, ATUXS1	10.1.5	10	10.1	G
QNTTKPPPS(ph)PSPLR	17		AT5G59290	0.32301	-0.750644	-1.78089	cell wall.precursor synthesis.UXS	UXS3, ATUXS3	10.1.5	10	10.1	C
QTS(ph)PKPPPSPSPLR	11		AT3G46440	0.45815	-0.517505	1.39356	cell wall.precursor synthesis.UXS	UXS5	10.1.5	10	10.1	C,P
(ac)ASSDKQTS(ph)PKPPPS(ph)PSPLR	10		AT3G46440	0.62625	1.76817	0.642014	cell wall.precursor synthesis.UXS	UXS5	10.1.5	10	10.1	C,P
(ac)ASSDKQTSPKPPPS(ph)PSPLR	11		AT3G46440	0.71602	0.845276	-0.0329987	cell wall.precursor synthesis.UXS	UXS5	10.1.5	10	10.1	C,P
(ac)ASSDKQTS(ph)PKPPPSPSPLR	18		AT3G46440	0.821432	0.0647756	0.273056	cell wall.precursor synthesis.UXS	UXS5	10.1.5	10	10.1	C,P
QTSPKPPPS(ph)PSPLR	12		AT3G46440	0.982776	-0.47204	-0.418101	cell wall.precursor synthesis.UXS	UXS5	10.1.5	10	10.1	C,P
ILMEHDIVAS(ph)DENQQAYK	11		AT4G28980	0.320146	2.06388	1.7052	cell.cycle	1, CAK1AT	31.3	31	31.3	C
LEDKDGETSEPPEVIPDYENS(ph)PR	16		AT4G28980	0.710441	-0.194772	0.453781	cell.cycle	1, CAK1AT	31.3	31	31.3	C
EIVTS(ph)PGR	8		AT5G64960	0.131636	1.73565	0.306154	cell.cycle	CDKC2, CDKC;2	31.3	31	31.3	N
SYSHDHTGNLT(ph)NR	25		AT5G64960	0.34505	0.906893	-0.873531	cell.cycle	CDKC2, CDKC;2	31.3	31	31.3	N
VLPPVEQES(ph)DVELETK	18		AT3G10530	0.14658	-1.08933	-1.2097	cell.cycle	transducin family protein / WD-40 repeat family protein	31.3	31	31.3	N
NVDVGDALIS(ph)QSPKDLK	11		AT5G45190	0.32306	1.02279	1.70178	cell.cycle	cyclin family protein	31.3	31	31.3	N
KSDGAANTSLASLFQNYGS(ph)DEDED	11		AT1G17130	0.431364	0.048253	-1.44867	cell.cycle	cell cycle control protein-related	31.3	31	31.3	N
NVDVGDALIS(ph)QSPK	10		AT5G45190	0.448259	0.416348	1.31376	cell.cycle	cyclin family protein	31.3	31	31.3	N
NTEEGEMVNNNVS(ph)PMMHSR	2		AT5G45190	0.51173	0.996508	-0.818004	cell.cycle	cyclin family protein	31.3	31	31.3	N
TTAVPS(ph)SPKR	2		AT1G78650	0.530631	-0.589052	0.280634	cell.cycle	DNA-directed DNA polymerase	31.3	31	31.3	N
NVDVGDALISQS(ph)PK	33		AT5G45190	0.655064	-0.348657	-1.13067	cell.cycle	cyclin family protein	31.3	31	31.3	N
VDNADQHANLDDSVKS(ph)R	13		AT3G63400	0.107069	1.70493	0.198736	cell.cycle.peptidylprolyl isomerase	peptidyl-prolyl cis-trans isomerase cyclophilin-type family protein	31.3.1	31	31.3	N
SDAVS(ph)S(ph)EDEKPR	4		AT4G33060	0.109152	1.96978	1.11313	cell.cycle.peptidylprolyl isomerase	peptidyl-prolyl cis-trans isomerase cyclophilin-type family protein	31.3.1	31	31.3	C
NFS(ph)PGDVSDR	5		AT3G63400	0.128333	1.07389	0.00790125	cell.cycle.peptidylprolyl isomerase	peptidyl-prolyl cis-trans isomerase cyclophilin-type family protein	31.3.1	31	31.3	N
KYHT(ph)PS(ph)PERS(ph)PPR	2		AT3G63400	0.141543	1.62729	0.690626	cell.cycle.peptidylprolyl isomerase	peptidyl-prolyl cis-trans isomerase cyclophilin-type family protein	31.3.1	31	31.3	N
GGDLGS(ph)FGR	9		AT2G18040	0.202692	-0.604379	-1.05396	cell.cycle.peptidylprolyl isomerase	PIN1AT	31.3.1	31	31.3	N
VIS(ph)RS(ph)PVR	16		AT4G32420	0.232719	1.45635	-0.0579888	cell.cycle.peptidylprolyl isomerase	peptidyl-prolyl cis-trans isomerase cyclophilin-type family protein	31.3.1	31	31.3	N
RES(ph)PGS(ph)EEKGR	8		AT4G32420	0.290544	1.8069	0.828116	cell.cycle.peptidylprolyl isomerase	peptidyl-prolyl cis-trans isomerase cyclophilin-type family protein	31.3.1	31	31.3	N
NFS(ph)PGDVS(ph)DREAK	18		AT3G63400	0.595016	1.6118	0.386766	cell.cycle.peptidylprolyl isomerase	peptidyl-prolyl cis-trans isomerase cyclophilin-type family protein	31.3.1	31	31.3	N
NFS(ph)PGDVS(ph)DR	15		AT3G63400	0.648795	0.56733	-0.0129013	cell.cycle.peptidylprolyl isomerase	peptidyl-prolyl cis-trans isomerase cyclophilin-type family protein	31.3.1	31	31.3	N
NFSPGDVS(ph)DR	9		AT3G63400	0.662516	0.171558	0.367886	cell.cycle.peptidylprolyl isomerase	peptidyl-prolyl cis-trans isomerase cyclophilin-type family protein	31.3.1	31	31.3	N
NFSPGDVS(ph)DREAK	21		AT3G63400	0.663222	0.495473	1.22785	cell.cycle.peptidylprolyl isomerase	peptidyl-prolyl cis-trans isomerase cyclophilin-type family protein	31.3.1	31	31.3	N
S(ph)FTSSAFTPVTK	6		AT5G67530	0.686962	-0.479144	-0.319959	cell.cycle.peptidylprolyl isomerase	peptidyl-prolyl cis-trans isomerase cyclophilin-type family protein	31.3.1	31	31.3	C
VGDISDIVDTDS(ph)GVHIIK	5		AT2G18040	0.701701	-0.771429	0.0780662	cell.cycle.peptidylprolyl isomerase	PIN1AT	31.3.1	31	31.3	N
LGPQRS(ph)PIR	2		AT3G63400	0.72036	-0.522157	0.649976	cell.cycle.peptidylprolyl isomerase	peptidyl-prolyl cis-trans isomerase cyclophilin-type family protein	31.3.1	31	31.3	N
SFRS(ph)PS(ph)PSGVPKR	16		AT3G63400	0.810708	0.556363	-0.458836	cell.cycle.peptidylprolyl isomerase	peptidyl-prolyl cis-trans isomerase cyclophilin-type family protein	31.3.1	31	31.3	N
SFRS(ph)PS(ph)PSGVPK	58		AT3G63400	0.873819	0.562271	-0.149136	cell.cycle.peptidylprolyl isomerase	peptidyl-prolyl cis-trans isomerase cyclophilin-type family protein	31.3.1	31	31.3	N
ASEQNQHGNS(ph)PAVLS(ph)PPGK	17		AT1G66750	0.844412	0.745055	-0.227069	cell.division	CDKD1;2, CAK4	31.2	31	31.2	N
SNVAS(ph)PPPKDGDGIESAVDSK	8		AT5G43070	0.129133	1.75832	0.727116	cell.division	WPP1	31.2	31	31.2	N
RAES(ph)PEAMEEDEEEIAEIK	13		AT3G53230	0.205334	-1.25183	-0.284609	cell.division	cell division cycle protein 48, putative / CDC48, putative	31.2	31	31.2	C,N
HPPSS(ph)PPGK	6		AT1G49040	0.20874	1.12731	-0.915696	cell.division	protein binding	31.2	31	31.2	PM
SDGTPSEANS(ph)PR	1		AT5G12350	0.215911	0.643785	0.782749	cell.division	Ran GTPase binding / chromatin binding / zinc ion binding	31.2	31	31.2	N
S(ph)SSLDLGVDPPSSR	7		AT2G20190	0.336948	0.731141	0.0181012	cell.division	ATCLASP, CLASP	31.2	31	31.2	C
TFISPLS(ph)PHKS(ph)PAAK	13		AT3G12280	0.367132	1.85474	1.18938	cell.division	RBR1, RBR, RB, ATRBR1	31.2	31	31.2	N
QYYPSQDESMS(ph)PTSVR	8		AT2G35110	0.383889	0.00131303	0.665231	cell.division	GRL, NAP1, NAPP	31.2	31	31.2	C
QQAISAGLPS(ph)PRPK	2		AT1G49040	0.512319	-0.324367	-1.1319	cell.division	protein binding	31.2	31	31.2	PM
ENS(ph)LFGGDADITEKPIEPIK	11		AT2G20190	0.540089	1.78213	1.22636	cell.division	ATCLASP, CLASP	31.2	31	31.2	C
VIHNSIGS(ph)PVNSFIER	8		AT5G61960	0.549446	0.229206	1.13829	cell.division	RNA binding / protein binding	31.2	31	31.2	N
NSFTS(ph)PVKDR	9		AT3G12280	0.659073	0.834803	-0.00878876	cell.division	RBR1, RBR, RB, ATRBR1	31.2	31	31.2	N
GVEGFSGGGIGS(ph)PMHQSSR	3		AT5G61960	0.681597	0.581031	-0.266144	cell.division	RNA binding / protein binding	31.2	31	31.2	N
VIHNSIGS(ph)PVNS(ph)FIER	5		AT5G61960	0.70293	0.374496	0.115904	cell.division	RNA binding / protein binding	31.2	31	31.2	N
IPEPS(ph)VHS(ph)EEEVFEDGEEIDGGVR	1		AT4G18950	0.180271	0.0880055	0.787849	cell.organisation	ankyrin protein kinase, putative	31.1	31	31.1	C
IPEPSVHS(ph)EEEVFEDGEEIDGGVR	6		AT4G18950	0.489138	-0.612549	-0.165279	cell.organisation	ankyrin protein kinase, putative	31.1	31	31.1	C
HYSEDVGEVQASQEKPVS(ph)PKK	5		AT4G27430	0.0695395	0.554875	0.730729	cell.organisation	CIP7	31.1	31	31.1	N
SSTIS(ph)PARPR	2		AT1G21730	0.0711611	0.751578	1.98141	cell.organisation	kinesin-related protein (MKRP1)	31.1	31	31.1	C
GPGNYS(ph)FNK	18		AT1G68060	0.0783577	1.68903	1.21538	cell.organisation	microtubule binding	31.1	31	31.1	C
SMS(ph)FS(ph)PDRVR	31		AT4G30160	0.0888223	0.344898	-2.24009	cell.organisation	VLN4, ATVLN4	31.1	31	31.1	C
TGSLES(ph)PLR	7		AT2G37080	0.100076	1.14622	1.65269	cell.organisation	myosin heavy chain-related	31.1	31	31.1	N
VNSQLAS(ph)PSQPYSLR	7		AT4G16340	0.103749	0.887803	3.01955	cell.organisation	GTP binding / GTPase binding / guanyl-nucleotide exchange factor	31.1	31	31.1	C
ALLNGPGNYS(ph)FNK	13		AT1G24764	0.106176	0.835358	-0.228809	cell.organisation	microtubule binding	31.1	31	31.1	N
IASPSNIVANTKDDAAS(ph)PVSR	9		AT4G26760	0.107469	2.07526	1.66486	cell.organisation	MAP65-2	31.1	31	31.1	N
GRS(ph)PAFNALAATFESQNAR	38		AT4G30160	0.121651	-0.056262	1.08702	cell.organisation	VLN4, ATVLN4	31.1	31	31.1	C
GNDNWDAFQNLLLKDNDS(ph)EPEELLR	5		AT4G27430	0.128985	0.708793	0.819969	cell.organisation	CIP7	31.1	31	31.1	N
(ac)MYSGSS(ph)DGESHDTSTQR	6		AT5G18580	0.139391	1.58051	1.68234	cell.organisation	FASS, TON2, EMB40, FS1, GDO, FASS 2	31.1	31	31.1	N
S(ph)TSSNPADDIPLTEAK	8		AT2G41740	0.15223	1.77505	2.27156	cell.organisation	VLN2, ATVLN2	31.1	31	31.1	C
ST(ph)SS(ph)NPADDIPLTEAK	6		AT2G41740	0.154403	1.94476	1.53451	cell.organisation	VLN2, ATVLN2	31.1	31	31.1	C
VNS(ph)QLAS(ph)PSQPYSLR	9		AT4G16340	0.157153	0.569258	1.46895	cell.organisation	GTP binding / GTPase binding / guanyl-nucleotide exchange factor	31.1	31	31.1	C
SM(ox)S(ph)FS(ph)PDRVR	4		AT4G30160	0.157528	0.282511	1.93966	cell.organisation	VLN4, ATVLN4	31.1	31	31.1	C
EEAAS(ph)SPVSGAADHQVPAS(ph)P	8		AT5G55230	0.158881	-0.215042	-0.584136	cell.organisation	ATMAP65-1, MAP65-1	31.1	31	31.1	C
VSDLLGDDDS(ph)PSRGGR	27		AT1G04780	0.168738	-0.263704	0.554614	cell.organisation	ankyrin repeat family protein	31.1	31	31.1	C,N
WNSEETS(ph)PK	10		AT4G27430	0.178308	1.48438	-0.575531	cell.organisation	CIP7	31.1	31	31.1	N
SDAALLNLEEGS(ph)SPIPNPSTAAEDSR	8		AT5G10470	0.186426	-0.311304	-1.97297	cell.organisation	kinesin motor protein-related	31.1	31	31.1	C
S(ph)PAFNALAATFESQNAR	12		AT4G30160	0.191402	-0.882667	1.05654	cell.organisation	VLN4, ATVLN4	31.1	31	31.1	C
SMSFS(ph)PDR	11		AT4G30160	0.199231	1.37121	0.677346	cell.organisation	VLN4, ATVLN4	31.1	31	31.1	C
S(ph)NSDDNLNALLQEEEDLVNAHRK	3		AT3G16060	0.205686	1.39646	-0.666544	cell.organisation	kinesin motor family protein	31.1	31	31.1	C
QQALAIS(ph)PTSR	40		AT5G20490	0.207149	-0.108095	2.83178	cell.organisation	XIK, ATXIK, XI-17	31.1	31	31.1	ER
AS(ph)SGPDLSEIPNPADFPVIR	20		AT5G59210	0.211739	1.9993	0.856691	cell.organisation	myosin heavy chain-related	31.1	31	31.1	N
AEALAALTSAFNSSPS(ph)SKSPPR	4		AT3G57410	0.2199	-0.216507	1.71935	cell.organisation	VLN3, ATVLN3	31.1	31	31.1	C
VNS(ph)QLASPSQPYSLR	9		AT4G16340	0.221362	0.137951	-0.0468537	cell.organisation	GTP binding / GTPase binding / guanyl-nucleotide exchange factor	31.1	31	31.1	C
SVASSTQVSS(ph)PSSK	31		AT5G65460	0.240412	0.322688	-0.369519	cell.organisation	kinesin motor protein-related	31.1	31	31.1	C
GSPQSAGLS(ph)FLNR	23		AT5G20490	0.257816	0.392213	1.8076	cell.organisation	XIK, ATXIK, XI-17	31.1	31	31.1	ER
AAAVAALSQVLVAENKKS(ph)PDTS(ph)PTR	3		AT2G41740	0.284609	-0.957067	1.31983	cell.organisation	VLN2, ATVLN2	31.1	31	31.1	C
S(ph)GPELEESGTR	13		AT2G35490	0.296366	-1.57293	-0.851866	cell.organisation	plastid-lipid associated protein PAP, putative	31.1	31	31.1	P
S(ph)TS(ph)SNPADDIPLTEAKDEEEASEVAGLEAK	3		AT2G41740	0.302476	-3.44212	-1.40425	cell.organisation	VLN2, ATVLN2	31.1	31	31.1	C
EEAASSPVSGAADHQVPAS(ph)P	30		AT5G55230	0.314756	1.24807	0.0648463	cell.organisation	ATMAP65-1, MAP65-1	31.1	31	31.1	C
AEALAALTSAFNSSPSSKS(ph)PPR	24		AT3G57410	0.318709	0.525326	1.51985	cell.organisation	VLN3, ATVLN3	31.1	31	31.1	C
ST(ph)SS(ph)NPADDIPLTEAKDEEEASEVAGLEAK	9		AT2G41740	0.338797	3.02975	0.691171	cell.organisation	VLN2, ATVLN2	31.1	31	31.1	C
DNDS(ph)EPEELLR	17		AT4G27430	0.341046	0.852766	0.0932613	cell.organisation	CIP7	31.1	31	31.1	N
ENS(ph)GFGFLLTR	28		AT5G20490	0.34208	0.418493	-1.19011	cell.organisation	XIK, ATXIK, XI-17	31.1	31	31.1	ER
TSESDPVSS(ph)PNTK	7		AT2G37080	0.342173	-0.353544	0.171969	cell.organisation	myosin heavy chain-related	31.1	31	31.1	N
KAS(ph)SDLEKK	2		AT2G37420	0.349965	0.319851	-0.0605788	cell.organisation	kinesin motor protein-related	31.1	31	31.1	C
AEALAALTSAFNSSPSSKS(ph)PPRR	18		AT3G57410	0.361886	-1.85347	-0.475819	cell.organisation	VLN3, ATVLN3	31.1	31	31.1	C
SMS(ph)FS(ph)PDR	11		AT4G30160	0.398292	0.154398	-0.353126	cell.organisation	VLN4, ATVLN4	31.1	31	31.1	C
DIDILEDEGDEDEVAKPEEFDVKS(ph)NSS(ph)NLDLEVMPR	3		AT1G27500	0.403279	-1.53912	-1.85859	cell.organisation	kinesin light chain-related	31.1	31	31.1	N
SDAALFT(ph)LEEGSSPVQNPSTAAEDSR	6		AT5G65460	0.408154	-1.13761	-1.04003	cell.organisation	kinesin motor protein-related	31.1	31	31.1	C
DDAGPAS(ph)EEEKSEA	8		AT1G47200	0.422717	1.85518	-0.307901	cell.organisation	WPP2	31.1	31	31.1	N
S(ph)FGDLEDDEDDIFGSTTVAPGVR	7		AT3G54170	0.442566	-0.460405	-1.24214	cell.organisation	ATFIP37, FIP37	31.1	31	31.1	N
TGS(ph)LES(ph)PLR	25		AT2G37080	0.468565	0.497298	-0.0423113	cell.organisation	myosin heavy chain-related	31.1	31	31.1	N
TPS(ph)QRPSTSSSSGGFNIGK	12		AT1G04780	0.468855	0.303791	0.650951	cell.organisation	ankyrin repeat family protein	31.1	31	31.1	C,N
LVGPT(ph)SPR	1		AT1G63640	0.497222	0.362028	1.43388	cell.organisation	kinesin motor protein-related	31.1	31	31.1	C,N
ST(ph)S(ph)SNPADDIPLTEAKDEEEASEVAGLEAK	7		AT2G41740	0.502387	-1.60944	-2.54469	cell.organisation	VLN2, ATVLN2	31.1	31	31.1	C
SSLPEVEAS(ph)PPAGK	7		AT4G15930	0.503398	0.800086	1.35549	cell.organisation	microtubule motor	31.1	31	31.1	C
(ac)TEEQDLIDQS(ph)PPPSAPDPEPNSSTNPNSVIHPR	28		AT3G57890	0.508893	0.571415	-1.19291	cell.organisation	tubulin-specific chaperone C-related	31.1	31	31.1	C
TPM(ox)KKT(ph)PSST(ph)PSR	2		AT4G10840	0.516456	-0.108462	0.00627375	cell.organisation	kinesin light chain-related	31.1	31	31.1	C
ETLNRPAAPTNYVAISKEEAASSPVSGAADHQVPAS(ph)P	2		AT5G55230	0.560042	1.17821	-1.09659	cell.organisation	ATMAP65-1, MAP65-1	31.1	31	31.1	C
ST(ph)S(ph)SNPADDIPLTEAK	3		AT2G41740	0.56585	0.753928	-0.163266	cell.organisation	VLN2, ATVLN2	31.1	31	31.1	C
SNASVGNGSVEDANTDASEVSKDDAGPAS(ph)EEEK	14		AT1G47200	0.581175	2.212	1.76164	cell.organisation	WPP2	31.1	31	31.1	N
STSS(ph)NPADDIPLTEAKDEEEASEVAGLEAK	3		AT2G41740	0.593236	1.2214	-0.239721	cell.organisation	VLN2, ATVLN2	31.1	31	31.1	C
AEALAALTSAFNSSPS(ph)SKSPPRR	5		AT3G57410	0.603549	0.623603	-0.0480164	cell.organisation	VLN3, ATVLN3	31.1	31	31.1	C
GPVSEGAGS(ph)PKYSER	1		AT4G16340	0.604546	0.977158	0.240534	cell.organisation	GTP binding / GTPase binding / guanyl-nucleotide exchange factor	31.1	31	31.1	C
TSESDPVS(ph)SPNTK	10		AT2G37080	0.627258	-0.853552	-0.224416	cell.organisation	myosin heavy chain-related	31.1	31	31.1	N
SAT(ph)IEEDVASISGRPFSDPGSSK	16		AT4G16340	0.631269	-0.583935	-1.84635	cell.organisation	GTP binding / GTPase binding / guanyl-nucleotide exchange factor	31.1	31	31.1	C
SFS(ph)VDSDFFDDLGVTEEK	11		AT1G43700	0.684463	-0.619337	-0.738899	cell.organisation	protein binding / transcription factor	31.1	31	31.1	N
FEELEAIEDEFVT(ph)PPSS(ph)PTSSVK	4		AT1G04780	0.691991	-0.0434469	-0.429261	cell.organisation	ankyrin repeat family protein	31.1	31	31.1	C,N
S(ph)NSMDGEMSSASFNIESILASVSGK	7		AT1G43700	0.749542	-0.276829	-1.08952	cell.organisation	protein binding / transcription factor	31.1	31	31.1	N
DTS(ph)GDYEDM(ox)LVALLGHGDA	11		AT5G65020	0.7807	0.093473	0.180704	cell.organisation	calcium ion binding / calcium-dependent phospholipid binding	31.1	31	31.1	C,PM
NLS(ph)TPPPVVR	32		AT4G30160	0.788934	0.561126	0.528634	cell.organisation	VLN4, ATVLN4	31.1	31	31.1	C
S(ph)TS(ph)SNPADDIPLTEAK	6		AT2G41740	0.795813	-1.5187	0.183109	cell.organisation	VLN2, ATVLN2	31.1	31	31.1	C
RAAS(ph)PPINTK	8		AT1G80350	0.798392	-0.17376	0.612596	cell.organisation	ERH3, AAA1, FRA2, LUE1, ATKTN1, KTN1, FRC2, BOT1, FTR	31.1	31	31.1	C
S(ph)TSSNPADDIPLTEAKDEEEASEVAGLEAK	18		AT2G41740	0.802902	-1.41328	-0.920146	cell.organisation	VLN2, ATVLN2	31.1	31	31.1	C
HYSEDVGEVQASQEKPVS(ph)PK	8		AT4G27430	0.809698	-0.0815295	-0.976136	cell.organisation	CIP7	31.1	31	31.1	N
SES(ph)GNRLSETDVGALYSQLK	13		AT5G59210	0.812914	0.210268	0.111066	cell.organisation	myosin heavy chain-related	31.1	31	31.1	N
(ac)AETAETINTT(ph)ISSPPPESESSTTISAMTDPTSQEAASK	28		AT1G47200	0.821236	0.139848	-1.23699	cell.organisation	WPP2	31.1	31	31.1	N
SNS(ph)DDNLNALLQEEEDLVNAHR	10		AT3G16060	0.83636	-0.654497	-0.489464	cell.organisation	kinesin motor family protein	31.1	31	31.1	C
NNISSYPQET(ph)SDREEK	1		AT3G16630	0.858238	0.478451	0.473841	cell.organisation	ATKINESIN-13A, KINESIN-13A	31.1	31	31.1	C
DT(ph)SGDYEDM(ox)LVALLGHGDA	6		AT5G65020	0.891032	-0.350477	-0.535759	cell.organisation	calcium ion binding / calcium-dependent phospholipid binding	31.1	31	31.1	C,PM
ADPVMAS(ph)P	10		AT4G26760	0.908604	0.611306	0.142849	cell.organisation	MAP65-2	31.1	31	31.1	N
SNASVGNGSVEDANTDASEVSKDDAGPAS(ph)EEEKSEA	9		AT1G47200	0.960687	-0.111457	0.833099	cell.organisation	WPP2	31.1	31	31.1	N
FS(ph)VLNDQSER	4		AT1G11160	0.97937	0.064908	0.343409	cell.organisation	nucleotide binding	31.1	31	31.1	N
AAAVAALSQVLVAENKKS(ph)PDT(ph)SPTR	18		AT2G41740	0.997305	0.429371	0.101591	cell.organisation	VLN2, ATVLN2	31.1	31	31.1	C
APET(ph)PAAAPQKA	2		AT5G44610	0.491964	-0.961614	-0.342739	cell.unspecified	microtubule binding	31.99	31	31.9	PM
DSSSIAGSS(ph)SPIPATVSTGK	1		AT2G38410	0.105335	-0.312502	-0.0218263	cell.vesicle transport	VHS domain-containing protein / GAT domain-containing protein	31.4	31	31.4	C,N
LAAPSS(ph)PFDDDS(ph)DDVDEQPLVR	29		AT4G11740	0.050045	0.504631	-1.41713	cell.vesicle transport	SAY1	31.4	31	31.4	N
RSSS(ph)DEISER	5		AT1G79830	0.0538791	2.14795	0.120711	cell.vesicle transport	protein binding	31.4	31	31.4	G
DEMKS(ph)SPQEETK	5		AT1G31440	0.0590691	1.81269	0.198714	cell.vesicle transport	SH3 domain-containing protein 1 (SH3P1)	31.4	31	31.4	C
GNSVPATAPTPIPLVSINHDDDDDES(ph)DDDFLQLAHR	52		AT1G21380	0.0741587	-0.282672	-3.56239	cell.vesicle transport	VHS domain-containing protein / GAT domain-containing protein	31.4	31	31.4	N
SLPLHIEDSASLPQQEPNSNS(ph)S(ph)GEIK	15		AT1G31440	0.0763274	1.46294	-1.12931	cell.vesicle transport	SH3 domain-containing protein 1 (SH3P1)	31.4	31	31.4	C
S(ph)PANLPK	11		AT5G61210	0.0817549	2.2367	-0.267634	cell.vesicle transport	SNAP33, ATSNAP33, SNP33, ATSNAP33B	31.4	31	31.4	N
SGVEFPRRS(ph)PDASPIITPPVSHPPLR	16		AT2G38410	0.0837646	1.87175	0.902814	cell.vesicle transport	VHS domain-containing protein / GAT domain-containing protein	31.4	31	31.4	C,N
GGFHGGGGS(ph)GDDMMDDLDEMIFGKK	13		AT5G16880	0.101476	1.76479	-1.68952	cell.vesicle transport	VHS domain-containing protein / GAT domain-containing protein	31.4	31	31.4	C
NKPGGFSSMGS(ph)MGSGR	23		AT5G05010	0.11392	3.66841	1.70371	cell.vesicle transport	clathrin adaptor complexes medium subunit-related	31.4	31	31.4	C
IELGLS(ph)SDEDEK	21		AT1G06210	0.114521	-0.228479	-1.93131	cell.vesicle transport	VHS domain-containing protein / GAT domain-containing protein	31.4	31	31.4	N
GGFHGGGGS(ph)GDDMMDDLDEM(ox)IFGKK	6		AT5G16880	0.122294	1.54481	0.0242388	cell.vesicle transport	VHS domain-containing protein / GAT domain-containing protein	31.4	31	31.4	C
SSKPNPFDS(ph)DDESDNK	9		AT5G61210	0.129971	-2.09167	0.298491	cell.vesicle transport	SNAP33, ATSNAP33, SNP33, ATSNAP33B	31.4	31	31.4	N
GQS(ph)SREGDVELGEQQGGDQGLEDFFKK	47		AT5G08080	0.131496	-1.57211	2.63967	cell.vesicle transport	SYP132, ATSYP132	31.4	31	31.4	PM
LHSEM(ox)IAEEEAIGSS(ph)PK	2		AT1G31440	0.131978	0.527103	1.02182	cell.vesicle transport	SH3 domain-containing protein 1 (SH3P1)	31.4	31	31.4	C
AAS(ph)AEDNFER	9		AT1G30630	0.134554	1.63699	0.667476	cell.vesicle transport	coatomer protein epsilon subunit family protein / COPE family protein	31.4	31	31.4	G
(ac)M(ox)NDLLSGS(ph)FKTSVADGSS(ph)PPHSHNIEM(ox)SK	2		AT3G52400	0.135957	0.937056	2.27471	cell.vesicle transport	SYP122, ATSYP122	31.4	31	31.4	PM
ASVNS(ph)PTASQMDELDDFSIGR	7		AT4G12780	0.13835	2.13255	0.591514	cell.vesicle transport	heat shock protein binding	31.4	31	31.4	N
VTLVPPSDS(ph)PELS(ph)PINTPK	55		AT1G08820	0.138536	1.15846	1.92478	cell.vesicle transport	structural molecule	31.4	31	31.4	C
LAASLFGGS(ph)SSR	13		AT1G31730	0.143419	-1.20229	0.0656287	cell.vesicle transport	epsilon-adaptin, putative	31.4	31	31.4	N
SETHDEVFETS(ph)PK	1		AT1G18190	0.145204	1.32097	0.488076	cell.vesicle transport	GC2	31.4	31	31.4	G
PRGS(ph)DDGYSSDSVLR	8		AT1G12360	0.159572	1.27153	1.93193	cell.vesicle transport	protein transporter	31.4	31	31.4	C
SLPLHIEDSASLPQQEPNS(ph)NS(ph)SGEIKSNPLGK	6		AT1G31440	0.171192	-2.12596	-2.66836	cell.vesicle transport	SH3 domain-containing protein 1 (SH3P1)	31.4	31	31.4	C
IELGLS(ph)S(ph)DEDEK	68		AT1G06210	0.174394	0.101921	0.452184	cell.vesicle transport	VHS domain-containing protein / GAT domain-containing protein	31.4	31	31.4	N
S(ph)PEHALFTKPVYDQTEQLPPAPWETQEPR	28		AT1G21380	0.186203	-0.166312	-2.84848	cell.vesicle transport	VHS domain-containing protein / GAT domain-containing protein	31.4	31	31.4	N
GLS(ph)LHSR	15		AT5G63640	0.235502	1.70885	3.01129	cell.vesicle transport	VHS domain-containing protein / GAT domain-containing protein	31.4	31	31.4	N
FENVFSSIS(ph)SSPTK	7		AT4G12780	0.240395	-0.808802	0.0736885	cell.vesicle transport	heat shock protein binding	31.4	31	31.4	N
AKGNSVPATAPTPIPLVSINHDDDDDES(ph)DDDFLQLAHR	19		AT1G21380	0.242926	0.43495	-3.0718	cell.vesicle transport	VHS domain-containing protein / GAT domain-containing protein	31.4	31	31.4	N
IELGLSS(ph)DEDEK	15		AT1G06210	0.251494	1.27545	-1.3412	cell.vesicle transport	VHS domain-containing protein / GAT domain-containing protein	31.4	31	31.4	N
HDAIASGSPLPVQASGS(ph)PLSVQASKPADS(ph)SPK	18		AT2G38410	0.257223	0.037903	-0.789786	cell.vesicle transport	VHS domain-containing protein / GAT domain-containing protein	31.4	31	31.4	C,N
DSSS(ph)IAGSSS(ph)PIPATVSTGK	11		AT2G38410	0.266439	0.386261	-0.566281	cell.vesicle transport	VHS domain-containing protein / GAT domain-containing protein	31.4	31	31.4	C,N
(ac)MNDLFSSS(ph)FSR	29		AT3G11820	0.277592	-0.0206745	-0.247259	cell.vesicle transport	SYP121, AT-SYR1, ATSYP121, SYR1, ATSYR1, PEN1	31.4	31	31.4	PM
ISAGVSSM(ox)S(ph)FKVK	2		AT5G16880	0.292224	0.105045	1.95707	cell.vesicle transport	VHS domain-containing protein / GAT domain-containing protein	31.4	31	31.4	C
DSSSIAGSSS(ph)PIPATVSTGK	30		AT2G38410	0.29328	0.011293	-1.73437	cell.vesicle transport	VHS domain-containing protein / GAT domain-containing protein	31.4	31	31.4	C,N
SETHDEVFET(ph)SPK	10		AT1G18190	0.296796	1.0785	1.4075	cell.vesicle transport	GC2	31.4	31	31.4	G
NKPGGFSSM(ox)GS(ph)MGSGR	13		AT5G05010	0.298892	1.01933	1.25704	cell.vesicle transport	clathrin adaptor complexes medium subunit-related	31.4	31	31.4	C
QQQENTNDLDSFFSSISRPNS(ph)APR	5		AT4G12780	0.324161	-1.32873	-2.172	cell.vesicle transport	heat shock protein binding	31.4	31	31.4	N
ESQSVS(ph)PSSILQK	17		AT5G63640	0.324323	0.665486	1.249	cell.vesicle transport	VHS domain-containing protein / GAT domain-containing protein	31.4	31	31.4	N
RAAS(ph)GSLAPPNADR	11		AT4G11740	0.331121	1.81515	2.48032	cell.vesicle transport	SAY1	31.4	31	31.4	N
RKGDGDDEES(ph)EDESAENVVNVEDFLVQK	18		AT2G20790	0.331613	0.251888	-1.2428	cell.vesicle transport	protein binding	31.4	31	31.4	C,P
SLPLHIEDSASLPQQEPNSNS(ph)SGEIK	2		AT1G31440	0.336044	1.1052	-0.273424	cell.vesicle transport	SH3 domain-containing protein 1 (SH3P1)	31.4	31	31.4	C
AAS(ph)GSLAPPNADRS(ph)R	12		AT4G11740	0.341829	1.33771	0.176394	cell.vesicle transport	SAY1	31.4	31	31.4	N
GQS(ph)SREGDVELGEQQGGDQGLEDFFK	22		AT5G08080	0.350915	1.97457	1.97604	cell.vesicle transport	SYP132, ATSYP132	31.4	31	31.4	PM
TSVADGS(ph)SPPHSHNIEMSK	30		AT3G52400	0.355498	1.79637	2.50302	cell.vesicle transport	SYP122, ATSYP122	31.4	31	31.4	PM
ASQHDINT(ph)PR	4		AT3G10380	0.361165	0.878221	1.10592	cell.vesicle transport	SEC8, ATSEC8	31.4	31	31.4	PM
REDNNRSS(ph)FSQR	2		AT1G08190	0.362899	0.769366	0.322536	cell.vesicle transport	vacuolar assembly protein, putative (VPS41)	31.4	31	31.4	N
(ac)M(ox)NDLLSGS(ph)FKTSVADGS(ph)SPPHSHNIEM(ox)SK	2		AT3G52400	0.371135	-0.53548	1.04908	cell.vesicle transport	SYP122, ATSYP122	31.4	31	31.4	PM
VTLVPPSDS(ph)PELSPINTPK	11		AT1G08820	0.373909	0.690908	-0.269279	cell.vesicle transport	structural molecule	31.4	31	31.4	C
HDAIASGSPLPVQASGSPLSVQASKPADS(ph)SPK	7		AT2G38410	0.384565	0.840801	-0.647741	cell.vesicle transport	VHS domain-containing protein / GAT domain-containing protein	31.4	31	31.4	C,N
YLAQQQGEGADS(ph)V	33		AT4G21450	0.385456	0.901411	2.194	cell.vesicle transport	vesicle-associated membrane family protein / VAMP family protein	31.4	31	31.4	PM
AASGSLAPPNADRS(ph)R	30		AT4G11740	0.390826	1.52685	0.194954	cell.vesicle transport	SAY1	31.4	31	31.4	N
TTS(ph)EPSLADMTNPFGGER	28		AT5G61210	0.402816	-0.76258	-1.11534	cell.vesicle transport	SNAP33, ATSNAP33, SNP33, ATSNAP33B	31.4	31	31.4	N
GVDS(ph)DLETAEK	10		AT1G54090	0.403176	1.04691	-0.356289	cell.vesicle transport	protein binding	31.4	31	31.4	N
GWSESSS(ph)PNVR	15		AT2G21390	0.406459	0.682811	0.151961	cell.vesicle transport	coatomer protein complex, subunit alpha, putative	31.4	31	31.4	C
SGS(ph)PEEEHASINPAER	17		AT4G11740	0.408167	1.01333	-0.301519	cell.vesicle transport	SAY1	31.4	31	31.4	N
AKGNSVPATAPTPIPLVS(ph)INHDDDDDESDDDFLQLAHR	2		AT1G21380	0.410088	2.8006	0.349349	cell.vesicle transport	VHS domain-containing protein / GAT domain-containing protein	31.4	31	31.4	N
SHLRPPGNISGSQS(ph)PPVES(ph)PGSYHSK	2		AT4G12780	0.411316	1.29753	-0.0350563	cell.vesicle transport	heat shock protein binding	31.4	31	31.4	N
S(ph)GS(ph)PEEEHASINPAER	21		AT4G11740	0.415058	2.69859	0.628416	cell.vesicle transport	SAY1	31.4	31	31.4	N
TSVADGSS(ph)PPHSHNIEMSK	51		AT3G52400	0.421869	2.50095	2.41735	cell.vesicle transport	SYP122, ATSYP122	31.4	31	31.4	PM
YEEM(ox)NKPSAPLTSHEPAMIPVAEEPDDS(ph)PIHGR	2		AT5G16880	0.424847	-1.90235	-0.965431	cell.vesicle transport	VHS domain-containing protein / GAT domain-containing protein	31.4	31	31.4	C
GGDS(ph)HS(ph)QSPPVVIPPPPAK	2		AT5G63640	0.439024	-0.886472	-1.08567	cell.vesicle transport	VHS domain-containing protein / GAT domain-containing protein	31.4	31	31.4	N
(ac)M(ox)NDLLKGS(ph)FELPR	4		AT5G08080	0.439456	0.716686	0.370999	cell.vesicle transport	SYP132, ATSYP132	31.4	31	31.4	PM
YPS(ph)PSQPSGK	16		AT5G11490	0.44182	1.02474	0.495311	cell.vesicle transport	adaptin family protein	31.4	31	31.4	C
(ac)S(ph)GHDSKYFSTTK	2		AT4G23460	0.44328	-0.508334	1.32135	cell.vesicle transport	beta-adaptin, putative	31.4	31	31.4	PM
VSIDPSSENETQDPST(ph)PGESK	11		AT3G05000	0.447781	-0.910662	-0.319026	cell.vesicle transport	transport protein particle (TRAPP) component Bet3 family protein	31.4	31	31.4	C
TSVADGS(ph)SPPHSHNIEM(ox)SK	24		AT3G52400	0.448731	-1.23209	0.246496	cell.vesicle transport	SYP122, ATSYP122	31.4	31	31.4	PM
LAAPSS(ph)PFDDDSDDVDEQPLVR	12		AT4G11740	0.452744	0.613305	0.642101	cell.vesicle transport	SAY1	31.4	31	31.4	N
T(ph)LKGDSQFGVR	22		AT3G10380	0.456049	1.84471	0.643689	cell.vesicle transport	SEC8, ATSEC8	31.4	31	31.4	PM
SLPLHIEDSASLPQQEPNSNSS(ph)GEIK	11		AT1G31440	0.465252	1.60335	0.588321	cell.vesicle transport	SH3 domain-containing protein 1 (SH3P1)	31.4	31	31.4	C
YEEMNKPSAPLTSHEPAMIPVAEEPDDS(ph)PIHGREESLVR	13		AT5G16880	0.468635	2.45105	1.13657	cell.vesicle transport	VHS domain-containing protein / GAT domain-containing protein	31.4	31	31.4	C
(ac)MNDLLSGS(ph)FK	30		AT3G52400	0.477535	0.537548	0.878476	cell.vesicle transport	SYP122, ATSYP122	31.4	31	31.4	PM
FRSGEPS(ph)PR	2		AT3G11820	0.480787	-0.0661894	1.92686	cell.vesicle transport	SYP121, AT-SYR1, ATSYP121, SYR1, ATSYR1, PEN1	31.4	31	31.4	PM
(ac)M(ox)NDLLSGS(ph)FK	38		AT3G52400	0.481028	0.30302	1.05334	cell.vesicle transport	SYP122, ATSYP122	31.4	31	31.4	PM
(ac)M(ox)NDLFSSS(ph)FSR	41		AT3G11820	0.482025	0.489653	1.06876	cell.vesicle transport	SYP121, AT-SYR1, ATSYP121, SYR1, ATSYR1, PEN1	31.4	31	31.4	PM
ISAGVSSM(ox)S(ph)FK	12		AT5G16880	0.484933	0.911438	-0.535694	cell.vesicle transport	VHS domain-containing protein / GAT domain-containing protein	31.4	31	31.4	C
(ac)MNDLLKGS(ph)FELPR	2		AT5G08080	0.488142	0.0423031	0.357741	cell.vesicle transport	SYP132, ATSYP132	31.4	31	31.4	PM
GSDDGYSS(ph)DSVLR	16		AT1G12360	0.491745	2.0031	0.0580688	cell.vesicle transport	protein transporter	31.4	31	31.4	C
TEDEDFAEGSEAGYSSSNPVDSAAS(ph)PPGNIPQPSGR	6		AT4G11380	0.510967	-0.700685	-0.530139	cell.vesicle transport	beta-adaptin, putative	31.4	31	31.4	C
HDAIASGS(ph)PLPVQASGS(ph)PLSVQASKPADSSPK	17		AT2G38410	0.516957	2.26684	3.04918	cell.vesicle transport	VHS domain-containing protein / GAT domain-containing protein	31.4	31	31.4	C,N
KS(ph)PANLPK	5		AT5G61210	0.523323	-0.526257	0.193564	cell.vesicle transport	SNAP33, ATSNAP33, SNP33, ATSNAP33B	31.4	31	31.4	N
HDAIASGSPLPVQASGS(ph)PLSVQASK	8		AT2G38410	0.536589	-0.78008	0.312951	cell.vesicle transport	VHS domain-containing protein / GAT domain-containing protein	31.4	31	31.4	C,N
ISAGVSSMS(ph)FK	18		AT5G16880	0.538094	0.180958	-0.793296	cell.vesicle transport	VHS domain-containing protein / GAT domain-containing protein	31.4	31	31.4	C
ELKDEEARNS(ph)PEVNK	16		AT3G17440	0.543588	0.129178	1.26556	cell.vesicle transport	NPSN13, ATNPSN13	31.4	31	31.4	PM
ILQSSSAQGLTS(ph)SGGGSLEGGNSSGVSR	16		AT5G03540	0.568985	1.56876	2.14532	cell.vesicle transport	protein binding	31.4	31	31.4	C
(ac)MNDLLSGS(ph)FKTSVADGS(ph)SPPHSHNIEMSK	2		AT3G52400	0.57061	-1.26078	-0.426379	cell.vesicle transport	SYP122, ATSYP122	31.4	31	31.4	PM
LAAPSSPFDDDS(ph)DDVDEQPLVR	39		AT4G11740	0.573906	1.69972	0.246184	cell.vesicle transport	SAY1	31.4	31	31.4	N
AAS(ph)GSLAPPNADR	17		AT4G11740	0.578371	0.999766	-0.358246	cell.vesicle transport	SAY1	31.4	31	31.4	N
S(ph)PDASPIITPPVSHPPLR	8		AT2G38410	0.578576	0.551696	0.608406	cell.vesicle transport	VHS domain-containing protein / GAT domain-containing protein	31.4	31	31.4	C,N
LAAPS(ph)SPFDDDS(ph)DDVDEQPLVR	5		AT4G11740	0.58132	-1.75559	0.586789	cell.vesicle transport	SAY1	31.4	31	31.4	N
GQSS(ph)REGDVELGEQQGGDQGLEDFFKK	14		AT5G08080	0.595873	1.4469	0.717884	cell.vesicle transport	SYP132, ATSYP132	31.4	31	31.4	PM
RAASGSLAPPNADRS(ph)R	7		AT4G11740	0.604024	-1.11797	-1.0532	cell.vesicle transport	SAY1	31.4	31	31.4	N
QQQENNNDLDSFFNSVSRPS(ph)SVPR	7		AT4G12770	0.620638	-0.139617	1.27698	cell.vesicle transport	heat shock protein binding	31.4	31	31.4	N
QNS(ph)AFENGSLPR	9		AT1G79830	0.639522	-0.378789	1.13842	cell.vesicle transport	protein binding	31.4	31	31.4	G
SHLRPPGNISGSQS(ph)PPVESPGSYHSK	1		AT4G12780	0.667437	0.233813	0.414586	cell.vesicle transport	heat shock protein binding	31.4	31	31.4	N
KGDGDDEES(ph)EDESAENVVNVEDFLVQK	3		AT2G20790	0.675571	0.395508	0.869196	cell.vesicle transport	protein binding	31.4	31	31.4	C,P
TSVADGSS(ph)PPHSHNIEM(ox)SK	46		AT3G52400	0.686402	2.63184	1.42796	cell.vesicle transport	SYP122, ATSYP122	31.4	31	31.4	PM
FENVFSSISS(ph)SPTK	12		AT4G12780	0.691907	2.50811	1.95728	cell.vesicle transport	heat shock protein binding	31.4	31	31.4	N
YEEMNKPSAPLTSHEPAMIPVAEEPDDS(ph)PIHGR	18		AT5G16880	0.694217	0.534246	-0.456586	cell.vesicle transport	VHS domain-containing protein / GAT domain-containing protein	31.4	31	31.4	C
HDAIASGSPLPVQASGS(ph)PLSVQASKPADSSPK	53		AT2G38410	0.702295	1.47898	1.32575	cell.vesicle transport	VHS domain-containing protein / GAT domain-containing protein	31.4	31	31.4	C,N
TEDEDFAEGSEAGYSSSNPVDS(ph)AASPPGNIPQPSGR	5		AT4G11380	0.721993	-0.289829	0.878019	cell.vesicle transport	beta-adaptin, putative	31.4	31	31.4	C
ASS(ph)FIRGGTDQLQTAR	30		AT3G11820	0.742096	1.11107	0.863769	cell.vesicle transport	SYP121, AT-SYR1, ATSYP121, SYR1, ATSYR1, PEN1	31.4	31	31.4	PM
RPGT(ph)PSLNQSPR	14		AT2G21390	0.742702	0.780943	1.09719	cell.vesicle transport	coatomer protein complex, subunit alpha, putative	31.4	31	31.4	C
DFLSSS(ph)SFK	14		AT4G08180	0.767874	-0.317795	0.409734	cell.vesicle transport	oxysterol binding / phosphoinositide binding	31.4	31	31.4	C
ISAGVSSMS(ph)FKVK	10		AT5G16880	0.773043	1.14158	0.537396	cell.vesicle transport	VHS domain-containing protein / GAT domain-containing protein	31.4	31	31.4	C
SLQQSNS(ph)FPTR	40		AT2G38410	0.786905	0.393456	0.427939	cell.vesicle transport	VHS domain-containing protein / GAT domain-containing protein	31.4	31	31.4	C,N
AQPRPPS(ph)PSLTAQR	17		AT4G11740	0.796744	1.27664	1.14063	cell.vesicle transport	SAY1	31.4	31	31.4	N
(ac)S(ph)FQDLESGR	15		AT5G46860	0.799649	0.180383	0.536944	cell.vesicle transport	VAM3, ATVAM3, SYP22, ATSYP22, SGR3	31.4	31	31.4	V
KKGIVEDEEDLS(ph)S(ph)DEDDFYDR	3		AT5G38840	0.800798	0.314856	-0.790996	cell.vesicle transport	forkhead-associated domain-containing protein / FHA domain-containing protein	31.4	31	31.4	N
SQS(ph)PSSLQVK	6		AT1G64180	0.807981	-0.0829719	0.286674	cell.vesicle transport	intracellular protein transport protein USO1-related	31.4	31	31.4	N
GS(ph)DDGYSSDSVLR	14		AT1G12360	0.819904	0.050988	0.539754	cell.vesicle transport	protein transporter	31.4	31	31.4	C
FENVFSSISSS(ph)PTK	33		AT4G12780	0.824396	0.264266	-0.942516	cell.vesicle transport	heat shock protein binding	31.4	31	31.4	N
SPS(ph)SSSSDYIK	29		AT5G58440	0.826708	0.48774	0.0318487	cell.vesicle transport	phosphoinositide binding	31.4	31	31.4	C
DSS(ph)SIAGSSSPIPATVSTGK	7		AT2G38410	0.839756	2.17853	0.713761	cell.vesicle transport	VHS domain-containing protein / GAT domain-containing protein	31.4	31	31.4	C,N
S(ph)SSVNSVPLILDIEDFK	17		AT5G12370	0.847322	-0.934967	-0.215659	cell.vesicle transport	SEC10	31.4	31	31.4	PM
GS(ph)DDGYSS(ph)DSVLR	8		AT1G12360	0.849287	0.222043	-0.988421	cell.vesicle transport	protein transporter	31.4	31	31.4	C
(ac)MEQLS(ph)DSDHR	8		AT1G79070	0.860217	0.199638	-0.394874	cell.vesicle transport	SNARE-associated protein-related	31.4	31	31.4	N
RSS(ph)SDEISER	9		AT1G79830	0.863851	0.899293	0.673516	cell.vesicle transport	protein binding	31.4	31	31.4	G
LAAPS(ph)SPFDDDSDDVDEQPLVR	17		AT4G11740	0.906237	1.10939	1.2382	cell.vesicle transport	SAY1	31.4	31	31.4	N
WDS(ph)AATDGAR	8		AT3G14090	0.906253	0.135628	0.526834	cell.vesicle transport	protein binding	31.4	31	31.4	C
RAAS(ph)GSLAPPNADRS(ph)R	10		AT4G11740	0.929194	1.19927	0.406324	cell.vesicle transport	SAY1	31.4	31	31.4	N
HDAIASGSPLPVQAS(ph)GSPLSVQASKPADSSPK	17		AT2G38410	0.935839	-0.900142	0.00639129	cell.vesicle transport	VHS domain-containing protein / GAT domain-containing protein	31.4	31	31.4	C,N
LHSEMIAEEEAIGSS(ph)PK	12		AT1G31440	0.955667	-0.0952044	0.323971	cell.vesicle transport	SH3 domain-containing protein 1 (SH3P1)	31.4	31	31.4	C
APPPVQIVDINHDDEDDES(ph)DDEFAR	40		AT1G76970	0.958889	-0.112769	-0.151369	cell.vesicle transport	VHS domain-containing protein / GAT domain-containing protein	31.4	31	31.4	N
RS(ph)PDASPIITPPVSHPPLR	24		AT2G38410	0.980573	0.406511	0.311246	cell.vesicle transport	VHS domain-containing protein / GAT domain-containing protein	31.4	31	31.4	C,N
SSKPNPFDS(ph)DDESDNKHTLNPSK	9		AT5G61210	0.98857	0.436825	0.0880412	cell.vesicle transport	SNAP33, ATSNAP33, SNP33, ATSNAP33B	31.4	31	31.4	N
EANIS(ph)GDDAFAR	5		AT3G09740	0.990419	0.019353	-0.242239	cell.vesicle transport	SYP71, ATSYP71	31.4	31	31.4	PM
S(ph)GSRPQLDLSK	8		AT4G32180	0.426831	-3.08629	-3.17331	Co-factor and vitamine metabolism.pantothenate.pantothenate kinase (PANK)	pantothenate kinase	18.4.5	18	18.4	C
SGS(ph)RPQLDLSK	32		AT4G32180	0.693028	0.283863	-0.617056	Co-factor and vitamine metabolism.pantothenate.pantothenate kinase (PANK)	pantothenate kinase	18.4.5	18	18.4	C
TGLSIQDHT(ph)P	14		AT1G02880	0.481728	0.203963	-1.55496	Co-factor and vitamine metabolism.thiamine.thiamine diphosphokinase	TPK1	18.2.1	18	18.2	C
(ac)AS(ph)ADEKVVEEK	7		AT2G46140	0.250678	1.15978	0.518664	development.late embryogenesis abundant	late embryogenesis abundant protein, putative / LEA protein, putative	33.2	33	33.2	C
(ac)S(ph)TSEDKPEIISR	23		AT2G44060	0.3785	-0.839307	-0.687001	development.late embryogenesis abundant	late embryogenesis abundant family protein / LEA family protein	33.2	33	33.2	C
ASQKGS(ph)FGGSGLK	2		AT1G15270	0.716719	-0.722692	-0.271094	development.squamosa promoter binding like (SPL)	Bacteria - 0;BEST Arabidopsis thaliana protein match is: unknown protein (TAIR:AT3G16040.1);CONTAINS InterPro DOMAIN/s: Translation machinery associated TMA7 (InterPro:IPR015157);EXPRESSED DURING: 15 growth stages;EXPRESSED IN: 24 plant structures;FUNCTIONS IN: molecular_function unknown;Fungi - 48;Has 263 Blast hits to 263 proteins in 90 species: Archae - 0;INVOLVED IN: biological_process unknow…	33.3	33	33.3	N
LRSDT(ph)MIKDSSNESQEIK	27		AT4G37070	0.622897	1.45557	2.13889	development.storage proteins	PLP1, PLA IVA	33.1	33	33.1	PM
SDT(ph)M(ox)IKDSSNESQEIK	17		AT4G37070	0.628947	0.0922281	-0.0276513	development.storage proteins	PLP1, PLA IVA	33.1	33	33.1	PM
SDT(ph)MIKDSSNESQEIK	36		AT4G37070	0.784894	0.221853	0.0361412	development.storage proteins	PLP1, PLA IVA	33.1	33	33.1	PM
(ac)MENES(ph)PSKK	6		AT4G37060	0.798559	0.687328	-0.115994	development.storage proteins	PLP5, PLA IVB	33.1	33	33.1	V,PM
(ac)TESIWLNDQS(ph)SPR	11		AT1G04140	0.0549719	-1.89933	-0.586459	development.unspecified	transducin family protein / WD-40 repeat family protein	33.99	33	33.99	P
NLS(ph)DLSLTDDSK	13		AT1G72410	0.0674976	1.06731	1.60751	development.unspecified	COP1-interacting protein-related	33.99	33	33.99	N
ALQESMNVGS(ph)PPR	4		AT4G36860	0.072434	0.73938	1.65555	development.unspecified	zinc ion binding	33.99	33	33.99	C,N
EEVQPETLAT(ph)PTQS(ph)PSR	10		AT1G79280	0.0727454	1.94671	0.867384	development.unspecified	NUA	33.99	33	33.99	N
QAAPVTGVPVAPTLDQRPS(ph)R	17		AT1G32400	0.0748158	1.37429	2.21388	development.unspecified	protein binding	33.99	33	33.99	V
RAPS(ph)PGGGSSTIVTLADR	16		AT1G79280	0.0757714	2.78527	3.14873	development.unspecified	NUA	33.99	33	33.99	N
LRPAPS(ph)VEEVTYPAPR	2		AT5G27030	0.0998516	-0.107342	1.44513	development.unspecified	TPR3	33.99	33	33.99	C
FYMEPETS(ph)DSGSMASGSMAR	13		AT1G48410	0.120612	1.47866	-1.14316	development.unspecified	endoribonuclease/ miRNA binding / protein binding / siRNA binding	33.99	33	33.99	N
LHGDES(ph)EEENKTAEDGEATKK	2		AT3G56990	0.134328	0.334011	1.15052	development.unspecified	EDA7	33.99	33	33.99	N
GTS(ph)SDPIQDGSDEQQKR	22		AT1G12910	0.14466	1.81542	1.91769	development.unspecified	ATAN11, LWD1	33.99	33	33.99	C
TIFAKS(ph)DDEEEEGDTKK	15		AT2G20330	0.174451	2.44144	-0.176066	development.unspecified	transducin family protein / WD-40 repeat family protein	33.99	33	33.99	N
LT(ph)ISLDLNK	2		AT5G37930	0.178553	1.15376	3.77827	development.unspecified	seven in absentia (SINA) family protein	33.99	33	33.99	N
ESSLKQEAAVVSS(ph)PK	11		AT5G46750	0.210568	3.36312	2.32295	development.unspecified	ARF GTPase activator/ DNA binding / zinc ion binding	33.99	33	33.99	C
ENSRDDDELADAS(ph)DSETK	17		AT5G63420	0.213677	0.702361	-0.0533213	development.unspecified	DNA binding / catalytic/ hydrolase	33.99	33	33.99	P
QAAPVTGVPVAPTLDQRPS(ph)RSDPWSAR	14		AT1G32400	0.216215	1.96512	0.889786	development.unspecified	protein binding	33.99	33	33.99	V
SLS(ph)GIS(ph)LNEPK	16		AT4G11270	0.222812	-0.242417	-0.451301	development.unspecified	transducin family protein / WD-40 repeat family protein	33.99	33	33.99	M
ILFEETGS(ph)PLIPLEEFR	9		AT3G03270	0.240461	0.60503	0.286359	development.unspecified	universal stress protein (USP) family protein / early nodulin ENOD18 family protein	33.99	33	33.99	C,PM
SPEKEEVQPETLATPTQS(ph)PSR	12		AT1G79280	0.242935	0.577983	1.57597	development.unspecified	NUA	33.99	33	33.99	N
S(ph)ISSAQFFGNQNR	30		AT5G46750	0.270797	-0.331117	-1.49504	development.unspecified	ARF GTPase activator/ DNA binding / zinc ion binding	33.99	33	33.99	C
FYMEPET(ph)SDSGSMASGSMAR	11		AT1G48410	0.272374	2.97623	1.43421	development.unspecified	endoribonuclease/ miRNA binding / protein binding / siRNA binding	33.99	33	33.99	N
S(ph)QELPITNVVK	25		AT1G44800	0.29055	-0.214884	-1.44296	development.unspecified	nodulin MtN21 family protein	33.99	33	33.99	PM
YGLDTSEFTYNPS(ph)ESHR	1		AT1G32400	0.291547	-0.207047	0.544884	development.unspecified	protein binding	33.99	33	33.99	V
APS(ph)PGGGSSTIVTLADR	14		AT1G79280	0.29443	1.38047	0.00328869	development.unspecified	NUA	33.99	33	33.99	N
T(ph)VGVGMDYSPTSK	4		AT3G03270	0.309283	1.20888	0.450911	development.unspecified	universal stress protein (USP) family protein / early nodulin ENOD18 family protein	33.99	33	33.99	C,PM
FDFLHGIDS(ph)PASSPR	9		AT4G11270	0.317857	0.0762981	0.138581	development.unspecified	transducin family protein / WD-40 repeat family protein	33.99	33	33.99	M
AGTENGRPS(ph)SSSAANNSSSDQIQR	8		AT3G16830	0.34423	0.291923	0.773544	development.unspecified	TPR2	33.99	33	33.99	C
ADYEGS(ph)PVREHR	20		AT5G16780	0.348247	2.37931	2.3124	development.unspecified	DOT2, MDF	33.99	33	33.99	N
GS(ph)PNNYFR	16		AT3G02180	0.362969	1.74731	-0.375881	development.unspecified	SP1L3	33.99	33	33.99	C
S(ph)PSSSLDDVEAK	31		AT4G33400	0.36419	1.36935	0.564549	development.unspecified	dem protein-related / defective embryo and meristems protein-related	33.99	33	33.99	N
GT(ph)SSDPIQDGSDEQQK	3		AT1G12910	0.371974	-0.596867	0.341839	development.unspecified	ATAN11, LWD1	33.99	33	33.99	C
SIS(ph)SAQFFGNQNR	20		AT5G46750	0.373914	0.563731	0.0664237	development.unspecified	ARF GTPase activator/ DNA binding / zinc ion binding	33.99	33	33.99	C
VTS(ph)SDQIQNGSEEQSKR	2		AT3G26640	0.381469	0.425831	0.946979	development.unspecified	nucleotide binding	33.99	33	33.99	C
LTIS(ph)LDLNK	2		AT5G37930	0.384511	2.07953	3.73065	development.unspecified	seven in absentia (SINA) family protein	33.99	33	33.99	N
FDFLHGIDS(ph)PASS(ph)PR	6		AT4G11270	0.38965	-0.317927	-0.0111563	development.unspecified	transducin family protein / WD-40 repeat family protein	33.99	33	33.99	M
ADYEGS(ph)PVR	12		AT5G16780	0.403281	0.894053	1.29914	development.unspecified	DOT2, MDF	33.99	33	33.99	N
IIQLPQSSPDES(ph)PNASTK	29		AT4G29860	0.415478	0.52216	0.237256	development.unspecified	EMB2757, TAN	33.99	33	33.99	N
ILFEET(ph)GSPLIPLEEFR	3		AT3G03270	0.416621	0.418563	0.903501	development.unspecified	universal stress protein (USP) family protein / early nodulin ENOD18 family protein	33.99	33	33.99	C,PM
AMAEETVLPSLSSVATSQPVESSENGFTS(ph)ESPKESSLK	2		AT5G46750	0.424698	0.255601	0.533476	development.unspecified	ARF GTPase activator/ DNA binding / zinc ion binding	33.99	33	33.99	C
IEHMDAGS(ph)PARPTPIPNGIEAMSR	9		AT3G16830	0.448516	-1.21192	-1.87981	development.unspecified	TPR2	33.99	33	33.99	C
SKDNLYEQKPEEPVPVIPAAS(ph)PTNDTSAAGSSFASR	12		AT5G46750	0.449048	0.73322	-0.329854	development.unspecified	ARF GTPase activator/ DNA binding / zinc ion binding	33.99	33	33.99	C
T(ph)PPSNSAVDYPSGDSDHVSK	6		AT1G80490	0.465425	-1.46618	-0.647589	development.unspecified	TPR1	33.99	33	33.99	C
YGLDTSEFTYNPSES(ph)HR	17		AT1G32400	0.472095	0.366138	0.375191	development.unspecified	protein binding	33.99	33	33.99	V
KSSS(ph)FIGR	1		AT5G39500	0.489645	0.634891	-0.712121	development.unspecified	pattern formation protein, putative	33.99	33	33.99	C
QSEVVS(ph)EEQNRPNKSPR	2		AT5G59460	0.494865	1.02881	-0.452889	development.unspecified	scarecrow-like transcription factor 11 (SCL11)	33.99	33	33.99	N
(ac)MESDEAAAVS(ph)PQATTPSGGTGASGPK	23		AT2G19520	0.51835	0.101173	-0.996831	development.unspecified	FVE, ACG1, MSI4, NFC4, NFC04, ATMSI4	33.99	33	33.99	N
SISS(ph)AQFFGNQNR	12		AT5G46750	0.519562	0.30059	-0.441331	development.unspecified	ARF GTPase activator/ DNA binding / zinc ion binding	33.99	33	33.99	C
AEGKENSRDDDELADAS(ph)DSETK	2		AT5G63420	0.526333	0.358446	0.930796	development.unspecified	DNA binding / catalytic/ hydrolase	33.99	33	33.99	P
QEAAVVS(ph)SPK	12		AT5G46750	0.540246	1.85539	1.86862	development.unspecified	ARF GTPase activator/ DNA binding / zinc ion binding	33.99	33	33.99	C
FDFLHGIDS(ph)PAS(ph)SPR	15		AT4G11270	0.555275	0.232058	1.74393	development.unspecified	transducin family protein / WD-40 repeat family protein	33.99	33	33.99	M
AAS(ph)LSTSKPSSSQEK	36		AT4G11270	0.588602	0.374728	-0.172149	development.unspecified	transducin family protein / WD-40 repeat family protein	33.99	33	33.99	M
ANHEEANEADLDS(ph)PSGSQK	5		AT3G28050	0.589152	0.426996	0.547631	development.unspecified	nodulin MtN21 family protein	33.99	33	33.99	PM
SPS(ph)SSLDDVEAK	2		AT4G33400	0.597722	0.450073	0.102736	development.unspecified	dem protein-related / defective embryo and meristems protein-related	33.99	33	33.99	N
(ac)M(ox)ESDEAAAVS(ph)PQATTPSGGTGASGPK	6		AT2G19520	0.614978	-1.87029	-0.545019	development.unspecified	FVE, ACG1, MSI4, NFC4, NFC04, ATMSI4	33.99	33	33.99	N
APS(ph)PVNNPLLGSLPK	26		AT1G80490	0.616516	1.10103	-0.370211	development.unspecified	TPR1	33.99	33	33.99	C
(ac)MES(ph)DEAAAVSPQATTPSGGTGASGPK	8		AT2G19520	0.617058	1.17109	0.213854	development.unspecified	FVE, ACG1, MSI4, NFC4, NFC04, ATMSI4	33.99	33	33.99	N
APS(ph)PVNNPLLGGIPK	55		AT1G15750	0.624375	0.264541	0.354246	development.unspecified	WSIP1, TPL	33.99	33	33.99	C
GTSS(ph)DPIQDGSDEQQK	2		AT1G12910	0.625297	-0.324007	-0.460141	development.unspecified	ATAN11, LWD1	33.99	33	33.99	C
T(ph)PPATPGIVDYQNPDHELMK	14		AT5G27030	0.640593	1.11476	0.373096	development.unspecified	TPR3	33.99	33	33.99	C
IISPGGNT(ph)SPKK	17		AT5G37190	0.642429	0.259613	1.28709	development.unspecified	CIP4	33.99	33	33.99	N
EISHDS(ph)SDEEDGDGGKNTNEMLNYGLTIASK	29		AT2G17840	0.675649	-1.25623	-1.77046	development.unspecified	ERD7	33.99	33	33.99	C
IISPGGNTS(ph)PKK	3		AT5G37190	0.676348	0.540255	-0.402101	development.unspecified	CIP4	33.99	33	33.99	N
(ac)TESIWLNDQSS(ph)PR	2		AT1G04140	0.681137	0.660405	0.577889	development.unspecified	transducin family protein / WD-40 repeat family protein	33.99	33	33.99	P
LRPKS(ph)PSSSLDDVEAK	15		AT4G33400	0.701262	0.84147	0.604114	development.unspecified	dem protein-related / defective embryo and meristems protein-related	33.99	33	33.99	N
NNSS(ph)STTSFSSNESPISQANNNNLSR	7		AT1G50600	0.715271	-0.867015	-0.200106	development.unspecified	SCL5	33.99	33	33.99	N
TSAGVRGS(ph)PNNYFR	8		AT3G02180	0.717988	-0.852849	-0.704181	development.unspecified	SP1L3	33.99	33	33.99	C
T(ph)PPSNSAVDYPSGDSDHVSKR	2		AT1G80490	0.733278	0.260226	-0.807069	development.unspecified	TPR1	33.99	33	33.99	C
SSPLGS(ph)SDNLAK	2		AT1G80530	0.739109	-0.0514269	0.996619	development.unspecified	nodulin family protein	33.99	33	33.99	PM
(ac)MES(ph)DEAAAVS(ph)PQATTPSGGTGASGPK	5		AT2G19520	0.773826	0.236228	0.134079	development.unspecified	FVE, ACG1, MSI4, NFC4, NFC04, ATMSI4	33.99	33	33.99	N
QSEVVSEEQNRPNKS(ph)PR	11		AT5G59460	0.785434	1.12198	0.510944	development.unspecified	scarecrow-like transcription factor 11 (SCL11)	33.99	33	33.99	N
T(ph)PPTNASLDYPSADSEHVSK	5		AT1G15750	0.803878	0.966928	0.551746	development.unspecified	WSIP1, TPL	33.99	33	33.99	C
T(ph)PPTNASLDYPSADSEHVSKR	10		AT1G15750	0.90412	1.12743	0.877734	development.unspecified	WSIP1, TPL	33.99	33	33.99	C
SLS(ph)GISLNEPK	47		AT4G11270	0.908354	-0.099932	-0.342761	development.unspecified	transducin family protein / WD-40 repeat family protein	33.99	33	33.99	M
QEAAVVSS(ph)PK	9		AT5G46750	0.927601	1.34003	0.608729	development.unspecified	ARF GTPase activator/ DNA binding / zinc ion binding	33.99	33	33.99	C
DTNVTPDDDVS(ph)GIRSPSAFFK	6		AT3G13290	0.929146	0.000617981	-0.0124863	development.unspecified	nucleotide binding	33.99	33	33.99	C,N
GTSS(ph)DPIQDGSDEQQKR	5		AT1G12910	0.950015	0.409003	-0.591466	development.unspecified	ATAN11, LWD1	33.99	33	33.99	C
MNTVANYDSDT(ph)AAAAAEVPGVASSGK	3		AT5G64420	0.214579	1.54761	-0.254819	DNA.repair	DNA polymerase V family	28.2	28	28.2	N
QSIYGDDPDEES(ph)DSGAK	11		AT1G16970	0.244196	1.48309	1.03057	DNA.repair	KU70, ATKU70	28.2	28	28.2	N
S(ph)SSPPGNVDGFSIGK	12		AT1G30480	0.249575	-1.29367	-1.78115	DNA.repair	nucleic acid binding / nucleotide binding	28.2	28	28.2	N
SLLNES(ph)PSR	2		AT1G19485	0.427609	0.668403	0.624881	DNA.repair	AT hook motif-containing protein	28.2	28	28.2	N
S(ph)S(ph)SPPGNVDGFSIGK	5		AT1G30480	0.441643	1.45214	0.192801	DNA.repair	nucleic acid binding / nucleotide binding	28.2	28	28.2	N
MNTVANY(ph)DSDTAAAAAEVPGVASSGK	7		AT5G64420	0.534067	0.552443	0.445841	DNA.repair	DNA polymerase V family	28.2	28	28.2	N
GRS(ph)S(ph)SPPGNVDGFSIGK	2		AT1G30480	0.571058	-1.08862	-0.621534	DNA.repair	nucleic acid binding / nucleotide binding	28.2	28	28.2	N
QSIYGDDPDEES(ph)DSGAKEK	18		AT1G16970	0.633118	1.5053	0.623474	DNA.repair	KU70, ATKU70	28.2	28	28.2	N
FFTPEEYFIPSSTS(ph)PGT	13		AT3G14890	0.704777	0.697513	-0.861174	DNA.repair	phosphoesterase	28.2	28	28.2	N
SSS(ph)PPGNVDGFSIGK	6		AT1G30480	0.857921	0.685916	1.04565	DNA.repair	nucleic acid binding / nucleotide binding	28.2	28	28.2	N
AVDAGMLDYDS(ph)DDNPIVVDK	9		AT2G47330	0.0816804	0.101128	-0.0111863	DNA.synthesis/chromatin structure	DEAD/DEAH box helicase, putative	28.1	28	28.1	N
MEDS(ph)DPEDGIQGSSGSTDPEVLPQNLLK	6		AT1G44900	0.0837482	0.245688	1.17723	DNA.synthesis/chromatin structure	MCM2	28.1	28	28.1	N
(ac)ASDSSLGNTNDGPPS(ph)PGENVSSPIENTYSSPAALHR	13		AT2G16440	0.116426	2.25748	1.70335	DNA.synthesis/chromatin structure	MCM4	28.1	28	28.1	N
LIADEAADKETES(ph)ES(ph)EEEDSLR	15		AT2G19490	0.182232	1.18156	-1.63482	DNA.synthesis/chromatin structure	recA family protein	28.1	28	28.1	M
THLADVVPSSS(ph)PTTMEK	5		AT2G28290	0.183362	1.69004	0.663071	DNA.synthesis/chromatin structure	SYD, CHR3	28.1	28	28.1	N
NVS(ph)MIQR	2		AT2G42320	0.293059	1.05454	0.490254	DNA.synthesis/chromatin structure	nucleolar protein gar2-related	28.1	28	28.1	N
IIKDES(ph)DDETPISSM(ox)FR	2		AT5G55300	0.308559	-0.440737	0.379954	DNA.synthesis/chromatin structure	TOP1ALPHA, TOP1	28.1	28	28.1	N
SAS(ph)QEPFGR	2		AT5G23520	0.309652	0.439123	-0.00627881	DNA.synthesis/chromatin structure	LOCATED IN: cytoplasm;Bacteria - 6;CONTAINS InterPro DOMAIN/s: Smr protein/MutS2 C-terminal (InterPro:IPR002625), Region of unknown function DUF1771 (InterPro:IPR013899);EXPRESSED DURING: 13 growth stages;EXPRESSED IN: 20 plant structures;Fungi - 45;Has 91 Blast hits to 91 proteins in 45 species: Archae - 0;Metazoa - 8;Other Eukaryotes - 5 (source: NCBI BLink).	28.1	28	28.1	C
S(ph)PSSGGTSTLDTR	9		AT2G26280	0.329168	1.1562	1.02967	DNA.synthesis/chromatin structure	ATP binding / damaged DNA binding / protein binding	28.1	28	28.1	N
AVDAGMLDYDS(ph)DDNPIVVDKR	14		AT2G47330	0.359321	2.74729	1.34217	DNA.synthesis/chromatin structure	DEAD/DEAH box helicase, putative	28.1	28	28.1	N
ASGS(ph)PPVPVM(ox)HS(ph)PPRPVTVK	2		AT1G77180	0.36773	-0.473692	0.983504	DNA.synthesis/chromatin structure	chromatin protein family	28.1	28	28.1	N
EEHSFVETDS(ph)PGTNS(ph)PK	16		AT1G27850	0.391565	2.20475	1.35713	DNA.synthesis/chromatin structure	unknown protein	28.1	28	28.1	N
KGYT(ph)SDEELEELDSPLTSIVDK	6		AT2G42320	0.410088	0.594976	-1.15608	DNA.synthesis/chromatin structure	nucleolar protein gar2-related	28.1	28	28.1	N
LIADEAADKETES(ph)ESEEEDSLR	4		AT2G19490	0.413351	-0.588654	-0.0027988	DNA.synthesis/chromatin structure	recA family protein	28.1	28	28.1	M
LLASSS(ph)SVGK	14		AT2G26280	0.416655	-0.522654	1.11428	DNA.synthesis/chromatin structure	ATP binding / damaged DNA binding / protein binding	28.1	28	28.1	N
EDGT(ph)DDDDDDDVPISK	8		AT5G55300	0.42113	-1.13814	-0.774171	DNA.synthesis/chromatin structure	TOP1ALPHA, TOP1	28.1	28	28.1	N
DVIGS(ph)DDEGVPGIDHNAYLDAAAPGIK	3		AT5G16270	0.470045	0.0677155	-0.00659376	DNA.synthesis/chromatin structure	ATRAD21.3, SYN4	28.1	28	28.1	N
RPDS(ph)ASKLPDSLEK	2		AT2G35920	0.518505	0.193863	0.300194	DNA.synthesis/chromatin structure	helicase domain-containing protein	28.1	28	28.1	N
THLADVVPSS(ph)SPTTMEK	1		AT2G28290	0.523753	1.35908	0.560874	DNA.synthesis/chromatin structure	SYD, CHR3	28.1	28	28.1	N
(ac)S(ph)NDKDSFNVSDLTAALKDEDR	12		AT4G26110	0.533926	0.966058	0.349594	DNA.synthesis/chromatin structure	NAP1;1 (NUCLEOSOME ASSEMBLY PROTEIN1;1	28.1	28	28.1	N
SFDRES(ph)PSNLDSTSGISQPHNR	10		AT2G28290	0.582226	1.56173	1.26657	DNA.synthesis/chromatin structure	SYD, CHR3	28.1	28	28.1	N
(ac)S(ph)DGNMDVDESPVSWK	8		AT5G35910	0.587107	0.31757	0.386641	DNA.synthesis/chromatin structure	3'-5' exonuclease domain-containing protein / helicase and RNase D C-terminal domain-containing protein / HRDC domain-containing protein	28.1	28	28.1	N
EDGT(ph)DDDDDDDVPISKR	3		AT5G55300	0.604964	0.588931	1.26243	DNA.synthesis/chromatin structure	TOP1ALPHA, TOP1	28.1	28	28.1	N
EEHSFVETDS(ph)PGT(ph)NSPK	5		AT1G27850	0.628043	-0.448842	-0.624191	DNA.synthesis/chromatin structure	unknown protein	28.1	28	28.1	N
HEVPFDS(ph)QDED	2		AT2G03390	0.663713	0.115231	0.244706	DNA.synthesis/chromatin structure	uvrB/uvrC motif-containing protein	28.1	28	28.1	P
LLASS(ph)SSVGK	2		AT2G26280	0.704846	0.500368	0.0990463	DNA.synthesis/chromatin structure	ATP binding / damaged DNA binding / protein binding	28.1	28	28.1	N
MEDS(ph)DPEDGIQGSSGSTDPEVLPQNLLKK	8		AT1G44900	0.724026	0.554643	0.805376	DNA.synthesis/chromatin structure	MCM2	28.1	28	28.1	N
QNDQNDDVFSFFSPS(ph)FSAATPSTLFNR	2		AT1G65580	0.753304	0.708858	0.564064	DNA.synthesis/chromatin structure	inositol or phosphatidylinositol phosphatase	28.1	28	28.1	C
AVLDRT(ph)ES(ph)SASHHSDEEAR	2		AT2G26280	0.786408	1.14205	1.42895	DNA.synthesis/chromatin structure	ATP binding / damaged DNA binding / protein binding	28.1	28	28.1	N
IIKDES(ph)DDETPISSMFR	15		AT5G55300	0.799182	1.64392	0.241371	DNA.synthesis/chromatin structure	TOP1ALPHA, TOP1	28.1	28	28.1	N
AVDAGM(ox)LDYDS(ph)DDNPIVVDKR	12		AT2G47330	0.845902	0.0666106	0.308656	DNA.synthesis/chromatin structure	DEAD/DEAH box helicase, putative	28.1	28	28.1	N
DLGLTLAADALNAGYNS(ph)DEEVYAAAK	4		AT2G47330	0.873213	0.107526	0.437921	DNA.synthesis/chromatin structure	DEAD/DEAH box helicase, putative	28.1	28	28.1	N
ASGS(ph)PPVPVMHS(ph)PPRPVTVK	35		AT1G77180	0.925973	0.340126	0.373324	DNA.synthesis/chromatin structure	chromatin protein family	28.1	28	28.1	N
SIEEENVPTTVDS(ph)GAADTTVK	12		AT2G30620	0.138125	-1.47564	-0.516429	DNA.synthesis/chromatin structure.histone.H1	histone H1.2	28.1.3.1	28	28.1	N
(ac)SIEEENVPT(ph)TVDSGAADTTVK	10		AT2G30620	0.424598	-0.940584	0.189086	DNA.synthesis/chromatin structure.histone.H1	histone H1.2	28.1.3.1	28	28.1	N
(ac)S(ph)IEEENVPTTVDSGAADTTVKSPEK	8		AT2G30620	0.491743	1.81766	0.713434	DNA.synthesis/chromatin structure.histone.H1	histone H1.2	28.1.3.1	28	28.1	N
(ac)S(ph)IEEENVPTTVDSGAADTTVK	22		AT2G30620	0.718756	0.978025	0.868111	DNA.synthesis/chromatin structure.histone.H1	histone H1.2	28.1.3.1	28	28.1	N
RVDAGGASSVAPPPPPPT(ph)NVESGGEEVAVK	2		AT1G48620	0.790697	0.159918	-0.0563213	DNA.synthesis/chromatin structure.histone.H1	DNA binding	28.1.3.1	28	28.1	N
VTYVAPPRPPSPVHEGS(ph)EEGSSPR	7		AT3G60600	0.103907	0.547575	2.67188	DNA.unspecified	VAP27-1, VAP, (AT)VAP, VAP27	28.99	28	28.99	PM,ER
SHTLFADLNIKS(ph)PTGGKGPVAGIPNR	16		AT5G63190	0.106785	-1.04546	-2.68707	DNA.unspecified	MA3 domain-containing protein	28.99	28	28.99	C
ITSDQDGEKS(ph)SQDGKLR	1		AT5G63190	0.119543	1.79703	1.14575	DNA.unspecified	MA3 domain-containing protein	28.99	28	28.99	C
DQSTPGS(ph)GGESGGGGGGDNHITR	16		AT2G45430	0.129369	0.088663	0.0894887	DNA.unspecified	DNA-binding protein-related	28.99	28	28.99	N
(ac)S(ph)NIDLIGMSNR	12		AT3G60600	0.136625	-0.450092	-1.52944	DNA.unspecified	VAP27-1, VAP, (AT)VAP, VAP27	28.99	28	28.99	PM,ER
VTYVAPPRPPS(ph)PVHEGS(ph)EEGSSPR	21		AT3G60600	0.165861	-3.55729	0.846136	DNA.unspecified	VAP27-1, VAP, (AT)VAP, VAP27	28.99	28	28.99	PM,ER
ASVS(ph)DNGHGSEFSFER	10		AT3G60600	0.175349	1.72572	2.31892	DNA.unspecified	VAP27-1, VAP, (AT)VAP, VAP27	28.99	28	28.99	PM,ER
S(ph)PTGGKGPVAGIPNR	13		AT5G63190	0.203671	1.30328	-0.577741	DNA.unspecified	MA3 domain-containing protein	28.99	28	28.99	C
ATDEVNALNVIELGDDDLNMS(ph)PDQLGFSR	1		AT4G32200	0.216013	0.143898	-0.197681	DNA.unspecified	DNA binding	28.99	28	28.99	N
SHTLFADLNIKS(ph)PTGGK	12		AT5G63190	0.311341	-2.20802	-0.618236	DNA.unspecified	MA3 domain-containing protein	28.99	28	28.99	C
KPVYNLDDS(ph)DDDDFVPK	4		AT2G25170	0.37374	0.0069406	1.62989	DNA.unspecified	PKL, GYM, CHD3, CHR6, SSL2	28.99	28	28.99	N
LRVTYVAPPRPPS(ph)PVHEGSEEGS(ph)SPR	2		AT3G60600	0.389894	0.142846	1.89752	DNA.unspecified	VAP27-1, VAP, (AT)VAP, VAP27	28.99	28	28.99	PM,ER
TVDDGIHELFTEYMALPS(ph)PQNTTSEGGK	11		AT3G42170	0.394549	1.1773	0.542479	DNA.unspecified	DNA binding	28.99	28	28.99	N
VTYVAPPRPPS(ph)PVHEGS(ph)EEGS(ph)SPR	55		AT3G60600	0.431746	1.96809	2.03455	DNA.unspecified	VAP27-1, VAP, (AT)VAP, VAP27	28.99	28	28.99	PM,ER
VTYVAPPRPPS(ph)PVHEGSEEGSSPR	22		AT3G60600	0.598785	0.153141	-0.812906	DNA.unspecified	VAP27-1, VAP, (AT)VAP, VAP27	28.99	28	28.99	PM,ER
TVDDGIHELFTEYM(ox)ALPS(ph)PQNTTSEGGK	4		AT3G42170	0.691777	-0.5861	-0.0976288	DNA.unspecified	DNA binding	28.99	28	28.99	N
KLEIATHNSGSLS(ph)SSPK	3		AT5G63190	0.696513	-0.99377	0.0409538	DNA.unspecified	MA3 domain-containing protein	28.99	28	28.99	C
(ac)MEVYNDDTEMRS(ph)PETQPIK	14		AT3G42170	0.709866	0.501491	-0.182474	DNA.unspecified	DNA binding	28.99	28	28.99	N
(ac)S(ph)NIDLIGM(ox)SNR	17		AT3G60600	0.727441	0.857916	1.23302	DNA.unspecified	VAP27-1, VAP, (AT)VAP, VAP27	28.99	28	28.99	PM,ER
AVS(ph)PHKDEESMSK	2		AT3G21430	0.777855	0.160116	-0.449159	DNA.unspecified	ATALY3, ALY3	28.99	28	28.99
NDPNYDS(ph)GEDAYDGLVDSPVSDPLNDYKK	12		AT5G63190	0.905114	-0.162367	0.121844	DNA.unspecified	MA3 domain-containing protein	28.99	28	28.99	C
DQST(ph)PGSGGESGGGGGGDNHITR	2		AT2G45430	0.950923	0.029623	0.000948697	DNA.unspecified	DNA-binding protein-related	28.99	28	28.99	N
IIGVDFNS(ph)KRFDQAK	46		AT1G77120	0.0712602	0.834861	-2.89238	fermentation.ADH	ADH1, ADH, ATADH, ATADH1	5.3	5	5.3	C
IIGVDFNS(ph)K	83		AT1G77120	0.10629	0.211946	-0.0232738	fermentation.ADH	ADH1, ADH, ATADH, ATADH1	5.3	5	5.3	C
(ac)ST(ph)TGQIIR	13		AT1G77120	0.242633	5.44771	5.79928	fermentation.ADH	ADH1, ADH, ATADH, ATADH1	5.3	5	5.3	C
(ac)S(ph)TTGQIIR	11		AT1G77120	0.392278	-4.39518	-2.45574	fermentation.ADH	ADH1, ADH, ATADH, ATADH1	5.3	5	5.3	C
IIGVDFNS(ph)KR	44		AT1G77120	0.621086	0.783961	0.0854788	fermentation.ADH	ADH1, ADH, ATADH, ATADH1	5.3	5	5.3	C
NAS(ph)T(ph)SSLKDLGPSGLDLTSAFFKPIHNSDPSLPSNR	1		AT4G17260	0.237078	1.88545	0.321286	fermentation.LDH	L-lactate dehydrogenase, putative	5.1	5	5.1	C
NAS(ph)TSSLKDLGPSGLDLTSAFFKPIHNSDPSLPSNR	5		AT4G17260	0.298002	-0.521969	-2.01272	fermentation.LDH	L-lactate dehydrogenase, putative	5.1	5	5.1	C
NAS(ph)TS(ph)SLKDLGPSGLDLTSAFFKPIHNSDPSLPSNR	10		AT4G17260	0.651394	-1.46525	0.210999	fermentation.LDH	L-lactate dehydrogenase, putative	5.1	5	5.1	C
SAPTT(ph)PINQNAAAAFAAVSEEER	9		AT4G37870	0.213206	1.18217	0.366254	gluconeogenesis / glyoxylate cycle.PEPCK	PCK1, PEPCK	6.4	6	6.4	C
KTDGSTT(ph)PAYAHGQHHSIFSPATGAVSDSSLK	5		AT4G37870	0.253797	1.60225	3.89492	gluconeogenesis / glyoxylate cycle.PEPCK	PCK1, PEPCK	6.4	6	6.4	C
KTDGST(ph)TPAYAHGQHHSIFSPATGAVSDSSLK	5		AT4G37870	0.291849	1.09215	-2.33224	gluconeogenesis / glyoxylate cycle.PEPCK	PCK1, PEPCK	6.4	6	6.4	C
S(ph)APTTPINQNAAAAFAAVSEEERQK	22		AT4G37870	0.320588	-1.19454	-0.268841	gluconeogenesis / glyoxylate cycle.PEPCK	PCK1, PEPCK	6.4	6	6.4	C
KRS(ph)APTT(ph)PINQNAAAAFAAVSEEER	9		AT4G37870	0.324384	-0.67243	-0.639254	gluconeogenesis / glyoxylate cycle.PEPCK	PCK1, PEPCK	6.4	6	6.4	C
KRS(ph)APT(ph)TPINQNAAAAFAAVSEEER	20		AT4G37870	0.418156	0.0904354	-0.567991	gluconeogenesis / glyoxylate cycle.PEPCK	PCK1, PEPCK	6.4	6	6.4	C
S(ph)APTTPINQNAAAAFAAVSEEER	39		AT4G37870	0.541305	0.585273	-0.478751	gluconeogenesis / glyoxylate cycle.PEPCK	PCK1, PEPCK	6.4	6	6.4	C
KTDGSTTPAYAHGQHHS(ph)IFSPATGAVSDSSLK	2		AT4G37870	0.5676	-1.5016	-1.11488	gluconeogenesis / glyoxylate cycle.PEPCK	PCK1, PEPCK	6.4	6	6.4	C
KRS(ph)APTTPINQNAAAAFAAVSEEER	18		AT4G37870	0.634825	-0.305282	0.697644	gluconeogenesis / glyoxylate cycle.PEPCK	PCK1, PEPCK	6.4	6	6.4	C
S(ph)APTT(ph)PINQNAAAAFAAVSEEERQK	8		AT4G37870	0.646512	-1.2015	-2.01816	gluconeogenesis / glyoxylate cycle.PEPCK	PCK1, PEPCK	6.4	6	6.4	C
SAPT(ph)TPINQNAAAAFAAVSEEER	4		AT4G37870	0.671907	-2.03677	-1.81137	gluconeogenesis / glyoxylate cycle.PEPCK	PCK1, PEPCK	6.4	6	6.4	C
S(ph)APT(ph)TPINQNAAAAFAAVSEEER	10		AT4G37870	0.678547	-1.02804	-0.915349	gluconeogenesis / glyoxylate cycle.PEPCK	PCK1, PEPCK	6.4	6	6.4	C
S(ph)APTT(ph)PINQNAAAAFAAVSEEER	8		AT4G37870	0.825762	-1.83984	-2.51937	gluconeogenesis / glyoxylate cycle.PEPCK	PCK1, PEPCK	6.4	6	6.4	C
SAPT(ph)T(ph)PINQNAAAAFAAVSEEER	13		AT4G37870	0.933395	1.36413	0.633308	gluconeogenesis / glyoxylate cycle.PEPCK	PCK1, PEPCK	6.4	6	6.4	C
GGMT(ph)SHAAVVAR	10		AT4G15530	0.999716	-0.0688544	0.0582737	gluconeogenesis / glyoxylate cycle.pyruvate dikinase	PPDK	6.5	6	6.5	C,P
YAGEAFRS(ph)P	16		AT1G74030	0.238641	0.473241	-1.17214	glycolysis.cytosolic branch.enolase	enolase, putative	4.1.13	4	4.1	P
TYDLNFKEENNNGS(ph)QK	3		AT2G36530	0.251945	-0.614087	0.773516	glycolysis.cytosolic branch.enolase	copper ion binding / phosphopyruvate hydratase	4.1.13	4	4.1	C
SLSASGS(ph)FR	15		AT1G07110	0.27477	0.537196	-1.0849	glycolysis.cytosolic branch.fructose-2,6-bisphosphatase (Fru2,6BisPase)	F2KP, ATF2KP, FKFBP	4.1.6	4	4.1	C
SLSAS(ph)GSFRNDSTPK	16		AT1G07110	0.40895	1.70859	-0.0310937	glycolysis.cytosolic branch.fructose-2,6-bisphosphatase (Fru2,6BisPase)	F2KP, ATF2KP, FKFBP	4.1.6	4	4.1	C
SLS(ph)ASSFLIDTK	41		AT1G07110	0.514244	0.340178	-0.931074	glycolysis.cytosolic branch.fructose-2,6-bisphosphatase (Fru2,6BisPase)	F2KP, ATF2KP, FKFBP	4.1.6	4	4.1	C
SLS(ph)ASGSFR	2		AT1G07110	0.614867	-0.453062	0.0153287	glycolysis.cytosolic branch.fructose-2,6-bisphosphatase (Fru2,6BisPase)	F2KP, ATF2KP, FKFBP	4.1.6	4	4.1	C
NSEDSGVTVDGS(ph)PSAK	8		AT1G07110	0.669611	-0.201189	-0.385446	glycolysis.cytosolic branch.fructose-2,6-bisphosphatase (Fru2,6BisPase)	F2KP, ATF2KP, FKFBP	4.1.6	4	4.1	C
SVETLS(ph)PFQQK	15		AT1G07110	0.672217	1.14972	1.21522	glycolysis.cytosolic branch.fructose-2,6-bisphosphatase (Fru2,6BisPase)	F2KP, ATF2KP, FKFBP	4.1.6	4	4.1	C
SLSASGS(ph)FRNDSTPK	2		AT1G07110	0.700869	-0.684107	0.840474	glycolysis.cytosolic branch.fructose-2,6-bisphosphatase (Fru2,6BisPase)	F2KP, ATF2KP, FKFBP	4.1.6	4	4.1	C
LTGM(ox)S(ph)FR	1		AT3G04120	0.0580001	0.78178	1.0839	glycolysis.cytosolic branch.glyceraldehyde 3-phosphate dehydrogenase (GAP-DH)	GAPC, GAPC-1, GAPC1	4.1.8	4	4.1	C
FGIVEGLMTTVHSITAT(ph)QK	14		AT3G04120	0.130234	-1.904	-2.73054	glycolysis.cytosolic branch.glyceraldehyde 3-phosphate dehydrogenase (GAP-DH)	GAPC, GAPC-1, GAPC1	4.1.8	4	4.1	C
AASFNIIPSS(ph)TGAAK	9		AT3G04120	0.699708	2.11839	0.291331	glycolysis.cytosolic branch.glyceraldehyde 3-phosphate dehydrogenase (GAP-DH)	GAPC, GAPC-1, GAPC1	4.1.8	4	4.1	C
AASFNIIPSST(ph)GAAK	6		AT3G04120	0.811623	-1.44777	0.534099	glycolysis.cytosolic branch.glyceraldehyde 3-phosphate dehydrogenase (GAP-DH)	GAPC, GAPC-1, GAPC1	4.1.8	4	4.1	C
AAS(ph)FNIIPSSTGAAK	52		AT3G04120	0.907054	0.0243155	-0.443551	glycolysis.cytosolic branch.glyceraldehyde 3-phosphate dehydrogenase (GAP-DH)	GAPC, GAPC-1, GAPC1	4.1.8	4	4.1	C
LTGMS(ph)FR	18		AT3G04120	0.951307	0.986876	0.0347838	glycolysis.cytosolic branch.glyceraldehyde 3-phosphate dehydrogenase (GAP-DH)	GAPC, GAPC-1, GAPC1	4.1.8	4	4.1	C
M(ox)AS(ph)IDAQLR	33		AT3G14940	0.0505667	-0.020077	0.758594	glycolysis.cytosolic branch.phospho-enol-pyruvate carboxylase (PEPC)	phosphoenolpyruvate carboxylase	4.1.15	4	4.1	C
M(ox)AS(ph)IDVHLR	43		AT1G53310	0.346256	0.0791606	0.159664	glycolysis.cytosolic branch.phospho-enol-pyruvate carboxylase (PEPC)	catalytic/ phosphoenolpyruvate carboxylase	4.1.15	4	4.1	C
MAS(ph)IDVHLR	41		AT1G53310	0.492853	1.17507	-1.74095	glycolysis.cytosolic branch.phospho-enol-pyruvate carboxylase (PEPC)	catalytic/ phosphoenolpyruvate carboxylase	4.1.15	4	4.1	C
S(ph)AQELVK	37		AT3G14940	0.574516	-0.464904	-0.390244	glycolysis.cytosolic branch.phospho-enol-pyruvate carboxylase (PEPC)	phosphoenolpyruvate carboxylase	4.1.15	4	4.1	C
EIMQSSKS(ph)AQELVK	39		AT3G14940	0.600096	1.59242	1.45294	glycolysis.cytosolic branch.phospho-enol-pyruvate carboxylase (PEPC)	phosphoenolpyruvate carboxylase	4.1.15	4	4.1	C
EIM(ox)QSSKS(ph)AQELVK	16		AT3G14940	0.716201	-0.913427	0.891849	glycolysis.cytosolic branch.phospho-enol-pyruvate carboxylase (PEPC)	phosphoenolpyruvate carboxylase	4.1.15	4	4.1	C
MAS(ph)IDAQLR	45		AT3G14940	0.836973	0.688518	-0.818701	glycolysis.cytosolic branch.phospho-enol-pyruvate carboxylase (PEPC)	phosphoenolpyruvate carboxylase	4.1.15	4	4.1	C
ATGAFILTAS(ph)HNPGGPTEDFGIK	28		AT1G23190	0.0730331	-0.264452	-1.10551	glycolysis.cytosolic branch.phosphoglucomutase (PGM)	phosphoglucomutase, cytoplasmic, putative / glucose phosphomutase, putative	4.1.2	4	4.1	C
ATGAFILT(ph)ASHNPGGPTEDFGIK	13		AT1G23190	0.376716	2.34651	2.5136	glycolysis.cytosolic branch.phosphoglucomutase (PGM)	phosphoglucomutase, cytoplasmic, putative / glucose phosphomutase, putative	4.1.2	4	4.1	C
SDVAS(ph)VASADEFEYKDPVDGSISK	2		AT1G23190	0.431125	0.0411656	-0.884141	glycolysis.cytosolic branch.phosphoglucomutase (PGM)	phosphoglucomutase, cytoplasmic, putative / glucose phosphomutase, putative	4.1.2	4	4.1	C
AHGTAVGLPSEDDMGNS(ph)EVGHNALGAGR	14		AT1G09780	0.109557	2.1123	-1.64542	glycolysis.cytosolic branch.phosphoglycerate mutase	2,3-biphosphoglycerate-independent phosphoglycerate mutase, putative / phosphoglyceromutase, putative	4.1.12	4	4.1	C
AHGTAVGLPSEDDM(ox)GNS(ph)EVGHNALGAGR	15		AT1G09780	0.157166	1.90532	2.61125	glycolysis.cytosolic branch.phosphoglycerate mutase	2,3-biphosphoglycerate-independent phosphoglycerate mutase, putative / phosphoglyceromutase, putative	4.1.12	4	4.1	C
DLTAVGS(ph)PENAPAK	19		AT1G12000	0.676934	1.7051	0.725589	glycolysis.cytosolic branch.pyrophosphate-fructose-6-P phosphotransferase	pyrophosphate--fructose-6-phosphate 1-phosphotransferase beta subunit, putative / pyrophosphate-dependent 6-phosphofructose-1-kinase, putative	4.1.5	4	4.1	C
GGS(ph)TANLVAK	14		AT5G08570	0.115589	2.11272	1.47953	glycolysis.cytosolic branch.pyruvate kinase (PK)	pyruvate kinase, putative	4.1.14	4	4.1	C
(ac)S(ph)NIDIEGILK	12		AT5G08570	0.636865	0.208146	0.0236112	glycolysis.cytosolic branch.pyruvate kinase (PK)	pyruvate kinase, putative	4.1.14	4	4.1	C
S(ph)IPSIVELDSLK	6		AT3G03250	0.700722	-0.753319	-0.980259	glycolysis.cytosolic branch.UGPase	UGP	4.1.1	4	4.1	C
GAS(ph)YEDVK	19		AT1G79530	0.346068	1.31283	-0.198524	glycolysis.plastid branch.glyceraldehyde 3-phosphate dehydrogenase (GAP-DH)	NAD or NADH binding / binding / catalytic/ glyceraldehyde-3-phosphate dehydrogenase (phosphorylating)/ glyceraldehyde-3-phosphate dehydrogenase	4.2.8	4	4.2	P
IVVHPDS(ph)PR	8		AT4G29220	0.784809	-0.093042	0.550761	glycolysis.plastid branch.phosphofructokinase (PFK)	6-phosphofructokinase	4.2.4	4	4.2	C
LAS(ph)INVENVETNRR	5		AT3G52930	0.194356	1.09006	0.928721	glycolysis.unclear/dually targeted.aldolase	fructose-bisphosphate aldolase, putative	4.3.10	4	4.3	C
GILAADES(ph)TGTIGKR	14		AT3G52930	0.300333	1.70033	-0.196591	glycolysis.unclear/dually targeted.aldolase	fructose-bisphosphate aldolase, putative	4.3.10	4	4.3	C
LGDGAAES(ph)LHVK	25		AT3G52930	0.326328	-1.47772	-0.960826	glycolysis.unclear/dually targeted.aldolase	fructose-bisphosphate aldolase, putative	4.3.10	4	4.3	C
GILAADESTGT(ph)IGKR	16		AT3G52930	0.519236	0.992783	0.813429	glycolysis.unclear/dually targeted.aldolase	fructose-bisphosphate aldolase, putative	4.3.10	4	4.3	C
LAS(ph)INVENVETNR	8		AT3G52930	0.629881	-0.458282	-0.600009	glycolysis.unclear/dually targeted.aldolase	fructose-bisphosphate aldolase, putative	4.3.10	4	4.3	C
TVPAAVPAIVFLS(ph)GGQSEEEATR	15		AT3G52930	0.746646	0.527118	-0.498099	glycolysis.unclear/dually targeted.aldolase	fructose-bisphosphate aldolase, putative	4.3.10	4	4.3	C
GILAADESTGT(ph)IGK	14		AT3G52930	0.974487	-0.77742	-0.299569	glycolysis.unclear/dually targeted.aldolase	fructose-bisphosphate aldolase, putative	4.3.10	4	4.3	C
QGS(ph)LTLPR	15		AT3G56850	0.13933	3.72515	2.28413	hormone metabolism.abscisic acid.induced-regulated-responsive-activated	AREB3, DPBF3	17.1.3	17	17.1	N
TLETEHQPEPSSS(ph)SPDQK	5		AT5G13200	0.319335	1.31671	0.421286	hormone metabolism.abscisic acid.induced-regulated-responsive-activated	GRAM domain-containing protein / ABA-responsive protein-related	17.1.3	17	17.1	C,EX
TLETEHQPEPSS(ph)SSPDQKK	3		AT5G13200	0.468652	1.7244	1.37857	hormone metabolism.abscisic acid.induced-regulated-responsive-activated	GRAM domain-containing protein / ABA-responsive protein-related	17.1.3	17	17.1	C,EX
TLETEHQPEPSSS(ph)SPDQKK	12		AT5G13200	0.476986	2.81869	1.22703	hormone metabolism.abscisic acid.induced-regulated-responsive-activated	GRAM domain-containing protein / ABA-responsive protein-related	17.1.3	17	17.1	C,EX
TLETEHQPEPSSSS(ph)PDQK	6		AT5G13200	0.548054	-1.01505	0.180374	hormone metabolism.abscisic acid.induced-regulated-responsive-activated	GRAM domain-containing protein / ABA-responsive protein-related	17.1.3	17	17.1	C,EX
GSDSTPVKAPS(ph)RT(ph)SSGSK	2		AT2G22475	0.636004	-0.64073	-0.387421	hormone metabolism.abscisic acid.induced-regulated-responsive-activated	GEM	17.1.3	17	17.1	C
TLETEHQPEPSSSS(ph)PDQKK	17		AT5G13200	0.638695	0.484296	1.83426	hormone metabolism.abscisic acid.induced-regulated-responsive-activated	GRAM domain-containing protein / ABA-responsive protein-related	17.1.3	17	17.1	C,EX
ALGS(ph)MNLDELLK	16		AT3G56850	0.874055	0.685006	-0.0620138	hormone metabolism.abscisic acid.induced-regulated-responsive-activated	AREB3, DPBF3	17.1.3	17	17.1	N
DFGS(ph)MNMDELLK	8		AT3G19290	0.0811238	1.49474	0.390004	hormone metabolism.abscisic acid.signal transduction	ABF4, AREB2	17.1.2	17	17.1	N
LLRLCS(ph)SATK	2		AT3G24650	0.476636	0.199013	-1.59065	hormone metabolism.abscisic acid.signal transduction	ABI3, SIS10	17.1.2	17	17.1	N
(ac)MLAIFHEAFAHPPEELNS(ph)PASEK	21		AT4G27450	0.0582145	0.029213	-2.62191	hormone metabolism.auxin.induced-regulated-responsive-activated	unknown protein	17.2.3	17	17.2	C
VNS(ph)IPR	2		AT4G27450	0.0701589	1.1723	-0.208884	hormone metabolism.auxin.induced-regulated-responsive-activated	unknown protein	17.2.3	17	17.2	C
(ac)MLAIFHEAFAHPPEELNS(ph)PAS(ph)EK	8		AT4G27450	0.0733935	0.939288	-1.29992	hormone metabolism.auxin.induced-regulated-responsive-activated	unknown protein	17.2.3	17	17.2	C
VDVYNRVNS(ph)IPR	43		AT4G27450	0.120047	3.38663	2.65936	hormone metabolism.auxin.induced-regulated-responsive-activated	unknown protein	17.2.3	17	17.2	C
RGS(ph)EANWSL	49		AT4G27450	0.190034	0.134843	-1.14499	hormone metabolism.auxin.induced-regulated-responsive-activated	unknown protein	17.2.3	17	17.2	C
S(ph)FGHTSSSTTPSFTK	19		AT5G50760	0.234845	1.19456	1.08409	hormone metabolism.auxin.induced-regulated-responsive-activated	auxin-responsive family protein	17.2.3	17	17.2	C
TVANSPEALQS(ph)PHSSESAFALK	34		AT5G43830	0.237263	1.82955	0.942354	hormone metabolism.auxin.induced-regulated-responsive-activated	unknown protein	17.2.3	17	17.2	C
VDS(ph)EGVLCGANFK	23		AT4G27450	0.26148	0.550531	1.68265	hormone metabolism.auxin.induced-regulated-responsive-activated	unknown protein	17.2.3	17	17.2	C
S(ph)PESVSAVSVVSNR	11		AT2G34680	0.265366	0.126428	0.807486	hormone metabolism.auxin.induced-regulated-responsive-activated	protein binding	17.2.3	17	17.2	N,PM
(ac)M(ox)LAIFHEAFAHPPEELNS(ph)PASEK	14		AT4G27450	0.332184	0.637748	-0.656274	hormone metabolism.auxin.induced-regulated-responsive-activated	unknown protein	17.2.3	17	17.2	C
SPS(ph)LFK	2		AT5G50760	0.385944	1.24558	0.154884	hormone metabolism.auxin.induced-regulated-responsive-activated	auxin-responsive family protein	17.2.3	17	17.2	C
(ac)M(ox)LAIFHEAFAHPPEELNS(ph)PAS(ph)EK	2		AT4G27450	0.412247	1.17516	0.131746	hormone metabolism.auxin.induced-regulated-responsive-activated	unknown protein	17.2.3	17	17.2	C
VDS(ph)SQNWAGHI	58		AT5G43830	0.430086	-0.0265845	-1.13165	hormone metabolism.auxin.induced-regulated-responsive-activated	unknown protein	17.2.3	17	17.2	C
VDVYNRVNS(ph)IPRR	2		AT4G27450	0.448145	1.07042	-0.575514	hormone metabolism.auxin.induced-regulated-responsive-activated	unknown protein	17.2.3	17	17.2	C
VNS(ph)IPRRGS(ph)EANWSL	2		AT4G27450	0.565195	-1.61895	-1.70518	hormone metabolism.auxin.induced-regulated-responsive-activated	unknown protein	17.2.3	17	17.2	C
TLS(ph)FTDTTAIPK	5		AT4G31320	0.617825	0.803255	-0.0189562	hormone metabolism.auxin.induced-regulated-responsive-activated	auxin-responsive protein, putative / small auxin up RNA (SAUR_C)	17.2.3	17	17.2	N
VGS(ph)VQNWSK	36		AT3G22850	0.635834	0.826233	0.0747288	hormone metabolism.auxin.induced-regulated-responsive-activated	unknown protein	17.2.3	17	17.2	C
VNS(ph)IPRR	40		AT4G27450	0.646298	1.7013	0.722691	hormone metabolism.auxin.induced-regulated-responsive-activated	unknown protein	17.2.3	17	17.2	C
SVPVS(ph)PGSR	2		AT2G34680	0.714977	-0.805655	0.323249	hormone metabolism.auxin.induced-regulated-responsive-activated	protein binding	17.2.3	17	17.2	N,PM
GSEANWS(ph)L	2		AT4G27450	0.82584	0.358541	0.195846	hormone metabolism.auxin.induced-regulated-responsive-activated	unknown protein	17.2.3	17	17.2	C
RGS(ph)EANWALANSR	10		AT3G15450	0.868885	-0.289532	0.114536	hormone metabolism.auxin.induced-regulated-responsive-activated	unknown protein	17.2.3	17	17.2	C
VKS(ph)FGHTSSSTTPSFTK	10		AT5G50760	0.935921	0.491193	1.00212	hormone metabolism.auxin.induced-regulated-responsive-activated	auxin-responsive family protein	17.2.3	17	17.2	C
SPS(ph)SLSSDYIK	25		AT5G07120	0.156624	0.285153	-1.8586	hormone metabolism.auxin.signal transduction	phosphoinositide binding / protein binding	17.2.2	17	17.2	C
S(ph)PSSLSSDYIK	1		AT5G07120	0.373182	0.644276	-0.00328627	hormone metabolism.auxin.signal transduction	phosphoinositide binding / protein binding	17.2.2	17	17.2	C
YS(ph)SESEENNLNVSQK	8		AT3G02260	0.422296	1.26058	0.155296	hormone metabolism.auxin.signal transduction	BIG, DOC1, TIR3, UMB1, ASA1, LPR1, CRM1	17.2.2	17	17.2	N
YSS(ph)ESEENNLNVSQK	2		AT3G02260	0.423606	-0.935289	0.978359	hormone metabolism.auxin.signal transduction	BIG, DOC1, TIR3, UMB1, ASA1, LPR1, CRM1	17.2.2	17	17.2	N
AQGDESKGDGDS(ph)AGEEGGTENR	12		AT1G68370	0.446451	2.4899	1.64153	hormone metabolism.auxin.signal transduction	cytoskeletal protein binding	17.2.2	17	17.2	ER
TYS(ph)SLR	2		AT3G02260	0.646442	-0.927957	-1.26108	hormone metabolism.auxin.signal transduction	BIG, DOC1, TIR3, UMB1, ASA1, LPR1, CRM1	17.2.2	17	17.2	N
AQGDESKGDGDS(ph)AGEEGGTENRDK	42		AT1G68370	0.73882	1.16605	1.85036	hormone metabolism.auxin.signal transduction	cytoskeletal protein binding	17.2.2	17	17.2	ER
S(ph)DLQTPLVRPK	30		AT3G19820	0.119563	0.884873	2.12527	hormone metabolism.brassinosteroid.synthesis-degradation.sterols.DWF1	DWF1, DIM, EVE1, DIM1, CBB1	17.3.1.2.8	17	17.3	PM,G
S(ph)GADIETVR	10		AT2G42680	0.165002	0.516821	-0.861001	hormone metabolism.ethylene.induced-regulated-responsive-activated	MBF1A, ATMBF1A	17.5.3	17	17.5	N
SILAGNAPELQHPNS(ph)NSILR	10		AT3G04580	0.172957	1.64654	2.26263	hormone metabolism.ethylene.signal transduction	ethylene binding / glycogen synthase kinase 3/ protein histidine kinase/ receptor	17.5.2	17	17.5	PM
SPASS(ph)ADGDVYIR	3		AT3G23150	0.230659	0.115388	0.591559	hormone metabolism.ethylene.signal transduction	ethylene binding / glycogen synthase kinase 3/ protein histidine kinase/ receptor	17.5.2	17	17.5	PM
SSSSSAGVLS(ph)PSR	10		AT3G11540	0.205431	0.469518	0.739116	hormone metabolism.gibberelin.signal transduction	SPY	17.6.2	17	17.6	N
FSQTLASYSGS(ph)D	13		AT4G16770	0.102558	-0.909515	0.0451087	hormone metabolism.gibberelin.synthesis-degradation	iron ion binding / oxidoreductase/ oxidoreductase, acting on paired donors, with incorporation or reduction of molecular oxygen, 2-oxoglutarate as one donor, and incorporation of one atom each of oxygen into both donors	17.6.1	17	17.6	PX
SSTTPVPST(ph)PLK	8		AT3G16460	0.0998778	1.06027	1.02267	hormone metabolism.jasmonate.induced-regulated-responsive-activated	jacalin lectin family protein	17.7.3	17	17.7	C
VGEDIRSDS(ph)EDDDD	9		AT3G19260	0.221069	2.17878	3.39397	lipid metabolism.'exotics' (steroids, squalene etc).sphingolipids	LAG1 HOMOLOG 2, LOH2	11.8.1	11	11.8	PM
VVDQLQSGS(ph)SSK	10		AT1G27980	0.278501	0.0326005	1.53957	lipid metabolism.'exotics' (steroids, squalene etc).sphingolipids	DPL1, ATDPL1	11.8.1	11	11.8	ER
HDGTVEFEVPADAIPQPIVVDRGES(ph)K	11		AT3G07020	0.103693	1.3844	-0.515389	lipid metabolism.'exotics' (steroids, squalene etc).UDP-glucose:sterol glucosyltransferase	UDP-glucose:sterol glucosyltransferase (UGT80A2)	11.8.3	11	11.8	PM
TVVASIADETVAESSGTGNKS(ph)FSR	20		AT3G07020	0.109181	-1.3318	-2.04731	lipid metabolism.'exotics' (steroids, squalene etc).UDP-glucose:sterol glucosyltransferase	UDP-glucose:sterol glucosyltransferase (UGT80A2)	11.8.3	11	11.8	PM
TVVASIADETVAESSGTGNKSFS(ph)R	3		AT3G07020	0.368415	-1.56714	1.47311	lipid metabolism.'exotics' (steroids, squalene etc).UDP-glucose:sterol glucosyltransferase	UDP-glucose:sterol glucosyltransferase (UGT80A2)	11.8.3	11	11.8	PM
ELAAEES(ph)DGSVK	3		AT2G38040	0.588828	-0.373822	-0.190641	lipid metabolism.FA synthesis and FA elongation.Acetyl CoA Carboxylation.heteromeric Complex.alpha Carboxyltransferase	acetyl-CoA carboxylase	11.1.1.2.1	11	11.1	P
KMSS(ph)NSLR	7		AT5G36880	0.245017	0.59361	0.0595712	lipid metabolism.FA synthesis and FA elongation.acyl coa ligase	acetyl-CoA synthetase, putative / acetate-CoA ligase, putative	11.1.8	11	11.1	P
KMS(ph)SNSLR	7		AT5G36880	0.311955	-0.641592	-2.05309	lipid metabolism.FA synthesis and FA elongation.acyl coa ligase	acetyl-CoA synthetase, putative / acetate-CoA ligase, putative	11.1.8	11	11.1	P
HVES(ph)MSQLPSGAGK	30		AT5G36880	0.317697	-0.179092	-2.1054	lipid metabolism.FA synthesis and FA elongation.acyl coa ligase	acetyl-CoA synthetase, putative / acetate-CoA ligase, putative	11.1.8	11	11.1	P
HVES(ph)M(ox)SQLPSGAGK	59		AT5G36880	0.611044	0.403175	0.862364	lipid metabolism.FA synthesis and FA elongation.acyl coa ligase	acetyl-CoA synthetase, putative / acetate-CoA ligase, putative	11.1.8	11	11.1	P
TLEAPLPGS(ph)LS(ph)AVNNAT(ph)TR	7		AT3G05420	0.0675863	1.51411	0.761116	lipid metabolism.FA synthesis and FA elongation.acyl-CoA binding protein	acyl-CoA binding	11.1.13	11	11.1	C
QKLQT(ph)LETLQK	2		AT3G05420	0.102197	-0.427649	-2.04487	lipid metabolism.FA synthesis and FA elongation.acyl-CoA binding protein	acyl-CoA binding	11.1.13	11	11.1	C
DIES(ph)EVEVSQEGR	62		AT3G05420	0.12611	0.369968	0.129674	lipid metabolism.FA synthesis and FA elongation.acyl-CoA binding protein	acyl-CoA binding	11.1.13	11	11.1	C
QGSGGVWGWLAGSPQEKDDDS(ph)P	22		AT3G05420	0.138238	1.31681	-1.34148	lipid metabolism.FA synthesis and FA elongation.acyl-CoA binding protein	acyl-CoA binding	11.1.13	11	11.1	C
TLEAPLPGS(ph)LS(ph)AVNNATTR	40		AT3G05420	0.267748	-0.208057	-0.436106	lipid metabolism.FA synthesis and FA elongation.acyl-CoA binding protein	acyl-CoA binding	11.1.13	11	11.1	C
AKDEPVVENGSTFS(ph)ETK	6		AT3G05420	0.373197	-0.188689	0.431896	lipid metabolism.FA synthesis and FA elongation.acyl-CoA binding protein	acyl-CoA binding	11.1.13	11	11.1	C
RQGSGGVWGWLAGSPQEKDDDS(ph)P	15		AT3G05420	0.430337	1.32428	-0.288084	lipid metabolism.FA synthesis and FA elongation.acyl-CoA binding protein	acyl-CoA binding	11.1.13	11	11.1	C
TLEAPLPGS(ph)LSAVNNAT(ph)TR	11		AT3G05420	0.483444	0.0101855	0.317079	lipid metabolism.FA synthesis and FA elongation.acyl-CoA binding protein	acyl-CoA binding	11.1.13	11	11.1	C
TLEAPLPGSLS(ph)AVNNAT(ph)TR	18		AT3G05420	0.561509	1.21301	0.172296	lipid metabolism.FA synthesis and FA elongation.acyl-CoA binding protein	acyl-CoA binding	11.1.13	11	11.1	C
TLEAPLPGSLS(ph)AVNNATTR	42		AT3G05420	0.582999	0.314423	-0.266579	lipid metabolism.FA synthesis and FA elongation.acyl-CoA binding protein	acyl-CoA binding	11.1.13	11	11.1	C
DIES(ph)EVEVS(ph)QEGR	39		AT3G05420	0.695552	-0.277042	-0.140416	lipid metabolism.FA synthesis and FA elongation.acyl-CoA binding protein	acyl-CoA binding	11.1.13	11	11.1	C
QLLEVAAS(ph)KAST	6		AT1G31812	0.995281	0.10211	0.0494662	lipid metabolism.FA synthesis and FA elongation.acyl-CoA binding protein	ACBP6, ACBP	11.1.13	11	11.1	C
TNS(ph)SKDHDVPNR	2		AT1G73920	0.595242	0.185023	-0.414171	lipid metabolism.lipid degradation.lipases	lipase family protein	11.9.2	11	11.9	C
VEETS(ph)SGGGSSASPIK	14		AT3G03520	0.863684	-0.00692946	-0.689831	lipid metabolism.lipid degradation.lysophospholipases.phosphoinositide phospholipase C	phosphoesterase family protein	11.9.3.5	11	11.9	PM
EVPVGTVSVYNS(ph)PR	49		AT4G11850	0.0705478	0.670256	2.40432	lipid metabolism.lipid degradation.lysophospholipases.phospholipase D	PLDGAMMA1, MEE54	11.9.3.1	11	11.9	PM
(ac)AYHPAYTETMSMGGGS(ph)SHGGGQQYVPFATSSGSLR	5		AT4G11850	0.484608	1.54482	0.628161	lipid metabolism.lipid degradation.lysophospholipases.phospholipase D	PLDGAMMA1, MEE54	11.9.3.1	11	11.9	PM
(ac)M(ox)DS(ph)PVSKTDASK	18		AT2G18730	0.326221	2.07577	1.90322	lipid metabolism.Phospholipid synthesis.diacylglycerol kinase	ATDGK3, DGK3	11.3.5	11	11.3	PM
(ac)M(ox)DS(ph)PVSK	7		AT2G18730	0.508413	0.907623	-0.357614	lipid metabolism.Phospholipid synthesis.diacylglycerol kinase	ATDGK3, DGK3	11.3.5	11	11.3	PM
(ac)M(ox)DS(ph)PVSKTDASKEK	16		AT2G18730	0.810836	1.56412	1.42206	lipid metabolism.Phospholipid synthesis.diacylglycerol kinase	ATDGK3, DGK3	11.3.5	11	11.3	PM
(ac)MDS(ph)PVSKTDASKEK	20		AT2G18730	0.871499	1.48774	0.670356	lipid metabolism.Phospholipid synthesis.diacylglycerol kinase	ATDGK3, DGK3	11.3.5	11	11.3	PM
LSRPGS(ph)GSVSGLASQR	14		AT4G25970	0.252897	-2.41911	0.758471	lipid metabolism.Phospholipid synthesis.phosphatidylserine decarboxylase	phosphatidylserine decarboxylase	11.3.8	11	11.3	ER
LSRPGSGS(ph)VSGLASQR	16		AT4G25970	0.962005	-0.369447	0.309224	lipid metabolism.Phospholipid synthesis.phosphatidylserine decarboxylase	phosphatidylserine decarboxylase	11.3.8	11	11.3	ER
SGEMTDSSLLSIS(ph)PPSAR	5		AT3G23920	0.278969	0.475858	0.112224	major CHO metabolism.degradation.starch.starch cleavage.beta amylase	BAM1, BMY7, TR-BAMY	2.2.2.1.2	2	2.2	P
AHGTDPS(ph)PPMS(ph)PILGATR	36		AT3G23920	0.8778	0.289163	0.0646737	major CHO metabolism.degradation.starch.starch cleavage.beta amylase	BAM1, BMY7, TR-BAMY	2.2.2.1.2	2	2.2	P
AQASS(ph)DGDEEEAIPLRSEGK	13		AT5G16150	0.539896	0.804548	0.727574	major CHO metabolism.degradation.starch.transporter	GLT1, PGLCT	2.2.2.6	2	2.2	P
SINSESDS(ph)DSDFPHENQQGNPGLGK	2		AT5G17523	0.594199	0.650811	1.54348	major CHO metabolism.degradation.starch.transporter	Similar to Maltose excess protein 1	2.2.2.6	2	2.2	P
GAIPALPS(ph)DAEVR	12		AT2G31390	0.437236	-0.173184	0.179476	major CHO metabolism.degradation.sucrose.fructokinase	pfkB-type carbohydrate kinase family protein	2.2.1.1	2	2.2	C
HDGIHDS(ph)PR	17		AT1G35580	0.0560682	3.4279	-0.0715313	major CHO metabolism.degradation.sucrose.invertases.neutral	beta-fructofuranosidase	2.2.1.3.1	2	2.2	C
SVLDTPLS(ph)SAR	33		AT1G35580	0.100512	2.6648	2.65429	major CHO metabolism.degradation.sucrose.invertases.neutral	beta-fructofuranosidase	2.2.1.3.1	2	2.2	C
SVLDTPLSS(ph)AR	3		AT1G35580	0.124632	-2.17514	-2.59944	major CHO metabolism.degradation.sucrose.invertases.neutral	beta-fructofuranosidase	2.2.1.3.1	2	2.2	C
KRS(ph)FDER	26		AT1G35580	0.127222	0.0618405	0.386536	major CHO metabolism.degradation.sucrose.invertases.neutral	beta-fructofuranosidase	2.2.1.3.1	2	2.2	C
SMS(ph)ELS(ph)TGYSR	4		AT1G35580	0.137379	-0.368912	1.68985	major CHO metabolism.degradation.sucrose.invertases.neutral	beta-fructofuranosidase	2.2.1.3.1	2	2.2	C
S(ph)QPGFESHPMVGEAWDALR	9		AT4G34860	0.141805	-0.992307	1.1734	major CHO metabolism.degradation.sucrose.invertases.neutral	beta-fructofuranosidase, putative / invertase, putative / saccharase, putative / beta-fructosidase, putative	2.2.1.3.1	2	2.2	C,P
S(ph)LTELTGS(ph)PQLR	12		AT4G34860	0.143619	0.991845	2.04764	major CHO metabolism.degradation.sucrose.invertases.neutral	beta-fructofuranosidase, putative / invertase, putative / saccharase, putative / beta-fructosidase, putative	2.2.1.3.1	2	2.2	C,P
S(ph)M(ox)SELS(ph)TGYSR	12		AT1G35580	0.146858	-0.856909	-0.546639	major CHO metabolism.degradation.sucrose.invertases.neutral	beta-fructofuranosidase	2.2.1.3.1	2	2.2	C
SMS(ph)ELSTGYSR	10		AT1G35580	0.171479	3.1714	3.05572	major CHO metabolism.degradation.sucrose.invertases.neutral	beta-fructofuranosidase	2.2.1.3.1	2	2.2	C
S(ph)MSELSTGYSR	7		AT1G35580	0.189035	-3.41599	-2.91806	major CHO metabolism.degradation.sucrose.invertases.neutral	beta-fructofuranosidase	2.2.1.3.1	2	2.2	C
SVLDT(ph)PLSSAR	31		AT1G35580	0.189322	1.82896	-0.432909	major CHO metabolism.degradation.sucrose.invertases.neutral	beta-fructofuranosidase	2.2.1.3.1	2	2.2	C
SLTELTGS(ph)PQLR	59		AT4G34860	0.198289	1.15766	0.236499	major CHO metabolism.degradation.sucrose.invertases.neutral	beta-fructofuranosidase, putative / invertase, putative / saccharase, putative / beta-fructosidase, putative	2.2.1.3.1	2	2.2	C,P
LRS(ph)LDER	37		AT4G34860	0.224482	1.50979	0.297421	major CHO metabolism.degradation.sucrose.invertases.neutral	beta-fructofuranosidase, putative / invertase, putative / saccharase, putative / beta-fructosidase, putative	2.2.1.3.1	2	2.2	C,P
APDHADYVIS(ph)PSFGR	19		AT4G34860	0.442851	0.654208	0.459174	major CHO metabolism.degradation.sucrose.invertases.neutral	beta-fructofuranosidase, putative / invertase, putative / saccharase, putative / beta-fructosidase, putative	2.2.1.3.1	2	2.2	C,P
SVLDT(ph)PLSS(ph)AR	5		AT1G35580	0.505265	0.24456	-1.07925	major CHO metabolism.degradation.sucrose.invertases.neutral	beta-fructofuranosidase	2.2.1.3.1	2	2.2	C
S(ph)MSELS(ph)TGYSR	19		AT1G35580	0.524521	0.242018	-1.52599	major CHO metabolism.degradation.sucrose.invertases.neutral	beta-fructofuranosidase	2.2.1.3.1	2	2.2	C
APDHADYVISPS(ph)FGR	15		AT4G34860	0.556432	1.77345	1.53646	major CHO metabolism.degradation.sucrose.invertases.neutral	beta-fructofuranosidase, putative / invertase, putative / saccharase, putative / beta-fructosidase, putative	2.2.1.3.1	2	2.2	C,P
RS(ph)ASWPQL	13		AT1G35580	0.618781	1.16122	-0.822564	major CHO metabolism.degradation.sucrose.invertases.neutral	beta-fructofuranosidase	2.2.1.3.1	2	2.2	C
S(ph)MVDT(ph)PLSVR	2		AT4G09510	0.664803	1.0049	0.585944	major CHO metabolism.degradation.sucrose.invertases.neutral	CINV2	2.2.1.3.1	2	2.2	C,P
QDSILEMAHS(ph)PGSR	11		AT4G09510	0.680408	0.482661	0.363334	major CHO metabolism.degradation.sucrose.invertases.neutral	CINV2	2.2.1.3.1	2	2.2	C,P
RSAS(ph)WPQL	17		AT1G35580	0.750121	-1.84799	-0.308226	major CHO metabolism.degradation.sucrose.invertases.neutral	beta-fructofuranosidase	2.2.1.3.1	2	2.2	C
S(ph)FDERS(ph)MSELSTGYSR	8		AT1G35580	0.797521	0.363806	-0.000471234	major CHO metabolism.degradation.sucrose.invertases.neutral	beta-fructofuranosidase	2.2.1.3.1	2	2.2	C
SMSELS(ph)TGYSR	23		AT1G35580	0.817575	1.21411	0.859626	major CHO metabolism.degradation.sucrose.invertases.neutral	beta-fructofuranosidase	2.2.1.3.1	2	2.2	C
SAS(ph)WPQL	59		AT1G35580	0.823983	0.253466	-0.208739	major CHO metabolism.degradation.sucrose.invertases.neutral	beta-fructofuranosidase	2.2.1.3.1	2	2.2	C
S(ph)M(ox)SELSTGYSR	16		AT1G35580	0.996552	0.305798	-0.144294	major CHO metabolism.degradation.sucrose.invertases.neutral	beta-fructofuranosidase	2.2.1.3.1	2	2.2	C
S(ph)GSFQSESLLGGGGGESINDADFGFARPDFR	6		AT4G26620	0.342993	2.48287	2.59766	major CHO metabolism.degradation.sucrose.misc	sucrase-related	2.2.1.99	2	2.2	C
VS(ph)SFEALQPATR	14		AT1G74910	0.0719425	0.551563	-0.175941	major CHO metabolism.synthesis.starch.AGPase	ADP-glucose pyrophosphorylase family protein	2.1.2.1	2	2.1	C
VSS(ph)FEALQPATR	31		AT1G74910	0.110531	0.495251	-2.73911	major CHO metabolism.synthesis.starch.AGPase	ADP-glucose pyrophosphorylase family protein	2.1.2.1	2	2.1	C
RVS(ph)SFEALQPATR	24		AT1G74910	0.88274	-1.22089	-0.228321	major CHO metabolism.synthesis.starch.AGPase	ADP-glucose pyrophosphorylase family protein	2.1.2.1	2	2.1	C
VEFENS(ph)DSDS(ph)PSDSLR	28		AT5G11110	0.0549492	-0.470549	0.438981	major CHO metabolism.synthesis.sucrose.SPS	SPS1, ATSPS2F, KNS2	2.1.1.1	2	2.1	C
VEFENSDSDS(ph)PSDSLR	6		AT5G11110	0.0733694	0.719171	1.85205	major CHO metabolism.synthesis.sucrose.SPS	SPS1, ATSPS2F, KNS2	2.1.1.1	2	2.1	C
VEFENS(ph)DSDS(ph)PSDSLRDINDISLNLK	8		AT5G11110	0.145514	1.80901	-0.911351	major CHO metabolism.synthesis.sucrose.SPS	SPS1, ATSPS2F, KNS2	2.1.1.1	2	2.1	C
INS(ph)AESM(ox)ELWASQQK	12		AT5G20280	0.187812	-0.964174	0.647769	major CHO metabolism.synthesis.sucrose.SPS	ATSPS1F	2.1.1.1	2	2.1	C
VEFENS(ph)DSDSPSDSLR	8		AT5G11110	0.226991	0.894301	0.301784	major CHO metabolism.synthesis.sucrose.SPS	SPS1, ATSPS2F, KNS2	2.1.1.1	2	2.1	C
HPQWQSDDGGDNS(ph)EPESPSDSLR	12		AT5G20280	0.316336	1.55011	-1.35754	major CHO metabolism.synthesis.sucrose.SPS	ATSPS1F	2.1.1.1	2	2.1	C
ISS(ph)VDVFENWFAQHK	17		AT5G11110	0.674738	0.576723	-0.360624	major CHO metabolism.synthesis.sucrose.SPS	SPS1, ATSPS2F, KNS2	2.1.1.1	2	2.1	C
INS(ph)AESMELWASQQK	35		AT5G20280	0.819016	-0.23393	-0.954404	major CHO metabolism.synthesis.sucrose.SPS	ATSPS1F	2.1.1.1	2	2.1	C
INS(ph)AES(ph)MELWASQQK	33		AT5G20280	0.851447	0.833843	0.580329	major CHO metabolism.synthesis.sucrose.SPS	ATSPS1F	2.1.1.1	2	2.1	C
S(ph)SPSLLLR	11		AT5G20280	0.921789	0.825166	0.131934	major CHO metabolism.synthesis.sucrose.SPS	ATSPS1F	2.1.1.1	2	2.1	C
(ac)MLGIFSGAIVSPPEELVAAGSRT(ph)PSPK	2		AT5G19140	0.110862	2.08329	0.0182763	metal handling	ATAILP1, AILP1	15	15	15	P
(ac)MLGIFSGAIVSPPEELVAAGS(ph)RTPSPK	6		AT5G19140	0.871134	-0.788369	-0.288656	metal handling	ATAILP1, AILP1	15	15	15	P
(ac)M(ox)LGIFSGAIVSPPEELVAAGS(ph)RTPSPK	2		AT5G19140	0.898184	0.0464455	-0.476364	metal handling	ATAILP1, AILP1	15	15	15	P
TPGVPGDETTEKLPDESGVEPTENS(ph)PK	15		AT1G30470	0.0605334	2.77053	0.907664	metal handling.binding, chelation and storage	SIT4 phosphatase-associated family protein	15.2	15	15.2	C,N
SRDS(ph)DDDDYHDR	14		AT1G30470	0.554034	1.87531	0.625291	metal handling.binding, chelation and storage	SIT4 phosphatase-associated family protein	15.2	15	15.2	C,N
ASGIEPTES(ph)SPK	18		AT1G30470	0.591151	1.22587	0.132799	metal handling.binding, chelation and storage	SIT4 phosphatase-associated family protein	15.2	15	15.2	C,N
SRDSDDDDY(ph)HDRDYDVAALANNLSQAFR	2		AT1G30470	0.674296	0.762945	-0.314319	metal handling.binding, chelation and storage	SIT4 phosphatase-associated family protein	15.2	15	15.2	C,N
GGS(ph)EEPNVEEDSVAR	41		AT3G20550	0.709094	0.842571	0.346206	micro RNA, natural antisense etc	DDL	32	32	32	N
EGAQELGS(ph)VR	11		AT4G03550	0.963801	0.630081	0.456824	minor CHO metabolism.callose	ATGSL05, GSL05, ATGSL5, PMR4, GSL5	3.6	3	3.6	PM
SYS(ph)DPPS(ph)PGR	19		AT1G71710	0.102279	1.78986	0.800356	minor CHO metabolism.myo-inositol.poly-phosphatases	inositol polyphosphate 5-phosphatase, putative	3.4.1	3	3.4	C
ADS(ph)FKGISDDDSTQTGMK	8		AT1G71710	0.662372	0.940601	0.408756	minor CHO metabolism.myo-inositol.poly-phosphatases	inositol polyphosphate 5-phosphatase, putative	3.4.1	3	3.4	C
GMS(ph)FVHETSPYK	23		AT2G37790	0.0897226	0.834043	0.801361	minor CHO metabolism.others	aldo/keto reductase family protein	3.5	3	3.5	C
LELSAVPSSYSS(ph)GQLDPKK	10		AT5G57330	0.508493	-0.321437	0.0603313	minor CHO metabolism.others	aldose 1-epimerase family protein	3.5	3	3.5	C
GRLELSAVPSSYSS(ph)GQLDPK	18		AT5G57330	0.656694	-1.24045	-0.904571	minor CHO metabolism.others	aldose 1-epimerase family protein	3.5	3	3.5	C
LELSAVPSSYS(ph)SGQLDPKK	7		AT5G57330	0.676661	1.96833	-0.0778763	minor CHO metabolism.others	aldose 1-epimerase family protein	3.5	3	3.5	C
LELSAVPSSYSS(ph)GQLDPK	31		AT5G57330	0.761418	1.11865	-0.0386438	minor CHO metabolism.others	aldose 1-epimerase family protein	3.5	3	3.5	C
TLNPPPSQQTSHS(ph)PR	9		AT5G58730	0.937859	-0.647727	0.370194	minor CHO metabolism.others	pfkB-type carbohydrate kinase family protein	3.5	3	3.5	C
SDS(ph)GINGVDFTEK	33		AT5G40390	0.711553	0.176426	-0.431256	minor CHO metabolism.raffinose family.raffinose synthases.known	SIP1	3.1.2.1	3	3.1	C
S(ph)YSNLLELASGDSPTFGR	24		AT1G68020	0.148426	-1.49179	-0.450126	minor CHO metabolism.trehalose.potential TPS/TPP	ATTPS6, TPS6	3.2.3	3	3.2	C
VMTVPGNVSEFDEDQAYSVSS(ph)DNPSSVSSDR	5		AT1G06410	0.179475	-0.506805	0.745191	minor CHO metabolism.trehalose.potential TPS/TPP	ATTPS7, TPS7, ATTPSA	3.2.3	3	3.2	C
VMTVPGNVSEFDEDQAYSVSSDNPS(ph)SVSSDR	3		AT1G06410	0.237359	0.246553	-1.61467	minor CHO metabolism.trehalose.potential TPS/TPP	ATTPS7, TPS7, ATTPSA	3.2.3	3	3.2	C
S(ph)YTNLLDLASGNFPVM(ox)GR	28		AT1G06410	0.365241	0.206748	-0.545004	minor CHO metabolism.trehalose.potential TPS/TPP	ATTPS7, TPS7, ATTPSA	3.2.3	3	3.2	C
VLSLSPS(ph)FR	17		AT1G70290	0.698134	0.738203	-0.121609	minor CHO metabolism.trehalose.potential TPS/TPP	ATTPS8, TPS8, ATTPSC	3.2.3	3	3.2	V,PM
TRDS(ph)DEEDRDYDVAALANNLSQAFR	31		AT1G07990	0.0504032	0.0762405	-3.00796	misc.acid and other phosphatases	SIT4 phosphatase-associated family protein	26.13	26	26.13	C
TYNANTS(ph)SSDDDEVVVGEEDDDLTGNPK	9		AT1G07990	0.10869	1.7615	1.80627	misc.acid and other phosphatases	SIT4 phosphatase-associated family protein	26.13	26	26.13	C
GFLS(ph)GPIER	16		AT2G28890	0.147559	1.12292	0.120544	misc.acid and other phosphatases	catalytic/ protein serine/threonine phosphatase	26.13	26	26.13	C
IPNGSSSSEGEIS(ph)PR	13		AT3G45190	0.196719	0.598273	1.54133	misc.acid and other phosphatases	SIT4 phosphatase-associated family protein	26.13	26	26.13	C
TYNANTSS(ph)SDDDEVVVGEEDDDLTGNPK	4		AT1G07990	0.51662	-1.33736	-1.9507	misc.acid and other phosphatases	SIT4 phosphatase-associated family protein	26.13	26	26.13	C
TRDS(ph)DDDEVHDR	6		AT3G45190	0.568446	1.58977	0.0369689	misc.acid and other phosphatases	SIT4 phosphatase-associated family protein	26.13	26	26.13	C
S(ph)PPVPSLFGK	17		AT3G45190	0.572938	0.210686	-1.43396	misc.acid and other phosphatases	SIT4 phosphatase-associated family protein	26.13	26	26.13	C
SS(ph)GPIVLGS(ph)GPIER	6		AT1G07630	0.777851	0.296581	-0.304691	misc.acid and other phosphatases	catalytic/ protein serine/threonine phosphatase	26.13	26	26.13	C
T(ph)RDSDDDEVHDR	12		AT3G45190	0.851506	0.834306	-0.392924	misc.acid and other phosphatases	SIT4 phosphatase-associated family protein	26.13	26	26.13	C
GFMS(ph)GPLDR	11		AT1G07630	0.886113	0.243976	0.306331	misc.acid and other phosphatases	catalytic/ protein serine/threonine phosphatase	26.13	26	26.13	C
VHS(ph)DNNLVELGEVK	15		AT2G34410	0.177684	2.16653	2.23667	misc.acyl transferases	O-acetyltransferase family protein	26.5	26	26.5	PM
S(ph)PVDLSK	2		AT3G26180	0.21764	0.173225	-0.529326	misc.cytochrome P450	electron carrier/ heme binding / iron ion binding / monooxygenase/ oxygen binding	26.1	26	26.1	ER
ATS(ph)PQPDGPTAGGSLK	59		AT1G10290	0.230516	-0.910459	-1.7874	misc.dynamin	ADL6, DRP2A	26.17	26	26.17	PM
ATS(ph)PQPDGPSSTGGSLK	53		AT1G59610	0.263444	-0.995004	0.284826	misc.dynamin	ADL3, CF1	26.17	26	26.17	PM
YQKQS(ph)SLLSK	5		AT1G59610	0.343866	-0.322507	1.0887	misc.dynamin	ADL3, CF1	26.17	26	26.17	PM
QSLS(ph)EGSLDK	41		AT1G59610	0.350805	-0.531757	0.889391	misc.dynamin	ADL3, CF1	26.17	26	26.17	PM
RYS(ph)DPAQNGEDSSGSGGSSR	34		AT1G59610	0.379472	-0.292404	1.01686	misc.dynamin	ADL3, CF1	26.17	26	26.17	PM
AT(ph)SPQPDGPTAGGSLK	20		AT1G10290	0.573161	-1.70358	0.820514	misc.dynamin	ADL6, DRP2A	26.17	26	26.17	PM
AAAASSYSDNSGTES(ph)SPR	34		AT1G10290	0.574247	-0.236977	1.43562	misc.dynamin	ADL6, DRP2A	26.17	26	26.17	PM
RYS(ph)DPAQNGEDSSGSGGSSRR	2		AT1G59610	0.62044	-0.338705	0.118201	misc.dynamin	ADL3, CF1	26.17	26	26.17	PM
QLS(ph)IHDNR	1		AT1G59610	0.833215	0.151655	1.96104	misc.dynamin	ADL3, CF1	26.17	26	26.17	PM
AAAASSWSDNSGTES(ph)SPR	24		AT1G59610	0.860917	0.251938	0.632309	misc.dynamin	ADL3, CF1	26.17	26	26.17	PM
AAAASSWSDNSGTESS(ph)PR	23		AT1G59610	0.916189	0.696703	0.929866	misc.dynamin	ADL3, CF1	26.17	26	26.17	PM
GRS(ph)PPPPPSK	56		AT1G16610	0.0838006	0.823178	-2.5099	misc.gluco-, galacto- and mannosidases	RNA binding / protein binding	26.3	26	26.3	N
S(ph)PLPLR	2		AT1G16610	0.212043	1.1466	1.95037	misc.gluco-, galacto- and mannosidases	RNA binding / protein binding	26.3	26	26.3	N
YRS(ph)PPRGS(ph)PR	2		AT1G16610	0.224495	0.326421	-0.248639	misc.gluco-, galacto- and mannosidases	RNA binding / protein binding	26.3	26	26.3	N
RPGS(ph)PIRR	14		AT1G16610	0.298525	-0.301607	-2.35654	misc.gluco-, galacto- and mannosidases	RNA binding / protein binding	26.3	26	26.3	N
S(ph)PPRRS(ph)PIR	23		AT1G16610	0.356451	1.87796	-0.624051	misc.gluco-, galacto- and mannosidases	RNA binding / protein binding	26.3	26	26.3	N
RGRS(ph)PPPPPSK	21		AT1G16610	0.489759	-0.00244951	0.870954	misc.gluco-, galacto- and mannosidases	RNA binding / protein binding	26.3	26	26.3	N
RRS(ph)PLPR	2		AT1G16610	0.553936	2.62243	0.942226	misc.gluco-, galacto- and mannosidases	RNA binding / protein binding	26.3	26	26.3	N
GRS(ph)PSS(ph)PPPRR	5		AT1G16610	0.556728	2.95395	0.377446	misc.gluco-, galacto- and mannosidases	RNA binding / protein binding	26.3	26	26.3	N
VSS(ph)PPKPVSAAPKR	2		AT1G16610	0.684431	0.262465	0.767361	misc.gluco-, galacto- and mannosidases	RNA binding / protein binding	26.3	26	26.3	N
QKVSS(ph)PPKPVSAAPK	2		AT1G16610	0.740618	0.00202799	-1.0917	misc.gluco-, galacto- and mannosidases	RNA binding / protein binding	26.3	26	26.3	N
VSS(ph)PPKPVSAAPK	72		AT1G16610	0.7635	0.250981	0.639596	misc.gluco-, galacto- and mannosidases	RNA binding / protein binding	26.3	26	26.3	N
GRS(ph)PS(ph)SPPPR	1		AT1G16610	0.936149	0.506905	0.572469	misc.gluco-, galacto- and mannosidases	RNA binding / protein binding	26.3	26	26.3	N
RRS(ph)PLPLR	2		AT1G16610	0.989935	0.266046	0.786636	misc.gluco-, galacto- and mannosidases	RNA binding / protein binding	26.3	26	26.3	N
S(ph)AVDETSDSGAFQR	19		AT4G19880	0.194075	0.118218	-1.12584	misc.glutathione S transferases	FUNCTIONS IN: molecular_function unknown;Bacteria - 905;BEST Arabidopsis thaliana protein match is: unknown protein (TAIR:AT5G45020.1);CONTAINS InterPro DOMAIN/s: Glutathione S-transferase, predicted (InterPro:IPR016639), Glutathione S-transferase, C-terminal-like (InterPro:IPR010987), Glutathione S-transferase/chloride channel, C-terminal (InterPro:IPR017933), Thioredoxin-like fold (InterPro:IPR…	26.9	26	26.9	P
VYGPHFAS(ph)PK	16		AT2G30860	0.302953	-0.333452	0.623054	misc.glutathione S transferases	ATGSTF9, GLUTTR, ATGSTF7	26.9	26	26.9	C
ELYEIAS(ph)PNYTGK	10		AT4G19880	0.913559	-0.0602195	-0.308151	misc.glutathione S transferases	FUNCTIONS IN: molecular_function unknown;Bacteria - 905;BEST Arabidopsis thaliana protein match is: unknown protein (TAIR:AT5G45020.1);CONTAINS InterPro DOMAIN/s: Glutathione S-transferase, predicted (InterPro:IPR016639), Glutathione S-transferase, C-terminal-like (InterPro:IPR010987), Glutathione S-transferase/chloride channel, C-terminal (InterPro:IPR017933), Thioredoxin-like fold (InterPro:IPR…	26.9	26	26.9	P
EIGFDQNVESLKPEAMLSSAQQIVENQEHS(ph)PVGK	2		AT5G20960	0.604488	-0.814902	-0.718189	misc.misc2	AAO1, AO1, ATAO, ATAO1	26.1	26	26.1	C,PM
FVYDKS(ph)PEEVTGEEHGK	2		AT3G16420	0.375878	-1.2733	-0.799594	misc.myrosinases-lectin-jacalin	PBP1, JAL30	26.16	26	26.16	C
GANLWDDGS(ph)THDAVTK	8		AT3G16420	0.924416	1.11745	0.478134	misc.myrosinases-lectin-jacalin	PBP1, JAL30	26.16	26	26.16	C
TLS(ph)DPFSNGK	37		AT1G33990	0.111042	1.76608	3.20374	misc.nitrilases, *nitrile lyases, berberine bridge enzymes, reticuline oxidases, troponine reductases	ATMES14, MES14	26.8	26	26.8	PM
QRVS(ph)IDL	2		AT4G08790	0.523968	0.119613	1.10189	misc.nitrilases, *nitrile lyases, berberine bridge enzymes, reticuline oxidases, troponine reductases	nitrilase, putative	26.8	26	26.8	P
T(ph)KNSNHDENEFISFEPNQNTK	9		AT4G29510	0.0734464	2.69722	0.824206	misc.O-methyl transferases	ATPRMT11, PRMT11, ATPRMT1B, PRMT1B	26.6	26	26.6	C
LSSS(ph)PSSSLK	2		AT2G40760	0.160053	-0.805262	0.161294	misc.rhodanese	rhodanese-like domain-containing protein	26.23	26	26.23	C,M
(ac)S(ph)THSSISQPPLPLAGR	25		AT3G03980	0.655711	0.991838	-0.239706	misc.short chain dehydrogenase/reductase (SDR)	short-chain dehydrogenase/reductase (SDR) family protein	26.22	26	26.22	P
SYYS(ph)NVR	2		AT5G39990	0.51702	0.208145	1.68717	misc.UDP glucosyl and glucoronyl transferases	glycosyltransferase family 14 protein / core-2/I-branching enzyme family protein	26.2	26	26.2	G
SLS(ph)IAR	2		AT3G51790	0.943727	-0.325709	0.0818537	mitochondrial electron transport / ATP synthesis.cytochrome c	ATG1	9.6	9	9.6	M
SIS(ph)SQNPVPQ	12		AT1G36380	0.266496	0.591941	0.776849	mitochondrial electron transport / ATP synthesis.cytochrome c reductase	unknown protein	9.5	9	9.5	PM
LNIDTDSSS(ph)PQNIIS(ph)PK	24		AT3G53180	0.260154	0.184928	0.166274	N-metabolism.ammonia metabolism.glutamine synthetase	catalytic/ glutamate-ammonia ligase	12.2.2	12	12.2	C
LNIDTDSS(ph)SPQNIIS(ph)PK	4		AT3G53180	0.464331	1.06077	-0.111026	N-metabolism.ammonia metabolism.glutamine synthetase	catalytic/ glutamate-ammonia ligase	12.2.2	12	12.2	C
LNIDTDSSSPQNIIS(ph)PK	34		AT3G53180	0.543719	0.448188	0.383166	N-metabolism.ammonia metabolism.glutamine synthetase	catalytic/ glutamate-ammonia ligase	12.2.2	12	12.2	C
LNIDTDSS(ph)SPQNIISPK	8		AT3G53180	0.750178	1.20378	-0.185799	N-metabolism.ammonia metabolism.glutamine synthetase	catalytic/ glutamate-ammonia ligase	12.2.2	12	12.2	C
LNIDTDSSS(ph)PQNIISPK	20		AT3G53180	0.982665	-0.256537	0.145124	N-metabolism.ammonia metabolism.glutamine synthetase	catalytic/ glutamate-ammonia ligase	12.2.2	12	12.2	C
KIDTLTPQDS(ph)PQRV	10		AT5G67220	0.217079	0.373238	-1.67668	N-metabolism.misc	nitrogen regulation family protein	12.4	12	12.4	M
DGQIEETVDTAPASLGS(ph)PSR	33		AT5G67220	0.241948	1.36783	-0.239951	N-metabolism.misc	nitrogen regulation family protein	12.4	12	12.4	M
S(ph)DSPKAHQNQTTNQTVFLKPAK	12		AT1G37130	0.0926911	2.46232	-1.43604	N-metabolism.nitrate metabolism.NR	NIA2, B29, NIA2-1, CHL3, NR, NR2, ATNR2	12.1.1	12	12.1	C
IGELITTGYDS(ph)S(ph)PNVSVHGASNFGPLLAPIK	6		AT1G77760	0.155173	1.71489	0.129016	N-metabolism.nitrate metabolism.NR	NIA1, GNR1, NR1	12.1.1	12	12.1	C
IGELITTGYSSDS(ph)S(ph)SPNNSVHGSSAVFSLLAPIGEATPVR	4		AT1G37130	0.38957	-1.73406	-2.73568	N-metabolism.nitrate metabolism.NR	NIA2, B29, NIA2-1, CHL3, NR, NR2, ATNR2	12.1.1	12	12.1	C
IGELITTGYS(ph)SDS(ph)SSPNNSVHGSSAVFSLLAPIGEATPVR	2		AT1G37130	0.413154	-0.0443645	-0.191854	N-metabolism.nitrate metabolism.NR	NIA2, B29, NIA2-1, CHL3, NR, NR2, ATNR2	12.1.1	12	12.1	C
SVS(ph)SPFMNTASK	29		AT1G77760	0.472165	0.142131	-0.755254	N-metabolism.nitrate metabolism.NR	NIA1, GNR1, NR1	12.1.1	12	12.1	C
IGELIT(ph)TGYDSSPNVS(ph)VHGASNFGPLLAPIK	2		AT1G77760	0.542264	-0.951982	0.0225987	N-metabolism.nitrate metabolism.NR	NIA1, GNR1, NR1	12.1.1	12	12.1	C
IGELITTGYSSDSS(ph)SPNNSVHGSSAVFSLLAPIGEATPVR	2		AT1G37130	0.674226	0.475053	-1.206	N-metabolism.nitrate metabolism.NR	NIA2, B29, NIA2-1, CHL3, NR, NR2, ATNR2	12.1.1	12	12.1	C
SVS(ph)TPFM(ox)NTTAK	31		AT1G37130	0.847288	-0.373917	0.389434	N-metabolism.nitrate metabolism.NR	NIA2, B29, NIA2-1, CHL3, NR, NR2, ATNR2	12.1.1	12	12.1	C
IGELIT(ph)T(ph)GYDSSPNVSVHGASNFGPLLAPIK	5		AT1G77760	0.859479	0.481003	0.317819	N-metabolism.nitrate metabolism.NR	NIA1, GNR1, NR1	12.1.1	12	12.1	C
KS(ph)VSTPFMNTTAK	13		AT1G37130	0.933928	-0.343667	0.0833187	N-metabolism.nitrate metabolism.NR	NIA2, B29, NIA2-1, CHL3, NR, NR2, ATNR2	12.1.1	12	12.1	C
IGELITTGYSSDS(ph)SSPNNSVHGSSAVFSLLAPIGEATPVR	4		AT1G37130	0.943112	-0.377642	0.0714861	N-metabolism.nitrate metabolism.NR	NIA2, B29, NIA2-1, CHL3, NR, NR2, ATNR2	12.1.1	12	12.1	C
DHQETQALDET(ph)DLEELEDMGEK	7		AT4G27585	0.493319	0.423068	-0.169934	not assigned.no ontology	band 7 family protein	35.1	35	35	M
FDDES(ph)EDDETR	11		AT4G25070	0.0515087	1.69612	1.4501	not assigned.no ontology	unknown protein	35.1	35	35	N
IHGHDDSSSSS(ph)SDSDDDKNSASLK	5		AT1G64090	0.0577226	-0.00119203	1.42511	not assigned.no ontology	reticulon family protein (RTNLB3)	35.1	35	35	ER
DVPS(ph)PYGSTSSAPVM(ox)R	2		AT4G05150	0.0603089	1.17787	0.379741	not assigned.no ontology	octicosapeptide/Phox/Bem1p (PB1) domain-containing protein	35.1	35	35	N
ETELDS(ph)VEEEVDSK	8		AT1G65010	0.0620603	0.274918	0.893904	not assigned.no ontology	unknown protein	35.1	35	35	N
GFSDS(ph)DTNVNR	12		AT2G01190	0.0643039	2.14298	2.05118	not assigned.no ontology	octicosapeptide/Phox/Bem1p (PB1) domain-containing protein	35.1	35	35	N
SIDTESES(ph)ISQDK	4		AT3G52920	0.0722995	0.325851	0.989419	not assigned.no ontology	unknown protein	35.1	35	35	N
SSS(ph)SPEREGESSSATGR	2		AT4G35140	0.0726013	2.6868	0.662621	not assigned.no ontology	transducin family protein / WD-40 repeat family protein	35.1	35	35	N
RRS(ph)PS(ph)PDAPSR	8		AT5G57370	0.0746218	3.91681	2.12659	not assigned.no ontology	unknown protein	35.1	35	35	N
SIAADS(ph)WS(ph)IK	11		AT1G66680	0.075647	-0.331915	0.256889	not assigned.no ontology	AR401	35.1	35	35	C
KQPEEENGELS(ph)ESEKDYDLLPK	6		AT5G16730	0.0784447	1.11336	1.99044	not assigned.no ontology	Bacteria - 41887;BEST Arabidopsis thaliana protein match is: unknown protein (TAIR:AT3G02930.1);CONTAINS InterPro DOMAIN/s: Spectrin/alpha-actinin (InterPro:IPR018159);EXPRESSED DURING: 13 growth stages;EXPRESSED IN: 23 plant structures;Fungi - 18239;Has 241703 Blast hits to 112530 proteins in 2711 species: Archae - 2642;LOCATED IN: chloroplast;Metazoa - 104467;Other Eukaryotes - 64309 (source: N…	35.1	35	35	N
(ac)MDKFSYNSYPDSAESS(ph)PR	5		AT5G09620	0.079395	2.58182	0.353744	not assigned.no ontology	octicosapeptide/Phox/Bem1p (PB1) domain-containing protein	35.1	35	35	N
VAS(ph)EAETGKS(ph)FPFANTFSFK	11		AT5G63490	0.0794813	0.211291	-0.174006	not assigned.no ontology	CBS domain-containing protein / octicosapeptide/Phox/Bemp1 (PB1) domain-containing protein	35.1	35	35	M
S(ph)SIS(ph)LSGER	6		AT5G50640	0.082571	0.00438547	0.0466787	not assigned.no ontology	CBS domain-containing protein / octicosapeptide/Phox/Bemp1 (PB1) domain-containing protein	35.1	35	35	P
GRPVGQTNQAQPSVQHT(ph)ASPSNK	17		AT3G18450	0.0840754	-1.02606	0.433119	not assigned.no ontology	unknown protein	35.1	35	35	C,P
GRS(ph)PEFMER	13		AT2G20960	0.0859459	1.06233	0.691021	not assigned.no ontology	pEARLI4	35.1	35	35	N
T(ph)PPKIEFPHNEFEDLEDISGTGK	21		AT5G63560	0.0903217	-1.08463	-2.3797	not assigned.no ontology	transferase family protein	35.1	35	35	C
IST(ph)PELPPPVFIKPESPEPVSTPK	14		AT4G05150	0.0955921	0.523291	0.617664	not assigned.no ontology	octicosapeptide/Phox/Bem1p (PB1) domain-containing protein	35.1	35	35	N
SGLYHSGDNVDFDILS(ph)S(ph)DDEDIKAEEEEVIR	5		AT2G43650	0.0981382	2.26846	0.192069	not assigned.no ontology	EMB2777	35.1	35	35	N
AEGNES(ph)GEDDDFLR	18		AT3G24080	0.0990562	0.808951	-1.26794	not assigned.no ontology	KRR1 family protein	35.1	35	35	N
VSDTSELS(ph)DGEVK	10		AT4G02860	0.099095	1.40152	0.786104	not assigned.no ontology	catalytic	35.1	35	35	C
AGSSTTFLS(ph)PPS(ph)SPR	6		AT3G06170	0.101092	-0.298667	1.47238	not assigned.no ontology	TMS membrane family protein / tumour differentially expressed (TDE) family protein	35.1	35	35	V
KIS(ph)GPLDYSGS(ph)MK	16		AT1G78880	0.102849	0.950183	1.00496	not assigned.no ontology	balbiani ring 1-related / BR1-related	35.1	35	35	PM
VVKEDQLTS(ph)PVSDSVDR	5		AT2G43650	0.103516	0.465106	1.34697	not assigned.no ontology	EMB2777	35.1	35	35	N
LEEIS(ph)DGES(ph)GNI	4		AT5G13020	0.104168	-2.65228	-2.44969	not assigned.no ontology	emsy N terminus domain-containing protein / ENT domain-containing protein	35.1	35	35	N
DLS(ph)VGGPSHS(ph)LDAENER	18		AT1G17210	0.105128	1.57215	0.188704	not assigned.no ontology	zinc ion binding	35.1	35	35	N
S(ph)LDDGGSTVDRPYLR	10		AT1G17210	0.105682	1.22756	-0.357164	not assigned.no ontology	zinc ion binding	35.1	35	35	N
DHQETQALDET(ph)DLEELEDM(ox)GEK	6		AT4G27585	0.108344	0.678666	1.81582	not assigned.no ontology	band 7 family protein	35.1	35	35	M
LIDTDGDYHIDPNDPNYDS(ph)GEEPFELVGATLSDPLDDYKK	23		AT4G24800	0.114582	1.97423	-1.89935	not assigned.no ontology	MA3 domain-containing protein	35.1	35	35	C
TSS(ph)ISAGPGR	29		AT2G07360	0.115822	1.84712	1.26043	not assigned.no ontology	SH3 domain-containing protein	35.1	35	35	PM
GRVTTPSEEDSNNGLPVQQPGT(ph)PNQR	69		AT1G52200	0.116803	-0.234244	1.71105	not assigned.no ontology	unknown protein	35.1	35	35	PM
SAS(ph)DEEEDGTVQR	46		AT5G04420	0.117085	1.6834	-0.374796	not assigned.no ontology	kelch repeat-containing protein	35.1	35	35	C
QEPQKVDEEHEDS(ph)E	41		AT1G65030	0.123165	1.85294	-0.304316	not assigned.no ontology	transducin family protein / WD-40 repeat family protein	35.1	35	35	C,P
GFYLHPS(ph)PVS(ph)TPR	10		AT5G53830	0.126972	-1.80281	-0.672244	not assigned.no ontology	VQ motif-containing protein	35.1	35	35	N
(ac)S(ph)ASTVSITANTAAATR	10		AT5G04990	0.129618	-0.361239	2.48779	not assigned.no ontology	sad1/unc-84 protein-related	35.1	35	35	N,ER
EVSTLS(ph)DPGSPRR	12		AT4G05150	0.129667	3.16475	0.557849	not assigned.no ontology	octicosapeptide/Phox/Bem1p (PB1) domain-containing protein	35.1	35	35	N
LSS(ph)LDMSR	2		AT3G48195	0.131571	1.2907	0.476934	not assigned.no ontology	phox (PX) domain-containing protein	35.1	35	35	C,N
LSLDRSS(ph)PNSK	9		AT5G16730	0.13351	-0.482602	-1.60552	not assigned.no ontology	Bacteria - 41887;BEST Arabidopsis thaliana protein match is: unknown protein (TAIR:AT3G02930.1);CONTAINS InterPro DOMAIN/s: Spectrin/alpha-actinin (InterPro:IPR018159);EXPRESSED DURING: 13 growth stages;EXPRESSED IN: 23 plant structures;Fungi - 18239;Has 241703 Blast hits to 112530 proteins in 2711 species: Archae - 2642;LOCATED IN: chloroplast;Metazoa - 104467;Other Eukaryotes - 64309 (source: N…	35.1	35	35	N
VIDSEINSALQSDNIDS(ph)DEEMTPGSFPFR	6		AT2G39795	0.137447	1.02516	-0.946751	not assigned.no ontology	mitochondrial glycoprotein family protein / MAM33 family protein	35.1	35	35	M
VNEFIAGVGTDAPDVEEENVFSRPS(ph)VGYDDMWAK	1		AT2G07360	0.138266	1.81576	0.303174	not assigned.no ontology	SH3 domain-containing protein	35.1	35	35	PM
AS(ph)ESHSPDGEQNAVTETK	2		AT5G05570	0.139726	0.0882006	1.61328	not assigned.no ontology	transducin family protein / WD-40 repeat family protein	35.1	35	35	M
ASS(ph)ISSLLDSSVNR	16		AT4G05150	0.140559	0.202916	-1.17119	not assigned.no ontology	octicosapeptide/Phox/Bem1p (PB1) domain-containing protein	35.1	35	35	N
QRSAS(ph)DEEEDGTVQR	12		AT5G04420	0.140663	0.932988	2.35981	not assigned.no ontology	kelch repeat-containing protein	35.1	35	35	C
SNTSDT(ph)RPRTPIHESAATGR	12		AT2G20960	0.142354	1.72661	2.34994	not assigned.no ontology	pEARLI4	35.1	35	35	N
M(ox)SQLELQEELSS(ph)P	5		AT3G14120	0.142777	0.312468	0.452264	not assigned.no ontology	Bacteria - 0;CONTAINS InterPro DOMAIN/s: Nuclear pore protein 84/107 (InterPro:IPR007252);EXPRESSED DURING: 13 growth stages;EXPRESSED IN: 23 plant structures;FUNCTIONS IN: molecular_function unknown;Fungi - 57;Has 207 Blast hits to 206 proteins in 78 species: Archae - 0;INVOLVED IN: transport;LOCATED IN: nuclear pore;Metazoa - 123;Other Eukaryotes - 5 (source: NCBI BLink).	35.1	35	35	N
EIS(ph)PGDIR	4		AT5G13020	0.153347	-0.593375	-1.66223	not assigned.no ontology	emsy N terminus domain-containing protein / ENT domain-containing protein	35.1	35	35	N
LIDTDGDYHIDPNDPNYDS(ph)GEEPFELVGATLSDPLDDYK	3		AT4G24800	0.15339	0.952398	1.23923	not assigned.no ontology	MA3 domain-containing protein	35.1	35	35	C
QNS(ph)GPIPILPTTGLITSGPITSGPLNSSGAPR	2		AT1G78880	0.15424	0.51713	0.449719	not assigned.no ontology	balbiani ring 1-related / BR1-related	35.1	35	35	PM
S(ph)DSPPPPLGFNNPLLPLANTYDDDDEEEENEQKK	23		AT4G22285	0.160648	0.290466	-1.97554	not assigned.no ontology	ubiquitin thiolesterase/ zinc ion binding	35.1	35	35	N
IVDSLKAES(ph)VES(ph)GEK	25		AT1G17210	0.164514	2.10948	0.134684	not assigned.no ontology	zinc ion binding	35.1	35	35	N
NVSGLSIGS(ph)SPLDSQR	11		AT3G21290	0.16783	1.08353	0.989351	not assigned.no ontology	dentin sialophosphoprotein-related	35.1	35	35	N
MTEAGPIDLIDDDNS(ph)DEEGGIDK	9		AT1G15440	0.169043	0.899571	-1.412	not assigned.no ontology	transducin family protein / WD-40 repeat family protein	35.1	35	35	N
TES(ph)SSADNIQEDDGSSLR	8		AT5G04420	0.171264	-1.03103	-2.78778	not assigned.no ontology	kelch repeat-containing protein	35.1	35	35	C
SEVS(ph)PERETELDS(ph)VEEEVDSK	14		AT1G65010	0.171971	0.630211	0.883071	not assigned.no ontology	unknown protein	35.1	35	35	N
FSYNSYPDS(ph)AESS(ph)PR	1		AT5G09620	0.174859	-1.53539	-1.32504	not assigned.no ontology	octicosapeptide/Phox/Bem1p (PB1) domain-containing protein	35.1	35	35	N
IWTRPSESETQTNSSEANPTTALLSTS(ph)FTK	6		AT3G53390	0.175413	-1.26868	0.844196	not assigned.no ontology	transducin family protein / WD-40 repeat family protein	35.1	35	35	C,V
AQEVAADS(ph)LS(ph)NLDVDGQSR	19		AT1G67230	0.177307	0.568118	-1.50532	not assigned.no ontology	LINC1	35.1	35	35	N
TVGS(ph)SNNISVQSSPSHGYTPTIAK	21		AT3G05090	0.17772	2.73165	4.82529	not assigned.no ontology	transducin family protein / WD-40 repeat family protein	35.1	35	35	N
SSADNLAGWDDS(ph)DNDDKK	12		AT5G23890	0.178001	1.60839	1.99878	not assigned.no ontology	LOCATED IN: mitochondrion, chloroplast thylakoid membrane, chloroplast, plastid, chloroplast envelope;Bacteria - 6951;BEST Arabidopsis thaliana protein match is: unknown protein (TAIR:AT5G52410.2);CONTAINS InterPro DOMAIN/s: S-layer homology region (InterPro:IPR001119);EXPRESSED DURING: 14 growth stages;EXPRESSED IN: 24 plant structures;Fungi - 3561;Has 47782 Blast hits to 27307 proteins in 1672 …	35.1	35	35	P
QGSEQVS(ph)PDFVR	14		AT1G16860	0.178246	1.7854	1.65958	not assigned.no ontology	merozoite surface protein-related	35.1	35	35	PM
ES(ph)FENPVAGSGSR	2		AT2G07360	0.181113	-0.671077	-0.399169	not assigned.no ontology	SH3 domain-containing protein	35.1	35	35	PM
FDDEYDS(ph)DEITEDVPRNPVEIR	12		AT4G25070	0.181633	1.21508	-0.590191	not assigned.no ontology	unknown protein	35.1	35	35	N
VYS(ph)DDERS(ph)DHGVQAGYR	37		AT2G01190	0.182221	0.215601	-0.297044	not assigned.no ontology	octicosapeptide/Phox/Bem1p (PB1) domain-containing protein	35.1	35	35	N
S(ph)FSYPNTFAFK	15		AT5G50640	0.182643	-1.21757	-1.58651	not assigned.no ontology	CBS domain-containing protein / octicosapeptide/Phox/Bemp1 (PB1) domain-containing protein	35.1	35	35	P
ERYES(ph)DEEDGEVNK	4		AT4G14020	0.184169	-0.852537	-0.210121	not assigned.no ontology	rapid alkalinization factor (RALF) family protein	35.1	35	35	N
FSYNSYPDS(ph)AES(ph)SPR	28		AT5G09620	0.186116	1.90769	1.12251	not assigned.no ontology	octicosapeptide/Phox/Bem1p (PB1) domain-containing protein	35.1	35	35	N
SLS(ph)FSGHSFQGR	16		AT5G50640	0.18935	2.29524	2.60724	not assigned.no ontology	CBS domain-containing protein / octicosapeptide/Phox/Bemp1 (PB1) domain-containing protein	35.1	35	35	P
SVAVQQPIDGS(ph)PR	36		AT3G18230	0.197018	0.778666	-1.83279	not assigned.no ontology	octicosapeptide/Phox/Bem1p (PB1) domain-containing protein	35.1	35	35	N
QLANES(ph)EEETPK	16		AT1G80810	0.200292	1.685	1.43346	not assigned.no ontology	binding	35.1	35	35	N
AS(ph)SISS(ph)LLDSSVNR	7		AT4G05150	0.202175	-0.950257	-0.484059	not assigned.no ontology	octicosapeptide/Phox/Bem1p (PB1) domain-containing protein	35.1	35	35	N
EVS(ph)TLSDPGS(ph)PRR	35		AT4G05150	0.202819	-0.181059	-2.60278	not assigned.no ontology	octicosapeptide/Phox/Bem1p (PB1) domain-containing protein	35.1	35	35	N
LGDS(ph)QDRVS(ph)QSVVR	20		AT1G17210	0.20343	2.68977	2.28524	not assigned.no ontology	zinc ion binding	35.1	35	35	N
SGEHAEGEANDSQS(ph)GEKKEDTDGEDEIR	4		AT5G45510	0.20831	-2.93122	-2.86101	not assigned.no ontology	leucine-rich repeat family protein	35.1	35	35	EX,PM
TSESGSALS(ph)PEK	18		AT3G05900	0.209328	1.54832	0.287461	not assigned.no ontology	neurofilament protein-related	35.1	35	35	N
IAEENIS(ph)PVK	2		AT1G75260	0.209771	-0.236585	0.409996	not assigned.no ontology	oxidoreductase, acting on NADH or NADPH	35.1	35	35	N
AQEVAADS(ph)LSNLDVDGQSR	31		AT1G67230	0.211011	0.666431	0.616401	not assigned.no ontology	LINC1	35.1	35	35	N
NDSRPS(ph)QSSTFVQSEQR	4		AT1G33980	0.212556	1.01797	0.539149	not assigned.no ontology	ATUPF3, UPF3	35.1	35	35	N
IPS(ph)GKFGLK	12		AT3G10260	0.213001	-1.64835	-0.805051	not assigned.no ontology	reticulon family protein	35.1	35	35	PM
S(ph)PLGLTGGER	14		AT5G63490	0.215775	1.07549	0.181344	not assigned.no ontology	CBS domain-containing protein / octicosapeptide/Phox/Bemp1 (PB1) domain-containing protein	35.1	35	35	M
AASQMAGS(ph)PSVLK	14		AT3G54760	0.219102	1.94903	0.513406	not assigned.no ontology	dentin sialophosphoprotein-related	35.1	35	35	N
SLS(ph)DSEEKSNLEK	8		AT5G24290	0.221054	-0.244024	-0.120529	not assigned.no ontology	integral membrane family protein	35.1	35	35	V
SKT(ph)PEPQPTYFEPSSR	20		AT2G20960	0.22266	-0.104565	-0.154801	not assigned.no ontology	pEARLI4	35.1	35	35	N
S(ph)GAQSGPVPNATGR	34		AT1G78880	0.228752	-0.223675	0.982789	not assigned.no ontology	balbiani ring 1-related / BR1-related	35.1	35	35	PM
EVSTLSDPGS(ph)PRR	22		AT4G05150	0.229107	2.39263	1.32828	not assigned.no ontology	octicosapeptide/Phox/Bem1p (PB1) domain-containing protein	35.1	35	35	N
S(ph)GSFAGTAQSGPGAPM(ox)ATGR	17		AT1G16860	0.229969	-1.38827	1.94967	not assigned.no ontology	merozoite surface protein-related	35.1	35	35	PM
SAANDTEMDDDS(ph)GNEKAGDDLSQDEIGVR	28		AT5G09390	0.236815	0.87937	-1.15542	not assigned.no ontology	CD2-binding protein-related	35.1	35	35	N
SQDVENENQDES(ph)LGR	9		AT2G23520	0.237121	-0.498757	0.203949	not assigned.no ontology	catalytic/ pyridoxal phosphate binding	35.1	35	35	N
TRS(ph)VKDVVDDAK	20		AT1G67230	0.238805	1.47264	1.05862	not assigned.no ontology	LINC1	35.1	35	35	N
DLSVGGPS(ph)HS(ph)LDAENER	8		AT1G17210	0.242328	1.43929	0.111286	not assigned.no ontology	zinc ion binding	35.1	35	35	N
EVS(ph)PDSGEFGSSR	2		AT2G27285	0.243116	-0.991647	-0.293234	not assigned.no ontology	unknown protein	35.1	35	35	N
INIFSAS(ph)YTR	14		AT2G05755	0.251995	0.848698	0.433446	not assigned.no ontology	integral membrane family protein	35.1	35	35	C,PM
AAAAVTTTTTDSLAS(ph)DDDR	29		AT1G66680	0.252877	-0.450577	0.682139	not assigned.no ontology	AR401	35.1	35	35	C
TAVYGGRS(ph)PDHR	10		AT2G20960	0.253169	2.04138	1.49289	not assigned.no ontology	pEARLI4	35.1	35	35	N
SVS(ph)AATGTNTTATQRR	3		AT5G04990	0.254673	-1.67129	0.805539	not assigned.no ontology	sad1/unc-84 protein-related	35.1	35	35	N,ER
ARS(ph)PS(ph)PPQTAAASSAGASSPAVLVNAGSVDWTGHGLALSVR	5		AT1G17210	0.261675	-1.13662	-1.56205	not assigned.no ontology	zinc ion binding	35.1	35	35	N
T(ph)PIHESAATGR	10		AT2G20960	0.262609	1.72695	1.03045	not assigned.no ontology	pEARLI4	35.1	35	35	N
VVPTNQDS(ph)DTEPKKETEGDVPSPADVIEK	31		AT3G05900	0.268267	3.02766	1.45758	not assigned.no ontology	neurofilament protein-related	35.1	35	35	N
SSS(ph)SKPELDTIDTATTSGSK	12		AT3G06820	0.268291	2.0961	1.44859	not assigned.no ontology	mov34 family protein	35.1	35	35	C
STDSTEKSPS(ph)KESVVTVDAGVPDESAVEK	3		AT2G22400	0.275131	2.60593	0.279066	not assigned.no ontology	NOL1/NOP2/sun family protein	35.1	35	35	N
ITESEQAAGDS(ph)DEGVDSITTGGR	5		AT1G68790	0.275328	1.03941	0.379299	not assigned.no ontology	LINC3	35.1	35	35	N
LKTESSS(ph)ADNIQEDDGSSLR	2		AT5G04420	0.275369	-1.49104	0.328541	not assigned.no ontology	kelch repeat-containing protein	35.1	35	35	C
IQEGPEGS(ph)LQSEMK	10		AT1G68790	0.277387	1.60516	1.29149	not assigned.no ontology	LINC3	35.1	35	35	N
DEGRIS(ph)GSHEHASR	34		AT2G45540	0.281036	1.78861	-0.185031	not assigned.no ontology	WD-40 repeat family protein / beige-related	35.1	35	35	C
ADS(ph)VEGTVVDRDGDEVNDDSAGPSK	9		AT1G17210	0.287287	-0.585872	-0.0361288	not assigned.no ontology	zinc ion binding	35.1	35	35	N
KEDT(ph)DGEDEIR	38		AT5G45510	0.288087	1.41311	-0.581774	not assigned.no ontology	leucine-rich repeat family protein	35.1	35	35	EX,PM
M(ox)TEAGPIDLIDDDNS(ph)DEEGGIDKQSR	3		AT1G15440	0.289653	-0.51668	-0.0763088	not assigned.no ontology	transducin family protein / WD-40 repeat family protein	35.1	35	35	N
VAS(ph)DTYREPHQSPYNVAQPLQAPIGTK	18		AT5G64430	0.292327	2.47575	-0.684339	not assigned.no ontology	octicosapeptide/Phox/Bem1p (PB1) domain-containing protein	35.1	35	35	N
(ac)S(ph)DGDSTTTSAMEISGDKIDLK	2		AT4G08310	0.292783	-0.646107	-0.0741138	not assigned.no ontology	unknown protein	35.1	35	35	N
RTDESEAMS(ph)EDVNK	2		AT1G67230	0.292793	-0.552947	-1.64004	not assigned.no ontology	LINC1	35.1	35	35	N
S(ph)VKDVVDDAK	36		AT1G67230	0.294236	0.00732547	1.10271	not assigned.no ontology	LINC1	35.1	35	35	N
SIPGAPPVTPAGS(ph)FGR	16		AT2G47970	0.296189	1.12633	-1.02634	not assigned.no ontology	NPL4 family protein	35.1	35	35	C
(ac)M(ox)DKFSYNSYPDSAES(ph)SPR	2		AT5G09620	0.296366	0.0885055	1.42104	not assigned.no ontology	octicosapeptide/Phox/Bem1p (PB1) domain-containing protein	35.1	35	35	N
GIEFLS(ph)PR	1		AT1G08800	0.29757	-0.161025	0.267496	not assigned.no ontology	unknown protein	35.1	35	35	EX
GMAS(ph)SSKDLR	2		AT3G33530	0.299101	-1.62633	-1.28052	not assigned.no ontology	transducin family protein / WD-40 repeat family protein	35.1	35	35	C
INPLNPVFNPVNSAFS(ph)PR	4		AT1G28280	0.299237	-0.871604	0.114871	not assigned.no ontology	VQ motif-containing protein	35.1	35	35	N
GFS(ph)DSDTNVNR	18		AT2G01190	0.301904	1.32031	0.294954	not assigned.no ontology	octicosapeptide/Phox/Bem1p (PB1) domain-containing protein	35.1	35	35	N
DIQGSDNAIPLS(ph)PQWLLSKPGENK	8		AT5G42950	0.302959	-0.197412	0.126589	not assigned.no ontology	GYF domain-containing protein	35.1	35	35	C
VAS(ph)EQQGEVVGQR	6		AT1G67230	0.30471	-0.150032	1.55666	not assigned.no ontology	LINC1	35.1	35	35	N
ADS(ph)VEGTVVDRDGDEVNDDSAGPSKR	18		AT1G17210	0.306068	2.5043	0.576899	not assigned.no ontology	zinc ion binding	35.1	35	35	N
S(ph)KSFGNLGEIGSVK	2		AT5G24890	0.309194	-0.407167	1.04269	not assigned.no ontology	unknown protein	35.1	35	35	N
VYS(ph)DDERSDHGVQAGYR	7		AT2G01190	0.31499	1.63998	1.75945	not assigned.no ontology	octicosapeptide/Phox/Bem1p (PB1) domain-containing protein	35.1	35	35	N
LEEIS(ph)DGESGNI	18		AT5G13020	0.31696	1.09302	-0.145274	not assigned.no ontology	emsy N terminus domain-containing protein / ENT domain-containing protein	35.1	35	35	N
VGQANEGS(ph)DIEK	16		AT5G52530	0.318828	0.268683	-1.00785	not assigned.no ontology	dentin sialophosphoprotein-related	35.1	35	35	N
HRPS(ph)LTR	2		AT3G26780	0.320225	1.36536	-0.461211	not assigned.no ontology	catalytic	35.1	35	35	M
KVS(ph)GPLDSSGLMK	45		AT1G16860	0.322275	0.294786	1.60965	not assigned.no ontology	merozoite surface protein-related	35.1	35	35	PM
SIPGAPPVTPAGS(ph)FGRK	14		AT2G47970	0.32625	-2.00211	0.225896	not assigned.no ontology	NPL4 family protein	35.1	35	35	C
FWDSAMALSPNEDGDET(ph)RSEEESMK	2		AT5G50640	0.329517	-0.493657	1.00704	not assigned.no ontology	CBS domain-containing protein / octicosapeptide/Phox/Bemp1 (PB1) domain-containing protein	35.1	35	35	P
IS(ph)TPELPPPVFIKPES(ph)PEPVS(ph)TPK	13		AT4G05150	0.33211	2.42349	0.450884	not assigned.no ontology	octicosapeptide/Phox/Bem1p (PB1) domain-containing protein	35.1	35	35	N
MKEEDVS(ph)SQNVNPR	14		AT1G17210	0.334964	0.842388	0.913136	not assigned.no ontology	zinc ion binding	35.1	35	35	N
LSS(ph)PGPER	4		AT2G45540	0.341646	0.565146	-0.769484	not assigned.no ontology	WD-40 repeat family protein / beige-related	35.1	35	35	C
GNPSDQES(ph)SSESPKK	9		AT5G45510	0.343058	0.192803	-0.860831	not assigned.no ontology	leucine-rich repeat family protein	35.1	35	35	EX,PM
TVGSSNNIS(ph)VQSSPSHGYTPTIAK	6		AT3G05090	0.343177	0.163261	-0.842601	not assigned.no ontology	transducin family protein / WD-40 repeat family protein	35.1	35	35	N
ALLIEDGGGLQSAS(ph)PR	9		AT3G06550	0.344879	1.67026	1.3614	not assigned.no ontology	Bacteria - 0;BEST Arabidopsis thaliana protein match is: O-acetyltransferase family protein (TAIR:AT2G34410.2);CONTAINS InterPro DOMAIN/s: Cas1p-like (InterPro:IPR012419);EXPRESSED IN: cultured cell;FUNCTIONS IN: molecular_function unknown;Fungi - 25;Has 185 Blast hits to 183 proteins in 57 species: Archae - 0;INVOLVED IN: biological_process unknown;LOCATED IN: endomembrane system;Metazoa - 97;Ot…	35.1	35	35	PM
KVS(ph)GPLDSSGLM(ox)K	59		AT1G16860	0.348774	0.0834455	-0.389639	not assigned.no ontology	merozoite surface protein-related	35.1	35	35	PM
S(ph)LPAAINVLAK	15		AT5G45510	0.352257	0.374615	-0.322784	not assigned.no ontology	leucine-rich repeat family protein	35.1	35	35	EX,PM
IVDVS(ph)ESTDEAEVQQVEPVDVQPVKDAEK	10		AT3G05900	0.353023	-0.864832	-1.38747	not assigned.no ontology	neurofilament protein-related	35.1	35	35	N
DVPS(ph)PYGS(ph)TSSAPVMR	14		AT4G05150	0.353799	-2.10961	-1.36997	not assigned.no ontology	octicosapeptide/Phox/Bem1p (PB1) domain-containing protein	35.1	35	35	N
EVSTLS(ph)DPGSPR	4		AT4G05150	0.355333	2.20356	1.17005	not assigned.no ontology	octicosapeptide/Phox/Bem1p (PB1) domain-containing protein	35.1	35	35	N
NQLESIGHS(ph)PEGK	34		AT5G42570	0.362149	1.26785	2.09467	not assigned.no ontology	FUNCTIONS IN: molecular_function unknown;Bacteria - 2;BEST Arabidopsis thaliana protein match is: unknown protein (TAIR:AT1G11905.1);CONTAINS InterPro DOMAIN/s: B-cell receptor-associated 31-like (InterPro:IPR008417);EXPRESSED DURING: 13 growth stages;EXPRESSED IN: 26 plant structures;Fungi - 41;Has 311 Blast hits to 268 proteins in 81 species: Archae - 2;INVOLVED IN: intracellular protein transp…	35.1	35	35	ER
SIGFNPT(ph)SPTR	16		AT1G65320	0.3629	0.980286	0.423399	not assigned.no ontology	CBS domain-containing protein	35.1	35	35	C
S(ph)PLASYFAK	9		AT2G20960	0.365633	-0.628812	0.0569062	not assigned.no ontology	pEARLI4	35.1	35	35	N
S(ph)ADKEEPESQAR	12		AT5G45510	0.368702	1.64458	0.559274	not assigned.no ontology	leucine-rich repeat family protein	35.1	35	35	EX,PM
EVS(ph)TLSDPGS(ph)PR	5		AT4G05150	0.369649	1.02164	0.491586	not assigned.no ontology	octicosapeptide/Phox/Bem1p (PB1) domain-containing protein	35.1	35	35	N
QPIDKKS(ph)PNAGQK	2		AT5G09860	0.372333	-0.7276	-0.688064	not assigned.no ontology	nuclear matrix protein-related	35.1	35	35	N
ANLS(ph)PAGDKANVEEPMVYATK	24		AT1G44910	0.372355	2.27742	0.345269	not assigned.no ontology	protein binding	35.1	35	35	N
LVTS(ph)KSELDLDHPNIEDYLPSGSSINEPR	4		AT5G60620	0.376408	-1.12628	-1.61756	not assigned.no ontology	phospholipid/glycerol acyltransferase family protein	35.1	35	35	ER
TRDS(ph)DEEDRDYDVAALANNLNQAFNYR	16		AT2G28360	0.376771	0.699631	-0.798171	not assigned.no ontology	Bacteria - 108;BEST Arabidopsis thaliana protein match is: SIT4 phosphatase-associated family protein (TAIR:AT1G07990.1);CONTAINS InterPro DOMAIN/s: SIT4 phosphatase-associated protein (InterPro:IPR007587);EXPRESSED DURING: 13 growth stages;EXPRESSED IN: 22 plant structures;Fungi - 305;Has 1431 Blast hits to 1107 proteins in 182 species: Archae - 2;INVOLVED IN: biological_process unknown;LOCATED …	35.1	35	35	C
SKT(ph)PEPSPR	4		AT2G20960	0.380004	1.40389	0.475159	not assigned.no ontology	pEARLI4	35.1	35	35	N
FSYNSYPDSAES(ph)SPR	30		AT5G09620	0.383127	2.12992	0.466586	not assigned.no ontology	octicosapeptide/Phox/Bem1p (PB1) domain-containing protein	35.1	35	35	N
LFLFPAS(ph)SGFGSQSSTQSDRDR	6		AT5G64430	0.384363	-0.454172	-0.234776	not assigned.no ontology	octicosapeptide/Phox/Bem1p (PB1) domain-containing protein	35.1	35	35	N
HGEPLKKSS(ph)GPQS(ph)GGVTR	7		AT1G16860	0.384634	0.963426	2.38898	not assigned.no ontology	merozoite surface protein-related	35.1	35	35	PM
ADS(ph)GS(ph)KIVDSLK	14		AT1G17210	0.385976	-0.0281095	-0.900919	not assigned.no ontology	zinc ion binding	35.1	35	35	N
SYES(ph)DDEEPR	24		AT2G07360	0.389654	1.00616	-0.469979	not assigned.no ontology	SH3 domain-containing protein	35.1	35	35	PM
S(ph)LEPLEAEQAVSEK	7		AT2G27285	0.393282	-0.547185	0.495501	not assigned.no ontology	unknown protein	35.1	35	35	N
VTPLVDDSVVIDFKPGNEQAS(ph)PDFVR	6		AT1G78880	0.393724	0.567836	2.02145	not assigned.no ontology	balbiani ring 1-related / BR1-related	35.1	35	35	PM
SMS(ph)LVLANK	11		AT3G06820	0.394096	0.322018	0.178994	not assigned.no ontology	mov34 family protein	35.1	35	35	C
SEVS(ph)PERETELDSVEEEVDSK	7		AT1G65010	0.39466	0.463611	0.0691112	not assigned.no ontology	unknown protein	35.1	35	35	N
YVS(ph)PEGS(ph)PFKIENPK	39		AT5G62820	0.404415	0.677471	0.182489	not assigned.no ontology	integral membrane protein, putative	35.1	35	35	C
QRS(ph)AS(ph)DEEEDGTVQR	11		AT5G04420	0.412809	0.776466	0.00975373	not assigned.no ontology	kelch repeat-containing protein	35.1	35	35	C
GLS(ph)GVAHSHGK	10		AT4G26455	0.417756	1.11982	1.04272	not assigned.no ontology	protein heterodimerization/ protein homodimerization	35.1	35	35	N
SYESDDEEPRKS(ph)TGTR	11		AT2G07360	0.420682	1.25345	0.453389	not assigned.no ontology	SH3 domain-containing protein	35.1	35	35	PM
MSQLELQEELSS(ph)P	14		AT3G14120	0.423662	-0.551297	-1.53311	not assigned.no ontology	Bacteria - 0;CONTAINS InterPro DOMAIN/s: Nuclear pore protein 84/107 (InterPro:IPR007252);EXPRESSED DURING: 13 growth stages;EXPRESSED IN: 23 plant structures;FUNCTIONS IN: molecular_function unknown;Fungi - 57;Has 207 Blast hits to 206 proteins in 78 species: Archae - 0;INVOLVED IN: transport;LOCATED IN: nuclear pore;Metazoa - 123;Other Eukaryotes - 5 (source: NCBI BLink).	35.1	35	35	N
LNELEIEEELEGEDGDS(ph)RGEDPDSSVESVEQIQHDLVK	3		AT1G03760	0.426942	1.19359	-0.0966913	not assigned.no ontology	prefoldin subunit family protein	35.1	35	35	N
RS(ph)VSAATGTNTTATQR	2		AT5G04990	0.427425	-1.40174	-1.76588	not assigned.no ontology	sad1/unc-84 protein-related	35.1	35	35	N,ER
FGS(ph)WPDGLDSTVK	11		AT3G12050	0.428714	0.926008	0.0723462	not assigned.no ontology	Aha1 domain-containing protein	35.1	35	35	C
DVPS(ph)PYGSTSSAPVMR	25		AT4G05150	0.431691	1.69973	-0.186299	not assigned.no ontology	octicosapeptide/Phox/Bem1p (PB1) domain-containing protein	35.1	35	35	N
TPSLLSS(ph)PGNSGR	8		AT2G16405	0.43382	0.832938	0.582161	not assigned.no ontology	transducin family protein / WD-40 repeat family protein	35.1	35	35	N
KMTEAGPIDLIDDDNS(ph)DEEGGIDKQSR	3		AT1G15440	0.435766	0.607113	-0.792836	not assigned.no ontology	transducin family protein / WD-40 repeat family protein	35.1	35	35	N
S(ph)LTVS(ph)RSPLGLTGGER	12		AT5G63490	0.440581	0.268638	-1.30672	not assigned.no ontology	CBS domain-containing protein / octicosapeptide/Phox/Bemp1 (PB1) domain-containing protein	35.1	35	35	M
YQST(ph)YEGYGSPIREEPPPPYSYSEPQSR	3		AT2G07360	0.443419	0.479276	0.427304	not assigned.no ontology	SH3 domain-containing protein	35.1	35	35	PM
SYES(ph)DDEEPRK	35		AT2G07360	0.44816	1.30837	-0.163974	not assigned.no ontology	SH3 domain-containing protein	35.1	35	35	PM
EVNIS(ph)GSQNEGEDDSKETNDVVAQK	7		AT1G33680	0.449442	1.57016	1.14508	not assigned.no ontology	RNA binding / nucleic acid binding	35.1	35	35	N
FSYNSYPDSTDS(ph)SPR	32		AT5G64430	0.450907	0.959853	0.384006	not assigned.no ontology	octicosapeptide/Phox/Bem1p (PB1) domain-containing protein	35.1	35	35	N
HHS(ph)ASNIVHR	4		AT1G61760	0.455119	0.463608	1.49276	not assigned.no ontology	harpin-induced protein-related / HIN1-related / harpin-responsive protein-related	35.1	35	35	P
AQEVAADSLS(ph)NLDVDGQSR	9		AT1G67230	0.456419	-1.52532	0.0951738	not assigned.no ontology	LINC1	35.1	35	35	N
VYSDDERS(ph)DHGVQAGYR	9		AT2G01190	0.46174	1.24492	-0.156646	not assigned.no ontology	octicosapeptide/Phox/Bem1p (PB1) domain-containing protein	35.1	35	35	N
S(ph)VSMGSADR	7		AT5G42950	0.467108	0.866233	-0.146299	not assigned.no ontology	GYF domain-containing protein	35.1	35	35	C
GNPSDQESSSES(ph)PKK	10		AT5G45510	0.467181	1.093	-0.189151	not assigned.no ontology	leucine-rich repeat family protein	35.1	35	35	EX,PM
KADVLSEDS(ph)PGEGR	10		AT3G54760	0.47005	0.281695	1.27003	not assigned.no ontology	dentin sialophosphoprotein-related	35.1	35	35	N
STS(ph)FSSNSSWNK	8		AT1G21660	0.470281	0.938853	0.203111	not assigned.no ontology	heat shock protein binding	35.1	35	35	N
IHGHGDSSSLS(ph)DSDDDKK	20		AT5G41600	0.471896	-0.148632	-1.67709	not assigned.no ontology	BTI3	35.1	35	35	PM
LVTSKS(ph)ELDLDHPNIEDYLPSGSSINEPR	9		AT5G60620	0.473462	1.68606	0.308696	not assigned.no ontology	phospholipid/glycerol acyltransferase family protein	35.1	35	35	ER
KGETTDAADGDKSSS(ph)DSE	3		AT1G67360	0.473939	1.42829	0.00196874	not assigned.no ontology	rubber elongation factor (REF) family protein	35.1	35	35	PM,ER
KAS(ph)GNYEVLGPEYK	13		AT1G17210	0.474706	1.6113	-0.338224	not assigned.no ontology	zinc ion binding	35.1	35	35	N
LPVLDGSFFTKDPPPGS(ph)PSSSR	14		AT5G11040	0.475064	0.879163	0.0986537	not assigned.no ontology	Bacteria - 0;CONTAINS InterPro DOMAIN/s: Transport protein Trs120 (InterPro:IPR013935);EXPRESSED DURING: 14 growth stages;EXPRESSED IN: 23 plant structures;FUNCTIONS IN: molecular_function unknown;Fungi - 64;Has 230 Blast hits to 190 proteins in 91 species: Archae - 0;INVOLVED IN: biological_process unknown;LOCATED IN: cellular_component unknown;Metazoa - 128;Other Eukaryotes - 23 (source: NCBI B…	35.1	35	35	PM
T(ph)KDSPVMGLLTEENTSK	10		AT4G08310	0.47758	1.19568	2.07232	not assigned.no ontology	unknown protein	35.1	35	35	N
GESEPIAAAAAVAGPSS(ph)PQSR	14		AT4G35890	0.482107	-0.872887	-1.8751	not assigned.no ontology	La domain-containing protein	35.1	35	35	N
EDDKALLIEDGGGLQSAS(ph)PR	7		AT3G06550	0.484479	-0.00769699	1.43739	not assigned.no ontology	Bacteria - 0;BEST Arabidopsis thaliana protein match is: O-acetyltransferase family protein (TAIR:AT2G34410.2);CONTAINS InterPro DOMAIN/s: Cas1p-like (InterPro:IPR012419);EXPRESSED IN: cultured cell;FUNCTIONS IN: molecular_function unknown;Fungi - 25;Has 185 Blast hits to 183 proteins in 57 species: Archae - 0;INVOLVED IN: biological_process unknown;LOCATED IN: endomembrane system;Metazoa - 97;Ot…	35.1	35	35	PM
SYES(ph)DDEEPRKS(ph)TGTR	33		AT2G07360	0.486765	1.02442	0.978714	not assigned.no ontology	SH3 domain-containing protein	35.1	35	35	PM
NLGSDS(ph)FNSVEMSR	13		AT5G03700	0.495171	0.627243	-0.230111	not assigned.no ontology	PAN domain-containing protein	35.1	35	35	PM
VSSDYS(ph)SDKEEPDADGGGQSMLGLQSYWDAAYSDELTNFR	6		AT1G66680	0.495928	0.535593	-1.15577	not assigned.no ontology	AR401	35.1	35	35	C
QDHSDDADGGDEQSQPSS(ph)PSVK	17		AT4G11790	0.499764	0.998666	1.4496	not assigned.no ontology	Ran-binding protein 1 domain-containing protein / RanBP1 domain-containing protein	35.1	35	35	C
DLSVGGPSHS(ph)LDAENEREVNR	12		AT1G17210	0.501382	-0.0249969	1.34963	not assigned.no ontology	zinc ion binding	35.1	35	35	N
SGEHAEGEANDSQSGEKKEDT(ph)DGEDEIR	37		AT5G45510	0.501727	2.64769	0.185074	not assigned.no ontology	leucine-rich repeat family protein	35.1	35	35	EX,PM
EVSTLS(ph)DPGS(ph)PRR	35		AT4G05150	0.508442	2.17914	0.836386	not assigned.no ontology	octicosapeptide/Phox/Bem1p (PB1) domain-containing protein	35.1	35	35	N
VHDMVVADADQDDGT(ph)DDDNDLGEK	20		AT1G14170	0.510516	0.890041	-0.471646	not assigned.no ontology	KH domain-containing protein	35.1	35	35	N
SLS(ph)VTTAS(ph)LHGK	1		AT5G63490	0.510755	-1.30913	-0.725211	not assigned.no ontology	CBS domain-containing protein / octicosapeptide/Phox/Bemp1 (PB1) domain-containing protein	35.1	35	35	M
HATIQPFDVLPS(ph)PTFSAAR	6		AT3G12140	0.511371	0.417851	-0.101441	not assigned.no ontology	emsy N terminus domain-containing protein / ENT domain-containing protein	35.1	35	35	N
IST(ph)PELPPPVFIKPES(ph)PEPVS(ph)TPK	14		AT4G05150	0.513462	1.57177	-1.19129	not assigned.no ontology	octicosapeptide/Phox/Bem1p (PB1) domain-containing protein	35.1	35	35	N
S(ph)SISLSGER	33		AT5G50640	0.513534	0.609378	0.572211	not assigned.no ontology	CBS domain-containing protein / octicosapeptide/Phox/Bemp1 (PB1) domain-containing protein	35.1	35	35	P
QNS(ph)GPIPILPTTGLITSGPITS(ph)GPLNSSGAPR	4		AT1G78880	0.515941	-0.316364	0.130994	not assigned.no ontology	balbiani ring 1-related / BR1-related	35.1	35	35	PM
IST(ph)PELPPPVFIKPES(ph)PEPVSTPK	14		AT4G05150	0.516937	1.69015	-0.445174	not assigned.no ontology	octicosapeptide/Phox/Bem1p (PB1) domain-containing protein	35.1	35	35	N
AAPS(ph)TPTGTSSGYSASSGFR	8		AT3G53390	0.522559	1.35943	0.797876	not assigned.no ontology	transducin family protein / WD-40 repeat family protein	35.1	35	35	C,V
AASQM(ox)AGS(ph)PSVLK	2		AT3G54760	0.524146	-0.539759	0.519819	not assigned.no ontology	dentin sialophosphoprotein-related	35.1	35	35	N
KADVLSEDS(ph)PGEGRK	15		AT3G54760	0.524461	1.27136	-0.0711964	not assigned.no ontology	dentin sialophosphoprotein-related	35.1	35	35	N
S(ph)FGNLGEIGSVK	15		AT5G24890	0.53817	0.913401	0.422046	not assigned.no ontology	unknown protein	35.1	35	35	N
SDPFS(ph)EGNEQVMAFPGAR	14		AT1G17210	0.539558	0.0919105	1.00075	not assigned.no ontology	zinc ion binding	35.1	35	35	N
QDHSDDADGGDEQSQPS(ph)SPSVKK	2		AT4G11790	0.543343	-0.657592	-1.10375	not assigned.no ontology	Ran-binding protein 1 domain-containing protein / RanBP1 domain-containing protein	35.1	35	35	C
GGS(ph)FLAGNLSFNR	11		AT3G05090	0.544737	-1.15853	-2.12272	not assigned.no ontology	transducin family protein / WD-40 repeat family protein	35.1	35	35	N
VVPTNQDS(ph)DTEPK	19		AT3G05900	0.54568	0.294888	-1.49567	not assigned.no ontology	neurofilament protein-related	35.1	35	35	N
S(ph)PEFMER	2		AT2G20960	0.550897	1.28243	1.26211	not assigned.no ontology	pEARLI4	35.1	35	35	N
NSEDNELQS(ph)PR	11		AT2G20320	0.562766	0.523001	-0.688084	not assigned.no ontology	FUNCTIONS IN: molecular_function unknown;Bacteria - 2;BEST Arabidopsis thaliana protein match is: DENN (AEX-3) domain-containing protein (TAIR:AT5G35560.1);CONTAINS InterPro DOMAIN/s: uDENN (InterPro:IPR005113), dDENN (InterPro:IPR005112), DENN (InterPro:IPR001194);EXPRESSED DURING: 8 growth stages;EXPRESSED IN: 15 plant structures;Fungi - 41;Has 454 Blast hits to 447 proteins in 77 species: Arch…	35.1	35	35	N
DFMPS(ph)DTDFSTK	13		AT3G63460	0.563703	0.239623	-0.698969	not assigned.no ontology	WD-40 repeat family protein	35.1	35	35	C
DVPSPYGS(ph)TSSAPVMR	7		AT4G05150	0.565469	0.303278	-0.938969	not assigned.no ontology	octicosapeptide/Phox/Bem1p (PB1) domain-containing protein	35.1	35	35	N
AFKDDDFEQVS(ph)LGDQEK	11		AT2G45540	0.565605	0.245561	-0.112826	not assigned.no ontology	WD-40 repeat family protein / beige-related	35.1	35	35	C
IEMTS(ph)PVVTK	7		AT2G37970	0.572588	0.361746	-0.437074	not assigned.no ontology	binding	35.1	35	35	PM
VVYIPANPPSPVPEGS(ph)EEGNSPM(ox)ASLNDIASQSASLFDDVSR	6		AT4G00170	0.579657	-0.469059	1.79284	not assigned.no ontology	vesicle-associated membrane family protein / VAMP family protein	35.1	35	35	C,ER
EES(ph)DGETAMDVSEGHKDEK	11		AT1G44910	0.580184	0.876068	0.924274	not assigned.no ontology	protein binding	35.1	35	35	N
HVVEEPS(ph)KDEKTSESGSALSPEK	2		AT3G05900	0.582132	1.03391	0.283756	not assigned.no ontology	neurofilament protein-related	35.1	35	35	N
LFLFPSSPISGGFGS(ph)EGSTK	17		AT5G09620	0.583808	-0.339967	0.0705362	not assigned.no ontology	octicosapeptide/Phox/Bem1p (PB1) domain-containing protein	35.1	35	35	N
GRVTT(ph)PSEEDSNNGLPVQQPGT(ph)PNQR	10		AT1G52200	0.584404	0.461211	1.66084	not assigned.no ontology	unknown protein	35.1	35	35	PM
LPS(ph)FTAK	36		AT3G11330	0.589251	1.02264	1.55453	not assigned.no ontology	leucine-rich repeat family protein	35.1	35	35	C,PM
KM(ox)TEAGPIDLIDDDNS(ph)DEEGGIDK	2		AT1G15440	0.589621	0.714691	1.01489	not assigned.no ontology	transducin family protein / WD-40 repeat family protein	35.1	35	35	N
M(ox)SGNLASAGSNS(ph)M(ox)KK	11		AT1G78880	0.593562	1.02567	2.23973	not assigned.no ontology	balbiani ring 1-related / BR1-related	35.1	35	35	PM
VAVNMAAPQVSDS(ph)V	13		AT5G09620	0.596073	1.13851	1.4157	not assigned.no ontology	octicosapeptide/Phox/Bem1p (PB1) domain-containing protein	35.1	35	35	N
S(ph)DSPPPPLGFNNPLLPLANTYDDDDEEEENEQK	10		AT4G22285	0.596485	-0.261714	-1.23154	not assigned.no ontology	ubiquitin thiolesterase/ zinc ion binding	35.1	35	35	N
SGAQS(ph)GPVPNATGR	23		AT1G78880	0.6003	0.119006	0.775444	not assigned.no ontology	balbiani ring 1-related / BR1-related	35.1	35	35	PM
LVT(ph)SKSELDLDHPNIEDYLPSGSSINEPR	2		AT5G60620	0.600684	1.8243	0.168934	not assigned.no ontology	phospholipid/glycerol acyltransferase family protein	35.1	35	35	ER
YDS(ph)DSSLVR	2		AT2G34260	0.602306	-0.448164	-0.251121	not assigned.no ontology	transducin family protein / WD-40 repeat family protein	35.1	35	35	C
FSYNSYPDSTDS(ph)S(ph)PRSR	6		AT5G64430	0.603096	-0.255557	-0.559419	not assigned.no ontology	octicosapeptide/Phox/Bem1p (PB1) domain-containing protein	35.1	35	35	N
DQAVDGLS(ph)SDLNGIR	21		AT3G63460	0.609389	0.077633	0.380549	not assigned.no ontology	WD-40 repeat family protein	35.1	35	35	C
(ac)MFLS(ph)PGHS(ph)PR	18		AT3G07790	0.61583	-0.0952645	-0.563724	not assigned.no ontology	DGCR14-related	35.1	35	35	N
EVS(ph)TLSDPGSPR	7		AT4G05150	0.618741	-0.107179	-0.186124	not assigned.no ontology	octicosapeptide/Phox/Bem1p (PB1) domain-containing protein	35.1	35	35	N
LKTESS(ph)SADNIQEDDGSSLR	12		AT5G04420	0.621965	0.272441	2.36357	not assigned.no ontology	kelch repeat-containing protein	35.1	35	35	C
STDSTEKS(ph)PSKESVVTVDAGVPDESAVEK	6		AT2G22400	0.62712	1.35655	0.470791	not assigned.no ontology	NOL1/NOP2/sun family protein	35.1	35	35	N
T(ph)RSVKDVVDDAK	9		AT1G67230	0.632672	-0.587849	-1.56123	not assigned.no ontology	LINC1	35.1	35	35	N
FDDEYDS(ph)DEITEDVPR	9		AT4G25070	0.638825	0.055848	0.392109	not assigned.no ontology	unknown protein	35.1	35	35	N
GYETKST(ph)LDTER	2		AT4G15610	0.640776	-0.372684	1.9736	not assigned.no ontology	integral membrane family protein	35.1	35	35	V,PM
VVPT(ph)NQDSDTEPKKETEGDVPSPADVIEK	1		AT3G05900	0.646964	-0.878524	-2.15873	not assigned.no ontology	neurofilament protein-related	35.1	35	35	N
NNS(ph)LLSGIIDGGR	30		AT1G24300	0.649992	0.739016	0.385044	not assigned.no ontology	Bacteria - 738;BEST Arabidopsis thaliana protein match is: GYF domain-containing protein (TAIR:AT1G27430.1);CONTAINS InterPro DOMAIN/s: GYF (InterPro:IPR003169);EXPRESSED IN: cultured cell;Fungi - 1952;Has 21766 Blast hits to 10819 proteins in 514 species: Archae - 0;LOCATED IN: chloroplast;Metazoa - 8216;Other Eukaryotes - 9701 (source: NCBI BLink).	35.1	35	35	C
ISGNHGS(ph)PTASVAQSPR	1		AT4G35890	0.659776	-0.18365	0.850781	not assigned.no ontology	La domain-containing protein	35.1	35	35	N
EVEVTNVNS(ph)DGDQSDINSK	11		AT1G67230	0.662909	-0.0621095	-1.05887	not assigned.no ontology	LINC1	35.1	35	35	N
SQIVQS(ph)PDKLQGALEEK	7		AT1G61000	0.673433	0.988505	0.636749	not assigned.no ontology	Bacteria - 3998;BEST Arabidopsis thaliana protein match is: myosin heavy chain-related (TAIR:AT1G64330.1);CONTAINS InterPro DOMAIN/s: Kinetochore protein Nuf2 (InterPro:IPR005549);EXPRESSED IN: cultured cell;FUNCTIONS IN: molecular_function unknown;Fungi - 2893;Has 41010 Blast hits to 23184 proteins in 1264 species: Archae - 616;INVOLVED IN: mitosis;LOCATED IN: plasma membrane;Metazoa - 20566;Oth…	35.1	35	35	C,N
SVS(ph)FNHLPDVGYTELK	27		AT1G08800	0.674625	1.06809	-0.320174	not assigned.no ontology	unknown protein	35.1	35	35	EX
ALLTQIS(ph)ASR	2		AT1G08800	0.679574	-0.481552	-0.244091	not assigned.no ontology	unknown protein	35.1	35	35	EX
HVVDEPANEEKPSESSAALS(ph)PEK	27		AT3G05900	0.681623	0.826086	0.270434	not assigned.no ontology	neurofilament protein-related	35.1	35	35	N
DNEESASGS(ph)PERDDITLSK	14		AT2G20320	0.682206	1.17042	-0.200611	not assigned.no ontology	FUNCTIONS IN: molecular_function unknown;Bacteria - 2;BEST Arabidopsis thaliana protein match is: DENN (AEX-3) domain-containing protein (TAIR:AT5G35560.1);CONTAINS InterPro DOMAIN/s: uDENN (InterPro:IPR005113), dDENN (InterPro:IPR005112), DENN (InterPro:IPR001194);EXPRESSED DURING: 8 growth stages;EXPRESSED IN: 15 plant structures;Fungi - 41;Has 454 Blast hits to 447 proteins in 77 species: Arch…	35.1	35	35	N
SLS(ph)VTTASLHGK	42		AT5G63490	0.686666	1.08006	0.883384	not assigned.no ontology	CBS domain-containing protein / octicosapeptide/Phox/Bemp1 (PB1) domain-containing protein	35.1	35	35	M
ISGNHGS(ph)PTASVAQS(ph)PR	2		AT4G35890	0.690681	0.4232	0.348274	not assigned.no ontology	La domain-containing protein	35.1	35	35	N
QNS(ph)GSIPILPATGLITSGPITS(ph)GPLNSSGAPR	4		AT1G16860	0.692988	-0.772005	-0.544799	not assigned.no ontology	merozoite surface protein-related	35.1	35	35	PM
(ac)M(ox)EKTES(ph)VSGK	12		AT3G44190	0.693582	-0.78117	-0.804964	not assigned.no ontology	pyridine nucleotide-disulphide oxidoreductase family protein	35.1	35	35	C
GGPAVTPAGS(ph)FGR	11		AT3G63000	0.699694	0.882243	0.675196	not assigned.no ontology	NPL41	35.1	35	35	C
AIAIASGSGET(ph)EEEDDLEDLKK	14		AT1G05350	0.700927	0.964436	-0.0216336	not assigned.no ontology	thiF family protein	35.1	35	35	C
AES(ph)APIPNAKPEGPDDHHIPK	9		AT5G45500	0.703693	1.17543	1.68243	not assigned.no ontology	unknown protein	35.1	35	35	C,PM
TESS(ph)SADNIQEDDGSSLR	13		AT5G04420	0.704773	0.163493	0.484444	not assigned.no ontology	kelch repeat-containing protein	35.1	35	35	C
SIS(ph)ELTLDK	2		AT5G52882	0.714793	0.120776	1.0125	not assigned.no ontology	ATP binding / nucleoside-triphosphatase/ nucleotide binding	35.1	35	35	PM
LGDSQDRVS(ph)QSVVR	14		AT1G17210	0.71761	-0.316829	0.825846	not assigned.no ontology	zinc ion binding	35.1	35	35	N
SKS(ph)FGNLGEIGSVK	9		AT5G24890	0.719388	1.63164	0.741676	not assigned.no ontology	unknown protein	35.1	35	35	N
DYS(ph)ADEVDGWEFDELEK	8		AT5G13560	0.719456	0.0178356	-0.473001	not assigned.no ontology	unknown protein	35.1	35	35	N
GFYLHPS(ph)PAT(ph)TPMDPEPR	11		AT1G28280	0.721687	-0.0960969	-1.14819	not assigned.no ontology	VQ motif-containing protein	35.1	35	35	N
SGSSNQS(ph)PNELAAEEK	11		AT1G28280	0.730699	0.510375	-0.240196	not assigned.no ontology	VQ motif-containing protein	35.1	35	35	N
NEESVLLFPELILS(ph)PQERPPSR	5		AT2G20960	0.733608	0.531905	0.698061	not assigned.no ontology	pEARLI4	35.1	35	35	N
IVDS(ph)LKAES(ph)VES(ph)GEK	15		AT1G17210	0.73414	0.70654	-0.522644	not assigned.no ontology	zinc ion binding	35.1	35	35	N
EVNRS(ph)DPFS(ph)EGNEQVMAFPGAR	13		AT1G17210	0.735167	0.910398	-0.0446938	not assigned.no ontology	zinc ion binding	35.1	35	35	N
WPAEVQS(ph)PK	8		AT3G05090	0.735283	0.115238	-0.279514	not assigned.no ontology	transducin family protein / WD-40 repeat family protein	35.1	35	35	N
FHS(ph)PLS(ph)DAGDLPESR	6		AT5G62820	0.735601	0.68575	1.14491	not assigned.no ontology	integral membrane protein, putative	35.1	35	35	C
SQS(ph)PELNSKPVTR	2		AT3G05270	0.736325	-0.202644	-0.0897288	not assigned.no ontology	EXPRESSED IN: 22 plant structures;Bacteria - 12418;BEST Arabidopsis thaliana protein match is: myosin heavy chain-related (TAIR:AT1G77580.2);CONTAINS InterPro DOMAIN/s: Protein of unknown function DUF869, plant (InterPro:IPR008587);EXPRESSED DURING: 13 growth stages;Fungi - 7501;Has 97002 Blast hits to 49715 proteins in 2003 species: Archae - 1158;Metazoa - 49297;Other Eukaryotes - 22374 (source:…	35.1	35	35	N
AS(ph)SIS(ph)SLLDSSVNR	2		AT4G05150	0.737015	0.574201	0.204734	not assigned.no ontology	octicosapeptide/Phox/Bem1p (PB1) domain-containing protein	35.1	35	35	N
GEATLDRS(ph)QGQDLGPVTR	20		AT5G04990	0.738156	0.353498	1.66512	not assigned.no ontology	sad1/unc-84 protein-related	35.1	35	35	N,ER
LSS(ph)DLSSSAGMEK	4		AT3G14172	0.742662	0.86022	0.563864	not assigned.no ontology	Bacteria - 189;BEST Arabidopsis thaliana protein match is: COP1-interacting protein-related (TAIR:AT1G72410.1);FUNCTIONS IN: molecular_function unknown;Fungi - 141;Has 2665 Blast hits to 1956 proteins in 215 species: Archae - 2;INVOLVED IN: biological_process unknown;LOCATED IN: cellular_component unknown;Metazoa - 878;Other Eukaryotes - 1318 (source: NCBI BLink).	35.1	35	35	N
AAS(ph)YES(ph)RGPSTR	18		AT1G17210	0.749323	0.736921	-0.722771	not assigned.no ontology	zinc ion binding	35.1	35	35	N
SIGFNPTS(ph)PTRLS(ph)IGR	15		AT1G65320	0.750307	-0.026647	-1.0026	not assigned.no ontology	CBS domain-containing protein	35.1	35	35	C
SLSFSGHS(ph)FQGR	16		AT5G50640	0.752266	-0.328394	0.897744	not assigned.no ontology	CBS domain-containing protein / octicosapeptide/Phox/Bemp1 (PB1) domain-containing protein	35.1	35	35	P
EVSTLSDPGS(ph)PR	23		AT4G05150	0.755156	-1.46095	-1.87071	not assigned.no ontology	octicosapeptide/Phox/Bem1p (PB1) domain-containing protein	35.1	35	35	N
SLS(ph)FSGHS(ph)FQGR	33		AT5G50640	0.762752	1.4984	0.574756	not assigned.no ontology	CBS domain-containing protein / octicosapeptide/Phox/Bemp1 (PB1) domain-containing protein	35.1	35	35	P
VAIASVFGNDS(ph)DED	21		AT5G26610	0.764479	-0.0946145	-0.808596	not assigned.no ontology	D111/G-patch domain-containing protein	35.1	35	35	N
TVGSS(ph)NNISVQSSPSHGYTPTIAK	4		AT3G05090	0.766423	0.327308	0.335851	not assigned.no ontology	transducin family protein / WD-40 repeat family protein	35.1	35	35	N
VGQRDS(ph)PAKEEAPPATK	2		AT5G65687	0.772639	-0.675782	0.559644	not assigned.no ontology	transporter-related	35.1	35	35	PM
VVPTNQDS(ph)DTEPKK	6		AT3G05900	0.779091	1.19325	1.66487	not assigned.no ontology	neurofilament protein-related	35.1	35	35	N
DLSVGGPSHS(ph)LDAENER	17		AT1G17210	0.782802	-0.764124	-0.0154463	not assigned.no ontology	zinc ion binding	35.1	35	35	N
KIS(ph)GPLDYSGSM(ox)K	21		AT1G78880	0.784097	1.33331	0.311339	not assigned.no ontology	balbiani ring 1-related / BR1-related	35.1	35	35	PM
TVGS(ph)SNNISVQS(ph)SPSHGYTPTIAK	17		AT3G05090	0.78491	-0.347982	-0.916971	not assigned.no ontology	transducin family protein / WD-40 repeat family protein	35.1	35	35	N
SVS(ph)AATGTNTTATQR	26		AT5G04990	0.788375	0.168501	1.31946	not assigned.no ontology	sad1/unc-84 protein-related	35.1	35	35	N,ER
IS(ph)TPELPPPVFIKPES(ph)PEPVSTPK	19		AT4G05150	0.78872	0.708388	-0.230391	not assigned.no ontology	octicosapeptide/Phox/Bem1p (PB1) domain-containing protein	35.1	35	35	N
TSAGNSDPRT(ph)SNDLEMVR	8		AT2G45540	0.797273	0.715623	0.824986	not assigned.no ontology	WD-40 repeat family protein / beige-related	35.1	35	35	C
EATNLIPS(ph)PR	5		AT1G28280	0.80028	-0.094457	-0.358854	not assigned.no ontology	VQ motif-containing protein	35.1	35	35	N
DFMPSDTDFS(ph)TK	7		AT3G63460	0.800901	0.166431	0.00710371	not assigned.no ontology	WD-40 repeat family protein	35.1	35	35	C
MS(ph)GNLASAGSNS(ph)MKK	13		AT1G78880	0.815034	1.01631	0.733551	not assigned.no ontology	balbiani ring 1-related / BR1-related	35.1	35	35	PM
NVEPS(ph)SSPEVR	2		AT1G15940	0.822482	0.0904805	0.321784	not assigned.no ontology	binding	35.1	35	35	N
QQFESIARPTLEIEIPS(ph)PR	14		AT5G13560	0.82699	0.870101	-0.389889	not assigned.no ontology	unknown protein	35.1	35	35	N
VAPIPPS(ph)PVKVPQPVPEPVVLEPPQMFVDQR	8		AT5G09620	0.83014	0.421618	-0.492979	not assigned.no ontology	octicosapeptide/Phox/Bem1p (PB1) domain-containing protein	35.1	35	35	N
(ac)MQSVREDEDS(ph)SSPIHHDSK	2		AT2G11000	0.831014	0.649298	-0.463451	not assigned.no ontology	ATMAK10, MAK10	35.1	35	35	N
ISGNHGSPTASVAQS(ph)PR	23		AT4G35890	0.833743	0.806526	1.14889	not assigned.no ontology	La domain-containing protein	35.1	35	35	N
LGDS(ph)QDRVSQSVVR	10		AT1G17210	0.835818	-0.351134	0.399166	not assigned.no ontology	zinc ion binding	35.1	35	35	N
RPQT(ph)PETRPR	2		AT2G20960	0.837363	0.479195	-0.241474	not assigned.no ontology	pEARLI4	35.1	35	35	N
NAS(ph)AASDISSISSR	14		AT5G52882	0.845788	0.346016	0.851874	not assigned.no ontology	ATP binding / nucleoside-triphosphatase/ nucleotide binding	35.1	35	35	PM
KDNADMTSDLTGTIESADSAIPNS(ph)PTEDAAPGNIQDLK	19		AT3G54760	0.85979	1.48744	0.239841	not assigned.no ontology	dentin sialophosphoprotein-related	35.1	35	35	N
T(ph)TDGWDDLPAPSGGGGGGGGSAVSSK	11		AT2G01190	0.879937	0.223746	-0.230256	not assigned.no ontology	octicosapeptide/Phox/Bem1p (PB1) domain-containing protein	35.1	35	35	N
S(ph)GPIPGAPSR	11		AT1G16860	0.885242	1.17908	0.911576	not assigned.no ontology	merozoite surface protein-related	35.1	35	35	PM
SIGFNPTS(ph)PTR	13		AT1G65320	0.886385	0.965515	1.07578	not assigned.no ontology	CBS domain-containing protein	35.1	35	35	C
KMTEAGPIDLIDDDNS(ph)DEEGGIDK	7		AT1G15440	0.888427	-0.0489669	-0.869164	not assigned.no ontology	transducin family protein / WD-40 repeat family protein	35.1	35	35	N
GDEDDDVS(ph)PRPFGTQPK	12		AT2G20960	0.889765	0.730976	0.987384	not assigned.no ontology	pEARLI4	35.1	35	35	N
(ac)MEKTES(ph)VSGK	12		AT3G44190	0.897381	0.307361	0.227609	not assigned.no ontology	pyridine nucleotide-disulphide oxidoreductase family protein	35.1	35	35	C
QNS(ph)GSIPILPATGLITSGPITSGPLNSSGAPR	18		AT1G16860	0.898023	0.185168	0.431899	not assigned.no ontology	merozoite surface protein-related	35.1	35	35	PM
T(ph)PIHESAATER	14		AT2G20960	0.907804	1.08429	1.00489	not assigned.no ontology	pEARLI4	35.1	35	35	N
KETEEDVS(ph)SPADIIEK	2		AT3G05900	0.908928	-0.126949	-0.467724	not assigned.no ontology	neurofilament protein-related	35.1	35	35	N
LGLNS(ph)PVT(ph)PLR	16		AT5G53830	0.921182	-0.422162	0.0219512	not assigned.no ontology	VQ motif-containing protein	35.1	35	35	N
LQTFS(ph)SFQKPLEPPNNNAPPRPR	2		AT2G45540	0.921677	0.327728	0.701164	not assigned.no ontology	WD-40 repeat family protein / beige-related	35.1	35	35	C
SEETLKETDTES(ph)VEK	2		AT3G05900	0.923038	-0.600219	0.362966	not assigned.no ontology	neurofilament protein-related	35.1	35	35	N
ADVLSEDS(ph)PGEGRK	12		AT3G54760	0.926343	-0.144469	0.772859	not assigned.no ontology	dentin sialophosphoprotein-related	35.1	35	35	N
NFT(ph)PLDEFDGKT(ph)PR	14		AT3G07790	0.929681	-0.0303944	0.497001	not assigned.no ontology	DGCR14-related	35.1	35	35	N
FS(ph)SILEER	17		AT3G42660	0.933538	1.02574	0.185739	not assigned.no ontology	nucleotide binding	35.1	35	35	M
DGEATT(ph)PPKTDIESQILAAMQSR	11		AT4G08310	0.962177	-0.045902	-0.702001	not assigned.no ontology	unknown protein	35.1	35	35	N
(ac)ASDSHTPTVTTPEKPLENKVS(ph)EEAK	14		AT3G05900	0.964722	0.868948	-0.0455389	not assigned.no ontology	neurofilament protein-related	35.1	35	35	N
YQSTYEGYGS(ph)PIREEPPPPYSYSEPQSR	9		AT2G07360	0.968575	0.538538	0.866424	not assigned.no ontology	SH3 domain-containing protein	35.1	35	35	PM
ASS(ph)ISS(ph)LLDSSVNR	7		AT4G05150	0.972646	0.305148	-0.383301	not assigned.no ontology	octicosapeptide/Phox/Bem1p (PB1) domain-containing protein	35.1	35	35	N
ADS(ph)VEGTVVDR	8		AT1G17210	0.975653	0.287186	0.0199512	not assigned.no ontology	zinc ion binding	35.1	35	35	N
HGEPLKKSS(ph)GPQSGGVTR	2		AT1G16860	0.976958	-0.108487	0.0164812	not assigned.no ontology	merozoite surface protein-related	35.1	35	35	PM
LGAASDS(ph)DDNEDKA	10		AT1G34020	0.978592	0.815278	0.914819	not assigned.no ontology	transporter-related	35.1	35	35	PM
S(ph)KSLEPLEAEQAVSEK	8		AT2G27285	0.984847	0.393788	-0.0845788	not assigned.no ontology	unknown protein	35.1	35	35	N
LSLDRS(ph)SPNSK	10		AT5G16730	0.987839	0.137755	-0.251721	not assigned.no ontology	Bacteria - 41887;BEST Arabidopsis thaliana protein match is: unknown protein (TAIR:AT3G02930.1);CONTAINS InterPro DOMAIN/s: Spectrin/alpha-actinin (InterPro:IPR018159);EXPRESSED DURING: 13 growth stages;EXPRESSED IN: 23 plant structures;Fungi - 18239;Has 241703 Blast hits to 112530 proteins in 2711 species: Archae - 2642;LOCATED IN: chloroplast;Metazoa - 104467;Other Eukaryotes - 64309 (source: N…	35.1	35	35	N
LFLFPSSPISGGFGSEGST(ph)K	1		AT5G09620	0.989769	0.0952506	-0.215576	not assigned.no ontology	octicosapeptide/Phox/Bem1p (PB1) domain-containing protein	35.1	35	35	N
NETS(ph)SSEMNLTPDQLK	2		AT4G17330	0.142061	0.222071	1.04062	not assigned.no ontology.agenet domain-containing protein	RNA binding	35.1.2	35	35	N
DDS(ph)PTAVEEASVEEK	2		AT4G17330	0.556522	-0.226427	-0.0498937	not assigned.no ontology.agenet domain-containing protein	RNA binding	35.1.2	35	35	N
TDDGQEQVLVKDDS(ph)PTAVEEASVEEK	9		AT4G17330	0.595861	-0.570072	0.498716	not assigned.no ontology.agenet domain-containing protein	RNA binding	35.1.2	35	35	N
KPEDQNISGFMSAGS(ph)PVLNR	13		AT4G17330	0.858135	1.40421	0.499546	not assigned.no ontology.agenet domain-containing protein	RNA binding	35.1.2	35	35	N
QIHGGGDS(ph)PPR	22		AT4G14465	0.150347	1.8064	0.875669	not assigned.no ontology.AT hook motif-containing protein	DNA-binding protein-related	35.1.7	35	35	N
STTGHET(ph)PEEGSSR	12		AT2G10950	0.0672785	2.43908	0.641226	not assigned.no ontology.BSD domain-containing protein	BSD domain-containing protein	35.1.8	35	35	N
TNSIENSGSDQPS(ph)SPSVLQTQSPR	7		AT3G49800	0.179042	-1.76123	-1.44698	not assigned.no ontology.BSD domain-containing protein	BSD domain-containing protein	35.1.8	35	35	N
SVFTEDLDPPETES(ph)ES(ph)DSPK	5		AT1G03350	0.189199	0.911268	-0.183401	not assigned.no ontology.BSD domain-containing protein	BSD domain-containing protein	35.1.8	35	35	N
TNSIENSGSDQPSS(ph)PSVLQTQS(ph)PR	10		AT3G49800	0.21896	0.256366	1.25592	not assigned.no ontology.BSD domain-containing protein	BSD domain-containing protein	35.1.8	35	35	N
SGGS(ph)PNRAELRK	23		AT1G03350	0.275606	-1.86823	-2.01102	not assigned.no ontology.BSD domain-containing protein	BSD domain-containing protein	35.1.8	35	35	N
IGNS(ph)DVEDEKQSSK	17		AT1G26300	0.324178	2.64378	0.435571	not assigned.no ontology.BSD domain-containing protein	BSD domain-containing protein	35.1.8	35	35	N
IGNS(ph)DVEEEKESNAAKN	14		AT1G69030	0.368243	1.79685	0.217814	not assigned.no ontology.BSD domain-containing protein	Bacteria - 4;BEST Arabidopsis thaliana protein match is: BSD domain-containing protein (TAIR:AT1G26300.1);CONTAINS InterPro DOMAIN/s: BSD (InterPro:IPR005607);EXPRESSED DURING: 15 growth stages;EXPRESSED IN: 24 plant structures;Fungi - 10;Has 173 Blast hits to 173 proteins in 34 species: Archae - 4;INVOLVED IN: biological_process unknown;Metazoa - 52;Other Eukaryotes - 11 (source: NCBI BLink).	35.1.8	35	35	N
RDS(ph)FSSKPYSR	16		AT1G03350	0.372709	1.96215	-0.678624	not assigned.no ontology.BSD domain-containing protein	BSD domain-containing protein	35.1.8	35	35	N
EAILAAGNES(ph)DS(ph)SDNNSSQSFGR	11		AT1G03350	0.381135	-2.02283	1.20571	not assigned.no ontology.BSD domain-containing protein	BSD domain-containing protein	35.1.8	35	35	N
TNSIENSGSDQPSSPSVLQTQS(ph)PR	14		AT3G49800	0.408666	0.00179556	-1.37988	not assigned.no ontology.BSD domain-containing protein	BSD domain-containing protein	35.1.8	35	35	N
IGNS(ph)DVEDEK	17		AT1G26300	0.446221	0.177416	-1.36573	not assigned.no ontology.BSD domain-containing protein	BSD domain-containing protein	35.1.8	35	35	N
S(ph)SDLAEGDEDLIAGIR	14		AT3G49800	0.655498	0.699293	0.204991	not assigned.no ontology.BSD domain-containing protein	BSD domain-containing protein	35.1.8	35	35	N
IGNS(ph)DVEEEKESNAAK	12		AT1G69030	0.658564	-0.121869	-1.10464	not assigned.no ontology.BSD domain-containing protein	Bacteria - 4;BEST Arabidopsis thaliana protein match is: BSD domain-containing protein (TAIR:AT1G26300.1);CONTAINS InterPro DOMAIN/s: BSD (InterPro:IPR005607);EXPRESSED DURING: 15 growth stages;EXPRESSED IN: 24 plant structures;Fungi - 10;Has 173 Blast hits to 173 proteins in 34 species: Archae - 4;INVOLVED IN: biological_process unknown;Metazoa - 52;Other Eukaryotes - 11 (source: NCBI BLink).	35.1.8	35	35	N
SDEAAPSQDSAKPDVAASSSTQQPSEEDLGWDEIEDMSS(ph)IDGK	7		AT1G03350	0.81452	-0.460072	0.471596	not assigned.no ontology.BSD domain-containing protein	BSD domain-containing protein	35.1.8	35	35	N
KEEFLIGSIEEESQSQS(ph)PR	24		AT1G53590	0.188256	0.815443	1.5616	not assigned.no ontology.C2 domain-containing protein	NTMC2TYPE6.1, NTMC2T6.1	35.1.19	35	35	V,ER
SVS(ph)GSIPETK	2		AT5G17980	0.232843	-1.12014	0.428851	not assigned.no ontology.C2 domain-containing protein	C2 domain-containing protein	35.1.19	35	35	C
EEFLIGSIEEESQSQS(ph)PR	8		AT1G53590	0.314005	0.31585	1.35277	not assigned.no ontology.C2 domain-containing protein	NTMC2TYPE6.1, NTMC2T6.1	35.1.19	35	35	V,ER
QASSESLPFSLNKGS(ph)FKR	2		AT1G48090	0.461396	-0.482804	-0.334486	not assigned.no ontology.C2 domain-containing protein	phosphoinositide binding	35.1.19	35	35	C
DVGLNFIVDDNLS(ph)GPLSGK	7		AT1G53590	0.575269	0.8566	0.329514	not assigned.no ontology.C2 domain-containing protein	NTMC2TYPE6.1, NTMC2T6.1	35.1.19	35	35	V,ER
VLKNDTTDEENAS(ph)SR	11		AT1G05500	0.5878	-0.381562	1.76629	not assigned.no ontology.C2 domain-containing protein	SYTE, ATSYTE, NTMC2TYPE2.1, NTMC2T2.1	35.1.19	35	35	PM
RLDS(ph)QIQR	9		AT1G53590	0.637019	-0.060302	1.44771	not assigned.no ontology.C2 domain-containing protein	NTMC2TYPE6.1, NTMC2T6.1	35.1.19	35	35	V,ER
GGLQGSNS(ph)PIQS(ph)PR	12		AT2G27660	0.181139	0.462458	-0.345999	not assigned.no ontology.DC1 domain containing protein	DC1 domain-containing protein	35.1.26	35	35	P
GGLQGSNS(ph)PIQSPR	7		AT2G27660	0.994962	-0.083742	-0.0419413	not assigned.no ontology.DC1 domain containing protein	DC1 domain-containing protein	35.1.26	35	35	P
KFS(ph)EQNIGAPPSYEEAVSDS(ph)RSPVYSER	12		AT2G43160	0.062221	2.53469	-0.757761	not assigned.no ontology.epsin N-terminal homology (ENTH) domain-containing protein	epsin N-terminal homology (ENTH) domain-containing protein	35.1.21	35	35	C,N
S(ph)YGDMTEM(ox)GGGGGGGGRDEK	10		AT2G25430	0.0691787	-0.284094	2.52634	not assigned.no ontology.epsin N-terminal homology (ENTH) domain-containing protein	epsin N-terminal homology (ENTH) domain-containing protein	35.1.21	35	35	PM
SGVSVNS(ph)GGNSSHHSNNDDR	10		AT2G25430	0.0756325	0.520355	2.03704	not assigned.no ontology.epsin N-terminal homology (ENTH) domain-containing protein	epsin N-terminal homology (ENTH) domain-containing protein	35.1.21	35	35	PM
SRS(ph)YGDMTEMGGGGGGGGRDEK	20		AT2G25430	0.173596	2.14075	0.503889	not assigned.no ontology.epsin N-terminal homology (ENTH) domain-containing protein	epsin N-terminal homology (ENTH) domain-containing protein	35.1.21	35	35	PM
SRSY(ph)GDM(ox)TEM(ox)GGGGGGGGRDEK	2		AT2G25430	0.182986	-0.949965	0.903451	not assigned.no ontology.epsin N-terminal homology (ENTH) domain-containing protein	epsin N-terminal homology (ENTH) domain-containing protein	35.1.21	35	35	PM
SRS(ph)VDNYGSR	21		AT2G43160	0.253145	-0.487439	-0.170589	not assigned.no ontology.epsin N-terminal homology (ENTH) domain-containing protein	epsin N-terminal homology (ENTH) domain-containing protein	35.1.21	35	35	C,N
S(ph)RSFGDVNEIGAR	34		AT4G32285	0.289399	1.78002	2.28532	not assigned.no ontology.epsin N-terminal homology (ENTH) domain-containing protein	epsin N-terminal homology (ENTH) domain-containing protein / clathrin assembly protein-related	35.1.21	35	35	C
VVEEKPAS(ph)PEPVK	21		AT5G35200	0.31139	-0.505144	-0.0747762	not assigned.no ontology.epsin N-terminal homology (ENTH) domain-containing protein	epsin N-terminal homology (ENTH) domain-containing protein	35.1.21	35	35	C
YGSTDHDNLSSGKKS(ph)PDSAK	20		AT5G11710	0.331034	3.57695	0.644731	not assigned.no ontology.epsin N-terminal homology (ENTH) domain-containing protein	epsin N-terminal homology (ENTH) domain-containing protein / clathrin assembly protein-related	35.1.21	35	35	V,G
FSEQNIGAPPSYEEAVSDS(ph)RSPVYSER	8		AT2G43160	0.342623	1.01973	2.16708	not assigned.no ontology.epsin N-terminal homology (ENTH) domain-containing protein	epsin N-terminal homology (ENTH) domain-containing protein	35.1.21	35	35	C,N
YGS(ph)TDHDNLSSGK	14		AT5G11710	0.378783	-0.855317	-0.398909	not assigned.no ontology.epsin N-terminal homology (ENTH) domain-containing protein	epsin N-terminal homology (ENTH) domain-containing protein / clathrin assembly protein-related	35.1.21	35	35	V,G
SRS(ph)YGDM(ox)TEM(ox)GGGGGGGGRDEK	2		AT2G25430	0.51382	1.41676	2.19956	not assigned.no ontology.epsin N-terminal homology (ENTH) domain-containing protein	epsin N-terminal homology (ENTH) domain-containing protein	35.1.21	35	35	PM
S(ph)FGDVNEIGAREEK	15		AT4G32285	0.544416	1.49903	-0.411676	not assigned.no ontology.epsin N-terminal homology (ENTH) domain-containing protein	epsin N-terminal homology (ENTH) domain-containing protein / clathrin assembly protein-related	35.1.21	35	35	C
S(ph)RSVDNYGSR	13		AT2G43160	0.631954	0.783576	-0.420941	not assigned.no ontology.epsin N-terminal homology (ENTH) domain-containing protein	epsin N-terminal homology (ENTH) domain-containing protein	35.1.21	35	35	C,N
S(ph)YGDMTEMGGGGGGGGRDEK	23		AT2G25430	0.779625	0.298818	-0.723706	not assigned.no ontology.epsin N-terminal homology (ENTH) domain-containing protein	epsin N-terminal homology (ENTH) domain-containing protein	35.1.21	35	35	PM
EYGYRDDDRNS(ph)R	11		AT2G43160	0.804681	-0.382172	-0.677191	not assigned.no ontology.epsin N-terminal homology (ENTH) domain-containing protein	epsin N-terminal homology (ENTH) domain-containing protein	35.1.21	35	35	C,N
S(ph)RSYGDMTEMGGGGGGGGRDEK	17		AT2G25430	0.834198	0.942233	0.534491	not assigned.no ontology.epsin N-terminal homology (ENTH) domain-containing protein	epsin N-terminal homology (ENTH) domain-containing protein	35.1.21	35	35	PM
SRS(ph)FGDVNEIGAREEK	14		AT4G32285	0.931814	1.16383	0.892441	not assigned.no ontology.epsin N-terminal homology (ENTH) domain-containing protein	epsin N-terminal homology (ENTH) domain-containing protein / clathrin assembly protein-related	35.1.21	35	35	C
STFISIS(ph)PS(ph)MSPK	6		AT3G25500	0.197865	-0.163107	0.394656	not assigned.no ontology.formin homology 2 domain-containing protein	AFH1, FH1, AHF1, ATFH1	35.1.20	35	35	PM
KVTNSEATTNSTTS(ph)PSRK	1		AT5G67470	0.321573	-0.235644	1.54127	not assigned.no ontology.formin homology 2 domain-containing protein	formin homology 2 domain-containing protein / FH2 domain-containing protein	35.1.20	35	35	PM
STFISIS(ph)PSMS(ph)PK	2		AT3G25500	0.370522	1.00619	0.0101312	not assigned.no ontology.formin homology 2 domain-containing protein	AFH1, FH1, AHF1, ATFH1	35.1.20	35	35	PM
SGS(ph)FGSGLVNR	13		AT4G22740	0.0772553	1.05695	-1.50644	not assigned.no ontology.glycine rich proteins	glycine-rich protein	35.1.40	35	35	N
RGS(ph)FESLSR	2		AT4G38710	0.0901634	-0.551557	1.41123	not assigned.no ontology.glycine rich proteins	glycine-rich protein	35.1.40	35	35	N
GIGSHDSS(ph)PEKEK	7		AT5G28630	0.0915214	-0.738797	-2.43806	not assigned.no ontology.glycine rich proteins	glycine-rich protein	35.1.40	35	35	N
(ac)ATSEAEYES(ph)DPEELNR	26		AT1G15280	0.116088	0.690678	1.74921	not assigned.no ontology.glycine rich proteins	glycine-rich protein	35.1.40	35	35	N
S(ph)TEHSEEDAQEEEPAVEGAK	7		AT4G38710	0.138922	-0.50964	0.534294	not assigned.no ontology.glycine rich proteins	glycine-rich protein	35.1.40	35	35	N
GIGSHDS(ph)S(ph)PEKEKEK	23		AT5G28630	0.152916	1.8595	1.32374	not assigned.no ontology.glycine rich proteins	glycine-rich protein	35.1.40	35	35	N
AVVDS(ph)DLS(ph)DEEVGTVK	40		AT1G15280	0.163209	-0.285542	0.301551	not assigned.no ontology.glycine rich proteins	glycine-rich protein	35.1.40	35	35	N
(ac)ATS(ph)EAEYES(ph)DPEELNR	14		AT1G15280	0.174835	-0.667237	2.29813	not assigned.no ontology.glycine rich proteins	glycine-rich protein	35.1.40	35	35	N
APAAEET(ph)TSVKEDK	2		AT4G02450	0.244252	0.199338	0.585976	not assigned.no ontology.glycine rich proteins	glycine-rich protein	35.1.40	35	35	C
KDGNNS(ph)EDDEFKK	9		AT3G29075	0.38207	1.47816	0.290989	not assigned.no ontology.glycine rich proteins	glycine-rich protein	35.1.40	35	35	N
(ac)AT(ph)SEAEYES(ph)DPEELNR	13		AT1G15280	0.383816	-0.051337	-1.45534	not assigned.no ontology.glycine rich proteins	glycine-rich protein	35.1.40	35	35	N
S(ph)GSFGSGLVNR	3		AT4G22740	0.561621	1.54695	1.57399	not assigned.no ontology.glycine rich proteins	glycine-rich protein	35.1.40	35	35	N
DGNNS(ph)EDDEFKK	25		AT3G29075	0.730404	0.723788	0.0498837	not assigned.no ontology.glycine rich proteins	glycine-rich protein	35.1.40	35	35	N
GIGSHDS(ph)SPEKEKEK	7		AT5G28630	0.83949	-0.612152	-1.51035	not assigned.no ontology.glycine rich proteins	glycine-rich protein	35.1.40	35	35	N
EESGAANGS(ph)PPPSGGSRPR	2		AT4G38710	0.996375	0.015888	-0.124911	not assigned.no ontology.glycine rich proteins	glycine-rich protein	35.1.40	35	35	N
SQVDGSTEQS(ph)PK	15		AT1G04080	0.0690659	3.2687	1.41445	not assigned.no ontology.hydroxyproline rich proteins	binding	35.1.41	35	35	N
LGLTGPGS(ph)PSVQNPTPTR	24		AT5G02850	0.125848	0.311128	1.36209	not assigned.no ontology.hydroxyproline rich proteins	hydroxyproline-rich glycoprotein family protein	35.1.41	35	35	N
SQVDGS(ph)TEQSPKLESASSTEPEELKK	2		AT1G04080	0.141267	3.40191	1.87004	not assigned.no ontology.hydroxyproline rich proteins	binding	35.1.41	35	35	N
(ac)MLQHQIVQS(ph)PAR	12		AT5G02850	0.163459	-0.594902	0.267761	not assigned.no ontology.hydroxyproline rich proteins	hydroxyproline-rich glycoprotein family protein	35.1.41	35	35	N
S(ph)DSPVSAVSEPQLPEQK	2		AT3G13990	0.21907	0.466563	-0.143549	not assigned.no ontology.hydroxyproline rich proteins	unknown protein	35.1.41	35	35	N
SQVDGSTEQS(ph)PKLESASSTEPEELK	3		AT1G04080	0.226005	-1.05323	-1.46275	not assigned.no ontology.hydroxyproline rich proteins	binding	35.1.41	35	35	N
SQVDGST(ph)EQSPKLESASSTEPEELKK	6		AT1G04080	0.229451	-2.35601	-2.07021	not assigned.no ontology.hydroxyproline rich proteins	binding	35.1.41	35	35	N
SDS(ph)PVS(ph)AVS(ph)EPQLPEQK	11		AT3G13990	0.34663	0.740278	-0.206741	not assigned.no ontology.hydroxyproline rich proteins	unknown protein	35.1.41	35	35	N
VPS(ph)PSSLSPLPAFSMVKPMNMTDILDASK	3		AT1G15130	0.372727	1.04954	0.915969	not assigned.no ontology.hydroxyproline rich proteins	hydroxyproline-rich glycoprotein family protein	35.1.41	35	35	N
SQVDGST(ph)EQSPKLESASSTEPEELK	7		AT1G04080	0.394822	-0.381737	1.23268	not assigned.no ontology.hydroxyproline rich proteins	binding	35.1.41	35	35	N
LGLTGPGS(ph)PSVQNPT(ph)PTR	11		AT5G02850	0.659525	0.456761	0.311711	not assigned.no ontology.hydroxyproline rich proteins	hydroxyproline-rich glycoprotein family protein	35.1.41	35	35	N
NGPPNAHRPS(ph)SPTSK	10		AT3G13990	0.758435	-1.30673	1.47229	not assigned.no ontology.hydroxyproline rich proteins	unknown protein	35.1.41	35	35	N
SQVDGSTEQS(ph)PKLESASSTEPEELKK	24		AT1G04080	0.811381	1.06576	0.723746	not assigned.no ontology.hydroxyproline rich proteins	binding	35.1.41	35	35	N
S(ph)DSPVS(ph)AVSEPQLPEQK	2		AT3G13990	0.819261	0.461278	0.436364	not assigned.no ontology.hydroxyproline rich proteins	unknown protein	35.1.41	35	35	N
HELEEGELS(ph)PTASR	2		AT1G10450	0.16205	-0.194177	0.181684	not assigned.no ontology.paired amphipathic helix repeat-containing protein	SNL6	35.1.25	35	35	N
EIDGSGSQNQHPVGS(ph)PR	12		AT5G15030	0.306439	1.35312	0.129726	not assigned.no ontology.paired amphipathic helix repeat-containing protein	paired amphipathic helix repeat-containing protein	35.1.25	35	35	ER
IGDKEIDGSGSQNQHPVGS(ph)PR	19		AT5G15030	0.94197	0.063928	-0.537291	not assigned.no ontology.paired amphipathic helix repeat-containing protein	paired amphipathic helix repeat-containing protein	35.1.25	35	35	ER
SFVVEES(ph)DDDM(ox)DETEEVKPK	36		AT4G22670	0.0791276	1.33693	2.74924	not assigned.no ontology.pentatricopeptide (PPR) repeat-containing protein	binding	35.1.5	35	35	C
VEEEEEEDEIVES(ph)DVELEGDTVEPDNDPPQK	42		AT4G22670	0.299187	-0.326417	-0.0106013	not assigned.no ontology.pentatricopeptide (PPR) repeat-containing protein	binding	35.1.5	35	35	C
S(ph)FVVEES(ph)DDDMDETEEVKPK	14		AT4G22670	0.310014	1.40429	-0.657914	not assigned.no ontology.pentatricopeptide (PPR) repeat-containing protein	binding	35.1.5	35	35	C
SFVVEES(ph)DDDMDETEEVKPK	77		AT4G22670	0.546547	0.748231	-0.341646	not assigned.no ontology.pentatricopeptide (PPR) repeat-containing protein	binding	35.1.5	35	35	C
VVLKPVSHS(ph)PK	14		AT1G62390	0.615886	0.978171	-0.0482888	not assigned.no ontology.pentatricopeptide (PPR) repeat-containing protein	octicosapeptide/Phox/Bem1p (PB1) domain-containing protein / tetratricopeptide repeat (TPR)-containing protein	35.1.5	35	35	N
SGS(ph)APPTVEGLLR	15		AT3G10360	0.132992	1.10833	0.711421	not assigned.no ontology.pumilio/Puf RNA-binding domain-containing protein	RNA binding / binding	35.1.12	35	35	C,N
NGT(ph)PDPQGIAR	15		AT2G29140	0.146224	1.28949	0.538139	not assigned.no ontology.pumilio/Puf RNA-binding domain-containing protein	RNA binding / binding	35.1.12	35	35	C,N
S(ph)GSAPPNMEGSFLAVDNLLSR	20		AT4G25880	0.148579	2.17449	0.977746	not assigned.no ontology.pumilio/Puf RNA-binding domain-containing protein	RNA binding / binding	35.1.12	35	35	C,N
S(ph)FADILQEGLER	9		AT3G10360	0.220169	0.537286	0.834516	not assigned.no ontology.pumilio/Puf RNA-binding domain-containing protein	RNA binding / binding	35.1.12	35	35	C,N
NTFDENVDSNNNLSPSASQGIGAPSPYSYAAVLGSSLS(ph)R	8		AT2G29200	0.246408	1.07763	1.42534	not assigned.no ontology.pumilio/Puf RNA-binding domain-containing protein	RNA binding / binding	35.1.12	35	35	C,N
VMPQYPGS(ph)PLAS(ph)PVMPSS(ph)PVGGMMSHFGR	9		AT3G20250	0.273193	-0.130287	-1.75656	not assigned.no ontology.pumilio/Puf RNA-binding domain-containing protein	RNA binding / binding	35.1.12	35	35	C,N
LS(ph)PGSQSLADFR	9		AT4G25880	0.337369	-0.296922	0.484311	not assigned.no ontology.pumilio/Puf RNA-binding domain-containing protein	RNA binding / binding	35.1.12	35	35	C,N
NGT(ph)PDPQAIAR	16		AT2G29190	0.426424	0.82012	0.318144	not assigned.no ontology.pumilio/Puf RNA-binding domain-containing protein	RNA binding / binding	35.1.12	35	35	C,N
QASHEDNNLSVFGAS(ph)PPSSVASR	7		AT3G20250	0.433081	0.437238	1.33758	not assigned.no ontology.pumilio/Puf RNA-binding domain-containing protein	RNA binding / binding	35.1.12	35	35	C,N
ET(ph)DSLSSDAIASEDPFTTDLASQSFTNAQTER	10		AT3G20250	0.47497	1.33044	1.14401	not assigned.no ontology.pumilio/Puf RNA-binding domain-containing protein	RNA binding / binding	35.1.12	35	35	C,N
SES(ph)APPSMEGSFAALR	32		AT3G20250	0.504297	0.061923	-1.21358	not assigned.no ontology.pumilio/Puf RNA-binding domain-containing protein	RNA binding / binding	35.1.12	35	35	C,N
IPS(ph)PPIYYPTEYQFIDNR	11		AT4G25880	0.608929	0.705558	0.415041	not assigned.no ontology.pumilio/Puf RNA-binding domain-containing protein	RNA binding / binding	35.1.12	35	35	C,N
HFGDNNQS(ph)PTTSWDNMGIR	5		AT3G20250	0.905139	0.312711	0.636284	not assigned.no ontology.pumilio/Puf RNA-binding domain-containing protein	RNA binding / binding	35.1.12	35	35	C,N
(ac)SESVIQGS(ph)NPDRVLSPTSSK	2		AT5G21010	0.322095	0.319185	-0.306156	not assigned.no ontology.speckle-type POZ protein-related	protein binding	35.1.16	35	35	C
(ac)SESVIQGSNPDRVLS(ph)PTSSK	2		AT5G21010	0.382427	-0.722252	0.469099	not assigned.no ontology.speckle-type POZ protein-related	protein binding	35.1.16	35	35	C
VLIES(ph)S(ph)ES(ph)EDEILIKNEPKPASSSSPQPTETK	2		AT4G30480	0.0603815	1.1874	-0.188894	not assigned.no ontology.tetratricopeptide repeat (TPR)	tetratricopeptide repeat (TPR)-containing protein	35.1.27	35	35	N
VLIES(ph)S(ph)ESEDEILIK	9		AT4G30480	0.0776395	-1.59732	-0.782526	not assigned.no ontology.tetratricopeptide repeat (TPR)	tetratricopeptide repeat (TPR)-containing protein	35.1.27	35	35	N
EIS(ph)DEEGEEDGTKNDAVTSQEEPQHSEK	29		AT4G30480	0.145921	1.49801	0.857856	not assigned.no ontology.tetratricopeptide repeat (TPR)	tetratricopeptide repeat (TPR)-containing protein	35.1.27	35	35	N
EIS(ph)DEEGEEDGTK	8		AT4G30480	0.218006	1.20213	0.196874	not assigned.no ontology.tetratricopeptide repeat (TPR)	tetratricopeptide repeat (TPR)-containing protein	35.1.27	35	35	N
VLIES(ph)SES(ph)EDEILIK	1		AT4G30480	0.433177	-0.369442	-0.246396	not assigned.no ontology.tetratricopeptide repeat (TPR)	tetratricopeptide repeat (TPR)-containing protein	35.1.27	35	35	N
KPALEFSDKADGNS(ph)S	2		AT4G37210	0.568208	1.8549	0.872096	not assigned.no ontology.tetratricopeptide repeat (TPR)	tetratricopeptide repeat (TPR)-containing protein	35.1.27	35	35	C
GS(ph)PQTTNRDNVR	11		AT5G08450	0.354413	-0.2063	0.231749	not assigned.unknown	Bacteria - 1760;CONTAINS InterPro DOMAIN/s: Histone deacetylation protein Rxt3 (InterPro:IPR013951);EXPRESSED DURING: 15 growth stages;EXPRESSED IN: 25 plant structures;FUNCTIONS IN: molecular_function unknown;Fungi - 3347;Has 32702 Blast hits to 18312 proteins in 878 species: Archae - 45;INVOLVED IN: biological_process unknown;LOCATED IN: cellular_component unknown;Metazoa - 16233;Other Eukaryot…	35.2	35	35	N
SWS(ph)FSDPESR	44		AT3G13910	0.0505456	0.906788	1.94079	not assigned.unknown	unknown protein	35.2	35	35	C
SEEQEEGS(ph)YRKPSYGR	40		AT5G39570	0.0517604	-0.274647	-3.27036	not assigned.unknown	unknown protein	35.2	35	35	PM
DIEQAPTES(ph)DSLSPK	2		AT5G28350	0.0526199	0.572651	1.74739	not assigned.unknown	FUNCTIONS IN: molecular_function unknown;Bacteria - 9;BEST Arabidopsis thaliana protein match is: unknown protein (TAIR:AT3G61480.1);CONTAINS InterPro DOMAIN/s: Protein of unknown function DUF1339 (InterPro:IPR009771), WD40 repeat (InterPro:IPR001680), WD40/YVTN repeat-like (InterPro:IPR015943), Quinoprotein amine dehydrogenase, beta chain-like (InterPro:IPR011044);EXPRESSED IN: cultured cell;Fun…	35.2	35	35	PM
SSALPIETEYS(ph)GEAGEEK	12		AT5G47690	0.0538245	-0.814014	-0.0587187	not assigned.unknown	binding	35.2	35	35	N
TREES(ph)DS(ph)DSEPQLGLR	9		AT2G19710	0.0543125	0.697151	-0.427539	not assigned.unknown	unknown protein	35.2	35	35	N
T(ph)RSFDDSPPAAAELR	7		AT4G11860	0.0543373	-1.33478	-0.150991	not assigned.unknown	FUNCTIONS IN: molecular_function unknown;Bacteria - 44;BEST Arabidopsis thaliana protein match is: unknown protein (TAIR:AT4G22960.1);CONTAINS InterPro DOMAIN/s: Protein of unknown function DUF544 (InterPro:IPR007518), Ubiquitin interacting motif (InterPro:IPR003903);EXPRESSED DURING: 14 growth stages;EXPRESSED IN: 25 plant structures;Fungi - 246;Has 761 Blast hits to 466 proteins in 133 species:…	35.2	35	35	N
STS(ph)VPYYAPSIK	19		AT4G36500	0.0546386	0.564246	2.47938	not assigned.unknown	unknown protein	35.2	35	35	M
(ac)MES(ph)PKS(ph)NVDDGYQNIFVMR	25		AT3G60450	0.0550639	-0.412955	-2.23287	not assigned.unknown	INVOLVED IN: biological_process unknown;Bacteria - 51;BEST Arabidopsis thaliana protein match is: unknown protein (TAIR:AT3G60440.1);CONTAINS InterPro DOMAIN/s: Phosphoglycerate mutase (InterPro:IPR013078), PRIB5 (InterPro:IPR012398);EXPRESSED DURING: 14 growth stages;EXPRESSED IN: 24 plant structures;Fungi - 36;Has 187 Blast hits to 185 proteins in 74 species: Archae - 0;LOCATED IN: cellular_com…	35.2	35	35	C
SGSGT(ph)SLNGDLPQSVSR	2		AT5G47480	0.0553202	-0.482634	1.95507	not assigned.unknown	unknown protein	35.2	35	35	N
VEDEKEGS(ph)EDENDNEKVESK	31		AT4G26630	0.0583532	1.98459	0.996519	not assigned.unknown	EXPRESSED IN: 23 plant structures;Bacteria - 27744;BEST Arabidopsis thaliana protein match is: unknown protein (TAIR:AT5G55660.1);CONTAINS InterPro DOMAIN/s: DEK, C-terminal (InterPro:IPR014876);EXPRESSED DURING: 13 growth stages;Fungi - 29060;Has 253164 Blast hits to 95130 proteins in 2571 species: Archae - 852;Metazoa - 108483;Other Eukaryotes - 75051 (source: NCBI BLink).	35.2	35	35	N
SPTS(ph)PQLR	37		AT3G55600	0.0598549	2.51031	1.24113	not assigned.unknown	FUNCTIONS IN: molecular_function unknown;Bacteria - 8;BEST Arabidopsis thaliana protein match is: cation exchanger, putative (CAX10) (TAIR:AT1G54110.1);EXPRESSED DURING: 15 growth stages;EXPRESSED IN: 25 plant structures;Fungi - 28;Has 167 Blast hits to 167 proteins in 56 species: Archae - 0;INVOLVED IN: biological_process unknown;Metazoa - 84;Other Eukaryotes - 5 (source: NCBI BLink).	35.2	35	35	N
IITDYVGS(ph)PATDPMR	13		AT3G49590	0.0603342	1.22036	1.01577	not assigned.unknown	Bacteria - 58;BEST Arabidopsis thaliana protein match is: unknown protein (TAIR:AT3G18770.1);CONTAINS InterPro DOMAIN/s: Autophagy-related protein 13 (InterPro:IPR018731);EXPRESSED DURING: 15 growth stages;EXPRESSED IN: 23 plant structures;FUNCTIONS IN: molecular_function unknown;Fungi - 125;Has 1841 Blast hits to 549 proteins in 149 species: Archae - 0;INVOLVED IN: biological_process unknown;LOC…	35.2	35	35	N
LES(ph)PSEVSEETSK	5		AT5G40450	0.0611946	2.48656	1.49991	not assigned.unknown	unknown protein	35.2	35	35	N
APEEDEEDS(ph)GDEDDDRPPKR	40		AT1G47970	0.0612378	0.789238	-1.00448	not assigned.unknown	unknown protein	35.2	35	35	N
TVSKS(ph)TPGS(ph)PAHPPGAR	1		AT4G38550	0.0613173	-1.09376	2.07923	not assigned.unknown	LOCATED IN: chloroplast;Bacteria - 103;BEST Arabidopsis thaliana protein match is: unknown protein (TAIR:AT2G20950.1);CONTAINS InterPro DOMAIN/s: Phospholipase-like, arabidopsis (InterPro:IPR007942);EXPRESSED DURING: 13 growth stages;EXPRESSED IN: 21 plant structures;Fungi - 619;Has 2527 Blast hits to 1973 proteins in 273 species: Archae - 3;Metazoa - 1039;Other Eukaryotes - 216 (source: NCBI BLi…	35.2	35	35	N
VAVGKETKS(ph)GDESIETAR	2		AT4G24680	0.0615162	0.0368606	2.05272	not assigned.unknown	FUNCTIONS IN: molecular_function unknown;Bacteria - 590;CONTAINS InterPro DOMAIN/s: BAT2, N-terminal (InterPro:IPR009738);EXPRESSED DURING: 14 growth stages;EXPRESSED IN: 26 plant structures;Fungi - 634;Has 6700 Blast hits to 3976 proteins in 401 species: Archae - 2;Metazoa - 2482;Other Eukaryotes - 2770 (source: NCBI BLink).	35.2	35	35	N
DIDLSFS(ph)SPTKR	6		AT2G32240	0.0632543	1.76456	2.24877	not assigned.unknown	Bacteria - 44259;BEST Arabidopsis thaliana protein match is: unknown protein (TAIR:AT1G05320.3);CONTAINS InterPro DOMAIN/s: Prefoldin (InterPro:IPR009053);EXPRESSED DURING: 13 growth stages;EXPRESSED IN: 25 plant structures;FUNCTIONS IN: molecular_function unknown;Fungi - 15490;Has 221693 Blast hits to 95553 proteins in 2574 species: Archae - 2848;INVOLVED IN: response to cadmium ion;LOCATED IN: …	35.2	35	35	N,PM
FSSNTPATADS(ph)PGK	7		AT5G16300	0.0663725	0.282958	1.13256	not assigned.unknown	Bacteria - 0;CONTAINS InterPro DOMAIN/s: Vps51/Vps67 (InterPro:IPR014812);EXPRESSED DURING: 13 growth stages;EXPRESSED IN: 23 plant structures;FUNCTIONS IN: molecular_function unknown;Fungi - 34;Has 204 Blast hits to 183 proteins in 76 species: Archae - 0;INVOLVED IN: biological_process unknown;LOCATED IN: cellular_component unknown;Metazoa - 127;Other Eukaryotes - 19 (source: NCBI BLink).	35.2	35	35	C
APEYALVTQNSDPT(ph)SPR	23		AT4G08330	0.0666144	0.279923	3.17211	not assigned.unknown	unknown protein	35.2	35	35	N,PM
STSAETIGDGDKDS(ph)PK	25		AT5G21160	0.0675099	3.32534	1.36201	not assigned.unknown	La domain-containing protein / proline-rich family protein	35.2	35	35	N
DIESLS(ph)SVSK	13		AT5G40450	0.0680496	1.60678	0.653541	not assigned.unknown	unknown protein	35.2	35	35	N
RQGS(ph)SGIVFDDR	17		AT1G15400	0.0685397	0.617328	-0.994719	not assigned.unknown	unknown protein	35.2	35	35	N
VVLTSLQS(ph)FPR	33		AT1G21170	0.0694854	0.289718	1.96863	not assigned.unknown	SEC5B	35.2	35	35	N
KDDDGNKT(ph)FTM(ox)R	2		AT5G41950	0.0704944	-0.226407	-0.101839	not assigned.unknown	binding	35.2	35	35	N
KSTSAETIGDGDKDS(ph)PK	15		AT5G21160	0.0720653	2.24916	0.462811	not assigned.unknown	La domain-containing protein / proline-rich family protein	35.2	35	35	N
EILVRNS(ph)PDPPDSAVTLDSYR	2		AT2G32910	0.0723468	0.602928	1.50962	not assigned.unknown	FUNCTIONS IN: molecular_function unknown;Bacteria - 69;BEST Arabidopsis thaliana protein match is: unknown protein (TAIR:AT5G61910.3);CONTAINS InterPro DOMAIN/s: Development and cell death domain (InterPro:IPR013989), Kelch related (InterPro:IPR013089);EXPRESSED DURING: 15 growth stages;EXPRESSED IN: 25 plant structures;Fungi - 64;Has 954 Blast hits to 804 proteins in 137 species: Archae - 0;INVO…	35.2	35	35	N
TGGNTETETEEVPEAS(ph)EEEIEAPVQEEKPQK	28		AT4G27500	0.072421	0.980663	2.44778	not assigned.unknown	protein binding	35.2	35	35	PM,ER
S(ph)PPPPPPTQR	40		AT5G24460	0.0734283	0.193513	-2.37426	not assigned.unknown	unknown protein	35.2	35	35	EX
WSPLDESELS(ph)QDEEAADQTGQEEDASTVPLTK	29		AT4G31880	0.0741145	0.437693	1.12531	not assigned.unknown	LOCATED IN: cytosol, chloroplast;Bacteria - 15478;BEST Arabidopsis thaliana protein match is: binding (TAIR:AT1G15940.1);EXPRESSED DURING: 14 growth stages;EXPRESSED IN: 24 plant structures;Fungi - 16017;Has 114836 Blast hits to 56273 proteins in 1914 species: Archae - 187;Metazoa - 53116;Other Eukaryotes - 24977 (source: NCBI BLink).	35.2	35	35	N
IEDEPRS(ph)PTS(ph)PQLR	21		AT3G55600	0.0744671	2.4929	2.97296	not assigned.unknown	FUNCTIONS IN: molecular_function unknown;Bacteria - 8;BEST Arabidopsis thaliana protein match is: cation exchanger, putative (CAX10) (TAIR:AT1G54110.1);EXPRESSED DURING: 15 growth stages;EXPRESSED IN: 25 plant structures;Fungi - 28;Has 167 Blast hits to 167 proteins in 56 species: Archae - 0;INVOLVED IN: biological_process unknown;Metazoa - 84;Other Eukaryotes - 5 (source: NCBI BLink).	35.2	35	35	N
TAVPT(ph)KSSPPK	11		AT5G55660	0.0746498	0.121496	1.76502	not assigned.unknown	LOCATED IN: mitochondrion;Bacteria - 38190;BEST Arabidopsis thaliana protein match is: unknown protein (TAIR:AT4G26630.2);CONTAINS InterPro DOMAIN/s: DEK, C-terminal (InterPro:IPR014876);EXPRESSED DURING: 13 growth stages;EXPRESSED IN: 24 plant structures;Fungi - 42547;Has 348612 Blast hits to 121147 proteins in 2910 species: Archae - 1231;Metazoa - 148268;Other Eukaryotes - 100905 (source: NCBI …	35.2	35	35	N
EFLT(ph)S(ph)SDEEEESVSIR	3		AT1G36310	0.0750055	0.0866355	1.01273	not assigned.unknown	methyltransferase	35.2	35	35	M
AT(ph)SALSEAKESVTSTAESVTASLTDAEK	7		AT2G30930	0.0753576	4.54566	4.51955	not assigned.unknown	unknown protein	35.2	35	35	N
NLS(ph)SPFDGISSER	25		AT5G57830	0.0754787	0.921383	1.9146	not assigned.unknown	unknown protein	35.2	35	35	N
LYEQPGEVDSLDSPS(ph)K	8		AT4G25770	0.0772083	0.152791	0.0537788	not assigned.unknown	unknown protein	35.2	35	35	C,M
IISTSVS(ph)PR	5		AT1G16520	0.0776569	0.81515	1.42136	not assigned.unknown	unknown protein	35.2	35	35	C,N
S(ph)GVFSM(ox)ISTR	2		AT1G28380	0.0791417	0.544933	1.76384	not assigned.unknown	NSL1	35.2	35	35	C
QIGLTS(ph)TSSPK	2		AT5G28350	0.0814527	0.37128	2.48565	not assigned.unknown	FUNCTIONS IN: molecular_function unknown;Bacteria - 9;BEST Arabidopsis thaliana protein match is: unknown protein (TAIR:AT3G61480.1);CONTAINS InterPro DOMAIN/s: Protein of unknown function DUF1339 (InterPro:IPR009771), WD40 repeat (InterPro:IPR001680), WD40/YVTN repeat-like (InterPro:IPR015943), Quinoprotein amine dehydrogenase, beta chain-like (InterPro:IPR011044);EXPRESSED IN: cultured cell;Fun…	35.2	35	35	PM
S(ph)PGTENYTEKR	31		AT5G53440	0.0826636	2.40998	-0.378901	not assigned.unknown	unknown protein	35.2	35	35	N
VYHS(ph)DDDEQGQVDK	10		AT2G28130	0.0827205	1.65984	0.970994	not assigned.unknown	unknown protein	35.2	35	35	N
EKPLVQVLSDDDS(ph)EVK	7		AT3G17160	0.0828419	0.963693	0.260829	not assigned.unknown	unknown protein	35.2	35	35	N
ATLWYPSSQQSSAANS(ph)PPR	11		AT1G16520	0.0865562	2.97818	1.48032	not assigned.unknown	unknown protein	35.2	35	35	C,N
S(ph)PDYQDYQDVITGSR	26		AT5G53440	0.0874562	-0.433389	-1.75437	not assigned.unknown	unknown protein	35.2	35	35	N
(ac)MEDS(ph)PQGLKR	29		AT2G47980	0.0908579	3.4527	1.65226	not assigned.unknown	SCC3, ATSCC3	35.2	35	35	N
TNS(ph)VESLSSYGER	7		AT4G17940	0.0917354	1.81213	0.562274	not assigned.unknown	binding	35.2	35	35	M
S(ph)INFHLYK	4		AT5G56980	0.0930435	-0.539582	0.936861	not assigned.unknown	unknown protein	35.2	35	35	EX
HAET(ph)DDELLEK	22		AT3G18240	0.0953812	1.50583	-0.285069	not assigned.unknown	unknown protein	35.2	35	35	M
VMS(ph)ESEMVSGAR	29		AT1G52780	0.0960455	1.06584	2.07831	not assigned.unknown	unknown protein	35.2	35	35	PM
SYS(ph)MSALPPNTAPVTGPIK	9		AT3G17900	0.0964757	1.78959	0.927816	not assigned.unknown	unknown protein	35.2	35	35	N
SSS(ph)FKEQSPHVASVK	8		AT5G28350	0.0967226	2.28078	0.489739	not assigned.unknown	FUNCTIONS IN: molecular_function unknown;Bacteria - 9;BEST Arabidopsis thaliana protein match is: unknown protein (TAIR:AT3G61480.1);CONTAINS InterPro DOMAIN/s: Protein of unknown function DUF1339 (InterPro:IPR009771), WD40 repeat (InterPro:IPR001680), WD40/YVTN repeat-like (InterPro:IPR015943), Quinoprotein amine dehydrogenase, beta chain-like (InterPro:IPR011044);EXPRESSED IN: cultured cell;Fun…	35.2	35	35	PM
LETTNS(ph)FQSSVEK	4		AT1G54920	0.096826	-0.333262	0.357799	not assigned.unknown	unknown protein	35.2	35	35	N
IVS(ph)ENSTPVHHNYQIVAAETYEQDK	1		AT4G38550	0.0976724	-0.264642	1.65071	not assigned.unknown	LOCATED IN: chloroplast;Bacteria - 103;BEST Arabidopsis thaliana protein match is: unknown protein (TAIR:AT2G20950.1);CONTAINS InterPro DOMAIN/s: Phospholipase-like, arabidopsis (InterPro:IPR007942);EXPRESSED DURING: 13 growth stages;EXPRESSED IN: 21 plant structures;Fungi - 619;Has 2527 Blast hits to 1973 proteins in 273 species: Archae - 3;Metazoa - 1039;Other Eukaryotes - 216 (source: NCBI BLi…	35.2	35	35	N
IKS(ph)PRDVDGIEVAR	16		AT1G11540	0.0983433	1.00897	2.81212	not assigned.unknown	unknown protein	35.2	35	35	PM
EQS(ph)QVELELR	13		AT1G26470	0.0991813	1.6563	1.31796	not assigned.unknown	FUNCTIONS IN: molecular_function unknown;Bacteria - 0;CONTAINS InterPro DOMAIN/s: CT20 (InterPro:IPR012423);EXPRESSED DURING: 15 growth stages;EXPRESSED IN: 23 plant structures;Fungi - 0;Has 39 Blast hits to 39 proteins in 17 species: Archae - 0;INVOLVED IN: regulation of transcription;LOCATED IN: nucleus, H4/H2A histone acetyltransferase complex;Metazoa - 24;Other Eukaryotes - 0 (source: NCBI BL…	35.2	35	35	N
SQGDKES(ph)DDGVNER	36		AT4G18070	0.100242	3.64584	2.35689	not assigned.unknown	unknown protein	35.2	35	35	N
SSS(ph)MAGGGSGSGDYGGPIKGK	16		AT5G19050	0.100276	1.18411	0.815231	not assigned.unknown	unknown protein	35.2	35	35	P
DYHDHIGLPYMNSVGTADEFFLATIPESSGS(ph)PPK	1		AT5G06970	0.102077	1.22391	0.0213462	not assigned.unknown	FUNCTIONS IN: molecular_function unknown;Bacteria - 0;BEST Arabidopsis thaliana protein match is: unknown protein (TAIR:AT4G11670.1);CONTAINS InterPro DOMAIN/s: Munc13 homology 1 (InterPro:IPR014770), Protein of unknown function DUF810 (InterPro:IPR008528), Munc13 homology 2 (InterPro:IPR014772);EXPRESSED DURING: 13 growth stages;EXPRESSED IN: 22 plant structures;Fungi - 43;Has 138 Blast hits to …	35.2	35	35	C
TPYHPM(ox)MDDDGSLS(ph)PR	15		AT5G52200	0.103016	2.61807	1.54405	not assigned.unknown	unknown protein	35.2	35	35	N
TPYHPM(ox)M(ox)DDDGSLS(ph)PR	4		AT5G52200	0.104314	0.366701	2.19184	not assigned.unknown	unknown protein	35.2	35	35	N
ISTELATPDS(ph)PK	14		AT1G72390	0.104851	1.15674	-0.914306	not assigned.unknown	unknown protein	35.2	35	35	N
EDHFDEVES(ph)R	21		AT4G31130	0.107609	1.7374	0.882359	not assigned.unknown	unknown protein	35.2	35	35	PM
T(ph)GSYEALPTNNADSNHIQM(ox)K	3		AT5G13890	0.10906	-1.10068	-0.190674	not assigned.unknown	unknown protein	35.2	35	35	PM
GSGGS(ph)DDEDEVNSV	12		AT1G71080	0.110492	0.865901	0.722484	not assigned.unknown	unknown protein	35.2	35	35	N
SGS(ph)GDDEEGS(ph)YGRK	14		AT5G39570	0.111046	2.29276	-0.882649	not assigned.unknown	unknown protein	35.2	35	35	PM
SM(ox)FSGFTETPKS(ph)PK	2		AT5G64680	0.111952	0.513361	0.573581	not assigned.unknown	unknown protein	35.2	35	35	N
NLS(ph)GKAETM(ox)STNVER	28		AT5G41950	0.113117	-1.27664	-2.82831	not assigned.unknown	binding	35.2	35	35	N
S(ph)QEFETVAK	9		AT1G34320	0.114065	2.06917	2.38519	not assigned.unknown	unknown protein	35.2	35	35	N
DIDLSFSS(ph)PTK	44		AT2G32240	0.114598	1.54555	2.18145	not assigned.unknown	Bacteria - 44259;BEST Arabidopsis thaliana protein match is: unknown protein (TAIR:AT1G05320.3);CONTAINS InterPro DOMAIN/s: Prefoldin (InterPro:IPR009053);EXPRESSED DURING: 13 growth stages;EXPRESSED IN: 25 plant structures;FUNCTIONS IN: molecular_function unknown;Fungi - 15490;Has 221693 Blast hits to 95553 proteins in 2574 species: Archae - 2848;INVOLVED IN: response to cadmium ion;LOCATED IN: …	35.2	35	35	N,PM
TTS(ph)RPIS(ph)PR	18		AT4G15545	0.114841	1.45813	-1.99036	not assigned.unknown	unknown protein	35.2	35	35	N
RQGSS(ph)GIVFDDR	26		AT1G15400	0.116139	2.37882	0.316054	not assigned.unknown	unknown protein	35.2	35	35	N
(ac)SST(ph)LSNEESGLGDSNR	3		AT3G51890	0.116406	0.440288	1.45711	not assigned.unknown	protein binding / structural molecule	35.2	35	35	N
S(ph)PNVFER	13		AT1G72690	0.11671	1.83237	1.1839	not assigned.unknown	unknown protein	35.2	35	35	N
NPLS(ph)PNSGQANLKR	8		AT3G50370	0.117688	0.707033	1.95609	not assigned.unknown	unknown protein	35.2	35	35	N
(ac)MEGKS(ph)PDLESIGSGTTTKR	8		AT2G40980	0.11869	2.0693	1.4141	not assigned.unknown	Bacteria - 74;CONTAINS InterPro DOMAIN/s: Protein kinase-like (InterPro:IPR011009);EXPRESSED DURING: 13 growth stages;EXPRESSED IN: 22 plant structures;Fungi - 0;Has 152 Blast hits to 139 proteins in 56 species: Archae - 0;LOCATED IN: plasma membrane;Metazoa - 0;Other Eukaryotes - 18 (source: NCBI BLink).	35.2	35	35	C,PM
LVGGVTNLVSGAS(ph)SSTVANR	74		AT2G30930	0.119898	-1.40978	-0.0610513	not assigned.unknown	unknown protein	35.2	35	35	N
EASDGSTLS(ph)PDSASK	2		AT4G27060	0.12076	-0.629837	0.771186	not assigned.unknown	TOR1, SPR2, CN	35.2	35	35	C
NVVGQS(ph)PR	11		AT5G06560	0.121267	2.76428	1.70734	not assigned.unknown	unknown protein	35.2	35	35	N
LSGKHDDS(ph)DDEVMDVVR	6		AT1G73770	0.122925	1.58971	0.721069	not assigned.unknown	unknown protein	35.2	35	35	N
S(ph)LTREEIDTFWK	34		AT1G19530	0.123626	1.62684	-0.00146133	not assigned.unknown	unknown protein	35.2	35	35	N
ATS(ph)GVPFSQYK	8		AT2G01690	0.125871	-1.06385	0.891029	not assigned.unknown	binding	35.2	35	35	C,N
PLVQVLS(ph)DDDS(ph)EVK	5		AT3G17160	0.125899	-0.0435394	1.0192	not assigned.unknown	unknown protein	35.2	35	35	N
LSEDLDLKDNNS(ph)AKDESITEPPAPVK	2		AT3G27390	0.125972	0.891485	0.265774	not assigned.unknown	unknown protein	35.2	35	35	PM
ALEESESTLKANDTDS(ph)PR	21		AT2G26570	0.127343	2.09737	3.99946	not assigned.unknown	unknown protein	35.2	35	35	N
VNHDDS(ph)EEEKLPTR	13		AT2G19710	0.127557	2.16479	0.642244	not assigned.unknown	unknown protein	35.2	35	35	N
RLDTISEGFSYDNIGS(ph)E	7		AT3G10250	0.128727	0.311573	1.4509	not assigned.unknown	unknown protein	35.2	35	35	N
SPIFGNLS(ph)PTK	2		AT4G18120	0.129204	-0.522222	1.2471	not assigned.unknown	RNA binding / nucleic acid binding / nucleotide binding	35.2	35	35	N
KIS(ph)DGDLQDVLMAAQAAADSAER	9		AT1G34220	0.131697	1.7806	-1.01288	not assigned.unknown	unknown protein	35.2	35	35	N
S(ph)TPGS(ph)PAHPPGAR	14		AT4G38550	0.132594	0.314636	-1.41442	not assigned.unknown	LOCATED IN: chloroplast;Bacteria - 103;BEST Arabidopsis thaliana protein match is: unknown protein (TAIR:AT2G20950.1);CONTAINS InterPro DOMAIN/s: Phospholipase-like, arabidopsis (InterPro:IPR007942);EXPRESSED DURING: 13 growth stages;EXPRESSED IN: 21 plant structures;Fungi - 619;Has 2527 Blast hits to 1973 proteins in 273 species: Archae - 3;Metazoa - 1039;Other Eukaryotes - 216 (source: NCBI BLi…	35.2	35	35	N
KDDEEEVEEEQPLS(ph)PAAR	12		AT3G49210	0.133762	1.89073	-0.266774	not assigned.unknown	unknown protein	35.2	35	35	C
EET(ph)VSVPES(ph)IELEEQPQEER	10		AT5G40450	0.134881	-0.420919	-0.153149	not assigned.unknown	unknown protein	35.2	35	35	N
IADVS(ph)DSDTSQK	11		AT5G53440	0.134898	2.19322	2.82201	not assigned.unknown	unknown protein	35.2	35	35	N
(ac)ADQTSDSTSPVAPLSVSS(ph)PTATKK	9		AT4G15790	0.136703	2.04854	2.99281	not assigned.unknown	unknown protein	35.2	35	35	N
LGS(ph)VKNAS(ph)SM(ox)R	1		AT3G27390	0.137942	0.500123	1.05132	not assigned.unknown	unknown protein	35.2	35	35	PM
(ac)SEIEEEEEEGS(ph)ASAITGSR	4		AT4G15545	0.137947	-0.295907	-0.114584	not assigned.unknown	unknown protein	35.2	35	35	N
TRPGRES(ph)DSDAEDLEHAEK	8		AT3G01310	0.138986	1.11619	-0.796424	not assigned.unknown	acid phosphatase/ oxidoreductase/ transition metal ion binding	35.2	35	35	C
VSS(ph)PPQSEETK	6		AT5G25070	0.143302	1.23342	0.865689	not assigned.unknown	unknown protein	35.2	35	35	N
(ac)MDSMEAPSLPFQS(ph)PSR	7		AT4G37020	0.143527	-0.493627	-0.779196	not assigned.unknown	unknown protein	35.2	35	35	C
IDEASPLIS(ph)FGSK	7		AT4G37700	0.144578	0.229291	-0.223131	not assigned.unknown	unknown protein	35.2	35	35	C
GSSGISDDMESS(ph)SPR	6		AT4G36630	0.145747	0.748475	1.47815	not assigned.unknown	binding / small GTPase regulator	35.2	35	35	C
LPHILSESS(ph)PSS(ph)SPR	13		AT3G60320	0.145896	0.343043	1.73914	not assigned.unknown	DNA binding	35.2	35	35	N
IEYITEFGGGS(ph)GDMRSPK	2		AT4G36980	0.146164	0.115863	0.805621	not assigned.unknown	unknown protein	35.2	35	35	N
TTS(ph)IGDGGEEGVDDK	28		AT4G26130	0.147711	0.111666	0.903609	not assigned.unknown	unknown protein	35.2	35	35	ER
KLDAAEEDS(ph)DENESSK	23		AT1G32810	0.147928	1.49928	2.18315	not assigned.unknown	protein binding / zinc ion binding	35.2	35	35
QAHETSEDDTQSSNS(ph)PK	5		AT4G32330	0.150265	1.30065	-0.430529	not assigned.unknown	Bacteria - 347;BEST Arabidopsis thaliana protein match is: unknown protein (TAIR:AT2G25480.1);CONTAINS InterPro DOMAIN/s: Targeting for Xklp2 (InterPro:IPR009675);EXPRESSED DURING: 13 growth stages;EXPRESSED IN: 23 plant structures;FUNCTIONS IN: molecular_function unknown;Fungi - 461;Has 4728 Blast hits to 3313 proteins in 331 species: Archae - 4;INVOLVED IN: biological_process unknown;LOCATED IN…	35.2	35	35	N
SFGGRY(ph)YPK	2		AT2G23390	0.152542	2.38643	1.1028	not assigned.unknown	FUNCTIONS IN: molecular_function unknown;Bacteria - 707;CONTAINS InterPro DOMAIN/s: Protein of unknown function DUF482 (InterPro:IPR007434), Acyl-CoA N-acyltransferase (InterPro:IPR016181);EXPRESSED DURING: 13 growth stages;EXPRESSED IN: 23 plant structures;Fungi - 0;Has 1806 Blast hits to 1806 proteins in 374 species: Archae - 0;INVOLVED IN: biological_process unknown;Metazoa - 0;Other Eukaryote…	35.2	35	35	M
SSS(ph)GSQRELHESQEK	49		AT2G32240	0.153476	4.20189	6.07574	not assigned.unknown	Bacteria - 44259;BEST Arabidopsis thaliana protein match is: unknown protein (TAIR:AT1G05320.3);CONTAINS InterPro DOMAIN/s: Prefoldin (InterPro:IPR009053);EXPRESSED DURING: 13 growth stages;EXPRESSED IN: 25 plant structures;FUNCTIONS IN: molecular_function unknown;Fungi - 15490;Has 221693 Blast hits to 95553 proteins in 2574 species: Archae - 2848;INVOLVED IN: response to cadmium ion;LOCATED IN: …	35.2	35	35	N,PM
VSADFDADS(ph)DDEIVLVPK	5		AT4G17060	0.154207	-0.129442	0.896034	not assigned.unknown	FIP2	35.2	35	35	N
AEM(ox)GVEGT(ph)PPPASK	14		AT4G15802	0.155938	-0.538229	0.0709562	not assigned.unknown	Bacteria - 0;CONTAINS InterPro DOMAIN/s: Heat shock factor binding 1 (InterPro:IPR009643);FUNCTIONS IN: molecular_function unknown;Fungi - 0;Has 178 Blast hits to 178 proteins in 62 species: Archae - 0;INVOLVED IN: biological_process unknown;LOCATED IN: cellular_component unknown;Metazoa - 122;Other Eukaryotes - 19 (source: NCBI BLink).	35.2	35	35	N
STGSRPLTYIPQS(ph)PK	2		AT2G20010	0.156061	-0.922025	1.49145	not assigned.unknown	FUNCTIONS IN: molecular_function unknown;Bacteria - 0;BEST Arabidopsis thaliana protein match is: unknown protein (TAIR:AT2G25800.1);CONTAINS InterPro DOMAIN/s: Munc13 homology 1 (InterPro:IPR014770), Protein of unknown function DUF810 (InterPro:IPR008528), Munc13 homology 2 (InterPro:IPR014772);EXPRESSED DURING: 13 growth stages;EXPRESSED IN: 22 plant structures;Fungi - 0;Has 94 Blast hits to 89…	35.2	35	35	C,N
YVEEWVGPGSPMNS(ph)PR	23		AT1G36310	0.156606	1.0702	0.268776	not assigned.unknown	methyltransferase	35.2	35	35	M
SDEVIEVLSAS(ph)PSK	6		AT5G40450	0.15759	-0.317704	0.389004	not assigned.unknown	unknown protein	35.2	35	35	N
YPQS(ph)APVQVPLVSSAMMNR	9		AT3G15040	0.158629	1.37021	1.36876	not assigned.unknown	unknown protein	35.2	35	35	N
ESFSEDHVS(ph)PR	5		AT2G19710	0.159844	0.326813	1.4971	not assigned.unknown	unknown protein	35.2	35	35	N
(ac)MES(ph)PKSNVDDGYQNIFVMR	43		AT3G60450	0.160105	0.42248	-2.45334	not assigned.unknown	INVOLVED IN: biological_process unknown;Bacteria - 51;BEST Arabidopsis thaliana protein match is: unknown protein (TAIR:AT3G60440.1);CONTAINS InterPro DOMAIN/s: Phosphoglycerate mutase (InterPro:IPR013078), PRIB5 (InterPro:IPR012398);EXPRESSED DURING: 14 growth stages;EXPRESSED IN: 24 plant structures;Fungi - 36;Has 187 Blast hits to 185 proteins in 74 species: Archae - 0;LOCATED IN: cellular_com…	35.2	35	35	C
S(ph)PRS(ph)PIAHGK	8		AT2G26530	0.164439	1.98136	1.29131	not assigned.unknown	AR781	35.2	35	35	N
ANQSETDSASS(ph)PVTR	12		AT3G23540	0.16463	2.5543	1.35222	not assigned.unknown	Bacteria - 815;BEST Arabidopsis thaliana protein match is: unknown protein (TAIR:AT4G14290.1);CONTAINS InterPro DOMAIN/s: Alpha/beta hydrolase fold-1 (InterPro:IPR000073);EXPRESSED DURING: 15 growth stages;EXPRESSED IN: 25 plant structures;Fungi - 204;Has 2970 Blast hits to 1825 proteins in 452 species: Archae - 14;LOCATED IN: cellular_component unknown;Metazoa - 445;Other Eukaryotes - 1415 (sour…	35.2	35	35	N
NRSGS(ph)GDDEEGSYGR	17		AT5G39570	0.165935	-0.0147221	2.05895	not assigned.unknown	unknown protein	35.2	35	35	PM
ATS(ph)ALSEAK	32		AT2G30930	0.168525	0.944656	-1.59366	not assigned.unknown	unknown protein	35.2	35	35	N
TAVPTKS(ph)SPPK	13		AT5G55660	0.169164	-0.093317	0.798721	not assigned.unknown	LOCATED IN: mitochondrion;Bacteria - 38190;BEST Arabidopsis thaliana protein match is: unknown protein (TAIR:AT4G26630.2);CONTAINS InterPro DOMAIN/s: DEK, C-terminal (InterPro:IPR014876);EXPRESSED DURING: 13 growth stages;EXPRESSED IN: 24 plant structures;Fungi - 42547;Has 348612 Blast hits to 121147 proteins in 2910 species: Archae - 1231;Metazoa - 148268;Other Eukaryotes - 100905 (source: NCBI …	35.2	35	35	N
ES(ph)SDEALVSMLASR	3		AT5G40450	0.171652	2.32928	0.537779	not assigned.unknown	unknown protein	35.2	35	35	N
(ac)ASSPPSDPT(ph)DRDAETLSQNPSLIEKPSVVEQGSLSVENVAEK	4		AT3G58110	0.172945	0.768501	-0.600309	not assigned.unknown	unknown protein	35.2	35	35	N
S(ph)QEWSAEK	10		AT1G64650	0.173184	1.37964	0.324903	not assigned.unknown	LOCATED IN: plasma membrane;Bacteria - 312;BEST Arabidopsis thaliana protein match is: unknown protein (TAIR:AT4G27720.1);CONTAINS InterPro DOMAIN/s: Protein of unknown function DUF791 (InterPro:IPR008509), Major facilitator superfamily, general substrate transporter (InterPro:IPR016196);EXPRESSED DURING: 13 growth stages;EXPRESSED IN: 23 plant structures;Fungi - 39;Has 565 Blast hits to 562 prot…	35.2	35	35	V
TVSGTS(ph)SSSSPELI	5		AT5G52200	0.174352	1.72985	-0.0284789	not assigned.unknown	unknown protein	35.2	35	35	N
YFFPS(ph)DTEDQGDDSK	2		AT4G29440	0.17705	0.0194355	1.08199	not assigned.unknown	unknown protein	35.2	35	35	N
SGTFS(ph)RSPR	9		AT2G35880	0.177597	0.920571	-0.503271	not assigned.unknown	Bacteria - 1037;BEST Arabidopsis thaliana protein match is: unknown protein (TAIR:AT4G32330.3);CONTAINS InterPro DOMAIN/s: Targeting for Xklp2 (InterPro:IPR009675);EXPRESSED DURING: 13 growth stages;EXPRESSED IN: 24 plant structures;FUNCTIONS IN: molecular_function unknown;Fungi - 1700;Has 14997 Blast hits to 8919 proteins in 586 species: Archae - 10;Metazoa - 6567;Other Eukaryotes - 5030 (source…	35.2	35	35	N
SRS(ph)GPLNER	41		AT2G42670	0.178028	1.6259	-0.104004	not assigned.unknown	unknown protein	35.2	35	35	N
NQSHLEVDES(ph)DDEPLDLMDQHK	20		AT2G34357	0.180327	1.3677	-0.0983438	not assigned.unknown	binding	35.2	35	35	N
AEVVVPATES(ph)DGDDSVVEK	5		AT2G45520	0.182007	0.169696	0.00253621	not assigned.unknown	unknown protein	35.2	35	35	N
AFGDYDNS(ph)DEDGDNDVRR	15		AT5G64160	0.182797	2.72728	1.34069	not assigned.unknown	unknown protein	35.2	35	35	N
SFGSNADLS(ph)PPGR	56		AT1G31870	0.183163	1.06277	1.70522	not assigned.unknown	unknown protein	35.2	35	35	N
SDSDS(ph)EYDILDFPEVPNVLLRPTPGATSVNAPDAAK	7		AT1G34220	0.18391	1.1804	0.994771	not assigned.unknown	unknown protein	35.2	35	35	N
S(ph)PSVGPQTLGDHAILDR	1		AT1G72390	0.184346	1.89276	1.08883	not assigned.unknown	unknown protein	35.2	35	35	N
SGS(ph)GDDEEGSYGRK	56		AT5G39570	0.184762	3.30076	-0.0899839	not assigned.unknown	unknown protein	35.2	35	35	PM
NRS(ph)GSGDDEEGSYGR	7		AT5G39570	0.184916	1.56226	-3.19347	not assigned.unknown	unknown protein	35.2	35	35	PM
DDDGNKT(ph)FTMR	27		AT5G41950	0.189792	1.85296	-0.648989	not assigned.unknown	binding	35.2	35	35	N
EGS(ph)EDENDNEKVESK	8		AT4G26630	0.191344	1.36967	-0.103651	not assigned.unknown	EXPRESSED IN: 23 plant structures;Bacteria - 27744;BEST Arabidopsis thaliana protein match is: unknown protein (TAIR:AT5G55660.1);CONTAINS InterPro DOMAIN/s: DEK, C-terminal (InterPro:IPR014876);EXPRESSED DURING: 13 growth stages;Fungi - 29060;Has 253164 Blast hits to 95130 proteins in 2571 species: Archae - 852;Metazoa - 108483;Other Eukaryotes - 75051 (source: NCBI BLink).	35.2	35	35	N
KDQS(ph)DEDEEEEMKPILVEGFV	13		AT1G15230	0.191789	1.07094	-1.35164	not assigned.unknown	unknown protein	35.2	35	35	N
GGGLQAQPVESNS(ph)L	2		AT3G19895	0.191877	-0.813055	0.281584	not assigned.unknown	unknown protein	35.2	35	35	P
EFEPIDS(ph)GS(ph)ELEEDDLK	29		AT1G02870	0.192392	0.0142731	-0.430691	not assigned.unknown	unknown protein	35.2	35	35	N
SEFDS(ph)DHDSGSGFGLK	2		AT4G17060	0.193367	-0.051792	0.577474	not assigned.unknown	FIP2	35.2	35	35	N
GNNGDVHS(ph)PTASVSAQSVSSAR	2		AT5G49830	0.195557	-1.73337	-0.161814	not assigned.unknown	BEST Arabidopsis thaliana protein match is: unknown protein (TAIR:AT1G10385.1).	35.2	35	35	PM
M(ox)ASESS(ph)PQQHYK	8		AT5G55860	0.196085	-1.79456	0.446706	not assigned.unknown	unknown protein	35.2	35	35	N
SNDLS(ph)PPR	2		AT1G31870	0.20127	-0.0519444	-0.528031	not assigned.unknown	unknown protein	35.2	35	35	N
TAVPTKSS(ph)PPKK	6		AT5G55660	0.201503	0.247433	4.31928	not assigned.unknown	LOCATED IN: mitochondrion;Bacteria - 38190;BEST Arabidopsis thaliana protein match is: unknown protein (TAIR:AT4G26630.2);CONTAINS InterPro DOMAIN/s: DEK, C-terminal (InterPro:IPR014876);EXPRESSED DURING: 13 growth stages;EXPRESSED IN: 24 plant structures;Fungi - 42547;Has 348612 Blast hits to 121147 proteins in 2910 species: Archae - 1231;Metazoa - 148268;Other Eukaryotes - 100905 (source: NCBI …	35.2	35	35	N
KNYS(ph)PPSIDAVGPIPTK	12		AT1G34220	0.202177	-0.379959	1.27098	not assigned.unknown	unknown protein	35.2	35	35	N
QLS(ph)EVSESK	17		AT5G17910	0.202628	2.07144	0.357339	not assigned.unknown	unknown protein	35.2	35	35	PM,ER
IDEAS(ph)PLIS(ph)FGSK	9		AT4G37700	0.203239	0.548216	1.45845	not assigned.unknown	unknown protein	35.2	35	35	C
FAS(ph)LGLSTS(ph)PR	5		AT1G27100	0.203643	0.469023	-0.0271612	not assigned.unknown	FUNCTIONS IN: molecular_function unknown;Bacteria - 2;BEST Arabidopsis thaliana protein match is: unknown protein (TAIR:AT1G69900.1);CONTAINS InterPro DOMAIN/s: Protein of unknown function DUF569 (InterPro:IPR007679), Actin_cross-linking (InterPro:IPR008999);EXPRESSED DURING: 13 growth stages;EXPRESSED IN: 23 plant structures;Fungi - 8;Has 184 Blast hits to 118 proteins in 20 species: Archae - 0;…	35.2	35	35	N
S(ph)GSGTSLNGDLPQSVSR	15		AT5G47480	0.203909	1.5066	-0.488961	not assigned.unknown	unknown protein	35.2	35	35	N
STTTSAS(ph)SKGLAQQK	11		AT1G71820	0.204145	0.118533	2.43694	not assigned.unknown	SEC6	35.2	35	35	PM
VS(ph)PAVDPPS(ph)PR	15		AT1G15400	0.204165	1.29074	2.12332	not assigned.unknown	unknown protein	35.2	35	35	N
S(ph)SSM(ox)AGGGSGSGDYGGPIKGK	2		AT5G19050	0.205354	-0.582742	0.0170037	not assigned.unknown	unknown protein	35.2	35	35	P
NM(ox)QQLNQS(ph)PDIDGELSK	24		AT2G38770	0.205726	0.64614	1.10046	not assigned.unknown	EMB2765	35.2	35	35	C
SSS(ph)NIGM(ox)AGYA	5		AT1G13380	0.20626	0.283385	0.198899	not assigned.unknown	unknown protein	35.2	35	35	PM
ANYFSNLQKEEDDDDEVS(ph)PEPVSTEPK	13		AT3G12950	0.210756	1.08533	1.05547	not assigned.unknown	catalytic	35.2	35	35	C,P
S(ph)SEYFR	2		AT5G08660	0.211126	1.31412	0.349694	not assigned.unknown	unknown protein	35.2	35	35	C
VSPAVDPPS(ph)PR	50		AT1G15400	0.211542	-0.451067	1.01091	not assigned.unknown	unknown protein	35.2	35	35	N
TPYHPMMDDDGS(ph)LS(ph)PR	40		AT5G52200	0.212843	0.607021	-1.77282	not assigned.unknown	unknown protein	35.2	35	35	N
SYS(ph)ASYGTR	29		AT5G11970	0.215099	1.5152	0.959539	not assigned.unknown	unknown protein	35.2	35	35	C
YVEEWVGPGS(ph)PM(ox)NS(ph)PR	32		AT1G36310	0.215426	-0.071502	0.541999	not assigned.unknown	methyltransferase	35.2	35	35	M
DLHGS(ph)PVSDVK	21		AT1G31870	0.215605	0.523968	2.79551	not assigned.unknown	unknown protein	35.2	35	35	N
KKYGGNDS(ph)DEDEEK	16		AT5G39570	0.215627	2.2718	0.426161	not assigned.unknown	unknown protein	35.2	35	35	PM
SPDLES(ph)IGS(ph)GTTTK	5		AT2G40980	0.215717	-0.856054	-0.800354	not assigned.unknown	Bacteria - 74;CONTAINS InterPro DOMAIN/s: Protein kinase-like (InterPro:IPR011009);EXPRESSED DURING: 13 growth stages;EXPRESSED IN: 22 plant structures;Fungi - 0;Has 152 Blast hits to 139 proteins in 56 species: Archae - 0;LOCATED IN: plasma membrane;Metazoa - 0;Other Eukaryotes - 18 (source: NCBI BLink).	35.2	35	35	C,PM
TQEES(ph)DAETPTGLK	10		AT4G29440	0.21591	0.403253	1.45187	not assigned.unknown	unknown protein	35.2	35	35	N
NQVEWGS(ph)PSYLPGEKPF	21		AT5G55860	0.218711	1.26888	-0.0709038	not assigned.unknown	unknown protein	35.2	35	35	N
LVGGVTNLVSGASS(ph)STVANR	12		AT2G30930	0.218752	-2.87486	-1.49717	not assigned.unknown	unknown protein	35.2	35	35	N
SQS(ph)FTTLAEALTVEDLAKPENPFNAK	3		AT3G03170	0.219035	1.43549	0.509184	not assigned.unknown	unknown protein	35.2	35	35	N
PAFRPDS(ph)GGGGHVQGERPNPGYGSESGYGR	2		AT5G39570	0.219331	0.839421	-0.881969	not assigned.unknown	unknown protein	35.2	35	35	PM
LVGGVTNLVSGASSS(ph)TVANR	36		AT2G30930	0.219705	-0.300582	1.19875	not assigned.unknown	unknown protein	35.2	35	35	N
NQSHLEVDES(ph)DDEPLDLM(ox)DQHK	2		AT2G34357	0.223091	0.261526	0.651556	not assigned.unknown	binding	35.2	35	35	N
S(ph)SPSSNYSLR	14		AT5G12900	0.22331	0.364483	0.0609737	not assigned.unknown	unknown protein	35.2	35	35	N
LDSHSQNQKPEELNGQVS(ph)PDEHSGAK	9		AT5G53620	0.224227	1.26242	1.16443	not assigned.unknown	unknown protein	35.2	35	35	N
VS(ph)VEPR	2		AT2G46550	0.224543	0.493123	-3.53285	not assigned.unknown	unknown protein	35.2	35	35	N
ESQEQQANNNADAVDEAAGS(ph)EPTEEESPIDVK	11		AT2G25670	0.227144	2.75437	2.03606	not assigned.unknown	unknown protein	35.2	35	35	C
NSS(ph)PPS(ph)PFHPAAYK	28		AT4G38550	0.227302	0.492901	-1.37572	not assigned.unknown	LOCATED IN: chloroplast;Bacteria - 103;BEST Arabidopsis thaliana protein match is: unknown protein (TAIR:AT2G20950.1);CONTAINS InterPro DOMAIN/s: Phospholipase-like, arabidopsis (InterPro:IPR007942);EXPRESSED DURING: 13 growth stages;EXPRESSED IN: 21 plant structures;Fungi - 619;Has 2527 Blast hits to 1973 proteins in 273 species: Archae - 3;Metazoa - 1039;Other Eukaryotes - 216 (source: NCBI BLi…	35.2	35	35	N
MAELDS(ph)DT(ph)EEEIVEEQLEHLQK	8		AT3G56410	0.229039	1.93486	-0.442756	not assigned.unknown	unknown protein	35.2	35	35	M,N
SNS(ph)DGRDAFVFLNNSNDK	15		AT1G23710	0.23082	-1.54956	-0.769631	not assigned.unknown	unknown protein	35.2	35	35	N
TVT(ph)SPDPETPAK	2		AT4G29440	0.231436	0.281283	1.60323	not assigned.unknown	unknown protein	35.2	35	35	N
SNSVES(ph)PGGSVHSTR	8		AT3G13360	0.231493	-0.00718698	-1.13517	not assigned.unknown	WIP3	35.2	35	35	N
S(ph)PLPLVYR	7		AT5G08450	0.233732	-0.327414	-1.1106	not assigned.unknown	Bacteria - 1760;CONTAINS InterPro DOMAIN/s: Histone deacetylation protein Rxt3 (InterPro:IPR013951);EXPRESSED DURING: 15 growth stages;EXPRESSED IN: 25 plant structures;FUNCTIONS IN: molecular_function unknown;Fungi - 3347;Has 32702 Blast hits to 18312 proteins in 878 species: Archae - 45;INVOLVED IN: biological_process unknown;LOCATED IN: cellular_component unknown;Metazoa - 16233;Other Eukaryot…	35.2	35	35	N
(ac)SSTLS(ph)NEESGLGDSNR	42		AT3G51890	0.235337	-1.4818	-0.0833638	not assigned.unknown	protein binding / structural molecule	35.2	35	35	N
LDKTDS(ph)FR	2		AT4G35980	0.237345	1.57378	1.09495	not assigned.unknown	unknown protein	35.2	35	35	C
S(ph)NYDKEQFEDLYEQDGDVT(ph)PR	11		AT4G38550	0.23821	-1.12038	-1.02262	not assigned.unknown	LOCATED IN: chloroplast;Bacteria - 103;BEST Arabidopsis thaliana protein match is: unknown protein (TAIR:AT2G20950.1);CONTAINS InterPro DOMAIN/s: Phospholipase-like, arabidopsis (InterPro:IPR007942);EXPRESSED DURING: 13 growth stages;EXPRESSED IN: 21 plant structures;Fungi - 619;Has 2527 Blast hits to 1973 proteins in 273 species: Archae - 3;Metazoa - 1039;Other Eukaryotes - 216 (source: NCBI BLi…	35.2	35	35	N
ELLSELKS(ph)EEGDGTPHSSASPFSR	8		AT5G41950	0.239048	2.1276	0.326721	not assigned.unknown	binding	35.2	35	35	N
ENIGS(ph)PLK	2		AT4G12340	0.239229	0.867878	0.635741	not assigned.unknown	Bacteria - 0;CONTAINS InterPro DOMAIN/s: CHCH (InterPro:IPR010625);EXPRESSED DURING: 14 growth stages;EXPRESSED IN: 22 plant structures;FUNCTIONS IN: molecular_function unknown;Fungi - 0;Has 33 Blast hits to 31 proteins in 15 species: Archae - 0;INVOLVED IN: biological_process unknown;LOCATED IN: cellular_component unknown;Metazoa - 12;Other Eukaryotes - 0 (source: NCBI BLink).	35.2	35	35	N
QNS(ph)SFSSYGDLTPQR	23		AT1G34220	0.239615	0.0165231	-2.45351	not assigned.unknown	unknown protein	35.2	35	35	N
(ac)GSFDLPHSS(ph)SFK	8		AT1G27030	0.244089	1.19316	0.243764	not assigned.unknown	unknown protein	35.2	35	35	C,P
GSQSS(ph)GSPINARPR	14		AT1G76850	0.246269	-0.041592	1.74429	not assigned.unknown	SEC5A	35.2	35	35	PM
VQDLIHGGGGAS(ph)PVQS(ph)PTR	18		AT1G62330	0.247586	2.37287	1.68522	not assigned.unknown	unknown protein	35.2	35	35	V,G
VMS(ph)ESEM(ox)VSGAR	7		AT1G52780	0.249251	-0.490335	1.18485	not assigned.unknown	unknown protein	35.2	35	35	PM
VSGYES(ph)DSKLQEIEELR	10		AT1G47900	0.25016	0.652793	0.216684	not assigned.unknown	unknown protein	35.2	35	35	N
YFLDVDNFS(ph)EGEDNENVENEVSEAGIK	10		AT2G40430	0.25254	1.96617	0.335391	not assigned.unknown	FUNCTIONS IN: molecular_function unknown;Bacteria - 22;CONTAINS InterPro DOMAIN/s: Tumor suppressor protein Gltscr2 (InterPro:IPR011211), P60-like (InterPro:IPR011687);EXPRESSED DURING: 13 growth stages;EXPRESSED IN: 22 plant structures;Fungi - 106;Has 608 Blast hits to 551 proteins in 148 species: Archae - 0;INVOLVED IN: biological_process unknown;LOCATED IN: cellular_component unknown;Metazoa -…	35.2	35	35	N
KGANDGEEAEADDGDGDGSVVVGDVS(ph)PK	7		AT5G53440	0.253119	0.91013	-0.796486	not assigned.unknown	unknown protein	35.2	35	35	N
VISETDS(ph)SSSPVSTKPQAEAK	3		AT5G58220	0.255762	1.42493	1.60112	not assigned.unknown	steroid binding	35.2	35	35	PX
LLVNEDEHPS(ph)KR	30		AT5G66950	0.256157	2.24588	2.1559	not assigned.unknown	catalytic/ pyridoxal phosphate binding	35.2	35	35	N
ASEDELHLES(ph)DMDK	10		AT5G47690	0.25769	1.86984	1.40503	not assigned.unknown	binding	35.2	35	35	N
(ac)AEKTEIFSSPS(ph)SPPPSFYM(ox)VDKTGK	3		AT3G47210	0.258386	-1.58634	-1.34994	not assigned.unknown	unknown protein	35.2	35	35	PM
SVVSGDLSGLAQS(ph)PQKEK	4		AT1G22060	0.259154	1.15733	-0.396161	not assigned.unknown	Bacteria - 6261;BEST Arabidopsis thaliana protein match is: F-box family protein (TAIR:AT1G22000.1);EXPRESSED DURING: 13 growth stages;EXPRESSED IN: 23 plant structures;Fungi - 5326;Has 67094 Blast hits to 30189 proteins in 1408 species: Archae - 880;LOCATED IN: vacuole;Metazoa - 35085;Other Eukaryotes - 16627 (source: NCBI BLink).	35.2	35	35	M
(ac)S(ph)DQEGDWDFYLR	3		AT3G15160	0.261033	0.763256	1.27069	not assigned.unknown	unknown protein	35.2	35	35	C
DDFDSGLLS(ph)DEDLQDDDLEASASKR	2		AT1G69070	0.261219	0.904341	-0.215709	not assigned.unknown	Bacteria - 18692;CONTAINS InterPro DOMAIN/s: Nop14-like protein (InterPro:IPR007276);EXPRESSED DURING: 13 growth stages;EXPRESSED IN: 23 plant structures;FUNCTIONS IN: molecular_function unknown;Fungi - 6782;Has 64668 Blast hits to 30830 proteins in 1152 species: Archae - 207;INVOLVED IN: biological_process unknown;LOCATED IN: cellular_component unknown;Metazoa - 20758;Other Eukaryotes - 15529 (s…	35.2	35	35	N
EAEENAET(ph)SDNETLGAWK	11		AT5G47690	0.261399	-0.231737	-1.05791	not assigned.unknown	binding	35.2	35	35	N
NRS(ph)GS(ph)GDDEEGSYGRK	12		AT5G39570	0.263058	1.75043	1.64377	not assigned.unknown	unknown protein	35.2	35	35	PM
SDS(ph)PGKDEPGYNK	67		AT2G04410	0.265598	1.13104	0.991499	not assigned.unknown	FUNCTIONS IN: molecular_function unknown;Bacteria - 0;BEST Arabidopsis thaliana protein match is: NOI (TAIR:AT5G55850.1);CONTAINS InterPro DOMAIN/s: Defence response, Rin4 (InterPro:IPR008700);EXPRESSED DURING: 15 growth stages;EXPRESSED IN: 24 plant structures;Fungi - 0;Has 141 Blast hits to 140 proteins in 13 species: Archae - 0;INVOLVED IN: biological_process unknown;LOCATED IN: plasma membran…	35.2	35	35	PM
RSS(ph)VGS(ph)ASGFSFR	7		AT2G35880	0.267705	0.776286	-0.573891	not assigned.unknown	Bacteria - 1037;BEST Arabidopsis thaliana protein match is: unknown protein (TAIR:AT4G32330.3);CONTAINS InterPro DOMAIN/s: Targeting for Xklp2 (InterPro:IPR009675);EXPRESSED DURING: 13 growth stages;EXPRESSED IN: 24 plant structures;FUNCTIONS IN: molecular_function unknown;Fungi - 1700;Has 14997 Blast hits to 8919 proteins in 586 species: Archae - 10;Metazoa - 6567;Other Eukaryotes - 5030 (source…	35.2	35	35	N
MASESS(ph)PQQHYK	18		AT5G55860	0.26955	3.3928	2.30444	not assigned.unknown	unknown protein	35.2	35	35	N
S(ph)FDDSPPAAAELR	28		AT4G11860	0.269637	-1.75689	-1.69419	not assigned.unknown	FUNCTIONS IN: molecular_function unknown;Bacteria - 44;BEST Arabidopsis thaliana protein match is: unknown protein (TAIR:AT4G22960.1);CONTAINS InterPro DOMAIN/s: Protein of unknown function DUF544 (InterPro:IPR007518), Ubiquitin interacting motif (InterPro:IPR003903);EXPRESSED DURING: 14 growth stages;EXPRESSED IN: 25 plant structures;Fungi - 246;Has 761 Blast hits to 466 proteins in 133 species:…	35.2	35	35	N
GYYS(ph)DDDTR	13		AT1G76070	0.270159	1.02923	0.753584	not assigned.unknown	unknown protein	35.2	35	35	N
S(ph)PSSLPPSLSLQR	15		AT3G58600	0.27025	-0.518132	-0.826851	not assigned.unknown	FUNCTIONS IN: molecular_function unknown;ATPase, coupled to transmembrane movement of substances / transporter (TAIR:AT1G03900.1);Bacteria - 0;BEST Arabidopsis thaliana protein match is: ATNAP4 (Arabidopsis thaliana non-intrinsic ABC protein 4);CONTAINS InterPro DOMAIN/s: Adaptin ear-binding coat-associated protein 1 NECAP-1 (InterPro:IPR012466);EXPRESSED DURING: 13 growth stages;EXPRESSED IN: 24…	35.2	35	35	N
YSLVLDPNLDAGT(ph)PR	15		AT3G03570	0.271913	0.456303	-0.888359	not assigned.unknown	Bacteria - 0;BEST Arabidopsis thaliana protein match is: signal transducer (TAIR:AT4G40050.1);CONTAINS InterPro DOMAIN/s: Uncharacterised conserved protein UCP013022 (InterPro:IPR016607);EXPRESSED DURING: 13 growth stages;EXPRESSED IN: 23 plant structures;FUNCTIONS IN: molecular_function unknown;Fungi - 0;Has 153 Blast hits to 150 proteins in 45 species: Archae - 0;INVOLVED IN: biological_process…	35.2	35	35	C,PM
TRPGRES(ph)DS(ph)DAEDLEHAEK	21		AT3G01310	0.271996	1.83122	-0.808114	not assigned.unknown	acid phosphatase/ oxidoreductase/ transition metal ion binding	35.2	35	35	C
S(ph)DSDSEYDILDFPEVPNVLLRPTPGATSVNAPDAAK	2		AT1G34220	0.273364	-0.221209	-0.294499	not assigned.unknown	unknown protein	35.2	35	35	N
SFSSVPS(ph)SPR	6		AT5G61450	0.273624	-0.657239	0.544064	not assigned.unknown	2-phosphoglycerate kinase-related	35.2	35	35	N
DHYDMYEPEANTMLQNSAPGS(ph)PFHPAGSR	10		AT4G38550	0.275525	1.90352	1.05736	not assigned.unknown	LOCATED IN: chloroplast;Bacteria - 103;BEST Arabidopsis thaliana protein match is: unknown protein (TAIR:AT2G20950.1);CONTAINS InterPro DOMAIN/s: Phospholipase-like, arabidopsis (InterPro:IPR007942);EXPRESSED DURING: 13 growth stages;EXPRESSED IN: 21 plant structures;Fungi - 619;Has 2527 Blast hits to 1973 proteins in 273 species: Archae - 3;Metazoa - 1039;Other Eukaryotes - 216 (source: NCBI BLi…	35.2	35	35	N
YVS(ph)PSRYPPGAATGAYR	23		AT1G75140	0.275603	1.1761	1.45124	not assigned.unknown	unknown protein	35.2	35	35	ER
DSSVLVSVSS(ph)PMR	11		AT3G22520	0.277289	1.31434	0.700669	not assigned.unknown	unknown protein	35.2	35	35	N
MMDSVLS(ph)SK	7		AT4G36630	0.277616	0.952058	0.496499	not assigned.unknown	binding / small GTPase regulator	35.2	35	35	C
EAEENAETS(ph)DNETLGAWK	43		AT5G47690	0.279605	0.7925	1.12328	not assigned.unknown	binding	35.2	35	35	N
LQNVTSAEDGSGPS(ph)K	5		AT5G39590	0.280784	0.396753	0.299759	not assigned.unknown	Bacteria - 0;CONTAINS InterPro DOMAIN/s: TLDc (InterPro:IPR006571);EXPRESSED DURING: 15 growth stages;EXPRESSED IN: 24 plant structures;FUNCTIONS IN: molecular_function unknown;Fungi - 9;Has 144 Blast hits to 144 proteins in 62 species: Archae - 0;INVOLVED IN: N-terminal protein myristoylation;LOCATED IN: cellular_component unknown;Metazoa - 76;Other Eukaryotes - 33 (source: NCBI BLink).	35.2	35	35	C
TGGNTETETEEVPEAS(ph)EEEIEAPVQEEKPQKEK	2		AT4G27500	0.282602	0.183278	0.933804	not assigned.unknown	protein binding	35.2	35	35	PM,ER
RFPS(ph)LPLSYGS(ph)PPLLPFQR	4		AT3G18770	0.286276	0.644976	0.458399	not assigned.unknown	LOCATED IN: chloroplast;Bacteria - 15;BEST Arabidopsis thaliana protein match is: unknown protein (TAIR:AT3G49590.2);CONTAINS InterPro DOMAIN/s: Autophagy-related protein 13 (InterPro:IPR018731);EXPRESSED DURING: 4 anthesis, petal differentiation and expansion stage;EXPRESSED IN: 6 plant structures;Fungi - 108;Has 376 Blast hits to 291 proteins in 100 species: Archae - 0;Metazoa - 70;Other Eukary…	35.2	35	35	N
SDLS(ph)FIQER	13		AT4G02800	0.286571	-0.289052	-0.881049	not assigned.unknown	unknown protein	35.2	35	35	N
S(ph)PPPYRT(ph)PDRR	2		AT4G38550	0.289209	1.08301	0.224749	not assigned.unknown	LOCATED IN: chloroplast;Bacteria - 103;BEST Arabidopsis thaliana protein match is: unknown protein (TAIR:AT2G20950.1);CONTAINS InterPro DOMAIN/s: Phospholipase-like, arabidopsis (InterPro:IPR007942);EXPRESSED DURING: 13 growth stages;EXPRESSED IN: 21 plant structures;Fungi - 619;Has 2527 Blast hits to 1973 proteins in 273 species: Archae - 3;Metazoa - 1039;Other Eukaryotes - 216 (source: NCBI BLi…	35.2	35	35	N
YGGNDS(ph)DEDEEK	19		AT5G39570	0.289341	1.65398	-0.102789	not assigned.unknown	unknown protein	35.2	35	35	PM
S(ph)SVGSASGFSFR	12		AT2G35880	0.291698	-0.387062	-0.990069	not assigned.unknown	Bacteria - 1037;BEST Arabidopsis thaliana protein match is: unknown protein (TAIR:AT4G32330.3);CONTAINS InterPro DOMAIN/s: Targeting for Xklp2 (InterPro:IPR009675);EXPRESSED DURING: 13 growth stages;EXPRESSED IN: 24 plant structures;FUNCTIONS IN: molecular_function unknown;Fungi - 1700;Has 14997 Blast hits to 8919 proteins in 586 species: Archae - 10;Metazoa - 6567;Other Eukaryotes - 5030 (source…	35.2	35	35	N
AAS(ph)PDPLGESSSSGTAR	18		AT4G35980	0.296052	2.08674	0.523104	not assigned.unknown	unknown protein	35.2	35	35	C
SLS(ph)EIS(ph)EVDAVR	31		AT1G56230	0.297649	-0.553877	0.319509	not assigned.unknown	unknown protein	35.2	35	35	C
DSEIEETEEFDTES(ph)PLPK	10		AT5G55210	0.299674	-0.388085	0.479296	not assigned.unknown	unknown protein	35.2	35	35	N
(ac)SDLVATSPS(ph)PSSAPR	8		AT4G24840	0.299961	-0.062617	-1.00249	not assigned.unknown	FUNCTIONS IN: molecular_function unknown;Bacteria - 0;CONTAINS InterPro DOMAIN/s: COG complex component, COG2 (InterPro:IPR009316);EXPRESSED DURING: 13 growth stages;EXPRESSED IN: 23 plant structures;Fungi - 56;Has 214 Blast hits to 204 proteins in 99 species: Archae - 0;INVOLVED IN: protein transport, Golgi organization;LOCATED IN: vacuole;Metazoa - 105;Other Eukaryotes - 31 (source: NCBI BLink).	35.2	35	35	C
S(ph)QELVGLKK	2		AT1G30755	0.300011	0.675313	0.287314	not assigned.unknown	unknown protein	35.2	35	35	N
KYGGNDS(ph)DEDEEK	50		AT5G39570	0.302557	2.62932	1.70391	not assigned.unknown	unknown protein	35.2	35	35	PM
SSVGS(ph)ASGFSFR	8		AT2G35880	0.30396	0.595695	-0.171959	not assigned.unknown	Bacteria - 1037;BEST Arabidopsis thaliana protein match is: unknown protein (TAIR:AT4G32330.3);CONTAINS InterPro DOMAIN/s: Targeting for Xklp2 (InterPro:IPR009675);EXPRESSED DURING: 13 growth stages;EXPRESSED IN: 24 plant structures;FUNCTIONS IN: molecular_function unknown;Fungi - 1700;Has 14997 Blast hits to 8919 proteins in 586 species: Archae - 10;Metazoa - 6567;Other Eukaryotes - 5030 (source…	35.2	35	35	N
HDDS(ph)DDEVMDVVR	8		AT1G73770	0.305778	-0.162434	0.656331	not assigned.unknown	unknown protein	35.2	35	35	N
SSS(ph)PSAVPDLPK	32		AT5G16280	0.308071	1.34178	1.36763	not assigned.unknown	unknown protein	35.2	35	35	C
RNRS(ph)GS(ph)GDDEEGSYGR	2		AT5G39570	0.30944	1.23062	1.83464	not assigned.unknown	unknown protein	35.2	35	35	PM
GGSLQNPS(ph)PTAPSRK	16		AT5G53620	0.309482	2.35273	1.4325	not assigned.unknown	unknown protein	35.2	35	35	N
TEEDENDDEDHEHKDDKT(ph)SPDSIVMVEAK	12		AT5G40450	0.311317	3.00149	0.404304	not assigned.unknown	unknown protein	35.2	35	35	N
QVDPEEDENEDDS(ph)AEETPLVDEDIEVKR	2		AT1G31870	0.311526	0.215636	0.955151	not assigned.unknown	unknown protein	35.2	35	35	N
FSGVLSS(ph)SDS(ph)PR	2		AT3G49590	0.311592	0.932693	0.905906	not assigned.unknown	Bacteria - 58;BEST Arabidopsis thaliana protein match is: unknown protein (TAIR:AT3G18770.1);CONTAINS InterPro DOMAIN/s: Autophagy-related protein 13 (InterPro:IPR018731);EXPRESSED DURING: 15 growth stages;EXPRESSED IN: 23 plant structures;FUNCTIONS IN: molecular_function unknown;Fungi - 125;Has 1841 Blast hits to 549 proteins in 149 species: Archae - 0;INVOLVED IN: biological_process unknown;LOC…	35.2	35	35	N
AVDSLPLPRPS(ph)SSEVR	26		AT3G07660	0.313828	2.36428	2.60636	not assigned.unknown	unknown protein	35.2	35	35	N
S(ph)SPPEKITQK	2		AT4G26630	0.316275	1.30759	0.808206	not assigned.unknown	EXPRESSED IN: 23 plant structures;Bacteria - 27744;BEST Arabidopsis thaliana protein match is: unknown protein (TAIR:AT5G55660.1);CONTAINS InterPro DOMAIN/s: DEK, C-terminal (InterPro:IPR014876);EXPRESSED DURING: 13 growth stages;Fungi - 29060;Has 253164 Blast hits to 95130 proteins in 2571 species: Archae - 852;Metazoa - 108483;Other Eukaryotes - 75051 (source: NCBI BLink).	35.2	35	35	N
SSFVSYPPPGS(ph)ISPDQR	2		AT1G79090	0.317133	-0.467479	-0.113119	not assigned.unknown	unknown protein	35.2	35	35	N
SNYDKEQFEDLYEQDGDVT(ph)PR	13		AT4G38550	0.31715	1.97282	-0.258051	not assigned.unknown	LOCATED IN: chloroplast;Bacteria - 103;BEST Arabidopsis thaliana protein match is: unknown protein (TAIR:AT2G20950.1);CONTAINS InterPro DOMAIN/s: Phospholipase-like, arabidopsis (InterPro:IPR007942);EXPRESSED DURING: 13 growth stages;EXPRESSED IN: 21 plant structures;Fungi - 619;Has 2527 Blast hits to 1973 proteins in 273 species: Archae - 3;Metazoa - 1039;Other Eukaryotes - 216 (source: NCBI BLi…	35.2	35	35	N
VM(ox)S(ph)ESEM(ox)VSGAR	13		AT1G52780	0.318959	0.0782256	-0.831936	not assigned.unknown	unknown protein	35.2	35	35	PM
FSHDPVSYEPVISHS(ph)PV	7		AT3G60450	0.319524	1.47684	0.967221	not assigned.unknown	INVOLVED IN: biological_process unknown;Bacteria - 51;BEST Arabidopsis thaliana protein match is: unknown protein (TAIR:AT3G60440.1);CONTAINS InterPro DOMAIN/s: Phosphoglycerate mutase (InterPro:IPR013078), PRIB5 (InterPro:IPR012398);EXPRESSED DURING: 14 growth stages;EXPRESSED IN: 24 plant structures;Fungi - 36;Has 187 Blast hits to 185 proteins in 74 species: Archae - 0;LOCATED IN: cellular_com…	35.2	35	35	C
DKEDDVES(ph)EEEEEEEEGSGSKK	22		AT5G63550	0.321318	0.962333	-0.0612838	not assigned.unknown	EXPRESSED IN: guard cell;BEST Arabidopsis thaliana protein match is: unknown protein (TAIR:AT3G48710.1).	35.2	35	35	N
TPYHPMMDDDGSLS(ph)PR	19		AT5G52200	0.322525	1.20754	-1.59359	not assigned.unknown	unknown protein	35.2	35	35	N
AAEIST(ph)PER	11		AT4G31880	0.32805	0.705431	0.537634	not assigned.unknown	LOCATED IN: cytosol, chloroplast;Bacteria - 15478;BEST Arabidopsis thaliana protein match is: binding (TAIR:AT1G15940.1);EXPRESSED DURING: 14 growth stages;EXPRESSED IN: 24 plant structures;Fungi - 16017;Has 114836 Blast hits to 56273 proteins in 1914 species: Archae - 187;Metazoa - 53116;Other Eukaryotes - 24977 (source: NCBI BLink).	35.2	35	35	N
KGS(ph)VNGSDQESQKGVSR	9		AT3G27390	0.328759	1.64536	2.05408	not assigned.unknown	unknown protein	35.2	35	35	PM
HDPSSGSHS(ph)FSDNTRPAHDS	12		AT1G34220	0.329619	1.87395	-0.609594	not assigned.unknown	unknown protein	35.2	35	35	N
(ac)ATETLDEKT(ph)PEVNS(ph)PAKEEIDVVPK	8		AT5G63550	0.332051	-0.663672	1.38252	not assigned.unknown	EXPRESSED IN: guard cell;BEST Arabidopsis thaliana protein match is: unknown protein (TAIR:AT3G48710.1).	35.2	35	35	N
EEPEIQVLS(ph)DDDS(ph)DEEQVK	23		AT1G47970	0.332169	1.25902	2.69923	not assigned.unknown	unknown protein	35.2	35	35	N
QAHETSEDDTQSS(ph)NSPKADDGKPR	13		AT4G32330	0.337616	0.159908	-0.752594	not assigned.unknown	Bacteria - 347;BEST Arabidopsis thaliana protein match is: unknown protein (TAIR:AT2G25480.1);CONTAINS InterPro DOMAIN/s: Targeting for Xklp2 (InterPro:IPR009675);EXPRESSED DURING: 13 growth stages;EXPRESSED IN: 23 plant structures;FUNCTIONS IN: molecular_function unknown;Fungi - 461;Has 4728 Blast hits to 3313 proteins in 331 species: Archae - 4;INVOLVED IN: biological_process unknown;LOCATED IN…	35.2	35	35	N
S(ph)FDRPPSSLTSPSTSASPR	9		AT5G24880	0.337645	0.955353	1.70195	not assigned.unknown	INVOLVED IN: biological_process unknown;Bacteria - 19200;BEST Arabidopsis thaliana protein match is: calmodulin-binding protein-related (TAIR:AT5G10660.1);EXPRESSED DURING: L mature pollen stage, M germinated pollen stage, 4 anthesis, petal differentiation and expansion stage;EXPRESSED IN: 8 plant structures;Fungi - 18359;Has 195834 Blast hits to 92446 proteins in 2480 species: Archae - 1007;LOCA…	35.2	35	35	N
MVSSDLPNS(ph)PK	11		AT2G40000	0.34373	1.72016	0.411466	not assigned.unknown	HSPRO2, ATHSPRO2	35.2	35	35	C
SNKIPALTDDSSVELGS(ph)PLR	2		AT4G32140	0.345014	0.591568	1.98851	not assigned.unknown	FUNCTIONS IN: molecular_function unknown;Bacteria - 294;BEST Arabidopsis thaliana protein match is: membrane protein (TAIR:AT3G07080.1);CONTAINS InterPro DOMAIN/s: Protein of unknown function DUF6, transmembrane (InterPro:IPR000620);EXPRESSED DURING: 13 growth stages;EXPRESSED IN: 24 plant structures;Fungi - 147;Has 1078 Blast hits to 1078 proteins in 273 species: Archae - 20;INVOLVED IN: biologi…	35.2	35	35	PM
SSS(ph)M(ox)AGGGSGSGDYGGPIK	8		AT5G19050	0.345398	-1.97153	-1.39424	not assigned.unknown	unknown protein	35.2	35	35	P
VGEIS(ph)S(ph)DEGEDEVEEESVLEPLRPMFNIK	2		AT2G15270	0.34779	0.17018	0.400496	not assigned.unknown	unknown protein	35.2	35	35	N
AILS(ph)DDEDASR	23		AT1G35220	0.350253	0.978801	-1.26114	not assigned.unknown	unknown protein	35.2	35	35	N
TLVPQT(ph)SFK	5		AT5G15680	0.352691	0.207703	1.10709	not assigned.unknown	binding	35.2	35	35	C,PM
GKEVARDS(ph)DDS(ph)EAEYENR	17		AT3G49601	0.353201	0.733228	-0.243116	not assigned.unknown	FUNCTIONS IN: molecular_function unknown;Bacteria - 5471;BEST Arabidopsis thaliana protein match is: unknown protein (TAIR:AT4G37820.1);CONTAINS InterPro DOMAIN/s: mRNA splicing factor, Cwf21 (InterPro:IPR013170);Fungi - 6511;Has 58354 Blast hits to 32469 proteins in 1203 species: Archae - 56;INVOLVED IN: biological_process unknown;LOCATED IN: cellular_component unknown;Metazoa - 26539;Other Euka…	35.2	35	35	N
ILSTAAS(ph)PR	12		AT1G56080	0.354035	0.419393	0.455496	not assigned.unknown	unknown protein	35.2	35	35	N
TRS(ph)FDDSPPAAAELRR	26		AT4G11860	0.357813	-0.248224	0.979896	not assigned.unknown	FUNCTIONS IN: molecular_function unknown;Bacteria - 44;BEST Arabidopsis thaliana protein match is: unknown protein (TAIR:AT4G22960.1);CONTAINS InterPro DOMAIN/s: Protein of unknown function DUF544 (InterPro:IPR007518), Ubiquitin interacting motif (InterPro:IPR003903);EXPRESSED DURING: 14 growth stages;EXPRESSED IN: 25 plant structures;Fungi - 246;Has 761 Blast hits to 466 proteins in 133 species:…	35.2	35	35	N
SKT(ph)PELS(ph)PPVTPLVATPVNK	12		AT2G27090	0.358994	0.548495	-0.946591	not assigned.unknown	unknown protein	35.2	35	35	N
SLNVS(ph)PSR	18		AT5G24880	0.35971	1.63563	0.0213861	not assigned.unknown	INVOLVED IN: biological_process unknown;Bacteria - 19200;BEST Arabidopsis thaliana protein match is: calmodulin-binding protein-related (TAIR:AT5G10660.1);EXPRESSED DURING: L mature pollen stage, M germinated pollen stage, 4 anthesis, petal differentiation and expansion stage;EXPRESSED IN: 8 plant structures;Fungi - 18359;Has 195834 Blast hits to 92446 proteins in 2480 species: Archae - 1007;LOCA…	35.2	35	35	N
RVS(ph)T(ph)GSASSLLGTTR	2		AT5G06560	0.360833	0.99374	1.1814	not assigned.unknown	unknown protein	35.2	35	35	N
SPSSLPPS(ph)LSLQR	14		AT3G58600	0.363146	0.571663	0.0668812	not assigned.unknown	FUNCTIONS IN: molecular_function unknown;ATPase, coupled to transmembrane movement of substances / transporter (TAIR:AT1G03900.1);Bacteria - 0;BEST Arabidopsis thaliana protein match is: ATNAP4 (Arabidopsis thaliana non-intrinsic ABC protein 4);CONTAINS InterPro DOMAIN/s: Adaptin ear-binding coat-associated protein 1 NECAP-1 (InterPro:IPR012466);EXPRESSED DURING: 13 growth stages;EXPRESSED IN: 24…	35.2	35	35	N
S(ph)NSDGRDAFVFLNNSNDK	2		AT1G23710	0.364518	0.827618	-0.572171	not assigned.unknown	unknown protein	35.2	35	35	N
IIS(ph)TSVS(ph)PR	14		AT1G16520	0.36507	1.43742	-0.887494	not assigned.unknown	unknown protein	35.2	35	35	C,N
AIDEESLHTS(ph)S(ph)GDNEKPAVSSGK	2		AT4G31880	0.36556	1.55429	-1.06288	not assigned.unknown	LOCATED IN: cytosol, chloroplast;Bacteria - 15478;BEST Arabidopsis thaliana protein match is: binding (TAIR:AT1G15940.1);EXPRESSED DURING: 14 growth stages;EXPRESSED IN: 24 plant structures;Fungi - 16017;Has 114836 Blast hits to 56273 proteins in 1914 species: Archae - 187;Metazoa - 53116;Other Eukaryotes - 24977 (source: NCBI BLink).	35.2	35	35	N
QTVPM(ox)LGVS(ph)SSGR	13		AT1G69980	0.365834	2.07632	1.57975	not assigned.unknown	unknown protein	35.2	35	35	PM
TPMS(ph)PQQVNQR	9		AT1G72390	0.365911	0.566466	0.869164	not assigned.unknown	unknown protein	35.2	35	35	N
(ac)S(ph)DSDKELENQIIEAGEK	11		AT4G31880	0.366003	1.33955	0.585261	not assigned.unknown	LOCATED IN: cytosol, chloroplast;Bacteria - 15478;BEST Arabidopsis thaliana protein match is: binding (TAIR:AT1G15940.1);EXPRESSED DURING: 14 growth stages;EXPRESSED IN: 24 plant structures;Fungi - 16017;Has 114836 Blast hits to 56273 proteins in 1914 species: Archae - 187;Metazoa - 53116;Other Eukaryotes - 24977 (source: NCBI BLink).	35.2	35	35	N
VIS(ph)TLVEEM(ox)R	14		AT1G04280	0.366435	-0.301352	0.198659	not assigned.unknown	unknown protein	35.2	35	35	C
TTSRPIS(ph)PR	12		AT4G15545	0.367237	1.96021	0.122646	not assigned.unknown	unknown protein	35.2	35	35	N
VISETDSS(ph)SSPVSTKPQAEAK	3		AT5G58220	0.36824	0.34004	1.70797	not assigned.unknown	steroid binding	35.2	35	35	PX
TGSVTGDLSQNINNS(ph)GPLEK	5		AT5G27970	0.368711	0.332511	0.165561	not assigned.unknown	binding	35.2	35	35	C
MMNLDQS(ph)SPVAR	1		AT3G49250	0.37382	0.368701	-0.244401	not assigned.unknown	DMS3	35.2	35	35	C
DIDLS(ph)FSSPTK	11		AT2G32240	0.373883	-0.494042	1.42816	not assigned.unknown	Bacteria - 44259;BEST Arabidopsis thaliana protein match is: unknown protein (TAIR:AT1G05320.3);CONTAINS InterPro DOMAIN/s: Prefoldin (InterPro:IPR009053);EXPRESSED DURING: 13 growth stages;EXPRESSED IN: 25 plant structures;FUNCTIONS IN: molecular_function unknown;Fungi - 15490;Has 221693 Blast hits to 95553 proteins in 2574 species: Archae - 2848;INVOLVED IN: response to cadmium ion;LOCATED IN: …	35.2	35	35	N,PM
T(ph)SSLLSSSVASDTLR	5		AT5G35430	0.375369	-0.197554	-1.40359	not assigned.unknown	binding	35.2	35	35	C
S(ph)LPLKEDFEASK	7		AT1G24706	0.378921	0.057523	0.189606	not assigned.unknown	unknown protein	35.2	35	35	N
S(ph)LLQTFEAK	43		AT2G30930	0.381305	0.201655	-0.248046	not assigned.unknown	unknown protein	35.2	35	35	N
S(ph)GESPSGLMNQYPTQK	8		AT3G49590	0.381643	0.16522	-1.60433	not assigned.unknown	Bacteria - 58;BEST Arabidopsis thaliana protein match is: unknown protein (TAIR:AT3G18770.1);CONTAINS InterPro DOMAIN/s: Autophagy-related protein 13 (InterPro:IPR018731);EXPRESSED DURING: 15 growth stages;EXPRESSED IN: 23 plant structures;FUNCTIONS IN: molecular_function unknown;Fungi - 125;Has 1841 Blast hits to 549 proteins in 149 species: Archae - 0;INVOLVED IN: biological_process unknown;LOC…	35.2	35	35	N
LST(ph)GLSPNPATTKPQSK	6		AT1G28380	0.382759	1.23995	1.86161	not assigned.unknown	NSL1	35.2	35	35	C
(ac)M(ox)ES(ph)PKS(ph)NVDDGYQNIFVMR	8		AT3G60450	0.382958	-0.161087	-0.585969	not assigned.unknown	INVOLVED IN: biological_process unknown;Bacteria - 51;BEST Arabidopsis thaliana protein match is: unknown protein (TAIR:AT3G60440.1);CONTAINS InterPro DOMAIN/s: Phosphoglycerate mutase (InterPro:IPR013078), PRIB5 (InterPro:IPR012398);EXPRESSED DURING: 14 growth stages;EXPRESSED IN: 24 plant structures;Fungi - 36;Has 187 Blast hits to 185 proteins in 74 species: Archae - 0;LOCATED IN: cellular_com…	35.2	35	35	C
SLHS(ph)IDEEK	9		AT1G55535	0.38346	1.31411	1.05551	not assigned.unknown	unknown protein	35.2	35	35	PM
SQS(ph)EATLRPPK	9		AT1G18420	0.385456	-0.426225	0.817831	not assigned.unknown	anion channel (TAIR:AT3G18440.1);Bacteria - 112;BEST Arabidopsis thaliana protein match is: AtALMT9 (aluminum-activated malate transporter 9);CONTAINS InterPro DOMAIN/s: Uncharacterised protein family UPF0005 (InterPro:IPR006214);Fungi - 9;Has 336 Blast hits to 334 proteins in 83 species: Archae - 0;Metazoa - 1;Other Eukaryotes - 11 (source: NCBI BLink).	35.2	35	35	M
TPYHPMM(ox)DDDGSLS(ph)PR	13		AT5G52200	0.385945	1.24715	0.919064	not assigned.unknown	unknown protein	35.2	35	35	N
GGGKSDS(ph)PGKDEPGYNK	2		AT2G04410	0.386955	-0.0892521	1.51181	not assigned.unknown	FUNCTIONS IN: molecular_function unknown;Bacteria - 0;BEST Arabidopsis thaliana protein match is: NOI (TAIR:AT5G55850.1);CONTAINS InterPro DOMAIN/s: Defence response, Rin4 (InterPro:IPR008700);EXPRESSED DURING: 15 growth stages;EXPRESSED IN: 24 plant structures;Fungi - 0;Has 141 Blast hits to 140 proteins in 13 species: Archae - 0;INVOLVED IN: biological_process unknown;LOCATED IN: plasma membran…	35.2	35	35	PM
TPFMS(ph)S(ph)R	2		AT3G18770	0.388034	0.781883	1.03795	not assigned.unknown	LOCATED IN: chloroplast;Bacteria - 15;BEST Arabidopsis thaliana protein match is: unknown protein (TAIR:AT3G49590.2);CONTAINS InterPro DOMAIN/s: Autophagy-related protein 13 (InterPro:IPR018731);EXPRESSED DURING: 4 anthesis, petal differentiation and expansion stage;EXPRESSED IN: 6 plant structures;Fungi - 108;Has 376 Blast hits to 291 proteins in 100 species: Archae - 0;Metazoa - 70;Other Eukary…	35.2	35	35	N
(ac)MEGKS(ph)PDLES(ph)IGS(ph)GTTTKR	12		AT2G40980	0.38855	1.50086	-0.693901	not assigned.unknown	Bacteria - 74;CONTAINS InterPro DOMAIN/s: Protein kinase-like (InterPro:IPR011009);EXPRESSED DURING: 13 growth stages;EXPRESSED IN: 22 plant structures;Fungi - 0;Has 152 Blast hits to 139 proteins in 56 species: Archae - 0;LOCATED IN: plasma membrane;Metazoa - 0;Other Eukaryotes - 18 (source: NCBI BLink).	35.2	35	35	C,PM
LSTGLS(ph)PNPATTKPQSK	2		AT1G28380	0.38865	0.136678	1.63103	not assigned.unknown	NSL1	35.2	35	35	C
(ac)MEVMSLTAPSS(ph)PR	6		AT2G26530	0.388727	0.773198	0.144874	not assigned.unknown	AR781	35.2	35	35	N
DQSDEVS(ph)ADETVPK	12		AT5G40450	0.389862	1.11192	-0.0244389	not assigned.unknown	unknown protein	35.2	35	35	N
EKS(ph)DSDSEYDILDFPEVPNVLLRPTPGATSVNAPDAAK	8		AT1G34220	0.38992	-0.702362	-0.882669	not assigned.unknown	unknown protein	35.2	35	35	N
TDSEVTSLSASSPT(ph)RSPR	9		AT5G42860	0.391371	0.850791	1.25859	not assigned.unknown	unknown protein	35.2	35	35	P
AELVELLGSDS(ph)S	16		AT1G06190	0.391382	-0.291204	0.274361	not assigned.unknown	ATP binding / ATPase, coupled to transmembrane movement of ions, phosphorylative mechanism	35.2	35	35	C,N
VS(ph)PSEMTETAPAIMTTESER	9		AT2G32170	0.392029	1.30557	1.45889	not assigned.unknown	BEST Arabidopsis thaliana protein match is: unknown protein (TAIR:AT2G32160.3).	35.2	35	35	N
GPLQHTQS(ph)MSGLK	1		AT1G24267	0.394154	1.00077	1.02296	not assigned.unknown	unknown protein	35.2	35	35	EX
SIETTIPSIILPPPPPGPLS(ph)PVTTAQKS(ph)PSSLPPSLSLQR	11		AT3G58600	0.394303	1.61642	-0.279551	not assigned.unknown	FUNCTIONS IN: molecular_function unknown;ATPase, coupled to transmembrane movement of substances / transporter (TAIR:AT1G03900.1);Bacteria - 0;BEST Arabidopsis thaliana protein match is: ATNAP4 (Arabidopsis thaliana non-intrinsic ABC protein 4);CONTAINS InterPro DOMAIN/s: Adaptin ear-binding coat-associated protein 1 NECAP-1 (InterPro:IPR012466);EXPRESSED DURING: 13 growth stages;EXPRESSED IN: 24…	35.2	35	35	N
TDSEVTSLAASSPARS(ph)PR	13		AT1G45688	0.397772	1.0966	1.46218	not assigned.unknown	unknown protein	35.2	35	35	PM
SLS(ph)SLMEK	15		AT3G13440	0.399099	0.991493	0.0135687	not assigned.unknown	methyltransferase/ nucleic acid binding	35.2	35	35	C
QSS(ph)TLVNDVR	32		AT5G35180	0.40119	-0.157022	0.643206	not assigned.unknown	phosphoinositide binding	35.2	35	35	C
ANSES(ph)SSSPVNEEENSQR	4		AT5G46790	0.401814	1.01919	-0.392101	not assigned.unknown	unknown protein	35.2	35	35	N
NSSPPS(ph)PLHPAASHS(ph)PPPPQPYR	14		AT4G38550	0.40191	1.49633	2.23545	not assigned.unknown	LOCATED IN: chloroplast;Bacteria - 103;BEST Arabidopsis thaliana protein match is: unknown protein (TAIR:AT2G20950.1);CONTAINS InterPro DOMAIN/s: Phospholipase-like, arabidopsis (InterPro:IPR007942);EXPRESSED DURING: 13 growth stages;EXPRESSED IN: 21 plant structures;Fungi - 619;Has 2527 Blast hits to 1973 proteins in 273 species: Archae - 3;Metazoa - 1039;Other Eukaryotes - 216 (source: NCBI BLi…	35.2	35	35	N
NVSLDSHDENS(ph)DQEK	18		AT5G47690	0.401936	1.34617	0.841671	not assigned.unknown	binding	35.2	35	35	N
S(ph)RSGPLNER	2		AT2G42670	0.40228	1.82379	0.629036	not assigned.unknown	unknown protein	35.2	35	35	N
SSNFDS(ph)SPPR	2		AT1G31870	0.402619	0.49773	0.475806	not assigned.unknown	unknown protein	35.2	35	35	N
APEYALVTQNSDPTS(ph)PR	17		AT4G08330	0.406019	1.02002	-0.0200688	not assigned.unknown	unknown protein	35.2	35	35	N,PM
NLS(ph)GKAETM(ox)STNVERK	2		AT5G41950	0.407342	-0.75333	0.955554	not assigned.unknown	binding	35.2	35	35	N
(ac)ADKTDIISSSSDKAS(ph)PPPPSAFR	13		AT3G47200	0.412298	2.2055	0.535326	not assigned.unknown	unknown protein	35.2	35	35	C,PM
GVS(ph)GSST(ph)PVHYK	11		AT2G20950	0.414208	0.727623	0.623796	not assigned.unknown	EXPRESSED IN: 23 plant structures;Bacteria - 10;BEST Arabidopsis thaliana protein match is: unknown protein (TAIR:AT4G38550.1);CONTAINS InterPro DOMAIN/s: Phospholipase-like, arabidopsis (InterPro:IPR007942);EXPRESSED DURING: 13 growth stages;Fungi - 53;Has 323 Blast hits to 303 proteins in 73 species: Archae - 7;Metazoa - 165;Other Eukaryotes - 15 (source: NCBI BLink).	35.2	35	35	N
NLS(ph)GKAETMSTNVERK	16		AT5G41950	0.415212	1.98256	0.599834	not assigned.unknown	binding	35.2	35	35	N
FSGS(ph)PVSTGT(ph)PK	15		AT2G26570	0.415311	1.763	2.19132	not assigned.unknown	unknown protein	35.2	35	35	N
SLLQTFEAKS(ph)SDISSK	36		AT2G30930	0.415835	1.70509	-0.301474	not assigned.unknown	unknown protein	35.2	35	35	N
VM(ox)S(ph)ESEMVSGAR	8		AT1G52780	0.416307	0.809473	1.61606	not assigned.unknown	unknown protein	35.2	35	35	PM
VAKPKPES(ph)PINENEIR	8		AT3G07030	0.417443	-0.605767	-1.69352	not assigned.unknown	nucleic acid binding	35.2	35	35	N
S(ph)VEAGSNLTSPAK	10		AT5G53440	0.419237	-0.803342	0.318716	not assigned.unknown	unknown protein	35.2	35	35	N
QESTDSLAVGS(ph)PPKSEGR	31		AT1G59710	0.421292	1.01025	-0.234874	not assigned.unknown	FUNCTIONS IN: molecular_function unknown;Bacteria - 0;BEST Arabidopsis thaliana protein match is: unknown protein (TAIR:AT1G27100.1);CONTAINS InterPro DOMAIN/s: Protein of unknown function DUF569 (InterPro:IPR007679), Actin_cross-linking (InterPro:IPR008999);EXPRESSED DURING: 13 growth stages;EXPRESSED IN: 23 plant structures;Fungi - 0;Has 119 Blast hits to 107 proteins in 9 species: Archae - 0;I…	35.2	35	35	C
DGKPAVKS(ph)PTK	2		AT4G12580	0.425778	0.082238	0.605709	not assigned.unknown	unknown protein	35.2	35	35	N
DIDLSFS(ph)SPTKRK	1		AT2G32240	0.427346	0.33339	1.87612	not assigned.unknown	Bacteria - 44259;BEST Arabidopsis thaliana protein match is: unknown protein (TAIR:AT1G05320.3);CONTAINS InterPro DOMAIN/s: Prefoldin (InterPro:IPR009053);EXPRESSED DURING: 13 growth stages;EXPRESSED IN: 25 plant structures;FUNCTIONS IN: molecular_function unknown;Fungi - 15490;Has 221693 Blast hits to 95553 proteins in 2574 species: Archae - 2848;INVOLVED IN: response to cadmium ion;LOCATED IN: …	35.2	35	35	N,PM
(ac)S(ph)STLSNEESGLGDSNR	5		AT3G51890	0.427727	1.54216	1.2149	not assigned.unknown	protein binding / structural molecule	35.2	35	35	N
KEETDSNGIGSTAGVDSGDIS(ph)PVDDIQKK	9		AT5G02770	0.431835	0.461198	0.596161	not assigned.unknown	unknown protein	35.2	35	35	N
FDDDS(ph)EDNDLSR	1		AT5G22120	0.432217	0.070163	0.0741062	not assigned.unknown	unknown protein	35.2	35	35	N
NPLS(ph)PNSGQANLK	10		AT3G50370	0.433543	0.238436	-0.177511	not assigned.unknown	unknown protein	35.2	35	35	N
ALELLNLAEVS(ph)SEDDEDDKSTGEGSGSQESR	9		AT5G49710	0.435074	-1.56993	-0.405439	not assigned.unknown	unknown protein	35.2	35	35	N
(ac)ANSES(ph)SSSPVNEEENSQR	7		AT5G46790	0.438841	-0.876949	-2.37045	not assigned.unknown	unknown protein	35.2	35	35	N
ESQAEGAEKS(ph)DDQVEDESTK	10		AT5G40450	0.440083	-0.147075	-0.861969	not assigned.unknown	unknown protein	35.2	35	35	N
TDSEVTSLSAS(ph)SPTRSPR	2		AT5G42860	0.441207	-0.436804	-0.0962138	not assigned.unknown	unknown protein	35.2	35	35	P
TSGDETANVS(ph)SPSMAEELPEQSVPKK	6		AT4G31880	0.442403	-0.228002	-1.72775	not assigned.unknown	LOCATED IN: cytosol, chloroplast;Bacteria - 15478;BEST Arabidopsis thaliana protein match is: binding (TAIR:AT1G15940.1);EXPRESSED DURING: 14 growth stages;EXPRESSED IN: 24 plant structures;Fungi - 16017;Has 114836 Blast hits to 56273 proteins in 1914 species: Archae - 187;Metazoa - 53116;Other Eukaryotes - 24977 (source: NCBI BLink).	35.2	35	35	N
LITESSGS(ph)PSKAEK	58		AT1G76850	0.443122	0.941586	1.34342	not assigned.unknown	SEC5A	35.2	35	35	PM
EKS(ph)DS(ph)DS(ph)EYDILDFPEVPNVLLRPTPGATSVNAPDAAK	4		AT1G34220	0.443336	-0.835187	-1.60333	not assigned.unknown	unknown protein	35.2	35	35	N
(ac)AS(ph)SNEYEEGPGER	13		AT5G25757	0.444085	0.671013	0.208676	not assigned.unknown	unknown protein	35.2	35	35	C
STS(ph)FGDGEDGVDAK	33		AT5G56980	0.444134	0.631853	1.77655	not assigned.unknown	unknown protein	35.2	35	35	EX
SLS(ph)DHIQK	15		AT5G40450	0.446442	1.69872	1.10708	not assigned.unknown	unknown protein	35.2	35	35	N
(ac)M(ox)ES(ph)PKSNVDDGYQNIFVMR	26		AT3G60450	0.450021	-0.0732295	-1.82174	not assigned.unknown	INVOLVED IN: biological_process unknown;Bacteria - 51;BEST Arabidopsis thaliana protein match is: unknown protein (TAIR:AT3G60440.1);CONTAINS InterPro DOMAIN/s: Phosphoglycerate mutase (InterPro:IPR013078), PRIB5 (InterPro:IPR012398);EXPRESSED DURING: 14 growth stages;EXPRESSED IN: 24 plant structures;Fungi - 36;Has 187 Blast hits to 185 proteins in 74 species: Archae - 0;LOCATED IN: cellular_com…	35.2	35	35	C
S(ph)IGELSQR	15		AT4G01290	0.451558	0.103166	-1.19046	not assigned.unknown	unknown protein	35.2	35	35	N
M(ox)TAIDS(ph)DDDGVVR	100		AT1G70770	0.452264	0.384926	0.965606	not assigned.unknown	unknown protein	35.2	35	35	PM,ER
TSS(ph)FRDPLSVSDSASPIPSR	9		AT5G65950	0.452632	0.336981	-2.04309	not assigned.unknown	unknown protein	35.2	35	35	C
LENSVQQGS(ph)SPR	31		AT2G15860	0.453019	2.7266	-0.134319	not assigned.unknown	unknown protein	35.2	35	35	C
RPLS(ph)PSSAVVETSATEER	7		AT1G01840	0.456526	-0.657969	0.606924	not assigned.unknown	unknown protein	35.2	35	35	N
TSGDETANVSSPS(ph)MAEELPEQSVPK	9		AT4G31880	0.459897	-0.268182	-1.32765	not assigned.unknown	LOCATED IN: cytosol, chloroplast;Bacteria - 15478;BEST Arabidopsis thaliana protein match is: binding (TAIR:AT1G15940.1);EXPRESSED DURING: 14 growth stages;EXPRESSED IN: 24 plant structures;Fungi - 16017;Has 114836 Blast hits to 56273 proteins in 1914 species: Archae - 187;Metazoa - 53116;Other Eukaryotes - 24977 (source: NCBI BLink).	35.2	35	35	N
VEDEKEGS(ph)EDENDNEK	12		AT4G26630	0.459956	1.30131	0.304251	not assigned.unknown	EXPRESSED IN: 23 plant structures;Bacteria - 27744;BEST Arabidopsis thaliana protein match is: unknown protein (TAIR:AT5G55660.1);CONTAINS InterPro DOMAIN/s: DEK, C-terminal (InterPro:IPR014876);EXPRESSED DURING: 13 growth stages;Fungi - 29060;Has 253164 Blast hits to 95130 proteins in 2571 species: Archae - 852;Metazoa - 108483;Other Eukaryotes - 75051 (source: NCBI BLink).	35.2	35	35	N
SFSS(ph)VPSSPR	10		AT5G61450	0.460808	0.587981	0.510174	not assigned.unknown	2-phosphoglycerate kinase-related	35.2	35	35	N
QKAES(ph)DS(ph)EEEEIIDELPR	5		AT4G37090	0.460972	1.45822	0.0465713	not assigned.unknown	unknown protein	35.2	35	35	N
LSYS(ph)ATTR	2		AT2G44010	0.462168	0.164456	1.89096	not assigned.unknown	unknown protein	35.2	35	35	M
SKS(ph)YSVVK	2		AT4G37700	0.463634	1.10249	0.749851	not assigned.unknown	unknown protein	35.2	35	35	C
MMNLDQSS(ph)PVAR	8		AT3G49250	0.464144	0.666808	-0.235631	not assigned.unknown	DMS3	35.2	35	35	C
KEETDSNGIGSTAGVDSGDIS(ph)PVDDIQK	13		AT5G02770	0.464791	-0.502387	0.370051	not assigned.unknown	unknown protein	35.2	35	35	N
EKPSS(ph)PPTFDDGPTS(ph)PPASLHEPEPSAK	17		AT4G29440	0.467605	1.08222	2.32109	not assigned.unknown	unknown protein	35.2	35	35	N
SNGYGDDGYDFDGS(ph)DDEIATLK	38		AT1G70770	0.468633	1.65104	2.08228	not assigned.unknown	unknown protein	35.2	35	35	PM,ER
VSS(ph)YKGAEVPENR	16		AT5G65490	0.468794	-0.383567	0.358749	not assigned.unknown	Bacteria - 210;CONTAINS InterPro DOMAIN/s: SGT1 (InterPro:IPR010770);EXPRESSED DURING: 13 growth stages;EXPRESSED IN: 22 plant structures;FUNCTIONS IN: molecular_function unknown;Fungi - 582;Has 4480 Blast hits to 3390 proteins in 346 species: Archae - 8;INVOLVED IN: biological_process unknown;LOCATED IN: chloroplast;Metazoa - 1070;Other Eukaryotes - 2425 (source: NCBI BLink).	35.2	35	35	C
SGS(ph)GTSLNGDLPQSVSR	2		AT5G47480	0.470458	-1.61733	0.435211	not assigned.unknown	unknown protein	35.2	35	35	N
KDLS(ph)EDENM(ox)EEAEEK	2		AT5G53440	0.471413	0.021493	0.412266	not assigned.unknown	unknown protein	35.2	35	35	N
S(ph)LEIEEDFDR	8		AT5G64090	0.472545	0.751246	0.0376713	not assigned.unknown	Bacteria - 0;BEST Arabidopsis thaliana protein match is: unknown protein (TAIR:AT5G21050.1);CONTAINS InterPro DOMAIN/s: Hyccin (InterPro:IPR018619);EXPRESSED DURING: 13 growth stages;EXPRESSED IN: 23 plant structures;FUNCTIONS IN: molecular_function unknown;Fungi - 8;Has 266 Blast hits to 191 proteins in 57 species: Archae - 0;INVOLVED IN: biological_process unknown;LOCATED IN: plasma membrane;Me…	35.2	35	35	C
DSDIKEETEPAELLDSKDVLTSPPVDSSVTAATSS(ph)ENEK	2		AT4G31880	0.474977	-1.21649	-0.366091	not assigned.unknown	LOCATED IN: cytosol, chloroplast;Bacteria - 15478;BEST Arabidopsis thaliana protein match is: binding (TAIR:AT1G15940.1);EXPRESSED DURING: 14 growth stages;EXPRESSED IN: 24 plant structures;Fungi - 16017;Has 114836 Blast hits to 56273 proteins in 1914 species: Archae - 187;Metazoa - 53116;Other Eukaryotes - 24977 (source: NCBI BLink).	35.2	35	35	N
GFSDSGEKKEETDSNGIGSTAGVDSGDIS(ph)PVDDIQK	2		AT5G02770	0.47707	0.0381155	0.00581622	not assigned.unknown	unknown protein	35.2	35	35	N
(ac)MEVAFPSS(ph)PPVK	5		AT1G23710	0.477268	-0.924502	-0.446684	not assigned.unknown	unknown protein	35.2	35	35	N
WRSDET(ph)SDDEDELTSFGSMPVK	2		AT2G39810	0.480827	-0.0158871	0.332109	not assigned.unknown	HOS1	35.2	35	35	N
LFS(ph)GAAS(ph)PTSSHYDIR	14		AT1G56080	0.482501	0.793576	1.30363	not assigned.unknown	unknown protein	35.2	35	35	N
WSPLDESELS(ph)QDEEAADQTGQEEDASTVPLTKK	2		AT4G31880	0.483392	0.688513	1.1132	not assigned.unknown	LOCATED IN: cytosol, chloroplast;Bacteria - 15478;BEST Arabidopsis thaliana protein match is: binding (TAIR:AT1G15940.1);EXPRESSED DURING: 14 growth stages;EXPRESSED IN: 24 plant structures;Fungi - 16017;Has 114836 Blast hits to 56273 proteins in 1914 species: Archae - 187;Metazoa - 53116;Other Eukaryotes - 24977 (source: NCBI BLink).	35.2	35	35	N
SRDIDLSFSS(ph)PTK	7		AT2G32240	0.483597	0.315668	-0.405244	not assigned.unknown	Bacteria - 44259;BEST Arabidopsis thaliana protein match is: unknown protein (TAIR:AT1G05320.3);CONTAINS InterPro DOMAIN/s: Prefoldin (InterPro:IPR009053);EXPRESSED DURING: 13 growth stages;EXPRESSED IN: 25 plant structures;FUNCTIONS IN: molecular_function unknown;Fungi - 15490;Has 221693 Blast hits to 95553 proteins in 2574 species: Archae - 2848;INVOLVED IN: response to cadmium ion;LOCATED IN: …	35.2	35	35	N,PM
S(ph)PPPSYLSNK	20		AT4G38550	0.483843	1.7542	1.23085	not assigned.unknown	LOCATED IN: chloroplast;Bacteria - 103;BEST Arabidopsis thaliana protein match is: unknown protein (TAIR:AT2G20950.1);CONTAINS InterPro DOMAIN/s: Phospholipase-like, arabidopsis (InterPro:IPR007942);EXPRESSED DURING: 13 growth stages;EXPRESSED IN: 21 plant structures;Fungi - 619;Has 2527 Blast hits to 1973 proteins in 273 species: Archae - 3;Metazoa - 1039;Other Eukaryotes - 216 (source: NCBI BLi…	35.2	35	35	N
QNEISLSDAGVSAEATPGS(ph)PDLEGAWEK	14		AT2G02570	0.486535	1.43147	-0.574416	not assigned.unknown	nucleic acid binding	35.2	35	35	N
EQFEDLYEQDGDVT(ph)PR	2		AT4G38550	0.48707	-0.38201	-0.335994	not assigned.unknown	LOCATED IN: chloroplast;Bacteria - 103;BEST Arabidopsis thaliana protein match is: unknown protein (TAIR:AT2G20950.1);CONTAINS InterPro DOMAIN/s: Phospholipase-like, arabidopsis (InterPro:IPR007942);EXPRESSED DURING: 13 growth stages;EXPRESSED IN: 21 plant structures;Fungi - 619;Has 2527 Blast hits to 1973 proteins in 273 species: Archae - 3;Metazoa - 1039;Other Eukaryotes - 216 (source: NCBI BLi…	35.2	35	35	N
INELEQSINDLRAEMGVEGT(ph)PPPASK	2		AT4G15802	0.487998	0.95723	0.0347286	not assigned.unknown	Bacteria - 0;CONTAINS InterPro DOMAIN/s: Heat shock factor binding 1 (InterPro:IPR009643);FUNCTIONS IN: molecular_function unknown;Fungi - 0;Has 178 Blast hits to 178 proteins in 62 species: Archae - 0;INVOLVED IN: biological_process unknown;LOCATED IN: cellular_component unknown;Metazoa - 122;Other Eukaryotes - 19 (source: NCBI BLink).	35.2	35	35	N
FPSMEKPQFDHQNS(ph)SVSSYGDLPELQRPETSPLDR	4		AT1G34220	0.490528	-0.648217	-1.82526	not assigned.unknown	unknown protein	35.2	35	35	N
GS(ph)GGSDDEDEVNSV	1		AT1G71080	0.490826	0.640888	1.11856	not assigned.unknown	unknown protein	35.2	35	35	N
VHEGAPDTEVLLAS(ph)PR	19		AT4G31160	0.49348	0.913448	0.457336	not assigned.unknown	nucleotide binding	35.2	35	35	N
VDINT(ph)Y(ph)EYKK	2		AT4G14145	0.49597	-0.324627	-0.163664	not assigned.unknown	unknown protein	35.2	35	35	P
DIDLSFSS(ph)PTKR	11		AT2G32240	0.498964	0.508221	1.66153	not assigned.unknown	Bacteria - 44259;BEST Arabidopsis thaliana protein match is: unknown protein (TAIR:AT1G05320.3);CONTAINS InterPro DOMAIN/s: Prefoldin (InterPro:IPR009053);EXPRESSED DURING: 13 growth stages;EXPRESSED IN: 25 plant structures;FUNCTIONS IN: molecular_function unknown;Fungi - 15490;Has 221693 Blast hits to 95553 proteins in 2574 species: Archae - 2848;INVOLVED IN: response to cadmium ion;LOCATED IN: …	35.2	35	35	N,PM
T(ph)GSMPVLQNR	2		AT4G17940	0.499419	0.657748	0.921761	not assigned.unknown	binding	35.2	35	35	M
EGELDEDNLS(ph)SDLSEREPSR	11		AT3G61480	0.500025	0.528675	1.45089	not assigned.unknown	FUNCTIONS IN: molecular_function unknown;Bacteria - 13;BEST Arabidopsis thaliana protein match is: unknown protein (TAIR:AT5G28350.2);CONTAINS InterPro DOMAIN/s: Protein of unknown function DUF1339 (InterPro:IPR009771), WD40/YVTN repeat-like (InterPro:IPR015943), Quinoprotein amine dehydrogenase, beta chain-like (InterPro:IPR011044);EXPRESSED DURING: L mature pollen stage, M germinated pollen sta…	35.2	35	35	EX
SFS(ph)ASHSQYSVR	51		AT4G37700	0.500588	0.725935	1.48783	not assigned.unknown	unknown protein	35.2	35	35	C
VSSPSSSFS(ph)R	12		AT5G59960	0.502806	-1.0679	0.453516	not assigned.unknown	unknown protein	35.2	35	35	C
LLS(ph)FSGS(ph)FGR	3		AT4G35110	0.503732	0.619801	0.215654	not assigned.unknown	FUNCTIONS IN: molecular_function unknown;Bacteria - 39;BEST Arabidopsis thaliana protein match is: unknown protein (TAIR:AT2G16900.1);CONTAINS InterPro DOMAIN/s: Phospholipase-like, arabidopsis (InterPro:IPR007942);EXPRESSED DURING: 10 growth stages;EXPRESSED IN: 15 plant structures;Fungi - 34;Has 491 Blast hits to 408 proteins in 102 species: Archae - 17;INVOLVED IN: biological_process unknown;L…	35.2	35	35	N
SDEKEEILS(ph)PR	52		AT2G34310	0.505439	1.78214	2.34264	not assigned.unknown	unknown protein	35.2	35	35	N
DDFDSGLLS(ph)DEDLQDDDLEASASK	5		AT1G69070	0.507689	1.15803	1.03014	not assigned.unknown	Bacteria - 18692;CONTAINS InterPro DOMAIN/s: Nop14-like protein (InterPro:IPR007276);EXPRESSED DURING: 13 growth stages;EXPRESSED IN: 23 plant structures;FUNCTIONS IN: molecular_function unknown;Fungi - 6782;Has 64668 Blast hits to 30830 proteins in 1152 species: Archae - 207;INVOLVED IN: biological_process unknown;LOCATED IN: cellular_component unknown;Metazoa - 20758;Other Eukaryotes - 15529 (s…	35.2	35	35	N
TTS(ph)IGDGGEEGVDDKASNFINK	39		AT4G26130	0.512353	1.21072	2.30653	not assigned.unknown	unknown protein	35.2	35	35	ER
TSGDETANVSS(ph)PSMAEELPEQSVPK	6		AT4G31880	0.513555	1.89264	2.83873	not assigned.unknown	LOCATED IN: cytosol, chloroplast;Bacteria - 15478;BEST Arabidopsis thaliana protein match is: binding (TAIR:AT1G15940.1);EXPRESSED DURING: 14 growth stages;EXPRESSED IN: 24 plant structures;Fungi - 16017;Has 114836 Blast hits to 56273 proteins in 1914 species: Archae - 187;Metazoa - 53116;Other Eukaryotes - 24977 (source: NCBI BLink).	35.2	35	35	N
T(ph)GSLPVNIPDWSK	2		AT5G03230	0.514494	0.519208	0.0614062	not assigned.unknown	unknown protein	35.2	35	35	N
VPVPPHLVDVS(ph)DDEDVQNLQESLGEAR	35		AT5G63220	0.515887	0.764321	0.730669	not assigned.unknown	unknown protein	35.2	35	35	C
FSGVLSSS(ph)DSPR	7		AT3G49590	0.515897	0.984048	0.960399	not assigned.unknown	Bacteria - 58;BEST Arabidopsis thaliana protein match is: unknown protein (TAIR:AT3G18770.1);CONTAINS InterPro DOMAIN/s: Autophagy-related protein 13 (InterPro:IPR018731);EXPRESSED DURING: 15 growth stages;EXPRESSED IN: 23 plant structures;FUNCTIONS IN: molecular_function unknown;Fungi - 125;Has 1841 Blast hits to 549 proteins in 149 species: Archae - 0;INVOLVED IN: biological_process unknown;LOC…	35.2	35	35	N
TNS(ph)VNQSPTDAIRR	14		AT5G58510	0.520922	-0.204799	0.305291	not assigned.unknown	unknown protein	35.2	35	35	N
NLS(ph)GKAETMSTNVER	45		AT5G41950	0.524026	0.156426	-1.19469	not assigned.unknown	binding	35.2	35	35	N
SSLNAWGTSSLS(ph)PR	10		AT4G24680	0.524897	0.556456	0.444294	not assigned.unknown	FUNCTIONS IN: molecular_function unknown;Bacteria - 590;CONTAINS InterPro DOMAIN/s: BAT2, N-terminal (InterPro:IPR009738);EXPRESSED DURING: 14 growth stages;EXPRESSED IN: 26 plant structures;Fungi - 634;Has 6700 Blast hits to 3976 proteins in 401 species: Archae - 2;Metazoa - 2482;Other Eukaryotes - 2770 (source: NCBI BLink).	35.2	35	35	N
S(ph)PETSSMGSVAFR	2		AT4G18120	0.52617	0.692833	0.841264	not assigned.unknown	RNA binding / nucleic acid binding / nucleotide binding	35.2	35	35	N
DVGAS(ph)PGGNLIVAK	7		AT2G32910	0.526969	0.809038	-0.231806	not assigned.unknown	FUNCTIONS IN: molecular_function unknown;Bacteria - 69;BEST Arabidopsis thaliana protein match is: unknown protein (TAIR:AT5G61910.3);CONTAINS InterPro DOMAIN/s: Development and cell death domain (InterPro:IPR013989), Kelch related (InterPro:IPR013089);EXPRESSED DURING: 15 growth stages;EXPRESSED IN: 25 plant structures;Fungi - 64;Has 954 Blast hits to 804 proteins in 137 species: Archae - 0;INVO…	35.2	35	35	N
YGGNDS(ph)DEDEEKK	8		AT5G39570	0.527364	-0.365042	-1.06709	not assigned.unknown	unknown protein	35.2	35	35	PM
FSMTSYIS(ph)PRLT(ph)PTATPK	13		AT1G16520	0.527577	0.764838	-0.584689	not assigned.unknown	unknown protein	35.2	35	35	C,N
SVS(ph)IS(ph)ANGLTAR	2		AT3G51580	0.530668	-0.704435	0.133474	not assigned.unknown	unknown protein	35.2	35	35	V,G
SPT(ph)SPQLR	2		AT3G55600	0.531445	0.526885	1.3147	not assigned.unknown	FUNCTIONS IN: molecular_function unknown;Bacteria - 8;BEST Arabidopsis thaliana protein match is: cation exchanger, putative (CAX10) (TAIR:AT1G54110.1);EXPRESSED DURING: 15 growth stages;EXPRESSED IN: 25 plant structures;Fungi - 28;Has 167 Blast hits to 167 proteins in 56 species: Archae - 0;INVOLVED IN: biological_process unknown;Metazoa - 84;Other Eukaryotes - 5 (source: NCBI BLink).	35.2	35	35	N
QTVEES(ph)PNSNTK	7		AT4G31880	0.533408	1.38081	0.679204	not assigned.unknown	LOCATED IN: cytosol, chloroplast;Bacteria - 15478;BEST Arabidopsis thaliana protein match is: binding (TAIR:AT1G15940.1);EXPRESSED DURING: 14 growth stages;EXPRESSED IN: 24 plant structures;Fungi - 16017;Has 114836 Blast hits to 56273 proteins in 1914 species: Archae - 187;Metazoa - 53116;Other Eukaryotes - 24977 (source: NCBI BLink).	35.2	35	35	N
FDDES(ph)DSDDIR	6		AT5G47490	0.534982	-0.422997	-0.200851	not assigned.unknown	unknown protein	35.2	35	35	C
EITGS(ph)GIFSR	18		AT1G78150	0.536355	0.739538	-0.525519	not assigned.unknown	unknown protein	35.2	35	35	N
YLS(ph)EDLS(ph)PPR	17		AT1G31870	0.539593	0.161643	0.0240887	not assigned.unknown	unknown protein	35.2	35	35	N
S(ph)GSGDDEEGSYGRK	3		AT5G39570	0.54462	0.0144731	1.34908	not assigned.unknown	unknown protein	35.2	35	35	PM
SMFSGFTETPKS(ph)PK	26		AT5G64680	0.545237	1.76466	1.45262	not assigned.unknown	unknown protein	35.2	35	35	N
S(ph)SSLSLPTVNFER	13		AT3G17900	0.546015	0.159791	-0.0586313	not assigned.unknown	unknown protein	35.2	35	35	N
SEEQEEGS(ph)YRK	19		AT5G39570	0.546561	-0.697207	-1.60788	not assigned.unknown	unknown protein	35.2	35	35	PM
SSIQDDES(ph)NAEETDDQHLASDHATDITR	12		AT1G67140	0.547508	1.23331	-1.1039	not assigned.unknown	binding	35.2	35	35	N
SVS(ph)M(ox)GAIR	2		AT2G34530	0.548108	-0.515797	0.658389	not assigned.unknown	unknown protein	35.2	35	35	C
TDSEVTSLSASS(ph)PTRS(ph)PR	12		AT5G42860	0.548705	0.0415205	1.69031	not assigned.unknown	unknown protein	35.2	35	35	P
SSALPIETEYS(ph)GEAGEEKS(ph)ESEGK	15		AT5G47690	0.549934	-0.223269	1.86427	not assigned.unknown	binding	35.2	35	35	N
ILSHS(ph)QEVS(ph)PR	28		AT4G14740	0.550092	0.157338	-1.11761	not assigned.unknown	phosphoinositide binding	35.2	35	35	N
VES(ph)SLKESSR	26		AT5G06660	0.552265	1.18879	1.72333	not assigned.unknown	unknown protein	35.2	35	35	PM
ISEKPRPNS(ph)GQSR	2		AT1G48110	0.552827	-0.334412	2.17496	not assigned.unknown	ECT7	35.2	35	35	N
SS(ph)SMAGGGS(ph)GSGDYGGPIK	5		AT5G19050	0.553543	-0.330844	-0.627634	not assigned.unknown	unknown protein	35.2	35	35	P
SGSGDDEEGS(ph)YGR	9		AT5G39570	0.558026	1.03117	-0.606501	not assigned.unknown	unknown protein	35.2	35	35	PM
AFS(ph)EGDIQK	17		AT5G53420	0.558516	1.14578	0.312734	not assigned.unknown	Bacteria - 0;BEST Arabidopsis thaliana protein match is: unknown protein (TAIR:AT4G27900.2);CONTAINS InterPro DOMAIN/s: CCT domain (InterPro:IPR010402);EXPRESSED DURING: 13 growth stages;EXPRESSED IN: 23 plant structures;FUNCTIONS IN: molecular_function unknown;Fungi - 0;Has 863 Blast hits to 863 proteins in 62 species: Archae - 0;INVOLVED IN: biological_process unknown;LOCATED IN: cellular_compo…	35.2	35	35	N
KAELVELLGSDS(ph)S	13		AT1G06190	0.558585	0.834258	-0.684506	not assigned.unknown	ATP binding / ATPase, coupled to transmembrane movement of ions, phosphorylative mechanism	35.2	35	35	C,N
VS(ph)SSNSAAHDSSDDDWEALADVEPSK	5		AT5G22120	0.559676	1.07582	0.394546	not assigned.unknown	unknown protein	35.2	35	35	N
AIAPPELS(ph)PR	18		AT2G16485	0.559801	-0.0944694	-0.494784	not assigned.unknown	DNA binding / nucleic acid binding / protein binding / zinc ion binding	35.2	35	35	N
RAPEEDEEDS(ph)GDEDDDRPPK	30		AT1G47970	0.560667	0.350418	1.73838	not assigned.unknown	unknown protein	35.2	35	35	N
EES(ph)RDSDDDEFDEPTSDTLVR	7		AT2G27090	0.560959	0.644341	1.53115	not assigned.unknown	unknown protein	35.2	35	35	N
LITESSGS(ph)PSK	17		AT1G76850	0.562499	1.81047	-0.197006	not assigned.unknown	SEC5A	35.2	35	35	PM
AAEIST(ph)PERTDAPKDESGK	29		AT4G31880	0.56465	1.9578	1.15467	not assigned.unknown	LOCATED IN: cytosol, chloroplast;Bacteria - 15478;BEST Arabidopsis thaliana protein match is: binding (TAIR:AT1G15940.1);EXPRESSED DURING: 14 growth stages;EXPRESSED IN: 24 plant structures;Fungi - 16017;Has 114836 Blast hits to 56273 proteins in 1914 species: Archae - 187;Metazoa - 53116;Other Eukaryotes - 24977 (source: NCBI BLink).	35.2	35	35	N
FSMTSYIS(ph)PR	1		AT1G16520	0.56482	0.0913255	0.565764	not assigned.unknown	unknown protein	35.2	35	35	C,N
AAEIS(ph)TPERTDAPKDESGK	2		AT4G31880	0.568771	-1.17147	-0.0840362	not assigned.unknown	LOCATED IN: cytosol, chloroplast;Bacteria - 15478;BEST Arabidopsis thaliana protein match is: binding (TAIR:AT1G15940.1);EXPRESSED DURING: 14 growth stages;EXPRESSED IN: 24 plant structures;Fungi - 16017;Has 114836 Blast hits to 56273 proteins in 1914 species: Archae - 187;Metazoa - 53116;Other Eukaryotes - 24977 (source: NCBI BLink).	35.2	35	35	N
NYS(ph)PPSIDAVGPIPTK	12		AT1G34220	0.569271	0.427326	0.753836	not assigned.unknown	unknown protein	35.2	35	35	N
FYDFQDDPPS(ph)PTSEYGSAR	25		AT3G09560	0.569546	1.4848	0.419424	not assigned.unknown	lipin family protein	35.2	35	35	C
LITES(ph)SGS(ph)PSKAEK	31		AT1G76850	0.569961	1.48405	0.923546	not assigned.unknown	SEC5A	35.2	35	35	PM
YVEEWVGPGS(ph)PMNS(ph)PR	39		AT1G36310	0.57061	0.406638	-0.312226	not assigned.unknown	methyltransferase	35.2	35	35	M
QGS(ph)GIIGTFGQSEELR	32		AT3G01310	0.575565	-0.201859	-0.940439	not assigned.unknown	acid phosphatase/ oxidoreductase/ transition metal ion binding	35.2	35	35	C
VALTSLQS(ph)LPR	48		AT1G76850	0.575714	-0.218072	0.244026	not assigned.unknown	SEC5A	35.2	35	35	PM
SLT(ph)MENENFSR	12		AT3G16270	0.578131	1.29851	1.01737	not assigned.unknown	INVOLVED IN: intracellular protein transport;Bacteria - 3;CONTAINS InterPro DOMAIN/s: VHS (InterPro:IPR002014), ENTH/VHS (InterPro:IPR008942);EXPRESSED DURING: 15 growth stages;EXPRESSED IN: 25 plant structures;Fungi - 1;Has 113 Blast hits to 112 proteins in 49 species: Archae - 0;LOCATED IN: membrane;Metazoa - 48;Other Eukaryotes - 38 (source: NCBI BLink).	35.2	35	35	N
YPS(ph)MDNIQR	2		AT5G47490	0.578694	0.16798	0.812274	not assigned.unknown	unknown protein	35.2	35	35	C
AAGAHRPVDADHS(ph)ETDTEGR	2		AT5G54440	0.578723	0.939558	0.391514	not assigned.unknown	unknown protein	35.2	35	35	C
(ac)ASS(ph)NEYEEGPGER	1		AT5G25757	0.579483	0.65795	1.16145	not assigned.unknown	unknown protein	35.2	35	35	C
LADEEEEEEKKEEDS(ph)EK	9		AT4G26630	0.582889	-1.17894	-1.30168	not assigned.unknown	EXPRESSED IN: 23 plant structures;Bacteria - 27744;BEST Arabidopsis thaliana protein match is: unknown protein (TAIR:AT5G55660.1);CONTAINS InterPro DOMAIN/s: DEK, C-terminal (InterPro:IPR014876);EXPRESSED DURING: 13 growth stages;Fungi - 29060;Has 253164 Blast hits to 95130 proteins in 2571 species: Archae - 852;Metazoa - 108483;Other Eukaryotes - 75051 (source: NCBI BLink).	35.2	35	35	N
TVS(ph)GTSSS(ph)SSPELI	6		AT5G52200	0.583295	0.0265954	-0.497491	not assigned.unknown	unknown protein	35.2	35	35	N
S(ph)INMPYFK	16		AT4G26130	0.583663	0.885043	0.935281	not assigned.unknown	unknown protein	35.2	35	35	ER
(ac)MEDS(ph)PQGLK	4		AT2G47980	0.583759	0.338366	0.311681	not assigned.unknown	SCC3, ATSCC3	35.2	35	35	N
NPS(ph)FTQPTGDVSGGR	16		AT5G06560	0.586766	0.544721	-0.623991	not assigned.unknown	unknown protein	35.2	35	35	N
LSS(ph)PSLPSS(ph)PPPSYYMGEK	17		AT3G47210	0.587038	1.02633	-0.320731	not assigned.unknown	unknown protein	35.2	35	35	PM
VLDGLVS(ph)SPSR	11		AT1G16170	0.589669	0.776886	0.705074	not assigned.unknown	unknown protein	35.2	35	35	PM
DQS(ph)DEDEEEEMKPILVEGFV	22		AT1G15230	0.591141	-0.525457	-1.65884	not assigned.unknown	unknown protein	35.2	35	35	N
FAS(ph)LGLST(ph)SPR	5		AT1G27100	0.592496	0.777813	0.328531	not assigned.unknown	FUNCTIONS IN: molecular_function unknown;Bacteria - 2;BEST Arabidopsis thaliana protein match is: unknown protein (TAIR:AT1G69900.1);CONTAINS InterPro DOMAIN/s: Protein of unknown function DUF569 (InterPro:IPR007679), Actin_cross-linking (InterPro:IPR008999);EXPRESSED DURING: 13 growth stages;EXPRESSED IN: 23 plant structures;Fungi - 8;Has 184 Blast hits to 118 proteins in 20 species: Archae - 0;…	35.2	35	35	N
RAFS(ph)EGDIQK	2		AT5G53420	0.593341	0.068933	0.0726312	not assigned.unknown	Bacteria - 0;BEST Arabidopsis thaliana protein match is: unknown protein (TAIR:AT4G27900.2);CONTAINS InterPro DOMAIN/s: CCT domain (InterPro:IPR010402);EXPRESSED DURING: 13 growth stages;EXPRESSED IN: 23 plant structures;FUNCTIONS IN: molecular_function unknown;Fungi - 0;Has 863 Blast hits to 863 proteins in 62 species: Archae - 0;INVOLVED IN: biological_process unknown;LOCATED IN: cellular_compo…	35.2	35	35	N
YSS(ph)PSSPPPSFYRK	13		AT3G47210	0.596118	-0.593527	-1.57388	not assigned.unknown	unknown protein	35.2	35	35	PM
TVTS(ph)PDPETPAK	13		AT4G29440	0.599122	0.110013	-0.254384	not assigned.unknown	unknown protein	35.2	35	35	N
LFSGAAS(ph)PTSSHYDIR	7		AT1G56080	0.600344	0.640528	0.371874	not assigned.unknown	unknown protein	35.2	35	35	N
SLVS(ph)SPLVTR	6		AT4G14200	0.600778	0.488253	0.575116	not assigned.unknown	unknown protein	35.2	35	35	N
(ac)AS(ph)EDLNIVAESK	8		AT2G35880	0.604486	-0.149012	-0.452446	not assigned.unknown	Bacteria - 1037;BEST Arabidopsis thaliana protein match is: unknown protein (TAIR:AT4G32330.3);CONTAINS InterPro DOMAIN/s: Targeting for Xklp2 (InterPro:IPR009675);EXPRESSED DURING: 13 growth stages;EXPRESSED IN: 24 plant structures;FUNCTIONS IN: molecular_function unknown;Fungi - 1700;Has 14997 Blast hits to 8919 proteins in 586 species: Archae - 10;Metazoa - 6567;Other Eukaryotes - 5030 (source…	35.2	35	35	N
(ac)AS(ph)SPPSDPTDRDAETLSQNPSLIEKPSVVEQGSLSVENVAEK	10		AT3G58110	0.606764	-0.183422	-1.11064	not assigned.unknown	unknown protein	35.2	35	35	N
[truncated: 1,885 more rows]

## Sheet: Sheet1
AGI
