# Supplementary material for: Highly Efficient Single-Step Enrichment of Low Abundance Phosphopeptides from Plant Membrane Preparations
Source: Front Plant Sci. 2017 Sep 27;8:1673. doi: 10.3389/fpls.2017.01673 (PMC5632542; doi:10.3389/fpls.2017.01673)
Supplement: TABLE S6 — List of identified kinase-substrate pairs. [file Table_6.XLSX]

## Sheet: kinase-targets unique pairs
Family	Kinase	Target	kinase-target pair	ID kinase	ID target	ID pair
RLCK_2	AT1G14370	AT1G14370	AT1G14370_AT1G14370	1	1	1
LRR_4	AT3G17840	AT3G17840	AT3G17840_AT3G17840	1	1	1
CDPK	AT3G20410	AT4G30190	AT3G20410_AT4G30190	1	1	1
CDPK	AT3G20410	AT2G18960	AT3G20410_AT2G18960	1	1	1
HK	AT3G23150	AT3G23150	AT3G23150_AT3G23150	1	1	1
CPKRK	AT3G50530	AT3G50530	AT3G50530_AT3G50530	1	1	1
CDPK	AT3G57530	AT2G24590	AT3G57530_AT2G24590	1	1	1
MAP3K	AT4G08500	AT4G29810	AT4G08500_AT4G29810	1	1	1
CDPK	AT4G23650	AT4G35100	AT4G23650_AT4G35100	1	1	1
CDPK	AT4G23650	AT1G07110	AT4G23650_AT1G07110	1	1	1
CDPK	AT4G23650	AT2G45820	AT4G23650_AT2G45820	1	1	1
CDPK	AT4G23650	AT1G77120	AT4G23650_AT1G77120	1	1	1
CDPK	AT4G23650	AT4G17720	AT4G23650_AT4G17720	1	1	1
CDPK	AT4G23650	AT1G22280	AT4G23650_AT1G22280	1	1	1
CDPK	AT4G23650	AT4G23650	AT4G23650_AT4G23650	1	1	1
RLCK_2	AT4G35230	AT4G35230	AT4G35230_AT4G35230	1	1	1
CDPK	AT4G35310	AT5G47910	AT4G35310_AT5G47910	1	1	1
CDPK	AT4G35310	AT4G35310	AT4G35310_AT4G35310	1	1	1
MAP3K	AT5G03730	AT5G03280	AT5G03730_AT5G03280	1	1	1
CDPK	AT5G04870	AT5G47910	AT5G04870_AT5G47910	1	1	1
CDPK	AT5G04870	AT5G57110	AT5G04870_AT5G57110	1	1	1
RLCK_2	AT5G41260	AT1G08420	AT5G41260_AT1G08420	1	1	1
AGC	AT5G55910	AT5G55910	AT5G55910_AT5G55910	1	1	1
CDPK	AT5G66210	AT5G66210	AT5G66210_AT5G66210	1	1	1
CDPK	AT3G57530	AT3G03660	AT3G57530_AT3G03660	1	1	1
CDPK	AT4G23650	AT3G18240	AT4G23650_AT3G18240	1	1	1
CDPK	AT4G23650	AT1G09210	AT4G23650_AT1G09210	1	1	1
CDPK	AT4G23650	AT1G56340	AT4G23650_AT1G56340	1	1	1
CDPK	AT4G23650	AT5G38480	AT4G23650_AT5G38480	1	1	1
CDPK	AT4G23650	AT5G16050	AT4G23650_AT5G16050	1	1	1
CDPK	AT4G23650	AT2G43940	AT4G23650_AT2G43940	1	1	1
MAP2K	AT4G29810	AT2G43790	AT4G29810_AT2G43790	1	1	1
CDK	AT5G64960	AT4G35800	AT5G64960_AT4G35800	1	1	1
MAPK	AT1G10210	AT5G27640	AT1G10210_AT5G27640	1	1	1
MAPK	AT1G10210	AT5G19450	AT1G10210_AT5G19450	1	1	1
MAP3K	AT1G14000	AT1G20840	AT1G14000_AT1G20840	1	1	1
CDPK	AT1G35670	AT1G35580	AT1G35670_AT1G35580	1	1	1
CDPK	AT1G35670	AT5G47910	AT1G35670_AT5G47910	1	1	1
MAPK	AT2G43790	AT5G55230	AT2G43790_AT5G55230	1	1	1
MAPK	AT2G43790	AT3G55270	AT2G43790_AT3G55270	1	1	1
MAPK	AT2G43790	AT1G37130	AT2G43790_AT1G37130	1	1	1
MAPK	AT2G43790	AT5G54430	AT2G43790_AT5G54430	1	1	1
MAPK	AT2G43790	AT5G27640	AT2G43790_AT5G27640	1	1	1
MAPK	AT2G43790	AT4G29190	AT2G43790_AT4G29190	1	1	1
MAPK	AT2G43790	AT2G01980	AT2G43790_AT2G01980	1	1	1
MAPK	AT2G43790	AT2G46020	AT2G43790_AT2G46020	1	1	1
MAPK	AT2G43790	AT5G06140	AT2G43790_AT5G06140	1	1	1
MAPK	AT2G43790	AT5G15130	AT2G43790_AT5G15130	1	1	1
MAPK	AT2G43790	AT1G80180	AT2G43790_AT1G80180	1	1	1
MAPK	AT2G43790	AT1G76650	AT2G43790_AT1G76650	1	1	1
MAPK	AT2G43790	AT1G11360	AT2G43790_AT1G11360	1	1	1
MAPK	AT2G43790	AT2G43680	AT2G43790_AT2G43680	1	1	1
MAPK	AT2G43790	AT1G15400	AT2G43790_AT1G15400	1	1	1
MAPK	AT2G43790	AT1G30450	AT2G43790_AT1G30450	1	1	1
MAPK	AT2G43790	AT2G27210	AT2G43790_AT2G27210	1	1	1
MAPK	AT2G43790	AT3G06170	AT2G43790_AT3G06170	1	1	1
MAPK	AT2G43790	AT3G48530	AT2G43790_AT3G48530	1	1	1
MAPK	AT2G43790	AT3G59690	AT2G43790_AT3G59690	1	1	1
MAPK	AT2G43790	AT4G25770	AT2G43790_AT4G25770	1	1	1
MAPK	AT2G43790	AT4G27320	AT2G43790_AT4G27320	1	1	1
SnRK1	AT3G01090	AT1G37130	AT3G01090_AT1G37130	1	1	1
SnRK1	AT3G01090	AT1G07110	AT3G01090_AT1G07110	1	1	1
SnRK2	AT3G50500	AT1G35580	AT3G50500_AT1G35580	1	1	1
SnRK2	AT5G66880	AT1G35580	AT5G66880_AT1G35580	1	1	1
MAPK	AT1G10210	AT1G75950	AT1G10210_AT1G75950	1	1	1
MAPK	AT1G10210	AT2G43790	AT1G10210_AT2G43790	1	1	1
MAPK	AT1G10210	AT5G62000	AT1G10210_AT5G62000	1	1	1
MAPK	AT1G10210	AT1G30480	AT1G10210_AT1G30480	1	1	1
MAPK	AT1G10210	AT5G10940	AT1G10210_AT5G10940	1	1	1
MAP3K	AT1G14000	AT1G14000	AT1G14000_AT1G14000	1	1	1
CDPK	AT1G35670	AT1G35670	AT1G35670_AT1G35670	1	1	1
CDK	AT1G66750	AT1G66750	AT1G66750_AT1G66750	1	1	1
CDK	AT1G66750	AT4G28980	AT1G66750_AT4G28980	1	1	1
CDK	AT1G66750	AT4G35800	AT1G66750_AT4G35800	1	1	1
MAP3K	AT2G17700	AT2G17700	AT2G17700_AT2G17700	1	1	1
MAPK	AT2G43790	AT2G43790	AT2G43790_AT2G43790	1	1	1
MAPK	AT2G43790	AT1G02840	AT2G43790_AT1G02840	1	1	1
MAPK	AT2G43790	AT2G31390	AT2G43790_AT2G31390	1	1	1
MAPK	AT2G43790	AT2G35530	AT2G43790_AT2G35530	1	1	1
MAPK	AT2G43790	AT1G09770	AT2G43790_AT1G09770	1	1	1
MAPK	AT2G43790	AT5G45775	AT2G43790_AT5G45775	1	1	1
MAPK	AT2G43790	AT4G21830	AT2G43790_AT4G21830	1	1	1
MAPK	AT2G43790	AT3G12280	AT2G43790_AT3G12280	1	1	1
MAPK	AT2G43790	AT1G75950	AT2G43790_AT1G75950	1	1	1
MAPK	AT2G43790	AT2G26530	AT2G43790_AT2G26530	1	1	1
MAPK	AT2G43790	AT4G03080	AT2G43790_AT4G03080	1	1	1
MAPK	AT2G43790	AT5G09590	AT2G43790_AT5G09590	1	1	1
MAPK	AT2G43790	AT5G61450	AT2G43790_AT5G61450	1	1	1
SnRK1	AT3G01090	AT4G17770	AT3G01090_AT4G17770	1	1	1
SnRK1	AT3G01090	AT3G01090	AT3G01090_AT3G01090	1	1	1
SnRK1	AT3G01090	AT1G77760	AT3G01090_AT1G77760	1	1	1
WNK	AT3G04910	AT3G04910	AT3G04910_AT3G04910	1	1	1
AGC	AT3G10540	AT3G10540	AT3G10540_AT3G10540	1	1	1
SnRK2	AT3G50500	AT3G56850	AT3G50500_AT3G56850	1	1	1
CDK	AT4G28980	AT1G66750	AT4G28980_AT1G66750	1	1	1
CDK	AT4G28980	AT4G28980	AT4G28980_AT4G28980	1	1	1
CDK	AT4G28980	AT4G35800	AT4G28980_AT4G35800	1	1	1
MAP3K	AT4G35780	AT4G35780	AT4G35780_AT4G35780	1	1	1
WNK	AT5G41990	AT5G41990	AT5G41990_AT5G41990	1	1	1
SnRK2	AT5G66880	AT3G56850	AT5G66880_AT3G56850	1	1	1
CDPK	AT5G04870	AT4G37640	AT5G04870_AT4G37640	1	1	1
CPKRK	AT3G50530	AT5G57090	AT3G50530_AT5G57090	1	1	1
AGC	AT5G55910	AT1G70940	AT5G55910_AT1G70940	1	1	1
AGC	AT5G55910	AT5G57090	AT5G55910_AT5G57090	1	1	1
CDPK	AT1G35670	AT1G49720	AT1G35670_AT1G49720	1	1	1
SnRK2	AT3G50500	AT1G49720	AT3G50500_AT1G49720	1	1	1
SnRK2	AT5G66880	AT1G49720	AT5G66880_AT1G49720	1	1	1
MAPK	AT1G18150	AT4G23650	AT1G18150_AT4G23650	1	1	1
MAPK	AT1G18150	AT2G43790	AT1G18150_AT2G43790	1	1	1
MAPK	AT1G18150	AT2G31390	AT1G18150_AT2G31390	1	1	1
MAPK	AT1G18150	AT4G35600	AT1G18150_AT4G35600	1	1	1
HK	AT2G18790	AT2G18790	AT2G18790_AT2G18790	1	1	1
MAP3K	AT4G38470	AT4G38470	AT4G38470_AT4G38470	1	1	1
CDPK	AT4G23650	AT4G18800	AT4G23650_AT4G18800	1	0	0
CDPK	AT3G57530	AT3G19290	AT3G57530_AT3G19290	1	0	0
MAPK	AT2G43790	AT1G23860	AT2G43790_AT1G23860	1	0	0
MAPK	AT1G10210	AT5G63310	AT1G10210_AT5G63310	1	0	0
CDPK	AT1G35670	AT3G19290	AT1G35670_AT3G19290	1	0	0
MAPK	AT2G43790	AT1G76880	AT2G43790_AT1G76880	1	0	0
MAPK	AT1G10210	AT5G23090	AT1G10210_AT5G23090	1	0	0
MAPK	AT1G10210	AT3G02550	AT1G10210_AT3G02550	1	0	0
MAPK	AT2G43790	AT5G58620	AT2G43790_AT5G58620	1	0	0
MAPK	AT2G43790	AT3G02550	AT2G43790_AT3G02550	1	0	0
MAPK	AT2G43790	AT3G45090	AT2G43790_AT3G45090	1	0	0
phosphatase	AT1G08420	AT4G18710	AT1G08420_AT4G18710	1	0	0
RLCK_2	AT1G14370	AT5G13160	AT1G14370_AT5G13160	1	0	0
RLCK_2	AT1G14370	AT5G63580	AT1G14370_AT5G63580	1	0	0
RLCK_2	AT1G14370	AT2G39660	AT1G14370_AT2G39660	1	0	0
RLCK_2	AT1G14370	AT3G55450	AT1G14370_AT3G55450	1	0	0
CDPK	AT2G17290	AT1G12480	AT2G17290_AT1G12480	1	0	0
CDPK	AT2G17290	AT4G26080	AT2G17290_AT4G26080	1	0	0
CDPK	AT2G17290	AT5G49520	AT2G17290_AT5G49520	1	0	0
phosphatase	AT2G27210	AT4G18710	AT2G27210_AT4G18710	1	0	0
CDPK	AT3G51850	AT5G62020	AT3G51850_AT5G62020	1	0	0
CDPK	AT3G57530	AT1G65610	AT3G57530_AT1G65610	1	0	0
CDPK	AT3G57530	AT3G29770	AT3G57530_AT3G29770	1	0	0
CDPK	AT3G57530	AT4G26950	AT3G57530_AT4G26950	1	0	0
CDPK	AT3G57530	AT2G16810	AT3G57530_AT2G16810	1	0	0
CDPK	AT3G57530	AT2G37100	AT3G57530_AT2G37100	1	0	0
CDPK	AT3G57530	AT3G24770	AT3G57530_AT3G24770	1	0	0
CDPK	AT3G57530	AT1G80850	AT3G57530_AT1G80850	1	0	0
CDPK	AT3G57530	AT4G08390	AT3G57530_AT4G08390	1	0	0
CDPK	AT3G57530	NULL	AT3G57530_NULL	1	0	0
CDPK	AT3G57530	AT5G55630	AT3G57530_AT5G55630	1	0	0
MAP3K	AT4G08500	AT4G23810	AT4G08500_AT4G23810	1	0	0
MAP3K	AT4G08500	AT4G26070	AT4G08500_AT4G26070	1	0	0
CDPK	AT4G23650	AT5G55630	AT4G23650_AT5G55630	1	0	0
CDPK	AT4G23650	AT5G62020	AT4G23650_AT5G62020	1	0	0
CDPK	AT4G23650	AT2G30870	AT4G23650_AT2G30870	1	0	0
CDPK	AT4G23650	AT1G04690	AT4G23650_AT1G04690	1	0	0
CDPK	AT4G23650	AT1G53070	AT4G23650_AT1G53070	1	0	0
CDPK	AT4G23650	AT3G02750	AT4G23650_AT3G02750	1	0	0
CDPK	AT4G23650	AT5G19440	AT4G23650_AT5G19440	1	0	0
CDPK	AT4G23650	AT3G18820	AT4G23650_AT3G18820	1	0	0
CDPK	AT4G23650	AT2G02990	AT4G23650_AT2G02990	1	0	0
CDPK	AT4G23650	AT2G02090	AT4G23650_AT2G02090	1	0	0
CDPK	AT4G23650	AT5G07340	AT4G23650_AT5G07340	1	0	0
CDPK	AT4G23650	AT1G28200	AT4G23650_AT1G28200	1	0	0
CDPK	AT4G23650	AT1G78300	AT4G23650_AT1G78300	1	0	0
CDPK	AT4G23650	AT3G06300	AT4G23650_AT3G06300	1	0	0
CDPK	AT4G23650	AT5G67500	AT4G23650_AT5G67500	1	0	0
CDPK	AT4G23650	AT3G01280	AT4G23650_AT3G01280	1	0	0
CDPK	AT4G23650	AT1G74020	AT4G23650_AT1G74020	1	0	0
CDPK	AT4G23650	AT3G61990	AT4G23650_AT3G61990	1	0	0
CDPK	AT4G23650	AT3G15260	AT4G23650_AT3G15260	1	0	0
CDPK	AT4G23650	AT3G23240	AT4G23650_AT3G23240	1	0	0
CDPK	AT4G23650	AT2G40140	AT4G23650_AT2G40140	1	0	0
CDPK	AT4G23650	AT5G26990	AT4G23650_AT5G26990	1	0	0
CDPK	AT4G23650	AT4G02200	AT4G23650_AT4G02200	1	0	0
CDPK	AT4G23650	AT3G05700	AT4G23650_AT3G05700	1	0	0
CDPK	AT4G23650	AT3G06760	AT4G23650_AT3G06760	1	0	0
MAP2K	AT4G29810	AT4G01370	AT4G29810_AT4G01370	1	0	0
MAP2K	AT4G29810	AT3G59790	AT4G29810_AT3G59790	1	0	0
CDPK	AT4G35310	AT5G46350	AT4G35310_AT5G46350	1	0	0
CDPK	AT4G35310	AT5G49520	AT4G35310_AT5G49520	1	0	0
CDPK	AT4G35310	AT4G18170	AT4G35310_AT4G18170	1	0	0
CDPK	AT4G35310	AT5G57050	AT4G35310_AT5G57050	1	0	0
CDPK	AT4G35310	AT5G55630	AT4G35310_AT5G55630	1	0	0
MAP3K	AT5G03730	AT3G20770	AT5G03730_AT3G20770	1	0	0
CDPK	AT5G04870	AT4G18170	AT5G04870_AT4G18170	1	0	0
CDPK	AT5G04870	AT5G49520	AT5G04870_AT5G49520	1	0	0
CDPK	AT5G04870	AT5G46350	AT5G04870_AT5G46350	1	0	0
LRR_4	AT5G16590	AT3G04710	AT5G16590_AT3G04710	1	0	0
phosphatase	AT5G23720	AT1G53510	AT5G23720_AT1G53510	1	0	0
phosphatase	AT5G23720	AT1G50010	AT5G23720_AT1G50010	1	0	0
AGC	AT5G55910	AT1G73590	AT5G55910_AT1G73590	1	0	0
AGC	AT5G55910	AT2G01420	AT5G55910_AT2G01420	1	0	0
AGC	AT5G55910	AT1G23080	AT5G55910_AT1G23080	1	0	0
CDK	AT5G64960	AT1G07950	AT5G64960_AT1G07950	1	0	0
LRR_11	AT5G65700	AT1G10760	AT5G65700_AT1G10760	1	0	0
CDPK	AT5G66210	NULL	AT5G66210_NULL	1	0	0
MAPK	AT1G10210	AT1G68690	AT1G10210_AT1G68690	1	0	0
MAPK	AT1G10210	AT5G35550	AT1G10210_AT5G35550	1	0	0
MAPK	AT1G10210	AT3G54340	AT1G10210_AT3G54340	1	0	0
MAPK	AT1G10210	AT5G60200	AT1G10210_AT5G60200	1	0	0
MAPK	AT1G10210	AT2G38300	AT1G10210_AT2G38300	1	0	0
MAPK	AT1G10210	AT4G26270	AT1G10210_AT4G26270	1	0	0
MAPK	AT1G10210	AT2G17950	AT1G10210_AT2G17950	1	0	0
MAPK	AT1G10210	AT4G30610	AT1G10210_AT4G30610	1	0	0
MAPK	AT1G10210	AT3G45240	AT1G10210_AT3G45240	1	0	0
MAPK	AT1G10210	AT1G28310	AT1G10210_AT1G28310	1	0	0
MAPK	AT1G10210	AT1G54290	AT1G10210_AT1G54290	1	0	0
MAPK	AT1G10210	AT1G47870	AT1G10210_AT1G47870	1	0	0
MAPK	AT1G10210	AT1G64620	AT1G10210_AT1G64620	1	0	0
MAPK	AT1G10210	AT2G28930	AT1G10210_AT2G28930	1	0	0
MAPK	AT1G10210	AT4G28530	AT1G10210_AT4G28530	1	0	0
MAPK	AT1G10210	AT5G59670	AT1G10210_AT5G59670	1	0	0
MAPK	AT1G10210	AT2G38250	AT1G10210_AT2G38250	1	0	0
MAPK	AT1G10210	AT3G57390	AT1G10210_AT3G57390	1	0	0
MAPK	AT1G10210	AT4G35030	AT1G10210_AT4G35030	1	0	0
MAPK	AT1G10210	AT4G29020	AT1G10210_AT4G29020	1	0	0
MAPK	AT1G10210	AT3G21510	AT1G10210_AT3G21510	1	0	0
MAPK	AT1G10210	AT2G40290	AT1G10210_AT2G40290	1	0	0
MAPK	AT1G10210	AT4G28540	AT1G10210_AT4G28540	1	0	0
MAPK	AT1G10210	AT5G60120	AT1G10210_AT5G60120	1	0	0
MAPK	AT1G10210	AT5G41200	AT1G10210_AT5G41200	1	0	0
MAPK	AT1G10210	AT1G76540	AT1G10210_AT1G76540	1	0	0
MAPK	AT1G10210	AT4G34680	AT1G10210_AT4G34680	1	0	0
MAPK	AT1G10210	AT1G35460	AT1G10210_AT1G35460	1	0	0
MAPK	AT1G10210	AT1G66350	AT1G10210_AT1G66350	1	0	0
MAPK	AT1G10210	AT4G22680	AT1G10210_AT4G22680	1	0	0
MAPK	AT1G10210	AT5G10520	AT1G10210_AT5G10520	1	0	0
MAPK	AT1G10210	AT1G65370	AT1G10210_AT1G65370	1	0	0
MAPK	AT1G10210	AT5G13790	AT1G10210_AT5G13790	1	0	0
MAPK	AT1G10210	AT5G06510	AT1G10210_AT5G06510	1	0	0
MAPK	AT1G10210	AT2G25900	AT1G10210_AT2G25900	1	0	0
MAPK	AT1G10210	AT4G00210	AT1G10210_AT4G00210	1	0	0
MAPK	AT1G10210	AT5G08141	AT1G10210_AT5G08141	1	0	0
MAPK	AT1G10210	AT1G54760	AT1G10210_AT1G54760	1	0	0
MAPK	AT1G10210	AT2G05260	AT1G10210_AT2G05260	1	0	0
MAPK	AT1G10210	AT1G75460	AT1G10210_AT1G75460	1	0	0
MAPK	AT1G10210	AT5G47370	AT1G10210_AT5G47370	1	0	0
MAPK	AT1G10210	AT4G37780	AT1G10210_AT4G37780	1	0	0
MAPK	AT1G10210	AT2G41630	AT1G10210_AT2G41630	1	0	0
MAPK	AT1G10210	AT3G13890	AT1G10210_AT3G13890	1	0	0
MAPK	AT1G10210	AT4G25490	AT1G10210_AT4G25490	1	0	0
MAPK	AT1G10210	AT3G51630	AT1G10210_AT3G51630	1	0	0
MAPK	AT1G10210	AT1G15360	AT1G10210_AT1G15360	1	0	0
MAPK	AT1G10210	AT5G19790	AT1G10210_AT5G19790	1	0	0
MAPK	AT1G10210	AT5G42630	AT1G10210_AT5G42630	1	0	0
MAPK	AT1G10210	AT1G17460	AT1G10210_AT1G17460	1	0	0
MAPK	AT1G10210	AT3G12730	AT1G10210_AT3G12730	1	0	0
MAPK	AT1G10210	AT3G05840	AT1G10210_AT3G05840	1	0	0
MAPK	AT1G10210	AT5G42380	AT1G10210_AT5G42380	1	0	0
MAPK	AT1G10210	AT3G01530	AT1G10210_AT3G01530	1	0	0
MAPK	AT1G10210	AT1G04990	AT1G10210_AT1G04990	1	0	0
MAPK	AT1G10210	AT1G56300	AT1G10210_AT1G56300	1	0	0
MAPK	AT1G10210	AT4G33450	AT1G10210_AT4G33450	1	0	0
MAPK	AT1G10210	AT1G50610	AT1G10210_AT1G50610	1	0	0
MAPK	AT1G10210	AT1G15720	AT1G10210_AT1G15720	1	0	0
MAPK	AT1G10210	AT3G06380	AT1G10210_AT3G06380	1	0	0
MAPK	AT1G10210	AT4G00330	AT1G10210_AT4G00330	1	0	0
MAPK	AT1G10210	AT2G28550	AT1G10210_AT2G28550	1	0	0
MAPK	AT1G10210	AT4G17785	AT1G10210_AT4G17785	1	0	0
MAPK	AT1G10210	AT1G74740	AT1G10210_AT1G74740	1	0	0
MAPK	AT1G10210	AT4G26500	AT1G10210_AT4G26500	1	0	0
MAPK	AT1G10210	AT2G30130	AT1G10210_AT2G30130	1	0	0
MAPK	AT1G10210	AT5G17300	AT1G10210_AT5G17300	1	0	0
MAPK	AT1G10210	AT2G44840	AT1G10210_AT2G44840	1	0	0
MAPK	AT1G10210	AT2G27230	AT1G10210_AT2G27230	1	0	0
MAPK	AT1G10210	AT4G32800	AT1G10210_AT4G32800	1	0	0
MAPK	AT1G10210	AT1G59810	AT1G10210_AT1G59810	1	0	0
MAPK	AT1G10210	AT3G09600	AT1G10210_AT3G09600	1	0	0
MAPK	AT1G10210	AT1G72050	AT1G10210_AT1G72050	1	0	0
MAPK	AT1G10210	AT4G33540	AT1G10210_AT4G33540	1	0	0
MAPK	AT1G10210	AT2G04890	AT1G10210_AT2G04890	1	0	0
MAPK	AT1G10210	AT5G59430	AT1G10210_AT5G59430	1	0	0
MAPK	AT1G10210	AT2G01430	AT1G10210_AT2G01430	1	0	0
MAPK	AT1G10210	AT3G29020	AT1G10210_AT3G29020	1	0	0
MAPK	AT1G10210	AT1G15580	AT1G10210_AT1G15580	1	0	0
MAPK	AT1G10210	AT1G72010	AT1G10210_AT1G72010	1	0	0
MAPK	AT1G10210	AT2G16910	AT1G10210_AT2G16910	1	0	0
MAPK	AT1G10210	AT5G47670	AT1G10210_AT5G47670	1	0	0
MAPK	AT1G10210	AT4G04830	AT1G10210_AT4G04830	1	0	0
MAPK	AT1G10210	AT2G18380	AT1G10210_AT2G18380	1	0	0
MAPK	AT1G10210	AT5G26580	AT1G10210_AT5G26580	1	0	0
MAPK	AT1G10210	AT3G20530	AT1G10210_AT3G20530	1	0	0
MAPK	AT1G10210	AT2G42300	AT1G10210_AT2G42300	1	0	0
MAPK	AT1G10210	AT1G21970	AT1G10210_AT1G21970	1	0	0
MAPK	AT1G10210	AT1G79020	AT1G10210_AT1G79020	1	0	0
MAPK	AT1G10210	AT5G01900	AT1G10210_AT5G01900	1	0	0
MAPK	AT1G10210	AT2G33860	AT1G10210_AT2G33860	1	0	0
MAPK	AT1G10210	AT4G01680	AT1G10210_AT4G01680	1	0	0
MAPK	AT1G10210	AT5G61600	AT1G10210_AT5G61600	1	0	0
MAPK	AT1G10210	AT3G61060	AT1G10210_AT3G61060	1	0	0
MAPK	AT1G10210	AT3G52440	AT1G10210_AT3G52440	1	0	0
MAPK	AT1G10210	AT5G63470	AT1G10210_AT5G63470	1	0	0
MAPK	AT1G10210	AT1G63910	AT1G10210_AT1G63910	1	0	0
MAPK	AT1G10210	AT2G07180	AT1G10210_AT2G07180	1	0	0
MAPK	AT1G10210	AT5G56110	AT1G10210_AT5G56110	1	0	0
MAPK	AT1G10210	AT5G37260	AT1G10210_AT5G37260	1	0	0
MAPK	AT1G10210	AT2G46830	AT1G10210_AT2G46830	1	0	0
MAPK	AT1G10210	AT5G04640	AT1G10210_AT5G04640	1	0	0
MAPK	AT1G10210	AT1G69490	AT1G10210_AT1G69490	1	0	0
MAPK	AT1G10210	AT3G61790	AT1G10210_AT3G61790	1	0	0
MAPK	AT1G10210	AT5G47660	AT1G10210_AT5G47660	1	0	0
MAPK	AT1G10210	AT3G47870	AT1G10210_AT3G47870	1	0	0
MAPK	AT1G10210	AT2G26960	AT1G10210_AT2G26960	1	0	0
MAPK	AT1G10210	AT2G34440	AT1G10210_AT2G34440	1	0	0
MAPK	AT1G10210	AT4G23150	AT1G10210_AT4G23150	1	0	0
MAPK	AT1G10210	AT5G47390	AT1G10210_AT5G47390	1	0	0
MAPK	AT1G10210	AT1G60040	AT1G10210_AT1G60040	1	0	0
MAPK	AT1G10210	AT5G47640	AT1G10210_AT5G47640	1	0	0
MAPK	AT1G10210	AT1G53670	AT1G10210_AT1G53670	1	0	0
MAPK	AT1G10210	AT1G74930	AT1G10210_AT1G74930	1	0	0
MAPK	AT1G10210	AT1G80840	AT1G10210_AT1G80840	1	0	0
MAPK	AT1G10210	AT2G36890	AT1G10210_AT2G36890	1	0	0
MAPK	AT1G10210	AT5G57520	AT1G10210_AT5G57520	1	0	0
MAPK	AT1G10210	AT2G37710	AT1G10210_AT2G37710	1	0	0
MAPK	AT1G10210	AT4G17695	AT1G10210_AT4G17695	1	0	0
MAPK	AT1G10210	AT3G03450	AT1G10210_AT3G03450	1	0	0
MAPK	AT1G10210	AT4G10130	AT1G10210_AT4G10130	1	0	0
MAPK	AT1G10210	AT5G52260	AT1G10210_AT5G52260	1	0	0
MAPK	AT1G10210	AT1G71450	AT1G10210_AT1G71450	1	0	0
MAPK	AT1G10210	AT4G09960	AT1G10210_AT4G09960	1	0	0
MAPK	AT1G10210	AT5G56840	AT1G10210_AT5G56840	1	0	0
MAPK	AT1G10210	AT3G13670	AT1G10210_AT3G13670	1	0	0
MAPK	AT1G10210	AT2G45910	AT1G10210_AT2G45910	1	0	0
MAPK	AT1G10210	AT2G35800	AT1G10210_AT2G35800	1	0	0
MAPK	AT1G10210	AT1G63100	AT1G10210_AT1G63100	1	0	0
MAPK	AT1G10210	AT3G21175	AT1G10210_AT3G21175	1	0	0
MAPK	AT1G10210	AT1G01210	AT1G10210_AT1G01210	1	0	0
MAPK	AT1G10210	AT2G26695	AT1G10210_AT2G26695	1	0	0
MAPK	AT1G10210	AT5G16560	AT1G10210_AT5G16560	1	0	0
MAPK	AT1G10210	AT1G79840	AT1G10210_AT1G79840	1	0	0
MAPK	AT1G10210	AT5G66320	AT1G10210_AT5G66320	1	0	0
MAPK	AT1G10210	AT3G54430	AT1G10210_AT3G54430	1	0	0
MAPK	AT1G10210	AT3G48590	AT1G10210_AT3G48590	1	0	0
CDPK	AT1G35670	AT3G05700	AT1G35670_AT3G05700	1	0	0
CDPK	AT1G35670	AT3G06760	AT1G35670_AT3G06760	1	0	0
CDPK	AT1G35670	AT4G02200	AT1G35670_AT4G02200	1	0	0
CDPK	AT1G35670	AT5G26990	AT1G35670_AT5G26990	1	0	0
CDPK	AT1G35670	AT4G11280	AT1G35670_AT4G11280	1	0	0
CDPK	AT1G35670	AT1G56280	AT1G35670_AT1G56280	1	0	0
CDPK	AT1G35670	AT5G49520	AT1G35670_AT5G49520	1	0	0
CDPK	AT1G35670	AT5G55630	AT1G35670_AT5G55630	1	0	0
CDPK	AT1G35670	AT4G18170	AT1G35670_AT4G18170	1	0	0
CDPK	AT1G35670	AT1G64060	AT1G35670_AT1G64060	1	0	0
CDPK	AT1G35670	AT2G31500	AT1G35670_AT2G31500	1	0	0
CDPK	AT1G35670	AT5G46350	AT1G35670_AT5G46350	1	0	0
phosphatase	AT1G71860	AT4G01370	AT1G71860_AT4G01370	1	0	0
MAP3K	AT2G17700	AT4G38460	AT2G17700_AT4G38460	1	0	0
MAPK	AT2G43790	AT5G04340	AT2G43790_AT5G04340	1	0	0
MAPK	AT2G43790	AT1G01480	AT2G43790_AT1G01480	1	0	0
MAPK	AT2G43790	AT4G11280	AT2G43790_AT4G11280	1	0	0
MAPK	AT2G43790	AT1G27730	AT2G43790_AT1G27730	1	0	0
MAPK	AT2G43790	AT4G01680	AT2G43790_AT4G01680	1	0	0
MAPK	AT2G43790	AT4G28640	AT2G43790_AT4G28640	1	0	0
MAPK	AT2G43790	AT3G22845	AT2G43790_AT3G22845	1	0	0
MAPK	AT2G43790	AT5G52020	AT2G43790_AT5G52020	1	0	0
MAPK	AT2G43790	AT1G63910	AT2G43790_AT1G63910	1	0	0
MAPK	AT2G43790	AT5G02840	AT2G43790_AT5G02840	1	0	0
MAPK	AT2G43790	AT3G07565	AT2G43790_AT3G07565	1	0	0
MAPK	AT2G43790	AT1G63850	AT2G43790_AT1G63850	1	0	0
MAPK	AT2G43790	AT3G15030	AT2G43790_AT3G15030	1	0	0
MAPK	AT2G43790	AT4G36250	AT2G43790_AT4G36250	1	0	0
MAPK	AT2G43790	AT5G63080	AT2G43790_AT5G63080	1	0	0
MAPK	AT2G43790	AT5G08630	AT2G43790_AT5G08630	1	0	0
MAPK	AT2G43790	AT2G18020	AT2G43790_AT2G18020	1	0	0
MAPK	AT2G43790	AT3G12145	AT2G43790_AT3G12145	1	0	0
MAPK	AT2G43790	AT2G26960	AT2G43790_AT2G26960	1	0	0
MAPK	AT2G43790	AT2G02080	AT2G43790_AT2G02080	1	0	0
MAPK	AT2G43790	AT5G61600	AT2G43790_AT5G61600	1	0	0
MAPK	AT2G43790	AT4G18880	AT2G43790_AT4G18880	1	0	0
MAPK	AT2G43790	AT5G53210	AT2G43790_AT5G53210	1	0	0
MAPK	AT2G43790	AT4G17490	AT2G43790_AT4G17490	1	0	0
MAPK	AT2G43790	AT1G08370	AT2G43790_AT1G08370	1	0	0
MAPK	AT2G43790	AT3G25250	AT2G43790_AT3G25250	1	0	0
MAPK	AT2G43790	AT2G47060	AT2G43790_AT2G47060	1	0	0
MAPK	AT2G43790	AT2G28350	AT2G43790_AT2G28350	1	0	0
MAPK	AT2G43790	AT1G17460	AT2G43790_AT1G17460	1	0	0
MAPK	AT2G43790	AT4G39880	AT2G43790_AT4G39880	1	0	0
MAPK	AT2G43790	AT5G02320	AT2G43790_AT5G02320	1	0	0
MAPK	AT2G43790	AT3G52580	AT2G43790_AT3G52580	1	0	0
MAPK	AT2G43790	AT3G58780	AT2G43790_AT3G58780	1	0	0
MAPK	AT2G43790	AT5G40120	AT2G43790_AT5G40120	1	0	0
MAPK	AT2G43790	AT3G05840	AT2G43790_AT3G05840	1	0	0
MAPK	AT2G43790	AT3G05545	AT2G43790_AT3G05545	1	0	0
MAPK	AT2G43790	AT5G59570	AT2G43790_AT5G59570	1	0	0
MAPK	AT2G43790	AT3G12250	AT2G43790_AT3G12250	1	0	0
MAPK	AT2G43790	AT2G40510	AT2G43790_AT2G40510	1	0	0
MAPK	AT2G43790	AT3G48590	AT2G43790_AT3G48590	1	0	0
MAPK	AT2G43790	AT1G58110	AT2G43790_AT1G58110	1	0	0
MAPK	AT2G43790	AT4G32840	AT2G43790_AT4G32840	1	0	0
MAPK	AT2G43790	AT2G40740	AT2G43790_AT2G40740	1	0	0
MAPK	AT2G43790	AT5G54630	AT2G43790_AT5G54630	1	0	0
MAPK	AT2G43790	AT1G22160	AT2G43790_AT1G22160	1	0	0
MAPK	AT2G43790	AT3G47600	AT2G43790_AT3G47600	1	0	0
MAPK	AT2G43790	AT4G34410	AT2G43790_AT4G34410	1	0	0
MAPK	AT2G43790	AT5G10510	AT2G43790_AT5G10510	1	0	0
MAPK	AT2G43790	AT1G17520	AT2G43790_AT1G17520	1	0	0
MAPK	AT2G43790	AT1G32640	AT2G43790_AT1G32640	1	0	0
MAPK	AT2G43790	AT5G42070	AT2G43790_AT5G42070	1	0	0
MAPK	AT2G43790	AT5G27070	AT2G43790_AT5G27070	1	0	0
MAPK	AT2G43790	AT2G47260	AT2G43790_AT2G47260	1	0	0
MAPK	AT2G43790	AT4G27880	AT2G43790_AT4G27880	1	0	0
MAPK	AT2G43790	AT5G16470	AT2G43790_AT5G16470	1	0	0
MAPK	AT2G43790	AT3G21630	AT2G43790_AT3G21630	1	0	0
MAPK	AT2G43790	AT4G26500	AT2G43790_AT4G26500	1	0	0
MAPK	AT2G43790	AT4G00220	AT2G43790_AT4G00220	1	0	0
MAPK	AT2G43790	AT1G19790	AT2G43790_AT1G19790	1	0	0
MAPK	AT2G43790	AT5G17300	AT2G43790_AT5G17300	1	0	0
MAPK	AT2G43790	AT5G44100	AT2G43790_AT5G44100	1	0	0
MAPK	AT2G43790	AT1G77450	AT2G43790_AT1G77450	1	0	0
MAPK	AT2G43790	AT4G36920	AT2G43790_AT4G36920	1	0	0
MAPK	AT2G43790	AT2G40220	AT2G43790_AT2G40220	1	0	0
MAPK	AT2G43790	AT5G47570	AT2G43790_AT5G47570	1	0	0
MAPK	AT2G43790	AT4G38960	AT2G43790_AT4G38960	1	0	0
MAPK	AT2G43790	AT4G11250	AT2G43790_AT4G11250	1	0	0
MAPK	AT2G43790	AT1G06160	AT2G43790_AT1G06160	1	0	0
MAPK	AT2G43790	AT1G59810	AT2G43790_AT1G59810	1	0	0
MAPK	AT2G43790	AT1G27650	AT2G43790_AT1G27650	1	0	0
MAPK	AT2G43790	AT3G49760	AT2G43790_AT3G49760	1	0	0
MAPK	AT2G43790	AT3G09600	AT2G43790_AT3G09600	1	0	0
MAPK	AT2G43790	AT3G58700	AT2G43790_AT3G58700	1	0	0
MAPK	AT2G43790	AT4G25560	AT2G43790_AT4G25560	1	0	0
MAPK	AT2G43790	AT5G10400	AT2G43790_AT5G10400	1	0	0
MAPK	AT2G43790	AT4G25480	AT2G43790_AT4G25480	1	0	0
MAPK	AT2G43790	AT5G09750	AT2G43790_AT5G09750	1	0	0
MAPK	AT2G43790	AT1G79180	AT2G43790_AT1G79180	1	0	0
MAPK	AT2G43790	AT1G36060	AT2G43790_AT1G36060	1	0	0
MAPK	AT2G43790	AT4G33540	AT2G43790_AT4G33540	1	0	0
MAPK	AT2G43790	AT2G01430	AT2G43790_AT2G01430	1	0	0
MAPK	AT2G43790	AT5G47230	AT2G43790_AT5G47230	1	0	0
MAPK	AT2G43790	AT5G67300	AT2G43790_AT5G67300	1	0	0
MAPK	AT2G43790	AT2G38470	AT2G43790_AT2G38470	1	0	0
MAPK	AT2G43790	AT4G28110	AT2G43790_AT4G28110	1	0	0
MAPK	AT2G43790	AT4G26440	AT2G43790_AT4G26440	1	0	0
MAPK	AT2G43790	AT3G07110	AT2G43790_AT3G07110	1	0	0
MAPK	AT2G43790	AT3G11510	AT2G43790_AT3G11510	1	0	0
MAPK	AT2G43790	AT1G56220	AT2G43790_AT1G56220	1	0	0
MAPK	AT2G43790	AT5G19290	AT2G43790_AT5G19290	1	0	0
MAPK	AT2G43790	AT5G48990	AT2G43790_AT5G48990	1	0	0
MAPK	AT2G43790	AT2G39460	AT2G43790_AT2G39460	1	0	0
MAPK	AT2G43790	AT5G48760	AT2G43790_AT5G48760	1	0	0
MAPK	AT2G43790	AT3G06730	AT2G43790_AT3G06730	1	0	0
MAPK	AT2G43790	AT1G65480	AT2G43790_AT1G65480	1	0	0
MAPK	AT2G43790	AT5G65360	AT2G43790_AT5G65360	1	0	0
MAPK	AT2G43790	AT3G07350	AT2G43790_AT3G07350	1	0	0
MAPK	AT2G43790	AT5G21100	AT2G43790_AT5G21100	1	0	0
MAPK	AT2G43790	AT3G60390	AT2G43790_AT3G60390	1	0	0
MAPK	AT2G43790	AT4G17390	AT2G43790_AT4G17390	1	0	0
MAPK	AT2G43790	AT5G14320	AT2G43790_AT5G14320	1	0	0
MAPK	AT2G43790	AT1G35680	AT2G43790_AT1G35680	1	0	0
MAPK	AT2G43790	AT1G03680	AT2G43790_AT1G03680	1	0	0
MAPK	AT2G43790	AT1G16700	AT2G43790_AT1G16700	1	0	0
MAPK	AT2G43790	AT5G43650	AT2G43790_AT5G43650	1	0	0
MAPK	AT2G43790	AT5G21105	AT2G43790_AT5G21105	1	0	0
MAPK	AT2G43790	AT1G49560	AT2G43790_AT1G49560	1	0	0
MAPK	AT2G43790	AT5G14000	AT2G43790_AT5G14000	1	0	0
MAPK	AT2G43790	AT5G08520	AT2G43790_AT5G08520	1	0	0
MAPK	AT2G43790	AT1G18330	AT2G43790_AT1G18330	1	0	0
MAPK	AT2G43790	AT1G25550	AT2G43790_AT1G25550	1	0	0
MAPK	AT2G43790	AT2G03340	AT2G43790_AT2G03340	1	0	0
MAPK	AT2G43790	AT1G66140	AT2G43790_AT1G66140	1	0	0
MAPK	AT2G43790	AT3G45610	AT2G43790_AT3G45610	1	0	0
MAPK	AT2G43790	AT1G02820	AT2G43790_AT1G02820	1	0	0
MAPK	AT2G43790	AT5G10280	AT2G43790_AT5G10280	1	0	0
MAPK	AT2G43790	AT4G13020	AT2G43790_AT4G13020	1	0	0
MAPK	AT2G43790	AT5G11050	AT2G43790_AT5G11050	1	0	0
MAPK	AT2G43790	AT4G17695	AT2G43790_AT4G17695	1	0	0
MAPK	AT2G43790	AT3G28470	AT2G43790_AT3G28470	1	0	0
MAPK	AT2G43790	AT5G39340	AT2G43790_AT5G39340	1	0	0
MAPK	AT2G43790	AT1G72350	AT2G43790_AT1G72350	1	0	0
MAPK	AT2G43790	AT3G26744	AT2G43790_AT3G26744	1	0	0
MAPK	AT2G43790	AT1G18860	AT2G43790_AT1G18860	1	0	0
MAPK	AT2G43790	AT4G09960	AT2G43790_AT4G09960	1	0	0
MAPK	AT2G43790	AT5G56840	AT2G43790_AT5G56840	1	0	0
MAPK	AT2G43790	AT5G65210	AT2G43790_AT5G65210	1	0	0
MAPK	AT2G43790	AT3G16280	AT2G43790_AT3G16280	1	0	0
MAPK	AT2G43790	AT5G14340	AT2G43790_AT5G14340	1	0	0
MAPK	AT2G43790	AT2G45910	AT2G43790_AT2G45910	1	0	0
MAPK	AT2G43790	AT1G63100	AT2G43790_AT1G63100	1	0	0
MAPK	AT2G43790	AT4G35500	AT2G43790_AT4G35500	1	0	0
MAPK	AT2G43790	AT3G21175	AT2G43790_AT3G21175	1	0	0
MAPK	AT2G43790	AT2G26695	AT2G43790_AT2G26695	1	0	0
MAPK	AT2G43790	AT2G31180	AT2G43790_AT2G31180	1	0	0
MAPK	AT2G43790	AT4G23810	AT2G43790_AT4G23810	1	0	0
MAPK	AT2G43790	AT3G46130	AT2G43790_AT3G46130	1	0	0
MAPK	AT2G43790	AT1G75490	AT2G43790_AT1G75490	1	0	0
MAPK	AT2G43790	AT5G07310	AT2G43790_AT5G07310	1	0	0
MAPK	AT2G43790	AT5G10140	AT2G43790_AT5G10140	1	0	0
MAPK	AT2G43790	AT1G80590	AT2G43790_AT1G80590	1	0	0
MAPK	AT2G43790	AT1G51660	AT2G43790_AT1G51660	1	0	0
MAPK	AT2G43790	AT4G13480	AT2G43790_AT4G13480	1	0	0
MAPK	AT2G43790	AT4G26270	AT2G43790_AT4G26270	1	0	0
MAPK	AT2G43790	AT1G66230	AT2G43790_AT1G66230	1	0	0
MAPK	AT2G43790	AT3G45240	AT2G43790_AT3G45240	1	0	0
MAPK	AT2G43790	AT5G67360	AT2G43790_AT5G67360	1	0	0
MAPK	AT2G43790	AT4G36710	AT2G43790_AT4G36710	1	0	0
MAPK	AT2G43790	AT1G31310	AT2G43790_AT1G31310	1	0	0
MAPK	AT2G43790	AT1G64620	AT2G43790_AT1G64620	1	0	0
MAPK	AT2G43790	AT4G28530	AT2G43790_AT4G28530	1	0	0
MAPK	AT2G43790	AT3G16770	AT2G43790_AT3G16770	1	0	0
MAPK	AT2G43790	AT2G30980	AT2G43790_AT2G30980	1	0	0
MAPK	AT2G43790	AT3G01080	AT2G43790_AT3G01080	1	0	0
MAPK	AT2G43790	AT3G29020	AT2G43790_AT3G29020	1	0	0
MAPK	AT2G43790	AT4G09180	AT2G43790_AT4G09180	1	0	0
MAPK	AT2G43790	AT5G15840	AT2G43790_AT5G15840	1	0	0
MAPK	AT2G43790	AT1G15580	AT2G43790_AT1G15580	1	0	0
MAPK	AT2G43790	AT3G49690	AT2G43790_AT3G49690	1	0	0
MAPK	AT2G43790	AT4G29680	AT2G43790_AT4G29680	1	0	0
MAPK	AT2G43790	AT2G47210	AT2G43790_AT2G47210	1	0	0
MAPK	AT2G43790	AT3G44200	AT2G43790_AT3G44200	1	0	0
MAPK	AT2G43790	AT4G04830	AT2G43790_AT4G04830	1	0	0
MAPK	AT2G43790	AT1G69810	AT2G43790_AT1G69810	1	0	0
MAPK	AT2G43790	AT3G50260	AT2G43790_AT3G50260	1	0	0
MAPK	AT2G43790	AT3G20530	AT2G43790_AT3G20530	1	0	0
MAPK	AT2G43790	AT2G31370	AT2G43790_AT2G31370	1	0	0
MAPK	AT2G43790	AT4G23170	AT2G43790_AT4G23170	1	0	0
MAPK	AT2G43790	AT1G79020	AT2G43790_AT1G79020	1	0	0
MAPK	AT2G43790	AT5G01900	AT2G43790_AT5G01900	1	0	0
MAPK	AT2G43790	AT4G00480	AT2G43790_AT4G00480	1	0	0
MAPK	AT2G43790	AT2G14850	AT2G43790_AT2G14850	1	0	0
MAPK	AT2G43790	AT1G13390	AT2G43790_AT1G13390	1	0	0
MAPK	AT2G43790	AT3G29230	AT2G43790_AT3G29230	1	0	0
MAPK	AT2G43790	AT4G26750	AT2G43790_AT4G26750	1	0	0
MAPK	AT2G43790	AT5G23280	AT2G43790_AT5G23280	1	0	0
MAPK	AT2G43790	AT5G18450	AT2G43790_AT5G18450	1	0	0
MAPK	AT2G43790	AT1G54160	AT2G43790_AT1G54160	1	0	0
MAPK	AT2G43790	AT4G14770	AT2G43790_AT4G14770	1	0	0
MAPK	AT2G43790	AT1G01380	AT2G43790_AT1G01380	1	0	0
MAPK	AT2G43790	AT5G67420	AT2G43790_AT5G67420	1	0	0
MAPK	AT2G43790	AT2G02820	AT2G43790_AT2G02820	1	0	0
MAPK	AT2G43790	AT3G10330	AT2G43790_AT3G10330	1	0	0
MAPK	AT2G43790	AT4G09460	AT2G43790_AT4G09460	1	0	0
MAPK	AT2G43790	AT5G60120	AT2G43790_AT5G60120	1	0	0
MAPK	AT2G43790	AT5G27050	AT2G43790_AT5G27050	1	0	0
MAPK	AT2G43790	AT1G34670	AT2G43790_AT1G34670	1	0	0
MAPK	AT2G43790	AT5G18240	AT2G43790_AT5G18240	1	0	0
MAPK	AT2G43790	AT5G41200	AT2G43790_AT5G41200	1	0	0
MAPK	AT2G43790	AT3G20810	AT2G43790_AT3G20810	1	0	0
MAPK	AT2G43790	AT1G35460	AT2G43790_AT1G35460	1	0	0
MAPK	AT2G43790	AT4G22680	AT2G43790_AT4G22680	1	0	0
MAPK	AT2G43790	AT4G26650	AT2G43790_AT4G26650	1	0	0
MAPK	AT2G43790	AT2G34900	AT2G43790_AT2G34900	1	0	0
MAPK	AT2G43790	AT5G54070	AT2G43790_AT5G54070	1	0	0
MAPK	AT2G43790	AT3G23250	AT2G43790_AT3G23250	1	0	0
MAPK	AT2G43790	AT5G13080	AT2G43790_AT5G13080	1	0	0
MAPK	AT2G43790	AT3G04670	AT2G43790_AT3G04670	1	0	0
MAPK	AT2G43790	AT1G01520	AT2G43790_AT1G01520	1	0	0
MAPK	AT2G43790	AT5G05610	AT2G43790_AT5G05610	1	0	0
MAPK	AT2G43790	AT4G10240	AT2G43790_AT4G10240	1	0	0
MAPK	AT2G43790	AT5G13790	AT2G43790_AT5G13790	1	0	0
MAPK	AT2G43790	AT1G55050	AT2G43790_AT1G55050	1	0	0
MAPK	AT2G43790	NULL	AT2G43790_NULL	1	0	0
MAPK	AT2G43790	AT4G00210	AT2G43790_AT4G00210	1	0	0
MAPK	AT2G43790	AT5G05090	AT2G43790_AT5G05090	1	0	0
MAPK	AT2G43790	AT3G51740	AT2G43790_AT3G51740	1	0	0
MAPK	AT2G43790	AT5G14750	AT2G43790_AT5G14750	1	0	0
MAPK	AT2G43790	AT1G02340	AT2G43790_AT1G02340	1	0	0
MAPK	AT2G43790	AT1G69120	AT2G43790_AT1G69120	1	0	0
MAPK	AT2G43790	AT2G05260	AT2G43790_AT2G05260	1	0	0
MAPK	AT2G43790	AT4G24240	AT2G43790_AT4G24240	1	0	0
MAPK	AT2G43790	AT1G75460	AT2G43790_AT1G75460	1	0	0
MAPK	AT2G43790	AT2G41630	AT2G43790_AT2G41630	1	0	0
MAPK	AT2G43790	AT3G60460	AT2G43790_AT3G60460	1	0	0
MAPK	AT2G43790	AT3G13890	AT2G43790_AT3G13890	1	0	0
MAPK	AT2G43790	AT3G58710	AT2G43790_AT3G58710	1	0	0
MAPK	AT2G43790	AT1G53230	AT2G43790_AT1G53230	1	0	0
MAPK	AT2G43790	AT3G27810	AT2G43790_AT3G27810	1	0	0
MAPK	AT2G43790	AT4G25490	AT2G43790_AT4G25490	1	0	0
MAPK	AT2G43790	AT3G61830	AT2G43790_AT3G61830	1	0	0
MAPK	AT2G43790	AT3G17600	AT2G43790_AT3G17600	1	0	0
MAPK	AT2G43790	AT1G04360	AT2G43790_AT1G04360	1	0	0
MAPK	AT2G43790	AT1G10740	AT2G43790_AT1G10740	1	0	0
MAPK	AT2G43790	AT1G10830	AT2G43790_AT1G10830	1	0	0
MAPK	AT2G43790	AT1G18410	AT2G43790_AT1G18410	1	0	0
MAPK	AT2G43790	AT1G18620	AT2G43790_AT1G18620	1	0	0
MAPK	AT2G43790	AT1G30810	AT2G43790_AT1G30810	1	0	0
MAPK	AT2G43790	AT1G32120	AT2G43790_AT1G32120	1	0	0
MAPK	AT2G43790	AT1G35510	AT2G43790_AT1G35510	1	0	0
MAPK	AT2G43790	AT1G74160	AT2G43790_AT1G74160	1	0	0
MAPK	AT2G43790	AT2G27350	AT2G43790_AT2G27350	1	0	0
MAPK	AT2G43790	AT2G34210	AT2G43790_AT2G34210	1	0	0
MAPK	AT2G43790	AT2G36020	AT2G43790_AT2G36020	1	0	0
MAPK	AT2G43790	AT2G42640	AT2G43790_AT2G42640	1	0	0
MAPK	AT2G43790	AT3G14067	AT2G43790_AT3G14067	1	0	0
MAPK	AT2G43790	AT2G26150	AT2G43790_AT2G26150	1	0	0
MAPK	AT2G43790	AT3G21210	AT2G43790_AT3G21210	1	0	0
MAPK	AT2G43790	AT3G23130	AT2G43790_AT3G23130	1	0	0
MAPK	AT2G43790	AT3G27503	AT2G43790_AT3G27503	1	0	0
MAPK	AT2G43790	AT3G29390	AT2G43790_AT3G29390	1	0	0
MAPK	AT2G43790	AT3G55980	AT2G43790_AT3G55980	1	0	0
MAPK	AT2G43790	AT4G34060	AT2G43790_AT4G34060	1	0	0
MAPK	AT2G43790	AT4G38430	AT2G43790_AT4G38430	1	0	0
MAPK	AT2G43790	AT5G42390	AT2G43790_AT5G42390	1	0	0
MAPK	AT2G43790	AT5G49665	AT2G43790_AT5G49665	1	0	0
MAPK	AT2G43790	AT5G60470	AT2G43790_AT5G60470	1	0	0
MAPK	AT2G43790	AT5G61090	AT2G43790_AT5G61090	1	0	0
SnRK1	AT3G01090	AT1G23390	AT3G01090_AT1G23390	1	0	0
SnRK1	AT3G01090	AT1G10510	AT3G01090_AT1G10510	1	0	0
SnRK1	AT3G01090	NULL	AT3G01090_NULL	1	0	0
SnRK1	AT3G01090	AT5G48860	AT3G01090_AT5G48860	1	0	0
SnRK1	AT3G01090	AT5G57400	AT3G01090_AT5G57400	1	0	0
SnRK1	AT3G01090	AT1G21770	AT3G01090_AT1G21770	1	0	0
SnRK1	AT3G01090	AT4G18570	AT3G01090_AT4G18570	1	0	0
SnRK1	AT3G01090	AT1G70970	AT3G01090_AT1G70970	1	0	0
SnRK1	AT3G01090	AT1G66890	AT3G01090_AT1G66890	1	0	0
SnRK1	AT3G01090	AT5G66250	AT3G01090_AT5G66250	1	0	0
SnRK1	AT3G01090	AT3G26790	AT3G01090_AT3G26790	1	0	0
SnRK1	AT3G01090	AT3G45240	AT3G01090_AT3G45240	1	0	0
SnRK1	AT3G01090	AT5G60550	AT3G01090_AT5G60550	1	0	0
SnRK1	AT3G01090	AT1G49620	AT3G01090_AT1G49620	1	0	0
SnRK1	AT3G01090	AT2G36270	AT3G01090_AT2G36270	1	0	0
SnRK1	AT3G01090	AT2G41070	AT3G01090_AT2G41070	1	0	0
SnRK1	AT3G01090	AT1G76490	AT3G01090_AT1G76490	1	0	0
SnRK1	AT3G01090	AT1G78580	AT3G01090_AT1G78580	1	0	0
SnRK1	AT3G01090	AT2G37250	AT3G01090_AT2G37250	1	0	0
SnRK1	AT3G01090	AT1G03080	AT3G01090_AT1G03080	1	0	0
SnRK1	AT3G01090	AT3G19150	AT3G01090_AT3G19150	1	0	0
SnRK1	AT3G01090	AT3G11200	AT3G01090_AT3G11200	1	0	0
WNK	AT3G04910	AT5G60100	AT3G04910_AT5G60100	1	0	0
SnRK2	AT3G50500	AT4G34000	AT3G50500_AT4G34000	1	0	0
SnRK2	AT3G50500	AT2G36270	AT3G50500_AT2G36270	1	0	0
SnRK2	AT3G50500	AT2G41070	AT3G50500_AT2G41070	1	0	0
phosphatase	AT4G03080	AT4G18710	AT4G03080_AT4G18710	1	0	0
CDK	AT4G28980	AT1G18040	AT4G28980_AT1G18040	1	0	0
CDK	AT4G28980	AT1G07950	AT4G28980_AT1G07950	1	0	0
CDK	AT4G28980	NULL	AT4G28980_NULL	1	0	0
CDK	AT4G28980	AT1G73690	AT4G28980_AT1G73690	1	0	0
MAP3K	AT4G35780	AT4G38460	AT4G35780_AT4G38460	1	0	0
WNK	AT5G41990	AT3G26090	AT5G41990_AT3G26090	1	0	0
WNK	AT5G41990	AT1G12840	AT5G41990_AT1G12840	1	0	0
SnRK2	AT5G66880	AT2G36270	AT5G66880_AT2G36270	1	0	0
SnRK2	AT5G66880	AT2G41070	AT5G66880_AT2G41070	1	0	0
SnRK2	AT5G66880	AT4G34000	AT5G66880_AT4G34000	1	0	0
MAPK	AT1G18150	AT2G34450	AT1G18150_AT2G34450	1	0	0
MAPK	AT1G18150	AT1G63910	AT1G18150_AT1G63910	1	0	0
MAPK	AT1G18150	AT1G23220	AT1G18150_AT1G23220	1	0	0
MAPK	AT1G18150	AT5G47660	AT1G18150_AT5G47660	1	0	0
MAPK	AT1G18150	AT5G47390	AT1G18150_AT5G47390	1	0	0
MAPK	AT1G18150	AT1G60040	AT1G18150_AT1G60040	1	0	0
MAPK	AT1G18150	AT1G80840	AT1G18150_AT1G80840	1	0	0
MAPK	AT1G18150	AT5G53200	AT1G18150_AT5G53200	1	0	0
MAPK	AT1G18150	AT5G39610	AT1G18150_AT5G39610	1	0	0
MAPK	AT1G18150	AT1G71450	AT1G18150_AT1G71450	1	0	0
MAPK	AT1G18150	AT4G09960	AT1G18150_AT4G09960	1	0	0
MAPK	AT1G18150	AT2G45910	AT1G18150_AT2G45910	1	0	0
MAPK	AT1G18150	AT3G21175	AT1G18150_AT3G21175	1	0	0
MAPK	AT1G18150	AT2G26695	AT1G18150_AT2G26695	1	0	0
MAPK	AT1G18150	AT5G16560	AT1G18150_AT5G16560	1	0	0
MAPK	AT1G18150	AT4G12350	AT1G18150_AT4G12350	1	0	0
MAPK	AT1G18150	AT5G08330	AT1G18150_AT5G08330	1	0	0
MAPK	AT1G18150	AT5G35550	AT1G18150_AT5G35550	1	0	0
MAPK	AT1G18150	AT4G26270	AT1G18150_AT4G26270	1	0	0
MAPK	AT1G18150	AT2G38250	AT1G18150_AT2G38250	1	0	0
MAPK	AT1G18150	AT5G41200	AT1G18150_AT5G41200	1	0	0
MAPK	AT1G18150	AT1G53510	AT1G18150_AT1G53510	1	0	0
MAPK	AT1G18150	AT1G35460	AT1G18150_AT1G35460	1	0	0
MAPK	AT1G18150	AT5G10520	AT1G18150_AT5G10520	1	0	0
MAPK	AT1G18150	AT5G13790	AT1G18150_AT5G13790	1	0	0
MAPK	AT1G18150	AT3G51740	AT1G18150_AT3G51740	1	0	0
MAPK	AT1G18150	AT3G44460	AT1G18150_AT3G44460	1	0	0
MAPK	AT1G18150	AT3G12250	AT1G18150_AT3G12250	1	0	0
MAPK	AT1G18150	AT3G47620	AT1G18150_AT3G47620	1	0	0
MAPK	AT1G18150	AT4G00330	AT1G18150_AT4G00330	1	0	0
MAPK	AT1G18150	AT5G38860	AT1G18150_AT5G38860	1	0	0
MAPK	AT1G18150	AT1G59810	AT1G18150_AT1G59810	1	0	0
MAPK	AT1G18150	AT1G10230	AT1G18150_AT1G10230	1	0	0
MAPK	AT1G18150	AT3G29020	AT1G18150_AT3G29020	1	0	0
MAPK	AT1G18150	AT2G43980	AT1G18150_AT2G43980	1	0	0
MAPK	AT1G18150	AT3G20530	AT1G18150_AT3G20530	1	0	0
MAP3K	AT4G38470	AT4G38460	AT4G38470_AT4G38460	1	0	0
AGC	AT5G04510	AT5G55910	AT5G04510_AT5G55910	0	1	0
AGC	AT5G04510	AT3G10540	AT5G04510_AT3G10540	0	1	0
SLK	AT1G06390	AT4G35230	AT1G06390_AT4G35230	0	1	0
SLK	AT1G06390	AT5G59010	AT1G06390_AT5G59010	0	1	0
SLK	AT1G06390	AT5G41260	AT1G06390_AT5G41260	0	1	0
PKRK	AT1G08650	AT1G53310	AT1G08650_AT1G53310	0	1	0
MAPK	AT1G59580	AT5G19450	AT1G59580_AT5G19450	0	1	0
MAPK	AT1G59580	AT4G23650	AT1G59580_AT4G23650	0	1	0
STN	AT1G68830	AT2G46020	AT1G68830_AT2G46020	0	1	0
LRR_4	AT1G72300	AT4G30190	AT1G72300_AT4G30190	0	1	0
SnRK2	AT1G78290	AT1G35580	AT1G78290_AT1G35580	0	1	0
RLCK_2	AT2G05940	AT3G25070	AT2G05940_AT3G25070	0	1	0
CDPK	AT2G17890	AT5G57110	AT2G17890_AT5G57110	0	1	0
MAPK	AT2G18170	AT1G37130	AT2G18170_AT1G37130	0	1	0
MAPK	AT2G18170	AT4G23650	AT2G18170_AT4G23650	0	1	0
MAPK	AT2G18170	AT5G19450	AT2G18170_AT5G19450	0	1	0
MAPK	AT2G18170	AT3G25840	AT2G18170_AT3G25840	0	1	0
SnRK3	AT2G30360	AT4G30190	AT2G30360_AT4G30190	0	1	0
AGC	AT2G34650	AT2G36910	AT2G34650_AT2G36910	0	1	0
RLCK_2	AT2G39660	AT1G14370	AT2G39660_AT1G14370	0	1	0
RLCK_2	AT2G39660	AT5G47910	AT2G39660_AT5G47910	0	1	0
AGC	AT3G08720	AT4G31700	AT3G08720_AT4G31700	0	1	0
AGC	AT3G08730	AT4G31700	AT3G08730_AT4G31700	0	1	0
AGC	AT3G08730	AT5G10360	AT3G08730_AT5G10360	0	1	0
CDPK	AT3G10660	AT5G47910	AT3G10660_AT5G47910	0	1	0
LRR_2	AT3G21630	AT3G14840	AT3G21630_AT3G14840	0	1	0
AGC	AT3G25250	AT5G03280	AT3G25250_AT5G03280	0	1	0
AGC	AT3G25250	AT5G40390	AT3G25250_AT5G40390	0	1	0
AGC	AT3G25250	AT4G11850	AT3G25250_AT4G11850	0	1	0
AGC	AT3G25250	AT1G31870	AT3G25250_AT1G31870	0	1	0
AGC	AT3G25250	AT1G06700	AT3G25250_AT1G06700	0	1	0
AGC	AT3G25250	AT2G30740	AT3G25250_AT2G30740	0	1	0
MAPK	AT3G45640	AT5G54430	AT3G45640_AT5G54430	0	1	0
MAPK	AT3G45640	AT1G80180	AT3G45640_AT1G80180	0	1	0
MAPK	AT3G45640	AT1G11360	AT3G45640_AT1G11360	0	1	0
MAPK	AT3G45640	AT1G15400	AT3G45640_AT1G15400	0	1	0
MAPK	AT3G45640	AT1G30450	AT3G45640_AT1G30450	0	1	0
MAPK	AT3G45640	AT2G43680	AT3G45640_AT2G43680	0	1	0
MAPK	AT3G45640	AT3G56150	AT3G45640_AT3G56150	0	1	0
MAPK	AT3G45640	AT4G35785	AT3G45640_AT4G35785	0	1	0
MAPK	AT3G45640	AT5G10360	AT3G45640_AT5G10360	0	1	0
MAPK	AT3G45640	AT4G23650	AT3G45640_AT4G23650	0	1	0
MAPK	AT3G45640	AT5G27640	AT3G45640_AT5G27640	0	1	0
MAPK	AT3G45640	AT2G27210	AT3G45640_AT2G27210	0	1	0
MAPK	AT3G45640	AT3G06170	AT3G45640_AT3G06170	0	1	0
MAPK	AT3G45640	AT3G48530	AT3G45640_AT3G48530	0	1	0
MAPK	AT3G45640	AT3G59690	AT3G45640_AT3G59690	0	1	0
MAPK	AT3G45640	AT4G25770	AT3G45640_AT4G25770	0	1	0
MAPK	AT3G45640	AT4G27320	AT3G45640_AT4G27320	0	1	0
AGC	AT3G45780	AT3G28860	AT3G45780_AT3G28860	0	1	0
AGC	AT3G45780	AT2G18960	AT3G45780_AT2G18960	0	1	0
CDK	AT3G48750	AT5G55230	AT3G48750_AT5G55230	0	1	0
CK II	AT3G50000	AT5G22650	AT3G50000_AT5G22650	0	1	0
CK II	AT3G50000	AT5G11260	AT3G50000_AT5G11260	0	1	0
LRR_1	AT3G51550	AT4G30190	AT3G51550_AT4G30190	0	1	0
with no family	AT3G53030	AT3G61860	AT3G53030_AT3G61860	0	1	0
CDK	AT3G54180	AT5G55230	AT3G54180_AT5G55230	0	1	0
RLCK_2	AT3G55450	AT1G14370	AT3G55450_AT1G14370	0	1	0
MAPK	AT3G59790	AT2G17290	AT3G59790_AT2G17290	0	1	0
MAPK	AT3G59790	AT5G46750	AT3G59790_AT5G46750	0	1	0
MAPK	AT3G59790	AT3G13920	AT3G59790_AT3G13920	0	1	0
MAPK	AT4G01370	AT5G27640	AT4G01370_AT5G27640	0	1	0
MAPK	AT4G01370	AT5G55230	AT4G01370_AT5G55230	0	1	0
MAPK	AT4G01370	AT4G23650	AT4G01370_AT4G23650	0	1	0
CDPK	AT4G09570	AT5G47910	AT4G09570_AT5G47910	0	1	0
CDPK	AT4G09570	AT1G35580	AT4G09570_AT1G35580	0	1	0
MAPK	AT4G11330	AT5G27640	AT4G11330_AT5G27640	0	1	0
MAPK	AT4G11330	AT4G23650	AT4G11330_AT4G23650	0	1	0
MAPK	AT4G11330	AT4G29810	AT4G11330_AT4G29810	0	1	0
SLK	AT4G18710	AT1G35580	AT4G18710_AT1G35580	0	1	0
SLK	AT4G18710	AT4G35230	AT4G18710_AT4G35230	0	1	0
SLK	AT4G18710	AT5G59010	AT4G18710_AT5G59010	0	1	0
SLK	AT4G18710	AT5G41260	AT4G18710_AT5G41260	0	1	0
with no family	AT4G24740	AT4G31580	AT4G24740_AT4G31580	0	1	0
with no family	AT4G24740	AT1G16610	AT4G24740_AT1G16610	0	1	0
LRR_2	AT4G33430	AT3G28450	AT4G33430_AT3G28450	0	1	0
SnRK2	AT4G33950	AT1G35580	AT4G33950_AT1G35580	0	1	0
SnRK2	AT4G33950	AT5G47910	AT4G33950_AT5G47910	0	1	0
SnRK2	AT4G33950	AT5G24880	AT4G33950_AT5G24880	0	1	0
SnRK2	AT4G33950	AT5G19520	AT4G33950_AT5G19520	0	1	0
LRR_4	AT4G39400	AT4G35230	AT4G39400_AT4G35230	0	1	0
LRR_4	AT4G39400	AT5G59010	AT4G39400_AT5G59010	0	1	0
SnRK2	AT4G40010	AT1G35580	AT4G40010_AT1G35580	0	1	0
STN	AT5G01920	AT2G46020	AT5G01920_AT2G46020	0	1	0
LRR_4	AT5G10020	AT5G60660	AT5G10020_AT5G60660	0	1	0
LRR_4	AT5G10020	AT4G35100	AT5G10020_AT4G35100	0	1	0
RLCK_2	AT5G13160	AT1G14370	AT5G13160_AT1G14370	0	1	0
MAPK	AT5G19010	AT1G69410	AT5G19010_AT1G69410	0	1	0
MAPK	AT5G19010	AT4G29810	AT5G19010_AT4G29810	0	1	0
MAPK	AT5G19010	AT5G19450	AT5G19010_AT5G19450	0	1	0
SnRK3	AT5G35410	AT2G01980	AT5G35410_AT2G01980	0	1	0
LRR_1	AT5G54590	AT4G08500	AT5G54590_AT4G08500	0	1	0
LRR_1	AT5G54590	AT4G29810	AT5G54590_AT4G29810	0	1	0
AGC	AT5G58140	AT4G30190	AT5G58140_AT4G30190	0	1	0
with no family	AT5G63580	AT1G14370	AT5G63580_AT1G14370	0	1	0
CK II	AT5G67380	AT5G22650	AT5G67380_AT5G22650	0	1	0
CK II	AT5G67380	AT5G11260	AT5G67380_AT5G11260	0	1	0
with no family	AT1G02970	AT1G66750	AT1G02970_AT1G66750	0	1	0
CDK	AT1G18040	AT4G35800	AT1G18040_AT4G35800	0	1	0
CDK	AT1G18040	AT4G28980	AT1G18040_AT4G28980	0	1	0
MAP2K	AT1G51660	AT2G43790	AT1G51660_AT2G43790	0	1	0
MAPK	AT1G59580	AT5G62000	AT1G59580_AT5G62000	0	1	0
MAPK	AT1G59580	AT5G10940	AT1G59580_AT5G10940	0	1	0
MAPK	AT1G59580	AT1G75950	AT1G59580_AT1G75950	0	1	0
MAPK	AT1G59580	AT2G43790	AT1G59580_AT2G43790	0	1	0
MAPK	AT1G59580	AT3G19520	AT1G59580_AT3G19520	0	1	0
MAPK	AT1G59580	AT1G09770	AT1G59580_AT1G09770	0	1	0
MAPK	AT1G59580	AT1G30480	AT1G59580_AT1G30480	0	1	0
MAPK	AT1G59580	AT1G10210	AT1G59580_AT1G10210	0	1	0
phosphatase	AT1G72770	AT4G29220	AT1G72770_AT4G29220	0	1	0
phosphatase	AT1G72770	AT3G50500	AT1G72770_AT3G50500	0	1	0
phosphatase	AT1G72770	AT5G66880	AT1G72770_AT5G66880	0	1	0
phosphatase	AT1G72770	AT4G15530	AT1G72770_AT4G15530	0	1	0
phosphatase	AT1G72770	AT5G12140	AT1G72770_AT5G12140	0	1	0
phosphatase	AT1G72770	AT1G50200	AT1G72770_AT1G50200	0	1	0
MAP2K	AT1G73500	AT2G43790	AT1G73500_AT2G43790	0	1	0
CDK	AT1G73690	AT4G35800	AT1G73690_AT4G35800	0	1	0
SnRK2	AT1G78290	AT4G09000	AT1G78290_AT4G09000	0	1	0
SnRK2	AT1G78290	AT5G38480	AT1G78290_AT5G38480	0	1	0
MAPK	AT2G18170	AT1G75950	AT2G18170_AT1G75950	0	1	0
MAPK	AT2G18170	AT2G43790	AT2G18170_AT2G43790	0	1	0
MAPK	AT2G18170	AT2G31390	AT2G18170_AT2G31390	0	1	0
MAPK	AT2G18170	AT3G23310	AT2G18170_AT3G23310	0	1	0
MAPK	AT2G18170	AT4G18950	AT2G18170_AT4G18950	0	1	0
MAPK	AT2G18170	AT1G30480	AT2G18170_AT1G30480	0	1	0
MAPK	AT2G18170	AT1G10210	AT2G18170_AT1G10210	0	1	0
MAPK	AT2G18170	AT5G10940	AT2G18170_AT5G10940	0	1	0
MAPK	AT2G18170	AT5G58730	AT2G18170_AT5G58730	0	1	0
phosphatase	AT2G30020	AT2G43790	AT2G30020_AT2G43790	0	1	0
phosphatase	AT3G06110	AT2G43790	AT3G06110_AT2G43790	0	1	0
with no family	AT3G06483	AT1G24180	AT3G06483_AT1G24180	0	1	0
MAP2K	AT3G21220	AT2G43790	AT3G21220_AT2G43790	0	1	0
LRR_2	AT3G21630	AT5G18610	AT3G21630_AT5G18610	0	1	0
SnRK1	AT3G29160	AT4G17770	AT3G29160_AT4G17770	0	1	0
SnAK	AT3G45240	AT3G01090	AT3G45240_AT3G01090	0	1	0
MAPK	AT3G45640	AT5G62000	AT3G45640_AT5G62000	0	1	0
MAPK	AT3G45640	AT1G43700	AT3G45640_AT1G43700	0	1	0
MAPK	AT3G45640	AT5G45775	AT3G45640_AT5G45775	0	1	0
MAPK	AT3G45640	AT4G21830	AT3G45640_AT4G21830	0	1	0
MAPK	AT3G45640	AT2G17700	AT3G45640_AT2G17700	0	1	0
MAPK	AT3G45640	AT2G20760	AT3G45640_AT2G20760	0	1	0
MAPK	AT3G45640	AT1G09770	AT3G45640_AT1G09770	0	1	0
MAPK	AT3G45640	AT2G26530	AT3G45640_AT2G26530	0	1	0
MAPK	AT3G45640	AT4G03080	AT3G45640_AT4G03080	0	1	0
MAPK	AT3G45640	AT5G09590	AT3G45640_AT5G09590	0	1	0
MAPK	AT3G45640	AT5G61450	AT3G45640_AT5G61450	0	1	0
MAPK	AT3G45640	AT1G02840	AT3G45640_AT1G02840	0	1	0
CDK	AT3G48750	AT3G12280	AT3G48750_AT3G12280	0	1	0
CDK	AT3G48750	AT2G31570	AT3G48750_AT2G31570	0	1	0
CK II	AT3G50000	AT1G13020	AT3G50000_AT1G13020	0	1	0
CK II	AT3G50000	AT1G13950	AT3G50000_AT1G13950	0	1	0
CDK	AT3G54180	AT3G12280	AT3G54180_AT3G12280	0	1	0
MAPK	AT3G59790	AT1G65580	AT3G59790_AT1G65580	0	1	0
MAPK	AT3G59790	AT3G19670	AT3G59790_AT3G19670	0	1	0
MAPK	AT3G59790	AT3G12280	AT3G59790_AT3G12280	0	1	0
MAPK	AT3G59790	AT2G31390	AT3G59790_AT2G31390	0	1	0
MAPK	AT3G59790	AT1G62300	AT3G59790_AT1G62300	0	1	0
MAPK	AT3G59790	AT1G08320	AT3G59790_AT1G08320	0	1	0
MAPK	AT3G59790	AT1G09770	AT3G59790_AT1G09770	0	1	0
MAPK	AT3G59790	AT1G62480	AT3G59790_AT1G62480	0	1	0
MAPK	AT4G01370	AT2G31390	AT4G01370_AT2G31390	0	1	0
MAPK	AT4G01370	AT2G20760	AT4G01370_AT2G20760	0	1	0
MAPK	AT4G01370	AT5G62000	AT4G01370_AT5G62000	0	1	0
MAPK	AT4G01370	AT1G09770	AT4G01370_AT1G09770	0	1	0
MAPK	AT4G01370	AT5G10940	AT4G01370_AT5G10940	0	1	0
MAPK	AT4G01370	AT4G21830	AT4G01370_AT4G21830	0	1	0
MAPK	AT4G01370	AT4G26760	AT4G01370_AT4G26760	0	1	0
MAPK	AT4G01370	AT3G18690	AT4G01370_AT3G18690	0	1	0
MAPK	AT4G01370	AT1G30480	AT4G01370_AT1G30480	0	1	0
MAPK	AT4G01370	AT1G10210	AT4G01370_AT1G10210	0	1	0
MAPK	AT4G01370	AT1G75950	AT4G01370_AT1G75950	0	1	0
MAPK	AT4G11330	AT2G17700	AT4G11330_AT2G17700	0	1	0
MAPK	AT4G11330	AT5G52830	AT4G11330_AT5G52830	0	1	0
MAPK	AT4G11330	AT3G12280	AT4G11330_AT3G12280	0	1	0
MAPK	AT4G11330	AT3G19520	AT4G11330_AT3G19520	0	1	0
MAPK	AT4G11330	AT2G20760	AT4G11330_AT2G20760	0	1	0
MAPK	AT4G11330	AT5G62000	AT4G11330_AT5G62000	0	1	0
MAPK	AT4G11330	AT1G09770	AT4G11330_AT1G09770	0	1	0
MAPK	AT4G11330	AT3G51950	AT4G11330_AT3G51950	0	1	0
MAPK	AT4G11330	AT5G10940	AT4G11330_AT5G10940	0	1	0
SLK	AT4G18710	AT3G54610	AT4G18710_AT3G54610	0	1	0
SLK	AT4G18710	AT5G66880	AT4G18710_AT5G66880	0	1	0
SLK	AT4G18710	AT5G20730	AT4G18710_AT5G20730	0	1	0
SLK	AT4G18710	AT5G62000	AT4G18710_AT5G62000	0	1	0
with no family	AT4G24740	AT1G55310	AT4G24740_AT1G55310	0	1	0
phosphatase	AT4G26080	AT5G66880	AT4G26080_AT5G66880	0	1	0
phosphatase	AT4G26080	AT3G50500	AT4G26080_AT3G50500	0	1	0
SnRK2	AT4G33950	AT1G26470	AT4G33950_AT1G26470	0	1	0
SnRK2	AT4G33950	AT3G56850	AT4G33950_AT3G56850	0	1	0
SnRK2	AT4G33950	AT1G20440	AT4G33950_AT1G20440	0	1	0
SnRK2	AT4G33950	AT1G20450	AT4G33950_AT1G20450	0	1	0
LRR_4	AT4G39400	AT5G58220	AT4G39400_AT5G58220	0	1	0
SnRK3	AT5G01810	AT2G43790	AT5G01810_AT2G43790	0	1	0
RLCK_2	AT5G02800	AT4G03080	AT5G02800_AT4G03080	0	1	0
CDK	AT5G10270	AT4G35800	AT5G10270_AT4G35800	0	1	0
CDPK	AT5G12180	AT1G77760	AT5G12180_AT1G77760	0	1	0
MAPK	AT5G19010	AT2G31390	AT5G19010_AT2G31390	0	1	0
MAPK	AT5G19010	AT3G19520	AT5G19010_AT3G19520	0	1	0
MAPK	AT5G19010	AT5G58730	AT5G19010_AT5G58730	0	1	0
with no family	AT5G20930	AT1G48410	AT5G20930_AT1G48410	0	1	0
SLK	AT5G26751	AT5G40760	AT5G26751_AT5G40760	0	1	0
MAP2K	AT5G40440	AT2G43790	AT5G40440_AT2G43790	0	1	0
MAP2K	AT5G40440	AT1G10210	AT5G40440_AT1G10210	0	1	0
phosphatase	AT5G51760	AT5G66880	AT5G51760_AT5G66880	0	1	0
SnAK	AT5G60550	AT3G01090	AT5G60550_AT3G01090	0	1	0
with no family	AT5G63580	AT2G43790	AT5G63580_AT2G43790	0	1	0
CK II	AT5G67380	AT1G13950	AT5G67380_AT1G13950	0	1	0
CK II	AT5G67380	AT1G13020	AT5G67380_AT1G13020	0	1	0
MAP2K	AT5G40440	AT1G18150	AT5G40440_AT1G18150	0	1	0
AGC	AT1G53700	AT5G57090	AT1G53700_AT5G57090	0	1	0
AGC	AT1G53700	AT1G70940	AT1G53700_AT1G70940	0	1	0
AGC	AT2G34650	AT1G70940	AT2G34650_AT1G70940	0	1	0
AGC	AT2G34650	AT5G57090	AT2G34650_AT5G57090	0	1	0
AGC	AT3G14370	AT5G57090	AT3G14370_AT5G57090	0	1	0
AGC	AT3G14370	AT1G70940	AT3G14370_AT1G70940	0	1	0
AGC	AT3G27580	AT1G70940	AT3G27580_AT1G70940	0	1	0
CDPK	AT4G09570	AT1G49720	AT4G09570_AT1G49720	0	1	0
MAPK	AT4G11330	AT4G35600	AT4G11330_AT4G35600	0	1	0
CRK	AT4G23130	AT5G57090	AT4G23130_AT5G57090	0	1	0
SnRK2	AT4G33950	AT1G49720	AT4G33950_AT1G49720	0	1	0
MAPK	AT5G19010	AT4G35600	AT5G19010_AT4G35600	0	1	0
CDPK	AT5G23580	AT1G49720	AT5G23580_AT1G49720	0	1	0
AGC	AT5G47750	AT1G70940	AT5G47750_AT1G70940	0	1	0
AGC	AT5G04510	AT5G04510	AT5G04510_AT5G04510	0	0	0
MAP3K	AT1G08720	AT1G08720	AT1G08720_AT1G08720	0	0	0
LRR_1	AT5G54380	AT5G54380	AT5G54380_AT5G54380	0	0	0
LRR_11	AT1G73080	AT2G39660	AT1G73080_AT2G39660	0	0	0
MAPK	AT1G01560	AT5G10450	AT1G01560_AT5G10450	0	0	0
NDPK	AT5G63310	AT3G45640	AT5G63310_AT3G45640	0	0	0
AGC	AT5G04510	AT3G25250	AT5G04510_AT3G25250	0	0	0
AGC	AT5G04510	AT2G34650	AT5G04510_AT2G34650	0	0	0
AGC	AT5G04510	AT3G08730	AT5G04510_AT3G08730	0	0	0
AGC	AT5G04510	AT4G26610	AT5G04510_AT4G26610	0	0	0
AGC	AT5G04510	AT2G44830	AT5G04510_AT2G44830	0	0	0
AGC	AT5G04510	AT5G40030	AT5G04510_AT5G40030	0	0	0
AGC	AT5G04510	AT3G12690	AT5G04510_AT3G12690	0	0	0
AGC	AT5G04510	AT1G16440	AT5G04510_AT1G16440	0	0	0
AGC	AT5G04510	AT1G79250	AT5G04510_AT1G79250	0	0	0
AGC	AT5G04510	AT2G36350	AT5G04510_AT2G36350	0	0	0
AGC	AT5G04510	AT2G26700	AT5G04510_AT2G26700	0	0	0
AGC	AT5G04510	AT3G44610	AT5G04510_AT3G44610	0	0	0
AGC	AT5G04510	AT5G47750	AT5G04510_AT5G47750	0	0	0
AGC	AT5G04510	AT3G27580	AT5G04510_AT3G27580	0	0	0
MAPK	AT3G45640	AT1G23860	AT3G45640_AT1G23860	0	0	0
MAPK	AT4G11330	AT1G03740	AT4G11330_AT1G03740	0	0	0
with no family	AT4G24740	AT1G23860	AT4G24740_AT1G23860	0	0	0
STN	AT5G01920	AT1G08640	AT5G01920_AT1G08640	0	0	0
MAPK	AT1G59580	AT5G63310	AT1G59580_AT5G63310	0	0	0
MAPK	AT1G59580	AT1G76880	AT1G59580_AT1G76880	0	0	0
MAP2K	AT1G73500	AT1G01560	AT1G73500_AT1G01560	0	0	0
MAPK	AT2G18170	AT5G63310	AT2G18170_AT5G63310	0	0	0
MAPK	AT2G18170	AT1G76880	AT2G18170_AT1G76880	0	0	0
with no family	AT3G06483	AT1G18070	AT3G06483_AT1G18070	0	0	0
MAPK	AT3G45640	AT5G63310	AT3G45640_AT5G63310	0	0	0
AGC	AT3G45780	AT4G14480	AT3G45780_AT4G14480	0	0	0
MAPK	AT3G59790	AT1G03530	AT3G59790_AT1G03530	0	0	0
MAPK	AT3G59790	AT1G76880	AT3G59790_AT1G76880	0	0	0
MAPK	AT3G59790	AT1G29280	AT3G59790_AT1G29280	0	0	0
MAPK	AT4G01370	AT5G63310	AT4G01370_AT5G63310	0	0	0
CDPK	AT4G09570	AT3G19290	AT4G09570_AT3G19290	0	0	0
MAPK	AT4G11330	AT3G21520	AT4G11330_AT3G21520	0	0	0
MAP2K	AT4G26070	AT1G01560	AT4G26070_AT1G01560	0	0	0
SnRK2	AT4G33950	AT5G40890	AT4G33950_AT5G40890	0	0	0
SnRK2	AT4G33950	AT3G19290	AT4G33950_AT3G19290	0	0	0
CDPK	AT5G23580	AT3G19290	AT5G23580_AT3G19290	0	0	0
MAP2K	AT5G56580	AT1G01560	AT5G56580_AT1G01560	0	0	0
AGC	AT5G58140	AT4G14480	AT5G58140_AT4G14480	0	0	0
SnRK2	AT1G78290	AT2G27720	AT1G78290_AT2G27720	0	0	0
MAPK	AT3G45640	AT5G58620	AT3G45640_AT5G58620	0	0	0
CK II	AT3G50000	AT3G26400	AT3G50000_AT3G26400	0	0	0
MAPK	AT4G01370	AT5G23090	AT4G01370_AT5G23090	0	0	0
MAPK	AT4G11330	AT5G23090	AT4G11330_AT5G23090	0	0	0
MAPK	AT4G11330	AT4G02640	AT4G11330_AT4G02640	0	0	0
CK II	AT5G67380	AT3G26400	AT5G67380_AT3G26400	0	0	0
with no family	AT3G06483	AT1G59900	AT3G06483_AT1G59900	0	0	0
MAPK	AT3G59790	AT2G11520	AT3G59790_AT2G11520	0	0	0
SnRK3	AT1G01140	AT1G01140	AT1G01140_AT1G01140	0	0	0
with no family	AT1G02970	AT1G18040	AT1G02970_AT1G18040	0	0	0
with no family	AT1G02970	AT3G48750	AT1G02970_AT3G48750	0	0	0
phosphatase	AT1G03445	AT4G18710	AT1G03445_AT4G18710	0	0	0
phosphatase	AT1G03445	AT1G19350	AT1G03445_AT1G19350	0	0	0
phosphatase	AT1G03445	AT1G75080	AT1G03445_AT1G75080	0	0	0
phosphatase	AT1G03445	AT3G05840	AT1G03445_AT3G05840	0	0	0
HK	AT1G04310	AT1G04310	AT1G04310_AT1G04310	0	0	0
SLK	AT1G06390	AT1G19350	AT1G06390_AT1G19350	0	0	0
SLK	AT1G06390	AT1G06390	AT1G06390_AT1G06390	0	0	0
SLK	AT1G06390	AT4G00710	AT1G06390_AT4G00710	0	0	0
SLK	AT1G06390	AT3G54030	AT1G06390_AT3G54030	0	0	0
SLK	AT1G06390	AT1G50990	AT1G06390_AT1G50990	0	0	0
RLCK_2	AT1G07570	AT1G07570	AT1G07570_AT1G07570	0	0	0
PKRK	AT1G08650	AT2G42600	AT1G08650_AT2G42600	0	0	0
HK	AT1G09570	AT4G14560	AT1G09570_AT4G14560	0	0	0
HK	AT1G09570	AT1G04240	AT1G09570_AT1G04240	0	0	0
HK	AT1G09570	AT5G65670	AT1G09570_AT5G65670	0	0	0
HK	AT1G09570	AT1G04250	AT1G09570_AT1G04250	0	0	0
HK	AT1G09570	AT1G09570	AT1G09570_AT1G09570	0	0	0
HK	AT1G09570	AT2G02950	AT1G09570_AT2G02950	0	0	0
with no family	AT1G10710	AT1G53510	AT1G10710_AT1G53510	0	0	0
with no family	AT1G11350	AT1G11350	AT1G11350_AT1G11350	0	0	0
LRR_11	AT1G17750	AT2G39660	AT1G17750_AT2G39660	0	0	0
CDK	AT1G18040	AT1G18040	AT1G18040_AT1G18040	0	0	0
MAP2K	AT1G18350	AT2G46070	AT1G18350_AT2G46070	0	0	0
WAK	AT1G21250	AT1G06680	AT1G21250_AT1G06680	0	0	0
phosphatase	AT1G25490	AT4G11280	AT1G25490_AT4G11280	0	0	0
phosphatase	AT1G25490	AT5G58140	AT1G25490_AT5G58140	0	0	0
SnRK3	AT1G30270	AT2G26650	AT1G30270_AT2G26650	0	0	0
SnRK3	AT1G30270	AT5G47100	AT1G30270_AT5G47100	0	0	0
SnRK3	AT1G30270	AT1G12110	AT1G30270_AT1G12110	0	0	0
SnRK3	AT1G30270	AT4G17615	AT1G30270_AT4G17615	0	0	0
SnRK3	AT1G30270	AT1G30270	AT1G30270_AT1G30270	0	0	0
LRR_11	AT1G31420	AT1G31420	AT1G31420_AT1G31420	0	0	0
MAP2K	AT1G32320	AT3G14720	AT1G32320_AT3G14720	0	0	0
LRR_2	AT1G34210	AT1G34210	AT1G34210_AT1G34210	0	0	0
with no family	AT1G50030	AT3G08730	AT1G50030_AT3G08730	0	0	0
with no family	AT1G50030	AT2G36010	AT1G50030_AT2G36010	0	0	0
with no family	AT1G50030	AT5G53000	AT1G50030_AT5G53000	0	0	0
with no family	AT1G50030	AT3G08720	AT1G50030_AT3G08720	0	0	0
MAP2K	AT1G51660	AT3G45640	AT1G51660_AT3G45640	0	0	0
MAP2K	AT1G51660	AT5G67300	AT1G51660_AT5G67300	0	0	0
MAPK	AT1G53510	AT1G53510	AT1G53510_AT1G53510	0	0	0
LRR_4	AT1G55610	AT1G55610	AT1G55610_AT1G55610	0	0	0
SLK	AT1G57870	AT1G57870	AT1G57870_AT1G57870	0	0	0
MAPK	AT1G59580	AT5G47640	AT1G59580_AT5G47640	0	0	0
MAPK	AT1G59580	AT1G04990	AT1G59580_AT1G04990	0	0	0
MAPK	AT1G59580	AT5G63400	AT1G59580_AT5G63400	0	0	0
MAPK	AT1G59580	AT1G66140	AT1G59580_AT1G66140	0	0	0
MAPK	AT1G59580	AT1G02820	AT1G59580_AT1G02820	0	0	0
MAPK	AT1G59580	AT5G53200	AT1G59580_AT5G53200	0	0	0
MAPK	AT1G59580	AT1G17590	AT1G59580_AT1G17590	0	0	0
MAPK	AT1G59580	AT5G39610	AT1G59580_AT5G39610	0	0	0
MAPK	AT1G59580	AT2G37710	AT1G59580_AT2G37710	0	0	0
MAPK	AT1G59580	AT3G20100	AT1G59580_AT3G20100	0	0	0
MAPK	AT1G59580	AT1G07570	AT1G59580_AT1G07570	0	0	0
MAPK	AT1G59580	AT4G28110	AT1G59580_AT4G28110	0	0	0
MAPK	AT1G59580	AT1G71450	AT1G59580_AT1G71450	0	0	0
MAPK	AT1G59580	AT5G56840	AT1G59580_AT5G56840	0	0	0
MAPK	AT1G59580	AT2G35800	AT1G59580_AT2G35800	0	0	0
MAPK	AT1G59580	AT1G63100	AT1G59580_AT1G63100	0	0	0
MAPK	AT1G59580	AT3G21175	AT1G59580_AT3G21175	0	0	0
MAPK	AT1G59580	AT5G16560	AT1G59580_AT5G16560	0	0	0
MAPK	AT1G59580	AT4G12350	AT1G59580_AT4G12350	0	0	0
MAPK	AT1G59580	AT5G66320	AT1G59580_AT5G66320	0	0	0
MAPK	AT1G59580	AT4G23810	AT1G59580_AT4G23810	0	0	0
MAPK	AT1G59580	AT1G49820	AT1G59580_AT1G49820	0	0	0
MAPK	AT1G59580	AT2G27050	AT1G59580_AT2G27050	0	0	0
MAPK	AT1G59580	AT3G50510	AT1G59580_AT3G50510	0	0	0
MAPK	AT1G59580	AT5G35550	AT1G59580_AT5G35550	0	0	0
MAPK	AT1G59580	AT2G30590	AT1G59580_AT2G30590	0	0	0
MAPK	AT1G59580	AT4G34990	AT1G59580_AT4G34990	0	0	0
MAPK	AT1G59580	AT5G60200	AT1G59580_AT5G60200	0	0	0
MAPK	AT1G59580	AT1G66370	AT1G59580_AT1G66370	0	0	0
MAPK	AT1G59580	AT2G38300	AT1G59580_AT2G38300	0	0	0
MAPK	AT1G59580	AT2G17950	AT1G59580_AT2G17950	0	0	0
MAPK	AT1G59580	AT1G66230	AT1G59580_AT1G66230	0	0	0
MAPK	AT1G59580	AT3G45240	AT1G59580_AT3G45240	0	0	0
MAPK	AT1G59580	AT1G28310	AT1G59580_AT1G28310	0	0	0
MAPK	AT1G59580	AT1G64620	AT1G59580_AT1G64620	0	0	0
MAPK	AT1G59580	AT4G08170	AT1G59580_AT4G08170	0	0	0
MAPK	AT1G59580	AT4G28530	AT1G59580_AT4G28530	0	0	0
MAPK	AT1G59580	AT1G01380	AT1G59580_AT1G01380	0	0	0
MAPK	AT1G59580	AT3G21510	AT1G59580_AT3G21510	0	0	0
MAPK	AT1G59580	AT2G40290	AT1G59580_AT2G40290	0	0	0
MAPK	AT1G59580	AT4G28540	AT1G59580_AT4G28540	0	0	0
MAPK	AT1G59580	AT1G59530	AT1G59580_AT1G59530	0	0	0
MAPK	AT1G59580	AT5G41200	AT1G59580_AT5G41200	0	0	0
MAPK	AT1G59580	AT1G07640	AT1G59580_AT1G07640	0	0	0
MAPK	AT1G59580	AT5G57620	AT1G59580_AT5G57620	0	0	0
MAPK	AT1G59580	AT1G35460	AT1G59580_AT1G35460	0	0	0
MAPK	AT1G59580	AT1G66350	AT1G59580_AT1G66350	0	0	0
MAPK	AT1G59580	AT1G65370	AT1G59580_AT1G65370	0	0	0
MAPK	AT1G59580	AT2G22670	AT1G59580_AT2G22670	0	0	0
MAPK	AT1G59580	AT1G67530	AT1G59580_AT1G67530	0	0	0
MAPK	AT1G59580	AT5G13790	AT1G59580_AT5G13790	0	0	0
MAPK	AT1G59580	AT2G45410	AT1G59580_AT2G45410	0	0	0
MAPK	AT1G59580	AT5G06510	AT1G59580_AT5G06510	0	0	0
MAPK	AT1G59580	AT4G00210	AT1G59580_AT4G00210	0	0	0
MAPK	AT1G59580	AT5G08141	AT1G59580_AT5G08141	0	0	0
MAPK	AT1G59580	AT1G49180	AT1G59580_AT1G49180	0	0	0
MAPK	AT1G59580	AT1G30810	AT1G59580_AT1G30810	0	0	0
MAPK	AT1G59580	AT3G61060	AT1G59580_AT3G61060	0	0	0
MAPK	AT1G59580	AT5G63470	AT1G59580_AT5G63470	0	0	0
MAPK	AT1G59580	AT1G63910	AT1G59580_AT1G63910	0	0	0
MAPK	AT1G59580	AT5G56110	AT1G59580_AT5G56110	0	0	0
MAPK	AT1G59580	AT2G46830	AT1G59580_AT2G46830	0	0	0
MAPK	AT1G59580	AT3G61790	AT1G59580_AT3G61790	0	0	0
MAPK	AT1G59580	AT3G15030	AT1G59580_AT3G15030	0	0	0
MAPK	AT1G59580	AT5G51020	AT1G59580_AT5G51020	0	0	0
MAPK	AT1G59580	AT5G47660	AT1G59580_AT5G47660	0	0	0
MAPK	AT1G59580	AT3G47870	AT1G59580_AT3G47870	0	0	0
MAPK	AT1G59580	AT3G20130	AT1G59580_AT3G20130	0	0	0
MAPK	AT1G59580	AT2G02080	AT1G59580_AT2G02080	0	0	0
MAPK	AT1G59580	AT4G23150	AT1G59580_AT4G23150	0	0	0
MAPK	AT1G59580	AT5G47390	AT1G59580_AT5G47390	0	0	0
MAPK	AT1G59580	AT1G60040	AT1G59580_AT1G60040	0	0	0
MAPK	AT1G59580	AT2G05260	AT1G59580_AT2G05260	0	0	0
MAPK	AT1G59580	AT5G54230	AT1G59580_AT5G54230	0	0	0
MAPK	AT1G59580	AT5G47370	AT1G59580_AT5G47370	0	0	0
MAPK	AT1G59580	AT3G11030	AT1G59580_AT3G11030	0	0	0
MAPK	AT1G59580	AT4G37780	AT1G59580_AT4G37780	0	0	0
MAPK	AT1G59580	AT2G41630	AT1G59580_AT2G41630	0	0	0
MAPK	AT1G59580	AT3G58710	AT1G59580_AT3G58710	0	0	0
MAPK	AT1G59580	AT3G51630	AT1G59580_AT3G51630	0	0	0
MAPK	AT1G59580	AT5G19790	AT1G59580_AT5G19790	0	0	0
MAPK	AT1G59580	AT5G42630	AT1G59580_AT5G42630	0	0	0
MAPK	AT1G59580	AT3G28910	AT1G59580_AT3G28910	0	0	0
MAPK	AT1G59580	AT1G17460	AT1G59580_AT1G17460	0	0	0
MAPK	AT1G59580	AT3G12730	AT1G59580_AT3G12730	0	0	0
MAPK	AT1G59580	AT3G58780	AT1G59580_AT3G58780	0	0	0
MAPK	AT1G59580	AT1G03970	AT1G59580_AT1G03970	0	0	0
MAPK	AT1G59580	AT2G44930	AT1G59580_AT2G44930	0	0	0
MAPK	AT1G59580	AT3G63280	AT1G59580_AT3G63280	0	0	0
MAPK	AT1G59580	AT3G05840	AT1G59580_AT3G05840	0	0	0
MAPK	AT1G59580	AT3G27290	AT1G59580_AT3G27290	0	0	0
MAPK	AT1G59580	AT5G42380	AT1G59580_AT5G42380	0	0	0
MAPK	AT1G59580	AT3G01530	AT1G59580_AT3G01530	0	0	0
MAPK	AT1G59580	AT1G58110	AT1G59580_AT1G58110	0	0	0
MAPK	AT1G59580	AT4G00330	AT1G59580_AT4G00330	0	0	0
MAPK	AT1G59580	AT1G17520	AT1G59580_AT1G17520	0	0	0
MAPK	AT1G59580	AT5G42070	AT1G59580_AT5G42070	0	0	0
MAPK	AT1G59580	AT4G17785	AT1G59580_AT4G17785	0	0	0
MAPK	AT1G59580	AT1G74740	AT1G59580_AT1G74740	0	0	0
MAPK	AT1G59580	AT1G80030	AT1G59580_AT1G80030	0	0	0
MAPK	AT1G59580	AT2G30130	AT1G59580_AT2G30130	0	0	0
MAPK	AT1G59580	AT5G17300	AT1G59580_AT5G17300	0	0	0
MAPK	AT1G59580	AT5G49650	AT1G59580_AT5G49650	0	0	0
MAPK	AT1G59580	AT1G59810	AT1G59580_AT1G59810	0	0	0
MAPK	AT1G59580	AT1G26260	AT1G59580_AT1G26260	0	0	0
MAPK	AT1G59580	AT3G09600	AT1G59580_AT3G09600	0	0	0
MAPK	AT1G59580	AT4G25560	AT1G59580_AT4G25560	0	0	0
MAPK	AT1G59580	AT1G72050	AT1G59580_AT1G72050	0	0	0
MAPK	AT1G59580	AT4G33540	AT1G59580_AT4G33540	0	0	0
MAPK	AT1G59580	AT2G04890	AT1G59580_AT2G04890	0	0	0
MAPK	AT1G59580	AT5G59430	AT1G59580_AT5G59430	0	0	0
MAPK	AT1G59580	AT2G01430	AT1G59580_AT2G01430	0	0	0
MAPK	AT1G59580	AT2G30980	AT1G59580_AT2G30980	0	0	0
MAPK	AT1G59580	AT2G16720	AT1G59580_AT2G16720	0	0	0
MAPK	AT1G59580	AT4G39540	AT1G59580_AT4G39540	0	0	0
MAPK	AT1G59580	AT5G47670	AT1G59580_AT5G47670	0	0	0
MAPK	AT1G59580	AT2G18380	AT1G59580_AT2G18380	0	0	0
MAPK	AT1G59580	AT3G20530	AT1G59580_AT3G20530	0	0	0
MAPK	AT1G59580	AT4G21050	AT1G59580_AT4G21050	0	0	0
MAPK	AT1G59580	AT1G79020	AT1G59580_AT1G79020	0	0	0
MAPK	AT1G59580	AT5G01900	AT1G59580_AT5G01900	0	0	0
LRR_2	AT1G60800	AT1G60800	AT1G60800_AT1G60800	0	0	0
SnRK2	AT1G60940	AT1G60940	AT1G60940_AT1G60940	0	0	0
SnRK2	AT1G60940	AT2G21490	AT1G60940_AT2G21490	0	0	0
SnRK2	AT1G60940	AT1G68330	AT1G60940_AT1G68330	0	0	0
SnRK2	AT1G60940	AT4G26950	AT1G60940_AT4G26950	0	0	0
SnRK2	AT1G60940	AT3G50980	AT1G60940_AT3G50980	0	0	0
SnRK2	AT1G60940	AT1G47740	AT1G60940_AT1G47740	0	0	0
SnRK2	AT1G60940	AT5G06280	AT1G60940_AT5G06280	0	0	0
SnRK2	AT1G60940	AT1G80850	AT1G60940_AT1G80850	0	0	0
SnRK2	AT1G60940	AT1G11600	AT1G60940_AT1G11600	0	0	0
SnRK2	AT1G60940	AT3G16610	AT1G60940_AT3G16610	0	0	0
SnRK2	AT1G60940	AT2G39370	AT1G60940_AT2G39370	0	0	0
MAP3K	AT1G62400	AT1G62400	AT1G62400_AT1G62400	0	0	0
MAP3K	AT1G63700	AT1G51660	AT1G63700_AT1G51660	0	0	0
MAP3K	AT1G63700	AT1G50030	AT1G63700_AT1G50030	0	0	0
G-LPK	AT1G65790	AT3G46510	AT1G65790_AT3G46510	0	0	0
G-LPK	AT1G65790	AT3G07360	AT1G65790_AT3G07360	0	0	0
G-LPK	AT1G65790	AT1G65790	AT1G65790_AT1G65790	0	0	0
G-LPK	AT1G65800	AT3G07360	AT1G65800_AT3G07360	0	0	0
G-LPK	AT1G65800	AT3G46510	AT1G65800_AT3G46510	0	0	0
LRR_2	AT1G66150	AT1G66150	AT1G66150_AT1G66150	0	0	0
HK	AT1G66340	AT1G66340	AT1G66340_AT1G66340	0	0	0
STN	AT1G68830	ATCG00560	AT1G68830_ATCG00560	0	0	0
STN	AT1G68830	AT3G46780	AT1G68830_AT3G46780	0	0	0
STN	AT1G68830	AT1G29910	AT1G68830_AT1G29910	0	0	0
STN	AT1G68830	AT1G29920	AT1G68830_AT1G29920	0	0	0
STN	AT1G68830	AT5G01530	AT1G68830_AT5G01530	0	0	0
STN	AT1G68830	AT3G08940	AT1G68830_AT3G08940	0	0	0
STN	AT1G68830	ATCG00020	AT1G68830_ATCG00020	0	0	0
STN	AT1G68830	ATCG00280	AT1G68830_ATCG00280	0	0	0
STN	AT1G68830	AT3G47070	AT1G68830_AT3G47070	0	0	0
STN	AT1G68830	AT5G23060	AT1G68830_AT5G23060	0	0	0
STN	AT1G68830	AT2G28800	AT1G68830_AT2G28800	0	0	0
STN	AT1G68830	NULL	AT1G68830_NULL	0	0	0
STN	AT1G68830	AT3G47470	AT1G68830_AT3G47470	0	0	0
STN	AT1G68830	ATCG00710	AT1G68830_ATCG00710	0	0	0
STN	AT1G68830	AT3G27690	AT1G68830_AT3G27690	0	0	0
STN	AT1G68830	AT3G53460	AT1G68830_AT3G53460	0	0	0
STN	AT1G68830	AT2G05100	AT1G68830_AT2G05100	0	0	0
STN	AT1G68830	AT4G10340	AT1G68830_AT4G10340	0	0	0
STN	AT1G68830	AT4G28750	AT1G68830_AT4G28750	0	0	0
phosphatase	AT1G69960	AT1G75080	AT1G69960_AT1G75080	0	0	0
phosphatase	AT1G69960	AT1G73590	AT1G69960_AT1G73590	0	0	0
LRR_2	AT1G71830	AT3G09840	AT1G71830_AT3G09840	0	0	0
LRR_2	AT1G71830	AT1G71830	AT1G71830_AT1G71830	0	0	0
LRR_2	AT1G71830	AT5G10450	AT1G71830_AT5G10450	0	0	0
LRR_2	AT1G71830	AT4G39400	AT1G71830_AT4G39400	0	0	0
LRR_2	AT1G71830	AT5G19280	AT1G71830_AT5G19280	0	0	0
phosphatase	AT1G72770	AT4G33950	AT1G72770_AT4G33950	0	0	0
phosphatase	AT1G72770	AT4G34110	AT1G72770_AT4G34110	0	0	0
phosphatase	AT1G72770	AT3G02360	AT1G72770_AT3G02360	0	0	0
phosphatase	AT1G72770	AT5G56630	AT1G72770_AT5G56630	0	0	0
phosphatase	AT1G72770	AT3G27690	AT1G72770_AT3G27690	0	0	0
phosphatase	AT1G72770	AT2G22240	AT1G72770_AT2G22240	0	0	0
phosphatase	AT1G72770	AT5G13630	AT1G72770_AT5G13630	0	0	0
phosphatase	AT1G72770	AT4G26850	AT1G72770_AT4G26850	0	0	0
phosphatase	AT1G72770	AT2G25450	AT1G72770_AT2G25450	0	0	0
phosphatase	AT1G72770	AT3G19800	AT1G72770_AT3G19800	0	0	0
phosphatase	AT1G72770	AT1G78820	AT1G72770_AT1G78820	0	0	0
phosphatase	AT1G72770	AT1G15690	AT1G72770_AT1G15690	0	0	0
phosphatase	AT1G72770	AT4G09320	AT1G72770_AT4G09320	0	0	0
phosphatase	AT1G72770	AT1G07720	AT1G72770_AT1G07720	0	0	0
phosphatase	AT1G72770	AT3G59660	AT1G72770_AT3G59660	0	0	0
phosphatase	AT1G72770	AT5G54390	AT1G72770_AT5G54390	0	0	0
phosphatase	AT1G72770	AT3G21055	AT1G72770_AT3G21055	0	0	0
phosphatase	AT1G72770	AT4G32940	AT1G72770_AT4G32940	0	0	0
phosphatase	AT1G72770	AT3G51370	AT1G72770_AT3G51370	0	0	0
phosphatase	AT1G72770	AT3G28710	AT1G72770_AT3G28710	0	0	0
phosphatase	AT1G72770	AT1G03550	AT1G72770_AT1G03550	0	0	0
phosphatase	AT1G72770	AT5G17170	AT1G72770_AT5G17170	0	0	0
phosphatase	AT1G72770	AT2G24520	AT1G72770_AT2G24520	0	0	0
phosphatase	AT1G72770	AT1G27530	AT1G72770_AT1G27530	0	0	0
phosphatase	AT1G72770	AT3G24170	AT1G72770_AT3G24170	0	0	0
phosphatase	AT1G72770	AT5G12250	AT1G72770_AT5G12250	0	0	0
phosphatase	AT1G72770	AT5G62690	AT1G72770_AT5G62690	0	0	0
phosphatase	AT1G72770	AT3G23280	AT1G72770_AT3G23280	0	0	0
phosphatase	AT1G72770	AT2G26080	AT1G72770_AT2G26080	0	0	0
phosphatase	AT1G72770	AT3G26744	AT1G72770_AT3G26744	0	0	0
phosphatase	AT1G72770	AT2G23760	AT1G72770_AT2G23760	0	0	0
MAP2K	AT1G73500	AT3G20770	AT1G73500_AT3G20770	0	0	0
MAP2K	AT1G73500	AT1G73500	AT1G73500_AT1G73500	0	0	0
MAP2K	AT1G73500	AT2G46070	AT1G73500_AT2G46070	0	0	0
MAP2K	AT1G73500	AT2G42880	AT1G73500_AT2G42880	0	0	0
CDK	AT1G73690	AT1G73690	AT1G73690_AT1G73690	0	0	0
LRR_11	AT1G75820	AT5G19280	AT1G75820_AT5G19280	0	0	0
LRR_11	AT1G75820	AT1G75820	AT1G75820_AT1G75820	0	0	0
with no family	AT1G77390	AT3G57860	AT1G77390_AT3G57860	0	0	0
SnRK2	AT1G78290	AT1G78290	AT1G78290_AT1G78290	0	0	0
SnRK2	AT1G78290	AT3G49530	AT1G78290_AT3G49530	0	0	0
SnRK2	AT1G78290	AT5G65430	AT1G78290_AT5G65430	0	0	0
SnRK2	AT1G78290	AT1G11840	AT1G78290_AT1G11840	0	0	0
SnRK2	AT1G78290	AT3G09820	AT1G78290_AT3G09820	0	0	0
SnRK2	AT1G78290	AT3G04790	AT1G78290_AT3G04790	0	0	0
SnRK2	AT1G78290	AT2G41070	AT1G78290_AT2G41070	0	0	0
SnRK2	AT1G78290	AT4G34000	AT1G78290_AT4G34000	0	0	0
HK	AT2G01830	AT2G01830	AT2G01830_AT2G01830	0	0	0
phosphatase	AT2G04550	AT2G46070	AT2G04550_AT2G46070	0	0	0
LRR_2	AT2G13790	AT2G13790	AT2G13790_AT2G13790	0	0	0
with no family	AT2G17520	AT2G17520	AT2G17520_AT2G17520	0	0	0
CDPK	AT2G17890	AT4G26200	AT2G17890_AT4G26200	0	0	0
CDPK	AT2G17890	AT2G17890	AT2G17890_AT2G17890	0	0	0
MAPK	AT2G18170	AT2G38300	AT2G18170_AT2G38300	0	0	0
MAPK	AT2G18170	AT2G17950	AT2G18170_AT2G17950	0	0	0
MAPK	AT2G18170	AT4G05100	AT2G18170_AT4G05100	0	0	0
MAPK	AT2G18170	AT3G45240	AT2G18170_AT3G45240	0	0	0
MAPK	AT2G18170	AT1G28310	AT2G18170_AT1G28310	0	0	0
MAPK	AT2G18170	AT4G08170	AT2G18170_AT4G08170	0	0	0
MAPK	AT2G18170	AT1G01380	AT2G18170_AT1G01380	0	0	0
MAPK	AT2G18170	AT3G21510	AT2G18170_AT3G21510	0	0	0
MAPK	AT2G18170	AT4G28540	AT2G18170_AT4G28540	0	0	0
MAPK	AT2G18170	AT4G09450	AT2G18170_AT4G09450	0	0	0
MAPK	AT2G18170	AT5G41200	AT2G18170_AT5G41200	0	0	0
MAPK	AT2G18170	AT4G34680	AT2G18170_AT4G34680	0	0	0
MAPK	AT2G18170	AT1G35460	AT2G18170_AT1G35460	0	0	0
MAPK	AT2G18170	AT5G10520	AT2G18170_AT5G10520	0	0	0
MAPK	AT2G18170	AT1G67530	AT2G18170_AT1G67530	0	0	0
MAPK	AT2G18170	AT5G13790	AT2G18170_AT5G13790	0	0	0
MAPK	AT2G18170	AT2G45410	AT2G18170_AT2G45410	0	0	0
MAPK	AT2G18170	AT2G46500	AT2G18170_AT2G46500	0	0	0
MAPK	AT2G18170	AT1G49180	AT2G18170_AT1G49180	0	0	0
MAPK	AT2G18170	AT2G05260	AT2G18170_AT2G05260	0	0	0
MAPK	AT2G18170	AT5G47370	AT2G18170_AT5G47370	0	0	0
MAPK	AT2G18170	AT3G11030	AT2G18170_AT3G11030	0	0	0
MAPK	AT2G18170	AT2G41630	AT2G18170_AT2G41630	0	0	0
MAPK	AT2G18170	AT4G39070	AT2G18170_AT4G39070	0	0	0
MAPK	AT2G18170	AT3G58710	AT2G18170_AT3G58710	0	0	0
MAPK	AT2G18170	AT3G51630	AT2G18170_AT3G51630	0	0	0
MAPK	AT2G18170	AT2G44930	AT2G18170_AT2G44930	0	0	0
MAPK	AT2G18170	AT3G63280	AT2G18170_AT3G63280	0	0	0
MAPK	AT2G18170	AT5G51910	AT2G18170_AT5G51910	0	0	0
MAPK	AT2G18170	AT4G23050	AT2G18170_AT4G23050	0	0	0
MAPK	AT2G18170	AT2G40740	AT2G18170_AT2G40740	0	0	0
MAPK	AT2G18170	AT1G56300	AT2G18170_AT1G56300	0	0	0
MAPK	AT2G18170	AT4G00330	AT2G18170_AT4G00330	0	0	0
MAPK	AT2G18170	AT4G39160	AT2G18170_AT4G39160	0	0	0
MAPK	AT2G18170	AT5G42070	AT2G18170_AT5G42070	0	0	0
MAPK	AT2G18170	AT1G80030	AT2G18170_AT1G80030	0	0	0
MAPK	AT2G18170	AT3G21630	AT2G18170_AT3G21630	0	0	0
MAPK	AT2G18170	AT4G00220	AT2G18170_AT4G00220	0	0	0
MAPK	AT2G18170	AT1G59810	AT2G18170_AT1G59810	0	0	0
MAPK	AT2G18170	AT4G25560	AT2G18170_AT4G25560	0	0	0
MAPK	AT2G18170	AT1G72050	AT2G18170_AT1G72050	0	0	0
MAPK	AT2G18170	AT5G09750	AT2G18170_AT5G09750	0	0	0
MAPK	AT2G18170	AT4G33540	AT2G18170_AT4G33540	0	0	0
MAPK	AT2G18170	AT2G04890	AT2G18170_AT2G04890	0	0	0
MAPK	AT2G18170	AT2G30980	AT2G18170_AT2G30980	0	0	0
MAPK	AT2G18170	AT4G39540	AT2G18170_AT4G39540	0	0	0
MAPK	AT2G18170	AT3G20530	AT2G18170_AT3G20530	0	0	0
MAPK	AT2G18170	AT1G79020	AT2G18170_AT1G79020	0	0	0
MAPK	AT2G18170	AT3G61060	AT2G18170_AT3G61060	0	0	0
MAPK	AT2G18170	AT1G63910	AT2G18170_AT1G63910	0	0	0
MAPK	AT2G18170	AT5G56110	AT2G18170_AT5G56110	0	0	0
MAPK	AT2G18170	AT2G46830	AT2G18170_AT2G46830	0	0	0
MAPK	AT2G18170	AT3G61790	AT2G18170_AT3G61790	0	0	0
MAPK	AT2G18170	AT5G47660	AT2G18170_AT5G47660	0	0	0
MAPK	AT2G18170	AT3G47870	AT2G18170_AT3G47870	0	0	0
MAPK	AT2G18170	AT4G36250	AT2G18170_AT4G36250	0	0	0
MAPK	AT2G18170	AT3G20130	AT2G18170_AT3G20130	0	0	0
MAPK	AT2G18170	AT2G26960	AT2G18170_AT2G26960	0	0	0
MAPK	AT2G18170	AT2G34440	AT2G18170_AT2G34440	0	0	0
MAPK	AT2G18170	AT4G23150	AT2G18170_AT4G23150	0	0	0
MAPK	AT2G18170	AT5G47390	AT2G18170_AT5G47390	0	0	0
MAPK	AT2G18170	AT5G63400	AT2G18170_AT5G63400	0	0	0
MAPK	AT2G18170	AT3G60390	AT2G18170_AT3G60390	0	0	0
MAPK	AT2G18170	AT5G35410	AT2G18170_AT5G35410	0	0	0
MAPK	AT2G18170	AT2G37710	AT2G18170_AT2G37710	0	0	0
MAPK	AT2G18170	AT1G67720	AT2G18170_AT1G67720	0	0	0
MAPK	AT2G18170	AT3G20100	AT2G18170_AT3G20100	0	0	0
MAPK	AT2G18170	AT3G50890	AT2G18170_AT3G50890	0	0	0
MAPK	AT2G18170	AT3G13670	AT2G18170_AT3G13670	0	0	0
MAPK	AT2G18170	AT1G63100	AT2G18170_AT1G63100	0	0	0
MAPK	AT2G18170	AT3G21175	AT2G18170_AT3G21175	0	0	0
MAPK	AT2G18170	AT5G16560	AT2G18170_AT5G16560	0	0	0
MAPK	AT2G18170	AT1G79840	AT2G18170_AT1G79840	0	0	0
MAPK	AT2G18170	AT4G12350	AT2G18170_AT4G12350	0	0	0
MAPK	AT2G18170	AT1G50420	AT2G18170_AT1G50420	0	0	0
MAPK	AT2G18170	AT4G23810	AT2G18170_AT4G23810	0	0	0
MAPK	AT2G18170	AT1G49820	AT2G18170_AT1G49820	0	0	0
MAPK	AT2G18170	AT1G18160	AT2G18170_AT1G18160	0	0	0
MAPK	AT2G18170	AT1G48000	AT2G18170_AT1G48000	0	0	0
MAPK	AT2G18170	AT4G34990	AT2G18170_AT4G34990	0	0	0
MAPK	AT2G18170	AT1G66370	AT2G18170_AT1G66370	0	0	0
RLCK_2	AT2G20300	AT2G20300	AT2G20300_AT2G20300	0	0	0
RLCK_2	AT2G20300	AT3G59420	AT2G20300_AT3G59420	0	0	0
CK II	AT2G23070	AT2G36990	AT2G23070_AT2G36990	0	0	0
CK II	AT2G23070	AT1G01060	AT2G23070_AT1G01060	0	0	0
CK II	AT2G23070	AT5G23060	AT2G23070_AT5G23060	0	0	0
CK II	AT2G23070	AT2G45290	AT2G23070_AT2G45290	0	0	0
CK II	AT2G23070	AT5G42270	AT2G23070_AT5G42270	0	0	0
CK II	AT2G23070	AT1G68830	AT2G23070_AT1G68830	0	0	0
CK II	AT2G23070	AT3G60750	AT2G23070_AT3G60750	0	0	0
CK II	AT2G23070	AT2G46830	AT2G23070_AT2G46830	0	0	0
CK II	AT2G23070	AT1G08540	AT2G23070_AT1G08540	0	0	0
CK II	AT2G23080	AT2G46830	AT2G23080_AT2G46830	0	0	0
CK II	AT2G23080	AT3G03773	AT2G23080_AT3G03773	0	0	0
SnRK3	AT2G25090	AT2G26650	AT2G25090_AT2G26650	0	0	0
AURORA	AT2G25880	AT1G01370	AT2G25880_AT1G01370	0	0	0
AURORA	AT2G25880	AT1G09200	AT2G25880_AT1G09200	0	0	0
LRR_2	AT2G28250	AT5G45130	AT2G28250_AT5G45130	0	0	0
phosphatase	AT2G30020	AT3G45640	AT2G30020_AT3G45640	0	0	0
phosphatase	AT2G30170	ATCG00280	AT2G30170_ATCG00280	0	0	0
phosphatase	AT2G30170	ATCG00020	AT2G30170_ATCG00020	0	0	0
phosphatase	AT2G30170	ATCG00270	AT2G30170_ATCG00270	0	0	0
phosphatase	AT2G30170	ATCG00710	AT2G30170_ATCG00710	0	0	0
SnRK3	AT2G30360	AT5G55990	AT2G30360_AT5G55990	0	0	0
SnRK3	AT2G30360	AT1G64280	AT2G30360_AT1G64280	0	0	0
SnRK3	AT2G30360	AT2G30360	AT2G30360_AT2G30360	0	0	0
SLK	AT2G30980	AT2G30980	AT2G30980_AT2G30980	0	0	0
SLK	AT2G30980	AT1G19350	AT2G30980_AT1G19350	0	0	0
LRR_11	AT2G31880	AT2G31880	AT2G31880_AT2G31880	0	0	0
AGC	AT2G34650	AT1G73590	AT2G34650_AT1G73590	0	0	0
AGC	AT2G34650	AT2G34650	AT2G34650_AT2G34650	0	0	0
RLCK_2	AT2G39660	AT5G13160	AT2G39660_AT5G13160	0	0	0
RLCK_2	AT2G39660	AT2G39660	AT2G39660_AT2G39660	0	0	0
RLCK_2	AT2G39660	AT5G63580	AT2G39660_AT5G63580	0	0	0
RLCK_2	AT2G39660	AT4G33430	AT2G39660_AT4G33430	0	0	0
RLCK_2	AT2G39660	AT5G46330	AT2G39660_AT5G46330	0	0	0
RLCK_2	AT2G39660	AT3G55450	AT2G39660_AT3G55450	0	0	0
CPKRK	AT2G41140	AT5G22880	AT2G41140_AT5G22880	0	0	0
CPKRK	AT2G41140	AT4G17750	AT2G41140_AT4G17750	0	0	0
CPKRK	AT2G41140	AT2G41140	AT2G41140_AT2G41140	0	0	0
AGC	AT2G44830	AT2G44830	AT2G44830_AT2G44830	0	0	0
AURORA	AT2G45490	AT1G09200	AT2G45490_AT1G09200	0	0	0
CPKRK	AT2G46700	AT5G37600	AT2G46700_AT5G37600	0	0	0
HK	AT2G47430	AT2G47430	AT2G47430_AT2G47430	0	0	0
RLCK_1	AT3G05140	AT2G28250	AT3G05140_AT2G28250	0	0	0
SLK	AT3G05840	AT3G05840	AT3G05840_AT3G05840	0	0	0
SLK	AT3G05840	AT1G75080	AT3G05840_AT1G75080	0	0	0
phosphatase	AT3G06110	AT3G45640	AT3G06110_AT3G45640	0	0	0
phosphatase	AT3G06110	AT4G01370	AT3G06110_AT4G01370	0	0	0
with no family	AT3G06483	AT4G34000	AT3G06483_AT4G34000	0	0	0
with no family	AT3G06483	AT3G06483	AT3G06483_AT3G06483	0	0	0
AGC	AT3G08720	AT3G08720	AT3G08720_AT3G08720	0	0	0
AGC	AT3G08730	AT3G08730	AT3G08730_AT3G08730	0	0	0
AGC	AT3G08730	AT1G10840	AT3G08730_AT1G10840	0	0	0
phosphatase	AT3G09880	AT1G75080	AT3G09880_AT1G75080	0	0	0
CDPK	AT3G10660	AT4G18170	AT3G10660_AT4G18170	0	0	0
CDPK	AT3G10660	AT5G46350	AT3G10660_AT5G46350	0	0	0
CDPK	AT3G10660	AT5G49520	AT3G10660_AT5G49520	0	0	0
phosphatase	AT3G11410	AT1G12480	AT3G11410_AT1G12480	0	0	0
phosphatase	AT3G11410	AT4G22200	AT3G11410_AT4G22200	0	0	0
LRR_4	AT3G13380	AT3G13380	AT3G13380_AT3G13380	0	0	0
SnRK3	AT3G17510	AT3G17510	AT3G17510_AT3G17510	0	0	0
SnRK3	AT3G17510	AT4G17615	AT3G17510_AT4G17615	0	0	0
SnRK3	AT3G17510	AT5G47100	AT3G17510_AT5G47100	0	0	0
MAP2K	AT3G21220	AT1G75080	AT3G21220_AT1G75080	0	0	0
MAP2K	AT3G21220	AT3G45640	AT3G21220_AT3G45640	0	0	0
LRR_1	AT3G21340	AT3G21340	AT3G21340_AT3G21340	0	0	0
LRR_2	AT3G21630	AT3G21630	AT3G21630_AT3G21630	0	0	0
WNK	AT3G22420	AT3G22420	AT3G22420_AT3G22420	0	0	0
SnRK3	AT3G23000	AT3G23000	AT3G23000_AT3G23000	0	0	0
phosphatase	AT3G23610	AT4G01370	AT3G23610_AT4G01370	0	0	0
LRR_11	AT3G24240	AT3G24240	AT3G24240_AT3G24240	0	0	0
AGC	AT3G25250	AT2G44350	AT3G25250_AT2G44350	0	0	0
AGC	AT3G25250	AT2G30110	AT3G25250_AT2G30110	0	0	0
AGC	AT3G25250	AT1G22920	AT3G25250_AT1G22920	0	0	0
AGC	AT3G25250	AT2G47060	AT3G25250_AT2G47060	0	0	0
LRR_2	AT3G25560	AT3G25560	AT3G25560_AT3G25560	0	0	0
LRR_2	AT3G25560	AT1G14320	AT3G25560_AT1G14320	0	0	0
RLCK_2	AT3G26940	AT1G03445	AT3G26940_AT1G03445	0	0	0
SnRK1	AT3G29160	AT3G29160	AT3G29160_AT3G29160	0	0	0
NEK	AT3G44200	AT1G75780	AT3G44200_AT1G75780	0	0	0
NEK	AT3G44200	AT5G44340	AT3G44200_AT5G44340	0	0	0
NEK	AT3G44200	AT5G12250	AT3G44200_AT5G12250	0	0	0
NEK	AT3G44200	AT3G44200	AT3G44200_AT3G44200	0	0	0
SnAK	AT3G45240	AT3G45240	AT3G45240_AT3G45240	0	0	0
SnAK	AT3G45240	AT3G29160	AT3G45240_AT3G29160	0	0	0
L_LPK	AT3G45410	AT3G45410	AT3G45410_AT3G45410	0	0	0
MAPK	AT3G45640	AT5G67300	AT3G45640_AT5G67300	0	0	0
MAPK	AT3G45640	AT4G11280	AT3G45640_AT4G11280	0	0	0
MAPK	AT3G45640	AT1G13390	AT3G45640_AT1G13390	0	0	0
MAPK	AT3G45640	AT3G29230	AT3G45640_AT3G29230	0	0	0
MAPK	AT3G45640	AT3G16770	AT3G45640_AT3G16770	0	0	0
MAPK	AT3G45640	AT2G14850	AT3G45640_AT2G14850	0	0	0
MAPK	AT3G45640	AT5G17870	AT3G45640_AT5G17870	0	0	0
MAPK	AT3G45640	AT1G04360	AT3G45640_AT1G04360	0	0	0
MAPK	AT3G45640	AT1G10740	AT3G45640_AT1G10740	0	0	0
MAPK	AT3G45640	AT1G10830	AT3G45640_AT1G10830	0	0	0
MAPK	AT3G45640	AT1G18410	AT3G45640_AT1G18410	0	0	0
MAPK	AT3G45640	AT1G18620	AT3G45640_AT1G18620	0	0	0
MAPK	AT3G45640	AT1G30810	AT3G45640_AT1G30810	0	0	0
MAPK	AT3G45640	AT1G32120	AT3G45640_AT1G32120	0	0	0
MAPK	AT3G45640	AT1G35510	AT3G45640_AT1G35510	0	0	0
MAPK	AT3G45640	AT1G74160	AT3G45640_AT1G74160	0	0	0
MAPK	AT3G45640	AT4G37540	AT3G45640_AT4G37540	0	0	0
MAPK	AT3G45640	AT3G01530	AT3G45640_AT3G01530	0	0	0
MAPK	AT3G45640	NULL	AT3G45640_NULL	0	0	0
MAPK	AT3G45640	AT5G58700	AT3G45640_AT5G58700	0	0	0
MAPK	AT3G45640	AT2G38470	AT3G45640_AT2G38470	0	0	0
MAPK	AT3G45640	AT1G01480	AT3G45640_AT1G01480	0	0	0
MAPK	AT3G45640	AT3G04400	AT3G45640_AT3G04400	0	0	0
MAPK	AT3G45640	AT5G02840	AT3G45640_AT5G02840	0	0	0
MAPK	AT3G45640	AT5G56110	AT3G45640_AT5G56110	0	0	0
MAPK	AT3G45640	AT5G37260	AT3G45640_AT5G37260	0	0	0
MAPK	AT3G45640	AT2G46830	AT3G45640_AT2G46830	0	0	0
MAPK	AT3G45640	AT3G61790	AT3G45640_AT3G61790	0	0	0
MAPK	AT3G45640	AT5G62070	AT3G45640_AT5G62070	0	0	0
MAPK	AT3G45640	AT3G15030	AT3G45640_AT3G15030	0	0	0
MAPK	AT3G45640	AT2G18020	AT3G45640_AT2G18020	0	0	0
MAPK	AT3G45640	AT4G08250	AT3G45640_AT4G08250	0	0	0
MAPK	AT3G45640	AT2G26960	AT3G45640_AT2G26960	0	0	0
MAPK	AT3G45640	AT4G03260	AT3G45640_AT4G03260	0	0	0
MAPK	AT3G45640	AT1G60040	AT3G45640_AT1G60040	0	0	0
MAPK	AT3G45640	AT5G47640	AT3G45640_AT5G47640	0	0	0
MAPK	AT3G45640	AT5G08520	AT3G45640_AT5G08520	0	0	0
MAPK	AT3G45640	AT5G62470	AT3G45640_AT5G62470	0	0	0
MAPK	AT3G45640	AT1G18330	AT3G45640_AT1G18330	0	0	0
MAPK	AT3G45640	AT3G63330	AT3G45640_AT3G63330	0	0	0
MAPK	AT3G45640	AT2G18060	AT3G45640_AT2G18060	0	0	0
MAPK	AT3G45640	AT5G48760	AT3G45640_AT5G48760	0	0	0
MAPK	AT3G45640	AT2G37710	AT3G45640_AT2G37710	0	0	0
MAPK	AT3G45640	AT5G27810	AT3G45640_AT5G27810	0	0	0
MAPK	AT3G45640	AT1G67720	AT3G45640_AT1G67720	0	0	0
MAPK	AT3G45640	AT5G11050	AT3G45640_AT5G11050	0	0	0
MAPK	AT3G45640	AT5G40360	AT3G45640_AT5G40360	0	0	0
MAPK	AT3G45640	AT4G11890	AT3G45640_AT4G11890	0	0	0
MAPK	AT3G45640	AT5G52260	AT3G45640_AT5G52260	0	0	0
MAPK	AT3G45640	AT4G01720	AT3G45640_AT4G01720	0	0	0
MAPK	AT3G45640	AT1G16700	AT3G45640_AT1G16700	0	0	0
MAPK	AT3G45640	AT5G56840	AT3G45640_AT5G56840	0	0	0
MAPK	AT3G45640	AT1G54570	AT3G45640_AT1G54570	0	0	0
MAPK	AT3G45640	AT1G03680	AT3G45640_AT1G03680	0	0	0
MAPK	AT3G45640	AT5G65210	AT3G45640_AT5G65210	0	0	0
MAPK	AT3G45640	AT5G19290	AT3G45640_AT5G19290	0	0	0
MAPK	AT3G45640	AT1G63100	AT3G45640_AT1G63100	0	0	0
MAPK	AT3G45640	AT3G21175	AT3G45640_AT3G21175	0	0	0
MAPK	AT3G45640	AT2G26695	AT3G45640_AT2G26695	0	0	0
MAPK	AT3G45640	AT1G79840	AT3G45640_AT1G79840	0	0	0
MAPK	AT3G45640	AT1G50420	AT3G45640_AT1G50420	0	0	0
MAPK	AT3G45640	AT4G23810	AT3G45640_AT4G23810	0	0	0
MAPK	AT3G45640	AT5G08330	AT3G45640_AT5G08330	0	0	0
MAPK	AT3G45640	AT5G14320	AT3G45640_AT5G14320	0	0	0
MAPK	AT3G45640	AT2G41130	AT3G45640_AT2G41130	0	0	0
MAPK	AT3G45640	AT5G46310	AT3G45640_AT5G46310	0	0	0
MAPK	AT3G45640	AT3G54340	AT3G45640_AT3G54340	0	0	0
MAPK	AT3G45640	AT2G25140	AT3G45640_AT2G25140	0	0	0
MAPK	AT3G45640	AT5G10140	AT3G45640_AT5G10140	0	0	0
MAPK	AT3G45640	AT4G26270	AT3G45640_AT4G26270	0	0	0
MAPK	AT3G45640	AT2G17950	AT3G45640_AT2G17950	0	0	0
MAPK	AT3G45640	AT1G66230	AT3G45640_AT1G66230	0	0	0
MAPK	AT3G45640	AT3G45240	AT3G45640_AT3G45240	0	0	0
MAPK	AT3G45640	AT5G67360	AT3G45640_AT5G67360	0	0	0
MAPK	AT3G45640	AT1G47870	AT3G45640_AT1G47870	0	0	0
MAPK	AT3G45640	AT4G26750	AT3G45640_AT4G26750	0	0	0
MAPK	AT3G45640	AT3G09030	AT3G45640_AT3G09030	0	0	0
MAPK	AT3G45640	AT3G48590	AT3G45640_AT3G48590	0	0	0
MAPK	AT3G45640	AT4G15000	AT3G45640_AT4G15000	0	0	0
MAPK	AT3G45640	AT5G10510	AT3G45640_AT5G10510	0	0	0
MAPK	AT3G45640	AT1G17520	AT3G45640_AT1G17520	0	0	0
MAPK	AT3G45640	AT2G39250	AT3G45640_AT2G39250	0	0	0
MAPK	AT3G45640	AT5G17300	AT3G45640_AT5G17300	0	0	0
MAPK	AT3G45640	AT5G44100	AT3G45640_AT5G44100	0	0	0
MAPK	AT3G45640	AT2G44840	AT3G45640_AT2G44840	0	0	0
MAPK	AT3G45640	AT4G11400	AT3G45640_AT4G11400	0	0	0
MAPK	AT3G45640	AT1G54830	AT3G45640_AT1G54830	0	0	0
MAPK	AT3G45640	AT1G77450	AT3G45640_AT1G77450	0	0	0
MAPK	AT3G45640	AT2G40220	AT3G45640_AT2G40220	0	0	0
MAPK	AT3G45640	AT2G27230	AT3G45640_AT2G27230	0	0	0
MAPK	AT3G45640	AT4G38960	AT3G45640_AT4G38960	0	0	0
MAPK	AT3G45640	AT1G59810	AT3G45640_AT1G59810	0	0	0
MAPK	AT3G45640	AT1G04480	AT3G45640_AT1G04480	0	0	0
MAPK	AT3G45640	AT3G58700	AT3G45640_AT3G58700	0	0	0
MAPK	AT3G45640	AT5G10400	AT3G45640_AT5G10400	0	0	0
MAPK	AT3G45640	AT4G25480	AT3G45640_AT4G25480	0	0	0
MAPK	AT3G45640	AT5G09750	AT3G45640_AT5G09750	0	0	0
MAPK	AT3G45640	AT1G36060	AT3G45640_AT1G36060	0	0	0
MAPK	AT3G45640	AT1G06910	AT3G45640_AT1G06910	0	0	0
MAPK	AT3G45640	AT2G04890	AT3G45640_AT2G04890	0	0	0
MAPK	AT3G45640	AT5G59430	AT3G45640_AT5G59430	0	0	0
MAPK	AT3G45640	AT3G29020	AT3G45640_AT3G29020	0	0	0
MAPK	AT3G45640	AT5G50480	AT3G45640_AT5G50480	0	0	0
MAPK	AT3G45640	AT5G15840	AT3G45640_AT5G15840	0	0	0
MAPK	AT3G45640	AT1G15580	AT3G45640_AT1G15580	0	0	0
MAPK	AT3G45640	AT3G54990	AT3G45640_AT3G54990	0	0	0
MAPK	AT3G45640	AT1G72010	AT3G45640_AT1G72010	0	0	0
MAPK	AT3G45640	AT5G66940	AT3G45640_AT5G66940	0	0	0
MAPK	AT3G45640	AT3G06730	AT3G45640_AT3G06730	0	0	0
MAPK	AT3G45640	AT5G12330	AT3G45640_AT5G12330	0	0	0
MAPK	AT3G45640	AT4G31500	AT3G45640_AT4G31500	0	0	0
MAPK	AT3G45640	AT1G25340	AT3G45640_AT1G25340	0	0	0
MAPK	AT3G45640	AT5G47670	AT3G45640_AT5G47670	0	0	0
MAPK	AT3G45640	AT2G18380	AT3G45640_AT2G18380	0	0	0
MAPK	AT3G45640	AT5G65590	AT3G45640_AT5G65590	0	0	0
MAPK	AT3G45640	AT1G43860	AT3G45640_AT1G43860	0	0	0
MAPK	AT3G45640	AT3G20530	AT3G45640_AT3G20530	0	0	0
MAPK	AT3G45640	AT5G65360	AT3G45640_AT5G65360	0	0	0
MAPK	AT3G45640	AT1G26740	AT3G45640_AT1G26740	0	0	0
MAPK	AT3G45640	AT1G21970	AT3G45640_AT1G21970	0	0	0
MAPK	AT3G45640	AT2G19730	AT3G45640_AT2G19730	0	0	0
MAPK	AT3G45640	AT3G07740	AT3G45640_AT3G07740	0	0	0
MAPK	AT3G45640	AT5G23200	AT3G45640_AT5G23200	0	0	0
MAPK	AT3G45640	AT4G28530	AT3G45640_AT4G28530	0	0	0
MAPK	AT3G45640	AT3G48930	AT3G45640_AT3G48930	0	0	0
MAPK	AT3G45640	AT2G47190	AT3G45640_AT2G47190	0	0	0
MAPK	AT3G45640	AT3G57390	AT3G45640_AT3G57390	0	0	0
MAPK	AT3G45640	AT1G54160	AT3G45640_AT1G54160	0	0	0
MAPK	AT3G45640	AT3G11510	AT3G45640_AT3G11510	0	0	0
MAPK	AT3G45640	AT5G17800	AT3G45640_AT5G17800	0	0	0
MAPK	AT3G45640	AT2G40290	AT3G45640_AT2G40290	0	0	0
MAPK	AT3G45640	AT1G08970	AT3G45640_AT1G08970	0	0	0
MAPK	AT3G45640	AT2G02820	AT3G45640_AT2G02820	0	0	0
MAPK	AT3G45640	AT5G60120	AT3G45640_AT5G60120	0	0	0
MAPK	AT3G45640	AT4G26640	AT3G45640_AT4G26640	0	0	0
MAPK	AT3G45640	AT1G34670	AT3G45640_AT1G34670	0	0	0
MAPK	AT3G45640	AT5G07160	AT3G45640_AT5G07160	0	0	0
MAPK	AT3G45640	AT4G22300	AT3G45640_AT4G22300	0	0	0
MAPK	AT3G45640	AT5G41200	AT3G45640_AT5G41200	0	0	0
MAPK	AT3G45640	AT1G66350	AT3G45640_AT1G66350	0	0	0
MAPK	AT3G45640	AT5G02470	AT3G45640_AT5G02470	0	0	0
MAPK	AT3G45640	AT1G57620	AT3G45640_AT1G57620	0	0	0
MAPK	AT3G45640	AT2G27220	AT3G45640_AT2G27220	0	0	0
MAPK	AT3G45640	AT4G39200	AT3G45640_AT4G39200	0	0	0
MAPK	AT3G45640	AT5G11510	AT3G45640_AT5G11510	0	0	0
MAPK	AT3G45640	AT4G26650	AT3G45640_AT4G26650	0	0	0
MAPK	AT3G45640	AT1G52740	AT3G45640_AT1G52740	0	0	0
MAPK	AT3G45640	AT5G05610	AT3G45640_AT5G05610	0	0	0
MAPK	AT3G45640	AT5G06110	AT3G45640_AT5G06110	0	0	0
MAPK	AT3G45640	AT1G65480	AT3G45640_AT1G65480	0	0	0
MAPK	AT3G45640	AT4G10240	AT3G45640_AT4G10240	0	0	0
MAPK	AT3G45640	AT1G64370	AT3G45640_AT1G64370	0	0	0
MAPK	AT3G45640	AT2G39460	AT3G45640_AT2G39460	0	0	0
MAPK	AT3G45640	AT5G05090	AT3G45640_AT5G05090	0	0	0
MAPK	AT3G45640	AT3G06490	AT3G45640_AT3G06490	0	0	0
MAPK	AT3G45640	AT4G20360	AT3G45640_AT4G20360	0	0	0
MAPK	AT3G45640	AT1G54760	AT3G45640_AT1G54760	0	0	0
MAPK	AT3G45640	AT5G14750	AT3G45640_AT5G14750	0	0	0
MAPK	AT3G45640	AT2G47630	AT3G45640_AT2G47630	0	0	0
MAPK	AT3G45640	AT1G75460	AT3G45640_AT1G75460	0	0	0
MAPK	AT3G45640	AT3G44460	AT3G45640_AT3G44460	0	0	0
MAPK	AT3G45640	AT2G41630	AT3G45640_AT2G41630	0	0	0
MAPK	AT3G45640	AT5G48670	AT3G45640_AT5G48670	0	0	0
MAPK	AT3G45640	AT3G13890	AT3G45640_AT3G13890	0	0	0
MAPK	AT3G45640	AT3G58710	AT3G45640_AT3G58710	0	0	0
MAPK	AT3G45640	AT5G05790	AT3G45640_AT5G05790	0	0	0
MAPK	AT3G45640	AT1G17460	AT3G45640_AT1G17460	0	0	0
MAPK	AT3G45640	AT4G39880	AT3G45640_AT4G39880	0	0	0
MAPK	AT3G45640	AT3G12730	AT3G45640_AT3G12730	0	0	0
MAPK	AT3G45640	AT5G02320	AT3G45640_AT5G02320	0	0	0
MAPK	AT3G45640	AT3G52580	AT3G45640_AT3G52580	0	0	0
MAPK	AT3G45640	AT3G58780	AT3G45640_AT3G58780	0	0	0
MAPK	AT3G45640	AT5G40120	AT3G45640_AT5G40120	0	0	0
MAPK	AT3G45640	AT1G22985	AT3G45640_AT1G22985	0	0	0
MAPK	AT3G45640	AT5G02560	AT3G45640_AT5G02560	0	0	0
MAPK	AT3G45640	AT3G06590	AT3G45640_AT3G06590	0	0	0
MAPK	AT3G45640	AT1G13450	AT3G45640_AT1G13450	0	0	0
MAPK	AT3G45640	AT2G40510	AT3G45640_AT2G40510	0	0	0
MAPK	AT3G45640	AT5G53210	AT3G45640_AT5G53210	0	0	0
MAPK	AT3G45640	AT2G27350	AT3G45640_AT2G27350	0	0	0
MAPK	AT3G45640	AT2G34210	AT3G45640_AT2G34210	0	0	0
MAPK	AT3G45640	AT2G36020	AT3G45640_AT2G36020	0	0	0
MAPK	AT3G45640	AT2G42640	AT3G45640_AT2G42640	0	0	0
MAPK	AT3G45640	AT3G14067	AT3G45640_AT3G14067	0	0	0
MAPK	AT3G45640	AT3G21210	AT3G45640_AT3G21210	0	0	0
MAPK	AT3G45640	AT3G23130	AT3G45640_AT3G23130	0	0	0
MAPK	AT3G45640	AT3G27503	AT3G45640_AT3G27503	0	0	0
MAPK	AT3G45640	AT3G29390	AT3G45640_AT3G29390	0	0	0
MAPK	AT3G45640	AT3G55980	AT3G45640_AT3G55980	0	0	0
MAPK	AT3G45640	AT4G18880	AT3G45640_AT4G18880	0	0	0
MAPK	AT3G45640	AT4G34060	AT3G45640_AT4G34060	0	0	0
MAPK	AT3G45640	AT4G38430	AT3G45640_AT4G38430	0	0	0
MAPK	AT3G45640	AT5G42390	AT3G45640_AT5G42390	0	0	0
MAPK	AT3G45640	AT5G49665	AT3G45640_AT5G49665	0	0	0
MAPK	AT3G45640	AT5G60470	AT3G45640_AT5G60470	0	0	0
MAPK	AT3G45640	AT5G61090	AT3G45640_AT5G61090	0	0	0
MAPK	AT3G45640	AT2G36270	AT3G45640_AT2G36270	0	0	0
MAPK	AT3G45640	AT3G45640	AT3G45640_AT3G45640	0	0	0
MAPK	AT3G45640	AT3G07350	AT3G45640_AT3G07350	0	0	0
MAPK	AT3G45640	AT1G07350	AT3G45640_AT1G07350	0	0	0
MAPK	AT3G45640	AT1G02070	AT3G45640_AT1G02070	0	0	0
MAPK	AT3G45640	AT4G17390	AT3G45640_AT4G17390	0	0	0
MAPK	AT3G45640	AT4G01680	AT3G45640_AT4G01680	0	0	0
MAPK	AT3G45640	AT5G62930	AT3G45640_AT5G62930	0	0	0
MAPK	AT3G45640	AT5G63470	AT3G45640_AT5G63470	0	0	0
MAPK	AT3G45640	AT3G25250	AT3G45640_AT3G25250	0	0	0
MAPK	AT3G45640	AT2G47060	AT3G45640_AT2G47060	0	0	0
MAPK	AT3G45640	AT1G64620	AT3G45640_AT1G64620	0	0	0
MAPK	AT3G45640	AT4G12470	AT3G45640_AT4G12470	0	0	0
MAPK	AT3G45640	AT4G26440	AT3G45640_AT4G26440	0	0	0
MAPK	AT3G45640	AT3G50060	AT3G45640_AT3G50060	0	0	0
MAPK	AT3G45640	AT4G17490	AT3G45640_AT4G17490	0	0	0
MAPK	AT3G45640	AT5G47230	AT3G45640_AT5G47230	0	0	0
MAPK	AT3G45640	AT1G27730	AT3G45640_AT1G27730	0	0	0
MAPK	AT3G45640	AT5G48990	AT3G45640_AT5G48990	0	0	0
MAPK	AT3G45640	AT2G23290	AT3G45640_AT2G23290	0	0	0
AGC	AT3G45780	AT3G45780	AT3G45780_AT3G45780	0	0	0
AGC	AT3G45780	AT5G04190	AT3G45780_AT5G04190	0	0	0
AGC	AT3G45780	AT5G58140	AT3G45780_AT5G58140	0	0	0
LRR_1	AT3G46290	AT3G46290	AT3G46290_AT3G46290	0	0	0
CDK	AT3G48750	AT3G19150	AT3G48750_AT3G19150	0	0	0
CDK	AT3G48750	AT3G50630	AT3G48750_AT3G50630	0	0	0
CDK	AT3G48750	AT2G31270	AT3G48750_AT2G31270	0	0	0
CDK	AT3G48750	AT4G17750	AT3G48750_AT4G17750	0	0	0
CDK	AT3G48750	AT1G47870	AT3G48750_AT1G47870	0	0	0
CDK	AT3G48750	AT4G03270	AT3G48750_AT4G03270	0	0	0
CDK	AT3G48750	AT4G02520	AT3G48750_AT4G02520	0	0	0
CDK	AT3G48750	AT3G09390	AT3G48750_AT3G09390	0	0	0
CDK	AT3G48750	AT5G02500	AT3G48750_AT5G02500	0	0	0
CDK	AT3G48750	AT3G54860	AT3G48750_AT3G54860	0	0	0
CK II	AT3G50000	AT2G36990	AT3G50000_AT2G36990	0	0	0
CK II	AT3G50000	AT2G46830	AT3G50000_AT2G46830	0	0	0
CK II	AT3G50000	AT5G47080	AT3G50000_AT5G47080	0	0	0
CK II	AT3G50000	AT4G17640	AT3G50000_AT4G17640	0	0	0
CK II	AT3G50000	AT3G60250	AT3G50000_AT3G60250	0	0	0
CK II	AT3G50000	AT2G44680	AT3G50000_AT2G44680	0	0	0
CK II	AT3G50000	AT2G20180	AT3G50000_AT2G20180	0	0	0
CK II	AT3G50000	AT5G05470	AT3G50000_AT5G05470	0	0	0
LRR_1	AT3G51550	AT3G51550	AT3G51550_AT3G51550	0	0	0
AGC	AT3G52890	AT3G52890	AT3G52890_AT3G52890	0	0	0
with no family	AT3G53030	AT3G53030	AT3G53030_AT3G53030	0	0	0
CDK	AT3G54180	AT3G50630	AT3G54180_AT3G50630	0	0	0
RLCK_2	AT3G55450	AT3G55450	AT3G55450_AT3G55450	0	0	0
RLCK_2	AT3G55450	AT2G39660	AT3G55450_AT2G39660	0	0	0
RLCK_2	AT3G55450	AT5G63580	AT3G55450_AT5G63580	0	0	0
RLCK_2	AT3G55450	AT5G13160	AT3G55450_AT5G13160	0	0	0
LRR_3	AT3G56100	AT4G24540	AT3G56100_AT4G24540	0	0	0
LRR_3	AT3G56100	AT3G56100	AT3G56100_AT3G56100	0	0	0
with no family	AT3G59410	AT5G05470	AT3G59410_AT5G05470	0	0	0
with no family	AT3G59410	AT5G40290	AT3G59410_AT5G40290	0	0	0
Mixed_1	AT3G59420	AT2G20300	AT3G59420_AT2G20300	0	0	0
Mixed_1	AT3G59420	AT3G59420	AT3G59420_AT3G59420	0	0	0
Mixed_1	AT3G59420	AT2G39180	AT3G59420_AT2G39180	0	0	0
L-LPK	AT3G59700	AT3G59700	AT3G59700_AT3G59700	0	0	0
MAPK	AT3G59790	AT3G12820	AT3G59790_AT3G12820	0	0	0
MAPK	AT3G59790	AT4G01130	AT3G59790_AT4G01130	0	0	0
MAPK	AT3G59790	AT1G04990	AT3G59790_AT1G04990	0	0	0
MAPK	AT3G59790	AT1G74930	AT3G59790_AT1G74930	0	0	0
MAPK	AT3G59790	AT3G15010	AT3G59790_AT3G15010	0	0	0
MAPK	AT3G59790	AT1G31320	AT3G59790_AT1G31320	0	0	0
MAPK	AT3G59790	AT3G45610	AT3G59790_AT3G45610	0	0	0
MAPK	AT3G59790	AT1G02820	AT3G59790_AT1G02820	0	0	0
MAPK	AT3G59790	AT2G01280	AT3G59790_AT2G01280	0	0	0
MAPK	AT3G59790	AT2G18060	AT3G59790_AT2G18060	0	0	0
MAPK	AT3G59790	AT4G16420	AT3G59790_AT4G16420	0	0	0
MAPK	AT3G59790	AT4G21030	AT3G59790_AT4G21030	0	0	0
MAPK	AT3G59790	AT1G09540	AT3G59790_AT1G09540	0	0	0
MAPK	AT3G59790	AT5G39610	AT3G59790_AT5G39610	0	0	0
MAPK	AT3G59790	AT1G11950	AT3G59790_AT1G11950	0	0	0
MAPK	AT3G59790	AT2G37120	AT3G59790_AT2G37120	0	0	0
MAPK	AT3G59790	AT1G67720	AT3G59790_AT1G67720	0	0	0
MAPK	AT3G59790	AT3G07340	AT3G59790_AT3G07340	0	0	0
MAPK	AT3G59790	AT2G46400	AT3G59790_AT2G46400	0	0	0
MAPK	AT3G59790	AT1G20950	AT3G59790_AT1G20950	0	0	0
MAPK	AT3G59790	AT3G09000	AT3G59790_AT3G09000	0	0	0
MAPK	AT3G59790	AT4G28110	AT3G59790_AT4G28110	0	0	0
MAPK	AT3G59790	AT1G48150	AT3G59790_AT1G48150	0	0	0
MAPK	AT3G59790	AT5G65210	AT3G59790_AT5G65210	0	0	0
MAPK	AT3G59790	AT1G63100	AT3G59790_AT1G63100	0	0	0
MAPK	AT3G59790	AT3G22930	AT3G59790_AT3G22930	0	0	0
MAPK	AT3G59790	AT3G21330	AT3G59790_AT3G21330	0	0	0
MAPK	AT3G59790	AT3G16350	AT3G59790_AT3G16350	0	0	0
MAPK	AT3G59790	AT1G50420	AT3G59790_AT1G50420	0	0	0
MAPK	AT3G59790	AT2G45560	AT3G59790_AT2G45560	0	0	0
MAPK	AT3G59790	AT5G08330	AT3G59790_AT5G08330	0	0	0
MAPK	AT3G59790	AT2G33860	AT3G59790_AT2G33860	0	0	0
MAPK	AT3G59790	AT2G33550	AT3G59790_AT2G33550	0	0	0
MAPK	AT3G59790	AT1G48000	AT3G59790_AT1G48000	0	0	0
MAPK	AT3G59790	AT5G46310	AT3G59790_AT5G46310	0	0	0
MAPK	AT3G59790	AT5G60200	AT3G59790_AT5G60200	0	0	0
MAPK	AT3G59790	AT3G06640	AT3G59790_AT3G06640	0	0	0
MAPK	AT3G59790	AT4G10250	AT3G59790_AT4G10250	0	0	0
MAPK	AT3G59790	AT1G75710	AT3G59790_AT1G75710	0	0	0
MAPK	AT3G59790	AT4G13480	AT3G59790_AT4G13480	0	0	0
MAPK	AT3G59790	AT3G09230	AT3G59790_AT3G09230	0	0	0
MAPK	AT3G59790	AT1G66230	AT3G59790_AT1G66230	0	0	0
MAPK	AT3G59790	AT4G05100	AT3G59790_AT4G05100	0	0	0
MAPK	AT3G59790	AT1G16530	AT3G59790_AT1G16530	0	0	0
MAPK	AT3G59790	AT1G28310	AT3G59790_AT1G28310	0	0	0
MAPK	AT3G59790	AT5G65080	AT3G59790_AT5G65080	0	0	0
MAPK	AT3G59790	AT1G73730	AT3G59790_AT1G73730	0	0	0
MAPK	AT3G59790	AT2G35640	AT3G59790_AT2G35640	0	0	0
MAPK	AT3G59790	AT1G01380	AT3G59790_AT1G01380	0	0	0
MAPK	AT3G59790	AT1G17950	AT3G59790_AT1G17950	0	0	0
MAPK	AT3G59790	AT1G74840	AT3G59790_AT1G74840	0	0	0
MAPK	AT3G59790	AT4G09820	AT3G59790_AT4G09820	0	0	0
MAPK	AT3G59790	NULL	AT3G59790_NULL	0	0	0
MAPK	AT3G59790	AT4G18770	AT3G59790_AT4G18770	0	0	0
MAPK	AT3G59790	AT5G60910	AT3G59790_AT5G60910	0	0	0
MAPK	AT3G59790	AT4G28540	AT3G59790_AT4G28540	0	0	0
MAPK	AT3G59790	AT1G59530	AT3G59790_AT1G59530	0	0	0
MAPK	AT3G59790	AT5G44290	AT3G59790_AT5G44290	0	0	0
MAPK	AT3G59790	AT3G57670	AT3G59790_AT3G57670	0	0	0
MAPK	AT3G59790	AT5G56010	AT3G59790_AT5G56010	0	0	0
MAPK	AT3G59790	AT5G07160	AT3G59790_AT5G07160	0	0	0
MAPK	AT3G59790	AT1G65330	AT3G59790_AT1G65330	0	0	0
MAPK	AT3G59790	AT5G41200	AT3G59790_AT5G41200	0	0	0
MAPK	AT3G59790	AT1G07640	AT3G59790_AT1G07640	0	0	0
MAPK	AT3G59790	AT4G34680	AT3G59790_AT4G34680	0	0	0
MAPK	AT3G59790	AT5G57870	AT3G59790_AT5G57870	0	0	0
MAPK	AT3G59790	AT3G58190	AT3G59790_AT3G58190	0	0	0
MAPK	AT3G59790	AT2G33310	AT3G59790_AT2G33310	0	0	0
MAPK	AT3G59790	AT3G23250	AT3G59790_AT3G23250	0	0	0
MAPK	AT3G59790	AT5G06110	AT3G59790_AT5G06110	0	0	0
MAPK	AT3G59790	AT5G13790	AT3G59790_AT5G13790	0	0	0
MAPK	AT3G59790	AT2G45410	AT3G59790_AT2G45410	0	0	0
MAPK	AT3G59790	AT2G41100	AT3G59790_AT2G41100	0	0	0
MAPK	AT3G59790	AT4G00210	AT3G59790_AT4G00210	0	0	0
MAPK	AT3G59790	AT3G27220	AT3G59790_AT3G27220	0	0	0
MAPK	AT3G59790	AT5G05090	AT3G59790_AT5G05090	0	0	0
MAPK	AT3G59790	AT4G30930	AT3G59790_AT4G30930	0	0	0
MAPK	AT3G59790	AT3G09370	AT3G59790_AT3G09370	0	0	0
MAPK	AT3G59790	AT4G24240	AT3G59790_AT4G24240	0	0	0
MAPK	AT3G59790	AT1G75460	AT3G59790_AT1G75460	0	0	0
MAPK	AT3G59790	AT5G47370	AT3G59790_AT5G47370	0	0	0
MAPK	AT3G59790	AT3G58120	AT3G59790_AT3G58120	0	0	0
MAPK	AT3G59790	AT1G57560	AT3G59790_AT1G57560	0	0	0
MAPK	AT3G59790	AT4G39070	AT3G59790_AT4G39070	0	0	0
MAPK	AT3G59790	AT5G48670	AT3G59790_AT5G48670	0	0	0
MAPK	AT3G59790	AT4G25490	AT3G59790_AT4G25490	0	0	0
MAPK	AT3G59790	AT2G32460	AT3G59790_AT2G32460	0	0	0
MAPK	AT3G59790	AT4G00940	AT3G59790_AT4G00940	0	0	0
MAPK	AT3G59790	AT3G61830	AT3G59790_AT3G61830	0	0	0
MAPK	AT3G59790	AT3G03000	AT3G59790_AT3G03000	0	0	0
MAPK	AT3G59790	AT5G35170	AT3G59790_AT5G35170	0	0	0
MAPK	AT3G59790	AT1G47490	AT3G59790_AT1G47490	0	0	0
MAPK	AT3G59790	AT5G40220	AT3G59790_AT5G40220	0	0	0
MAPK	AT3G59790	AT1G33240	AT3G59790_AT1G33240	0	0	0
MAPK	AT3G59790	AT5G03680	AT3G59790_AT5G03680	0	0	0
MAPK	AT3G59790	AT2G44630	AT3G59790_AT2G44630	0	0	0
MAPK	AT3G59790	AT3G06590	AT3G59790_AT3G06590	0	0	0
MAPK	AT3G59790	AT5G39810	AT3G59790_AT5G39810	0	0	0
MAPK	AT3G59790	AT3G01530	AT3G59790_AT3G01530	0	0	0
MAPK	AT3G59790	AT3G48590	AT3G59790_AT3G48590	0	0	0
MAPK	AT3G59790	AT3G03030	AT3G59790_AT3G03030	0	0	0
MAPK	AT3G59790	AT5G60050	AT3G59790_AT5G60050	0	0	0
MAPK	AT3G59790	AT3G20650	AT3G59790_AT3G20650	0	0	0
MAPK	AT3G59790	AT2G40740	AT3G59790_AT2G40740	0	0	0
MAPK	AT3G59790	AT4G13040	AT3G59790_AT4G13040	0	0	0
MAPK	AT3G59790	AT4G33450	AT3G59790_AT4G33450	0	0	0
MAPK	AT3G59790	AT2G03500	AT3G59790_AT2G03500	0	0	0
MAPK	AT3G59790	AT4G14560	AT3G59790_AT4G14560	0	0	0
MAPK	AT3G59790	AT1G17520	AT3G59790_AT1G17520	0	0	0
MAPK	AT3G59790	AT4G01280	AT3G59790_AT4G01280	0	0	0
MAPK	AT3G59790	AT5G62320	AT3G59790_AT5G62320	0	0	0
MAPK	AT3G59790	AT5G52020	AT3G59790_AT5G52020	0	0	0
MAPK	AT3G59790	AT3G52440	AT3G59790_AT3G52440	0	0	0
MAPK	AT3G59790	AT5G62930	AT3G59790_AT5G62930	0	0	0
MAPK	AT3G59790	AT1G65300	AT3G59790_AT1G65300	0	0	0
MAPK	AT3G59790	AT5G63470	AT3G59790_AT5G63470	0	0	0
MAPK	AT3G59790	AT2G34450	AT3G59790_AT2G34450	0	0	0
MAPK	AT3G59790	AT2G13960	AT3G59790_AT2G13960	0	0	0
MAPK	AT3G59790	AT1G63910	AT3G59790_AT1G63910	0	0	0
MAPK	AT3G59790	AT5G11270	AT3G59790_AT5G11270	0	0	0
MAPK	AT3G59790	AT3G15030	AT3G59790_AT3G15030	0	0	0
MAPK	AT3G59790	AT4G26170	AT3G59790_AT4G26170	0	0	0
MAPK	AT3G59790	AT3G50060	AT3G59790_AT3G50060	0	0	0
MAPK	AT3G59790	AT2G26960	AT3G59790_AT2G26960	0	0	0
MAPK	AT3G59790	AT4G23150	AT3G59790_AT4G23150	0	0	0
MAPK	AT3G59790	AT1G60040	AT3G59790_AT1G60040	0	0	0
MAPK	AT3G59790	AT5G08520	AT3G59790_AT5G08520	0	0	0
MAPK	AT3G59790	AT4G00220	AT3G59790_AT4G00220	0	0	0
MAPK	AT3G59790	AT2G30130	AT3G59790_AT2G30130	0	0	0
MAPK	AT3G59790	AT4G11400	AT3G59790_AT4G11400	0	0	0
MAPK	AT3G59790	AT4G37790	AT3G59790_AT4G37790	0	0	0
MAPK	AT3G59790	AT5G46590	AT3G59790_AT5G46590	0	0	0
MAPK	AT3G59790	AT5G06550	AT3G59790_AT5G06550	0	0	0
MAPK	AT3G59790	AT2G27230	AT3G59790_AT2G27230	0	0	0
MAPK	AT3G59790	AT3G21270	AT3G59790_AT3G21270	0	0	0
MAPK	AT3G59790	AT2G45680	AT3G59790_AT2G45680	0	0	0
MAPK	AT3G59790	AT4G01250	AT3G59790_AT4G01250	0	0	0
MAPK	AT3G59790	AT1G71520	AT3G59790_AT1G71520	0	0	0
MAPK	AT3G59790	AT3G09600	AT3G59790_AT3G09600	0	0	0
MAPK	AT3G59790	AT1G14510	AT3G59790_AT1G14510	0	0	0
MAPK	AT3G59790	AT4G25560	AT3G59790_AT4G25560	0	0	0
MAPK	AT3G59790	AT1G72050	AT3G59790_AT1G72050	0	0	0
MAPK	AT3G59790	AT4G31950	AT3G59790_AT4G31950	0	0	0
MAPK	AT3G59790	AT4G33540	AT3G59790_AT4G33540	0	0	0
MAPK	AT3G59790	AT1G06910	AT3G59790_AT1G06910	0	0	0
MAPK	AT3G59790	AT2G04890	AT3G59790_AT2G04890	0	0	0
MAPK	AT3G59790	AT5G58010	AT3G59790_AT5G58010	0	0	0
MAPK	AT3G59790	AT1G80390	AT3G59790_AT1G80390	0	0	0
MAPK	AT3G59790	AT2G16720	AT3G59790_AT2G16720	0	0	0
MAPK	AT3G59790	AT5G25160	AT3G59790_AT5G25160	0	0	0
MAPK	AT3G59790	AT2G45420	AT3G59790_AT2G45420	0	0	0
MAPK	AT3G59790	AT5G65590	AT3G59790_AT5G65590	0	0	0
MAPK	AT3G59790	AT3G20530	AT3G59790_AT3G20530	0	0	0
MAPK	AT3G59790	AT3G11280	AT3G59790_AT3G11280	0	0	0
MAPK	AT3G59790	AT4G23170	AT3G59790_AT4G23170	0	0	0
MAPK	AT3G59790	AT1G19490	AT3G59790_AT1G19490	0	0	0
MAPK	AT3G59790	AT3G07740	AT3G59790_AT3G07740	0	0	0
MAPK	AT3G59790	AT4G36960	AT3G59790_AT4G36960	0	0	0
MAPK	AT3G59790	AT4G09450	AT3G59790_AT4G09450	0	0	0
SLK	AT3G61160	AT3G61160	AT3G61160_AT3G61160	0	0	0
RK	AT4G00340	AT4G00340	AT4G00340_AT4G00340	0	0	0
SLK	AT4G00720	AT4G00720	AT4G00720_AT4G00720	0	0	0
SLK	AT4G00720	AT1G75080	AT4G00720_AT1G75080	0	0	0
SLK	AT4G00720	AT1G19350	AT4G00720_AT1G19350	0	0	0
SLK	AT4G00720	AT4G36780	AT4G00720_AT4G36780	0	0	0
SLK	AT4G00720	AT1G51660	AT4G00720_AT1G51660	0	0	0
MAPK	AT4G01370	AT4G08480	AT4G01370_AT4G08480	0	0	0
MAPK	AT4G01370	AT4G37540	AT4G01370_AT4G37540	0	0	0
MAPK	AT4G01370	AT5G19790	AT4G01370_AT5G19790	0	0	0
MAPK	AT4G01370	AT1G17460	AT4G01370_AT1G17460	0	0	0
MAPK	AT4G01370	AT3G12730	AT4G01370_AT3G12730	0	0	0
MAPK	AT4G01370	AT3G58780	AT4G01370_AT3G58780	0	0	0
MAPK	AT4G01370	AT5G40120	AT4G01370_AT5G40120	0	0	0
MAPK	AT4G01370	AT2G44930	AT4G01370_AT2G44930	0	0	0
MAPK	AT4G01370	AT5G05130	AT4G01370_AT5G05130	0	0	0
MAPK	AT4G01370	AT3G11090	AT4G01370_AT3G11090	0	0	0
MAPK	AT4G01370	AT3G01530	AT4G01370_AT3G01530	0	0	0
MAPK	AT4G01370	AT3G09030	AT4G01370_AT3G09030	0	0	0
MAPK	AT4G01370	AT1G56300	AT4G01370_AT1G56300	0	0	0
MAPK	AT4G01370	AT4G00330	AT4G01370_AT4G00330	0	0	0
MAPK	AT4G01370	AT1G17520	AT4G01370_AT1G17520	0	0	0
MAPK	AT4G01370	AT5G42070	AT4G01370_AT5G42070	0	0	0
MAPK	AT4G01370	AT4G17785	AT4G01370_AT4G17785	0	0	0
MAPK	AT4G01370	AT1G08810	AT4G01370_AT1G08810	0	0	0
MAPK	AT4G01370	AT5G27070	AT4G01370_AT5G27070	0	0	0
MAPK	AT4G01370	AT1G74740	AT4G01370_AT1G74740	0	0	0
MAPK	AT4G01370	AT1G80030	AT4G01370_AT1G80030	0	0	0
MAPK	AT4G01370	AT3G54480	AT4G01370_AT3G54480	0	0	0
MAPK	AT4G01370	AT2G40220	AT4G01370_AT2G40220	0	0	0
MAPK	AT4G01370	AT2G27230	AT4G01370_AT2G27230	0	0	0
MAPK	AT4G01370	AT4G38960	AT4G01370_AT4G38960	0	0	0
MAPK	AT4G01370	AT1G59810	AT4G01370_AT1G59810	0	0	0
MAPK	AT4G01370	AT3G56800	AT4G01370_AT3G56800	0	0	0
MAPK	AT4G01370	AT4G25560	AT4G01370_AT4G25560	0	0	0
MAPK	AT4G01370	AT1G72050	AT4G01370_AT1G72050	0	0	0
MAPK	AT4G01370	AT3G06120	AT4G01370_AT3G06120	0	0	0
MAPK	AT4G01370	AT4G25480	AT4G01370_AT4G25480	0	0	0
MAPK	AT4G01370	AT5G09750	AT4G01370_AT5G09750	0	0	0
MAPK	AT4G01370	AT1G63910	AT4G01370_AT1G63910	0	0	0
MAPK	AT4G01370	AT5G37260	AT4G01370_AT5G37260	0	0	0
MAPK	AT4G01370	AT2G46830	AT4G01370_AT2G46830	0	0	0
MAPK	AT4G01370	AT1G69490	AT4G01370_AT1G69490	0	0	0
MAPK	AT4G01370	AT3G61790	AT4G01370_AT3G61790	0	0	0
MAPK	AT4G01370	AT3G15030	AT4G01370_AT3G15030	0	0	0
MAPK	AT4G01370	AT3G20130	AT4G01370_AT3G20130	0	0	0
MAPK	AT4G01370	AT4G08250	AT4G01370_AT4G08250	0	0	0
MAPK	AT4G01370	AT2G26960	AT4G01370_AT2G26960	0	0	0
MAPK	AT4G01370	AT2G02080	AT4G01370_AT2G02080	0	0	0
MAPK	AT4G01370	AT5G47640	AT4G01370_AT5G47640	0	0	0
MAPK	AT4G01370	AT1G74930	AT4G01370_AT1G74930	0	0	0
MAPK	AT4G01370	AT1G80840	AT4G01370_AT1G80840	0	0	0
MAPK	AT4G01370	AT3G45610	AT4G01370_AT3G45610	0	0	0
MAPK	AT4G01370	AT5G10280	AT4G01370_AT5G10280	0	0	0
MAPK	AT4G01370	AT3G20100	AT4G01370_AT3G20100	0	0	0
MAPK	AT4G01370	AT5G40360	AT4G01370_AT5G40360	0	0	0
MAPK	AT4G01370	AT4G11890	AT4G01370_AT4G11890	0	0	0
MAPK	AT4G01370	AT4G28110	AT4G01370_AT4G28110	0	0	0
MAPK	AT4G01370	AT1G72350	AT4G01370_AT1G72350	0	0	0
MAPK	AT4G01370	AT1G71450	AT4G01370_AT1G71450	0	0	0
MAPK	AT4G01370	AT5G56840	AT4G01370_AT5G56840	0	0	0
MAPK	AT4G01370	AT1G54570	AT4G01370_AT1G54570	0	0	0
MAPK	AT4G01370	AT5G65210	AT4G01370_AT5G65210	0	0	0
MAPK	AT4G01370	AT2G35800	AT4G01370_AT2G35800	0	0	0
MAPK	AT4G01370	AT1G63100	AT4G01370_AT1G63100	0	0	0
MAPK	AT4G01370	AT3G21175	AT4G01370_AT3G21175	0	0	0
MAPK	AT4G01370	AT3G22930	AT4G01370_AT3G22930	0	0	0
MAPK	AT4G01370	AT1G25280	AT4G01370_AT1G25280	0	0	0
MAPK	AT4G01370	AT1G50420	AT4G01370_AT1G50420	0	0	0
MAPK	AT4G01370	AT4G23810	AT4G01370_AT4G23810	0	0	0
MAPK	AT4G01370	AT3G54430	AT4G01370_AT3G54430	0	0	0
MAPK	AT4G01370	AT5G08330	AT4G01370_AT5G08330	0	0	0
MAPK	AT4G01370	AT1G49820	AT4G01370_AT1G49820	0	0	0
MAPK	AT4G01370	AT1G06850	AT4G01370_AT1G06850	0	0	0
MAPK	AT4G01370	AT1G19850	AT4G01370_AT1G19850	0	0	0
MAPK	AT4G01370	AT5G03780	AT4G01370_AT5G03780	0	0	0
MAPK	AT4G01370	AT2G30590	AT4G01370_AT2G30590	0	0	0
MAPK	AT4G01370	AT3G54340	AT4G01370_AT3G54340	0	0	0
MAPK	AT4G01370	AT1G66370	AT4G01370_AT1G66370	0	0	0
MAPK	AT4G01370	AT2G25140	AT4G01370_AT2G25140	0	0	0
MAPK	AT4G01370	AT5G10140	AT4G01370_AT5G10140	0	0	0
MAPK	AT4G01370	AT2G38300	AT4G01370_AT2G38300	0	0	0
MAPK	AT4G01370	AT4G13980	AT4G01370_AT4G13980	0	0	0
MAPK	AT4G01370	AT5G18560	AT4G01370_AT5G18560	0	0	0
MAPK	AT4G01370	AT1G51660	AT4G01370_AT1G51660	0	0	0
MAPK	AT4G01370	AT4G26270	AT4G01370_AT4G26270	0	0	0
MAPK	AT4G01370	AT1G66230	AT4G01370_AT1G66230	0	0	0
MAPK	AT4G01370	AT3G45240	AT4G01370_AT3G45240	0	0	0
MAPK	AT4G01370	AT1G64620	AT4G01370_AT1G64620	0	0	0
MAPK	AT4G01370	AT4G08170	AT4G01370_AT4G08170	0	0	0
MAPK	AT4G01370	AT2G35640	AT4G01370_AT2G35640	0	0	0
MAPK	AT4G01370	AT4G28530	AT4G01370_AT4G28530	0	0	0
MAPK	AT4G01370	AT2G47190	AT4G01370_AT2G47190	0	0	0
MAPK	AT4G01370	AT3G16770	AT4G01370_AT3G16770	0	0	0
MAPK	AT4G01370	AT1G01380	AT4G01370_AT1G01380	0	0	0
MAPK	AT4G01370	AT5G17800	AT4G01370_AT5G17800	0	0	0
MAPK	AT4G01370	AT4G01680	AT4G01370_AT4G01680	0	0	0
MAPK	AT4G01370	AT4G18040	AT4G01370_AT4G18040	0	0	0
MAPK	AT4G01370	AT2G34720	AT4G01370_AT2G34720	0	0	0
MAPK	AT4G01370	AT3G61060	AT4G01370_AT3G61060	0	0	0
MAPK	AT4G01370	AT5G62930	AT4G01370_AT5G62930	0	0	0
MAPK	AT4G01370	AT5G63470	AT4G01370_AT5G63470	0	0	0
MAPK	AT4G01370	AT2G30250	AT4G01370_AT2G30250	0	0	0
MAPK	AT4G01370	AT2G38470	AT4G01370_AT2G38470	0	0	0
MAPK	AT4G01370	AT4G01370	AT4G01370_AT4G01370	0	0	0
MAPK	AT4G01370	AT5G59430	AT4G01370_AT5G59430	0	0	0
MAPK	AT4G01370	AT2G30980	AT4G01370_AT2G30980	0	0	0
MAPK	AT4G01370	AT1G72010	AT4G01370_AT1G72010	0	0	0
MAPK	AT4G01370	AT5G12330	AT4G01370_AT5G12330	0	0	0
MAPK	AT4G01370	AT5G47670	AT4G01370_AT5G47670	0	0	0
MAPK	AT4G01370	AT2G18380	AT4G01370_AT2G18380	0	0	0
MAPK	AT4G01370	AT3G20530	AT4G01370_AT3G20530	0	0	0
MAPK	AT4G01370	AT1G21970	AT4G01370_AT1G21970	0	0	0
MAPK	AT4G01370	AT3G07740	AT4G01370_AT3G07740	0	0	0
MAPK	AT4G01370	AT4G33540	AT4G01370_AT4G33540	0	0	0
MAPK	AT4G01370	AT3G21510	AT4G01370_AT3G21510	0	0	0
MAPK	AT4G01370	AT2G40290	AT4G01370_AT2G40290	0	0	0
MAPK	AT4G01370	AT1G08970	AT4G01370_AT1G08970	0	0	0
MAPK	AT4G01370	AT2G02820	AT4G01370_AT2G02820	0	0	0
MAPK	AT4G01370	AT4G28540	AT4G01370_AT4G28540	0	0	0
MAPK	AT4G01370	AT5G60120	AT4G01370_AT5G60120	0	0	0
MAPK	AT4G01370	AT1G59530	AT4G01370_AT1G59530	0	0	0
MAPK	AT4G01370	AT4G09450	AT4G01370_AT4G09450	0	0	0
MAPK	AT4G01370	AT5G41200	AT4G01370_AT5G41200	0	0	0
MAPK	AT4G01370	AT1G35460	AT4G01370_AT1G35460	0	0	0
MAPK	AT4G01370	AT4G31330	AT4G01370_AT4G31330	0	0	0
MAPK	AT4G01370	AT1G66350	AT4G01370_AT1G66350	0	0	0
MAPK	AT4G01370	AT5G02470	AT4G01370_AT5G02470	0	0	0
MAPK	AT4G01370	AT1G75390	AT4G01370_AT1G75390	0	0	0
MAPK	AT4G01370	AT1G57620	AT4G01370_AT1G57620	0	0	0
MAPK	AT4G01370	AT2G27220	AT4G01370_AT2G27220	0	0	0
MAPK	AT4G01370	AT5G05610	AT4G01370_AT5G05610	0	0	0
MAPK	AT4G01370	AT1G67530	AT4G01370_AT1G67530	0	0	0
MAPK	AT4G01370	AT5G13790	AT4G01370_AT5G13790	0	0	0
MAPK	AT4G01370	AT4G00210	AT4G01370_AT4G00210	0	0	0
MAPK	AT4G01370	AT3G06490	AT4G01370_AT3G06490	0	0	0
MAPK	AT4G01370	AT5G08141	AT4G01370_AT5G08141	0	0	0
MAPK	AT4G01370	AT4G20360	AT4G01370_AT4G20360	0	0	0
MAPK	AT4G01370	AT5G14750	AT4G01370_AT5G14750	0	0	0
MAPK	AT4G01370	AT2G05260	AT4G01370_AT2G05260	0	0	0
MAPK	AT4G01370	AT2G47630	AT4G01370_AT2G47630	0	0	0
MAPK	AT4G01370	AT3G44460	AT4G01370_AT3G44460	0	0	0
MAPK	AT4G01370	AT3G58120	AT4G01370_AT3G58120	0	0	0
MAPK	AT4G01370	AT3G11030	AT4G01370_AT3G11030	0	0	0
MAPK	AT4G01370	AT4G37780	AT4G01370_AT4G37780	0	0	0
MAPK	AT4G01370	AT5G48670	AT4G01370_AT5G48670	0	0	0
MAPK	AT4G01370	AT3G58710	AT4G01370_AT3G58710	0	0	0
MAPK	AT4G01370	AT3G51630	AT4G01370_AT3G51630	0	0	0
MAPK	AT4G01370	AT2G32460	AT4G01370_AT2G32460	0	0	0
MAPK	AT4G01370	AT2G04890	AT4G01370_AT2G04890	0	0	0
LRR_3	AT4G04490	AT4G11890	AT4G04490_AT4G11890	0	0	0
CDPK	AT4G04720	AT1G12480	AT4G04720_AT1G12480	0	0	0
CDPK	AT4G04720	AT5G24030	AT4G04720_AT5G24030	0	0	0
CDPK	AT4G04740	AT1G12480	AT4G04740_AT1G12480	0	0	0
HK	AT4G08920	AT4G08920	AT4G08920_AT4G08920	0	0	0
CDPK	AT4G09570	AT4G18170	AT4G09570_AT4G18170	0	0	0
CDPK	AT4G09570	AT4G11280	AT4G09570_AT4G11280	0	0	0
CDPK	AT4G09570	AT5G49520	AT4G09570_AT5G49520	0	0	0
CDPK	AT4G09570	AT5G46350	AT4G09570_AT5G46350	0	0	0
CDPK	AT4G09570	AT5G55630	AT4G09570_AT5G55630	0	0	0
MAPK	AT4G11330	AT5G10140	AT4G11330_AT5G10140	0	0	0
MAPK	AT4G11330	AT2G38300	AT4G11330_AT2G38300	0	0	0
MAPK	AT4G11330	AT1G09710	AT4G11330_AT1G09710	0	0	0
MAPK	AT4G11330	AT5G40440	AT4G11330_AT5G40440	0	0	0
MAPK	AT4G11330	AT1G64620	AT4G11330_AT1G64620	0	0	0
MAPK	AT4G11330	AT4G28530	AT4G11330_AT4G28530	0	0	0
MAPK	AT4G11330	AT1G70000	AT4G11330_AT1G70000	0	0	0
MAPK	AT4G11330	AT5G27910	AT4G11330_AT5G27910	0	0	0
MAPK	AT4G11330	AT2G38250	AT4G11330_AT2G38250	0	0	0
MAPK	AT4G11330	AT2G47190	AT4G11330_AT2G47190	0	0	0
MAPK	AT4G11330	AT3G16770	AT4G11330_AT3G16770	0	0	0
MAPK	AT4G11330	AT3G57390	AT4G11330_AT3G57390	0	0	0
MAPK	AT4G11330	AT1G01380	AT4G11330_AT1G01380	0	0	0
MAPK	AT4G11330	AT1G68880	AT4G11330_AT1G68880	0	0	0
MAPK	AT4G11330	AT2G40290	AT4G11330_AT2G40290	0	0	0
MAPK	AT4G11330	AT2G02820	AT4G11330_AT2G02820	0	0	0
MAPK	AT4G11330	AT4G09460	AT4G11330_AT4G09460	0	0	0
MAPK	AT4G11330	AT5G60120	AT4G11330_AT5G60120	0	0	0
MAPK	AT4G11330	AT4G26640	AT4G11330_AT4G26640	0	0	0
MAPK	AT4G11330	AT4G09450	AT4G11330_AT4G09450	0	0	0
MAPK	AT4G11330	AT2G45190	AT4G11330_AT2G45190	0	0	0
MAPK	AT4G11330	AT5G41200	AT4G11330_AT5G41200	0	0	0
MAPK	AT4G11330	AT1G76540	AT4G11330_AT1G76540	0	0	0
MAPK	AT4G11330	AT2G23380	AT4G11330_AT2G23380	0	0	0
MAPK	AT4G11330	AT3G20810	AT4G11330_AT3G20810	0	0	0
MAPK	AT4G11330	AT1G35460	AT4G11330_AT1G35460	0	0	0
MAPK	AT4G11330	AT5G02470	AT4G11330_AT5G02470	0	0	0
MAPK	AT4G11330	AT1G75390	AT4G11330_AT1G75390	0	0	0
MAPK	AT4G11330	AT1G57620	AT4G11330_AT1G57620	0	0	0
MAPK	AT4G11330	AT2G27220	AT4G11330_AT2G27220	0	0	0
MAPK	AT4G11330	AT2G33310	AT4G11330_AT2G33310	0	0	0
MAPK	AT4G11330	AT5G42190	AT4G11330_AT5G42190	0	0	0
MAPK	AT4G11330	AT5G39700	AT4G11330_AT5G39700	0	0	0
MAPK	AT4G11330	AT5G05610	AT4G11330_AT5G05610	0	0	0
MAPK	AT4G11330	AT1G67530	AT4G11330_AT1G67530	0	0	0
MAPK	AT4G11330	AT4G00210	AT4G11330_AT4G00210	0	0	0
MAPK	AT4G11330	AT3G06490	AT4G11330_AT3G06490	0	0	0
MAPK	AT4G11330	AT5G14750	AT4G11330_AT5G14750	0	0	0
MAPK	AT4G11330	AT1G01250	AT4G11330_AT1G01250	0	0	0
MAPK	AT4G11330	AT2G05260	AT4G11330_AT2G05260	0	0	0
MAPK	AT4G11330	AT2G47630	AT4G11330_AT2G47630	0	0	0
MAPK	AT4G11330	AT1G75460	AT4G11330_AT1G75460	0	0	0
MAPK	AT4G11330	AT3G44460	AT4G11330_AT3G44460	0	0	0
MAPK	AT4G11330	AT3G11030	AT4G11330_AT3G11030	0	0	0
MAPK	AT4G11330	AT3G15270	AT4G11330_AT3G15270	0	0	0
MAPK	AT4G11330	AT3G60460	AT4G11330_AT3G60460	0	0	0
MAPK	AT4G11330	AT3G58710	AT4G11330_AT3G58710	0	0	0
MAPK	AT4G11330	AT4G25490	AT4G11330_AT4G25490	0	0	0
MAPK	AT4G11330	AT1G58100	AT4G11330_AT1G58100	0	0	0
MAPK	AT4G11330	AT1G17460	AT4G11330_AT1G17460	0	0	0
MAPK	AT4G11330	AT3G27290	AT4G11330_AT3G27290	0	0	0
[truncated: 347 more rows]
