# Supplementary material for: Highly Efficient Single-Step Enrichment of Low Abundance Phosphopeptides from Plant Membrane Preparations
Source: Front Plant Sci. 2017 Sep 27;8:1673. doi: 10.3389/fpls.2017.01673 (PMC5632542; doi:10.3389/fpls.2017.01673)
Supplement: TABLE S7 — List of phosphopeptides of selected substrate proteins and all kinases with significant nitrate-induced phosphorylation changes. Phosphorylation changes are displayed as log2 ratios of LFQ values obtained for nitrate induced conditions (0.2 or 5 mM nitrate resupply for 15 min) versus nitrate starved controls. Averages of three biological replicates are shown. [file Table_7.XLSX]

## Sheet: Sheet1
Phospeptide	DESCRIPTION	spectra count	Psite	AGI	ANOVA p value	log2 (0.2mM N/Nstarv)	log2 (5mM N/Nstarv)	MAPMAN	BINCODE	SUBA3
AAAAAPGLS(ph)PK	CPK9, ATCPK9	35		AT3G20410	0.0011349	2.93357	4.37983	signalling.calcium	30.3	PM
SNS(ph)ILENAFEDVK	CPK9, ATCPK9	9		AT3G20410	0.258746	-0.135649	-1.03138	signalling.calcium	30.3	PM
TTQQPEKPGS(ph)VNSQPPPWR	CPK9, ATCPK9	22		AT3G20410	0.543186	0.199693	1.00688	signalling.calcium	30.3	PM
LGS(ph)KLTESEIK	ATP binding / calcium ion binding	19		AT1G76040	0.0440816	1.7492	2.35132	signalling.calcium	30.3	PM
STTTTVSSVHS(ph)PTTDQDFSK	CPK6, ATCDPK3	26		AT2G17290	0.0114977	1.13916	2.53717	signalling.calcium	30.3	C
T(ph)ESSLQPEGELLPIIN	ATP binding / calcium ion binding	10		AT4G04700	0.0161557	3.15298	4.71661	signalling.calcium	30.3	C
TMRNS(ph)LNIS(ph)MRDA	CPK5, ATCPK5	2		AT4G35310	0.0351481	-2.23644	-0.729719	signalling.calcium	30.3	C,N
VSS(ph)AGLR	CPK1, ATCPK1	6		AT5G04870	0.0289929	2.92945	0.530151	signalling.calcium	30.3	C
DGS(ph)LQLEGET	ATP binding / calcium ion binding	13		AT5G12480	0.00944149	1.20581	3.03378	signalling.calcium	30.3	PM
EGS(ph)LQLEGEN	CDPK19, CPK8	20		AT5G19450	0.00682193	2.9937	2.1296	signalling.calcium	30.3	PM
S(ph)LEFPEPT(ph)SFR	MEKK1, MAPKKK8, ARAKIN	18		AT4G08500	0.114682	0.0461401	-0.983484	signalling.MAP kinases	30.6	C
VTSESDFMT(ph)EY(ph)VVTR	MPK6, MAPK6	12		AT2G43790	0.0930178	-0.194224	-0.9371	signalling.MAP kinases	30.6	C
GQFMT(ph)EY(ph)VVTR	MPK1	4		AT1G10210	0.0420645	0.605778	1.40236	signalling.MAP kinases	30.6	C
VSFNDAPTAIFWTDY(ph)VATR	MPK8	4		AT1G18150	0.348656	0.850346	0.572426	protein.postranslational modification	29.4	N
(ac)GDSTGEPGSS(ph)MHGVTGR	ATNRT2:1, NRT2.1	58	S11	AT1G08090	0.0254002	4.05861	5.50783	transport.nitrate	34.4	PM
EQSFAFSVQS(ph)PIVHTDKTAK	ATNRT2:1, NRT2.1	56	S28	AT1G08090	0.000696991	-0.657232	-1.10874	transport.nitrate	34.4	PM
SVS(ph)SPFM(ox)NTASK	NIA1, GNR1, NR1	13	S537	AT1G77760	0.250791	-0.612339	-1.30058	N-metabolism.nitrate metabolism.NR	12.1.1	C
SVS(ph)TPFMNTTAK	NIA2	32	S534	AT1G37130	0.0315668	-0.241452	-0.612041	N-metabolism.nitrate metabolism.NR	12.1.1	C
IGELITTGYSS(ph)DS(ph)SSPNNSVHGSSAVFSLLAPIGEATPVR	NIA2	4	S623, S625	AT1G37130	0.033048	0.763401	-0.700009	N-metabolism.nitrate metabolism.NR	12.1.1	C
HPQWQSDDGGDNS(ph)EPES(ph)PSDSLR	SPS1F	17	S734, S738	AT5G20280	0.0491156	0.533458	-1.46004	major CHO metabolism.synthesis.sucrose.SPS	2.1.1.1	C
MHPAESVAS(ph)PVSHR	AKIN10, KIN10	14		AT3G01090	0.0914209	2.42003	2.08799	protein.postranslational modification.kinase	29.4.1	C
FLTQSGT(ph)FK	ATMKK2, MKK2, MK1	17		AT4G29810	0.30034	-0.853817	-1.01653	protein.postranslational modification.kinase	29.4.1	C
IISQLEPEVLS(ph)PIKPADDQLSLSDLDMVK	ATMKK2, MKK2, MK1	26		AT4G29810	0.0144856	-1.38067	-3.73335	protein.postranslational modification.kinase	29.4.1	C
TTS(ph)LPVDAIDS	WNK1, ZIK4, ATWNK1	5		AT3G04910	0.026176	0.866446	1.43049	protein.postranslational modification.kinase	29.4.1	N
IVEASSGNGS(ph)PQLVPLNSVK	protein kinase, putative	14		AT3G09830	0.0355612	-1.79781	-1.16165	protein.postranslational modification.kinase.receptor like cytoplasmatic kinase VII	29.4.1.57	C
QGYS(ph)FSEQDDDFPLIFDTQENEKV	leucine-rich repeat transmembrane protein kinase	13		AT3G28450	0.0161853	1.89921	2.0381	signalling.receptor kinases.leucine rich repeat X	30.2.10	PM
LIEEVSHSS(ph)GSPNPVSD	leucine-rich repeat transmembrane protein kinase	1		AT3G02880	0.016998	-2.22341	-1.85354	signalling.receptor kinases.leucine rich repeat III	30.2.3	PM
ASS(ph)PEMIR	leucine-rich repeat transmembrane protein kinase	4		AT3G08680	0.0168038	1.06313	4.095	signalling.receptor kinases.leucine rich repeat III	30.2.3	PM
LVGLNPNADS(ph)ATYEEASGDPYGR	leucine-rich repeat transmembrane protein kinase	23		AT5G49770	0.0149507	1.5141	1.36718	signalling.receptor kinases.leucine rich repeat VIII.VIII-1	30.2.8.1	PM
S(ph)GIQFDWSSR	protein kinase family protein	25		AT1G16670	0.0308115	0.675053	3.17965	signalling.receptor kinases.leucine rich repeat VIII.VIII-2	30.2.8.2	C
EDVNIFPEKGS(ph)YR	AHA1, PMA, OST2	7	S899	AT2G18960	0.0327305	-0.668788	-1.45224	transport.p- and v-ATPases.H+-exporting ATPase	34.1.2	PM
EAVNIFPEKGS(ph)YR	AHA2, PMA2	4	S899	AT4G30190	0.0475669	-0.424368	-0.345444	transport.p- and v-ATPases.H+-exporting ATPase	34.1.2	PM
T(ph)LHGLQPKEDVNIFPEK	AHA1, PMA, OST2	12	T881	AT2G18960	0.281493	0.253856	0.236336	transport.p- and v-ATPases.H+-exporting ATPase	34.1.2	PM
T(ph)LHGLQPK	AHA2, PMA2	63	T881	AT2G18960	0.024759	0.499723	1.60996	transport.p- and v-ATPases.H+-exporting ATPase	34.1.2	PM
GLDIDTAGHHYT(ph)V	AHA1, PMA, OST2	86	S948	AT2G18960	0.0324671	1.14132	2.19758	transport.p- and v-ATPases.H+-exporting ATPase	34.1.2	PM
GLDIETPSHYT(ph)V	AHA2, PMA2	61	S947	AT4G30190	0.0361379	0.704861	1.36304	transport.p- and v-ATPases.H+-exporting ATPase	34.1.2	PM
TPDS(ph)EPKDEKTETR	protein kinase family protein	17		AT1G79570	0.0211317	2.22313	-1.06279	protein.postranslational modification	29.4	C
S(ph)TVGTPAYIAPEILLR	SPK-2-2, SNRK2-2, SRK2D	34		AT3G50500	0.0341488	0.57291	0.0783687	protein.postranslational modification	29.4	N
TES(ph)GIFR	ATP binding / calcium ion binding	31		AT3G50530	0.00617725	2.52957	3.86056	protein.postranslational modification	29.4	C
SDS(ph)NGNVEPVASER	protein kinase family protein	9		AT4G24100	0.00243671	2.22803	1.65766	protein.postranslational modification	29.4	C
IQMAADSAGGSSS(ph)GK	CTR1, SIS1	1		AT5G03730	0.0398709	-1.55752	1.05108	protein.postranslational modification	29.4	N
SYS(ph)GSLYR	protein kinase family protein	35		AT5G14720	0.0171309	2.14219	2.91281	protein.postranslational modification	29.4	PM
