# Supplementary material for: Highly Efficient Single-Step Enrichment of Low Abundance Phosphopeptides from Plant Membrane Preparations
Source: Front Plant Sci. 2017 Sep 27;8:1673. doi: 10.3389/fpls.2017.01673 (PMC5632542; doi:10.3389/fpls.2017.01673)
Supplement: TABLE S8 — Full information of identified peptide in this study. [file Table_8.XLSX]

## Sheet: Sheet1
Sequence	Length	Modifications	Modified sequence	Oxidation (M) Probabilities	Phospho (STY) Probabilities	Oxidation (M) Score Diffs	Phospho (STY) Score Diffs	Acetyl (Protein N-term)	Oxidation (M)	Phospho (STY)	Missed cleavages	Proteins	Leading proteins	Leading razor protein	Type	Raw file	Experiment	MS/MS m/z	Charge	m/z	Mass	Resolution	Uncalibrated - Calibrated m/z [ppm]	Uncalibrated - Calibrated m/z [Da]	Mass Error [ppm]	Mass Error [Da]	Uncalibrated Mass Error [ppm]	Uncalibrated Mass Error [Da]	Max intensity m/z 0	Retention time	Retention length	Calibrated retention time	Calibrated retention time start	Calibrated retention time finish	Retention time calibration	Match time difference	Match m/z difference	Match q-value	Match score	Number of data points	Number of scans	Number of isotopic peaks	PIF	Fraction of total spectrum	Base peak fraction	PEP	MS/MS Count	MS/MS Scan Number	Score
AAAAAPGLSPK	11	Phospho (STY)	_AAAAAPGLS(ph)PK_		AAAAAPGLS(1)PK		AAAAAPGLS(66.22)PK	0	0	1	0	AT3G20410.1	AT3G20410.1	AT3G20410.1	MSMS	20ug-1	20ug-1	517.26	2	517.258	1032.5	NaN	NaN	NaN	NaN	NaN	NaN	NaN	NaN	20.519	1	20.62	20.12	21.12	0.10089								0	0	0	0.0012357	1	5375	66.215
AAAAAPGLSPK	11	Phospho (STY)	_AAAAAPGLS(ph)PK_		AAAAAPGLS(1)PK		AAAAAPGLS(72.82)PK	0	0	1	0	AT3G20410.1	AT3G20410.1	AT3G20410.1	MULTI-MSMS	20ug-3	20ug-3	517.26	2	517.258	1032.5	48938.1	0.029286	1.5149e-05	0.99733	0.00051588	1.0266	0.00053103	517.258	20.7	1.1297	20.499	19.81	20.94	-0.20065					269	127	3	0	0	0	0.00022694	2	5381	72.815
AAAAAPGLSPK	11	Phospho (STY)	_AAAAAPGLS(ph)PK_		AAAAAPGLS(1)PK		AAAAAPGLS(78.99)PK	0	0	1	0	AT3G20410.1	AT3G20410.1	AT3G20410.1	MSMS	50ug-1	50ug-1	517.26	2	517.258	1032.5	NaN	NaN	NaN	NaN	NaN	NaN	NaN	NaN	19.94	1	20.041	19.541	20.541	0.1014								0	0	0	7.6034e-06	1	6190	78.985
AAAAAPGLSPK	11	Phospho (STY)	_AAAAAPGLS(ph)PK_		AAAAAPGLS(1)PK		AAAAAPGLS(78.61)PK	0	0	1	0	AT3G20410.1	AT3G20410.1	AT3G20410.1	MSMS	50ug-1	50ug-1	517.26	2	517.258	1032.5	NaN	NaN	NaN	NaN	NaN	NaN	NaN	NaN	20.283	1	20.384	19.884	20.884	0.1014								0	0	0	8.4486e-06	1	6305	78.615
AAAAAPGLSPK	11	Phospho (STY)	_AAAAAPGLS(ph)PK_		AAAAAPGLS(1)PK		AAAAAPGLS(78.99)PK	0	0	1	0	AT3G20410.1	AT3G20410.1	AT3G20410.1	MULTI-MSMS	50ug-2	50ug-2	517.26	2	517.258	1032.5	49927.2	0.17807	9.2108e-05	0.49927	0.00025825	0.67734	0.00035036	517.258	20.348	0.98962	20.447	19.941	20.93	0.099541					210	106	3	0	0	0	6.2374e-05	2	5457	78.985
AAAAAPGLSPK	11	Phospho (STY)	_AAAAAPGLS(ph)PK_		AAAAAPGLS(1)PK		AAAAAPGLS(91.31)PK	0	0	1	0	AT3G20410.1	AT3G20410.1	AT3G20410.1	MULTI-MSMS	50ug-3	50ug-3	517.26	2	517.258	1032.5	49258.8	0.14677	7.5916e-05	0.46783	0.00024199	0.6146	0.00031791	517.258	20.406	1.1889	20.404	19.862	21.05	-0.0022182					167	76	3	0	0	0	1.1338e-07	2	6424	91.307
AAAAAPGLSPK	11	Phospho (STY)	_AAAAAPGLS(ph)PK_		AAAAAPGLS(1)PK		AAAAAPGLS(96.67)PK	0	0	1	0	AT3G20410.1	AT3G20410.1	AT3G20410.1	MULTI-MSMS	100ug-1	100ug-1	517.26	2	517.258	1032.5	50637.9	0.34001	0.00017587	0.10019	5.1823e-05	0.4402	0.0002277	517.258	20.631	1.0555	20.379	19.976	21.031	-0.25171					77	48	2	0	0	0	2.752e-08	2	6668	96.673
AAAAAPGLSPK	11	Phospho (STY)	_AAAAAPGLS(ph)PK_		AAAAAPGLS(1)PK		AAAAAPGLS(108.58)PK	0	0	1	0	AT3G20410.1	AT3G20410.1	AT3G20410.1	MULTI-MSMS	100ug-2	100ug-2	517.26	2	517.258	1032.5	49688.9	0.75963	0.00039292	0.52624	0.0002722	1.2859	0.00066513	517.258	20.302	1.3267	20.501	19.799	21.125	0.19918					118	69	3	0	0	0	6.3196e-14	3	6580	108.58
AAAAAPGLSPK	11	Phospho (STY)	_AAAAAPGLS(ph)PK_		AAAAAPGLS(1)PK		AAAAAPGLS(101.75)PK	0	0	1	0	AT3G20410.1	AT3G20410.1	AT3G20410.1	MULTI-MSMS	100ug-3	100ug-3	517.26	2	517.258	1032.5	49693.9	0.3757	0.00019433	0.75935	0.00039278	1.135	0.00058711	517.258	20.435	1.2915	20.436	19.781	21.072	0.00070763					138	67	3	0	0	0	1.6857e-11	3	6773	101.75
AAAAAPGLSPK	11	Phospho (STY)	_AAAAAPGLS(ph)PK_					0	0	1	0	AT3G20410.1	AT3G20410.1	AT3G20410.1	MULTI-MATCH	5ug-3	5ug-3		2	517.258	1032.5	47242.4	0.083197	4.3034e-05	2.0268	0.0010484	2.11	0.0010914	517.258	20.553	0.20178	20.453	20.421	20.623	-0.099394	-0.17845	0.0015188	NaN	108.58	53	35	2	NaN	NaN	NaN	NaN	0		NaN
AAAAAPGLSPK	11	Phospho (STY)	_AAAAAPGLS(ph)PK_					0	0	1	0	AT3G20410.1	AT3G20410.1	AT3G20410.1	MULTI-MATCH	10ug-2	10ug-2		2	517.258	1032.5	48729.4	0.29547	0.00015284	0.040773	2.109e-05	0.33625	0.00017393	517.258	20.61	0.16591	20.609	20.518	20.684	-0.0011406	-0.02296	-0.00053572	NaN	108.58	34	22	2	NaN	NaN	NaN	NaN	0		NaN
AAAAAPGLSPK	11	Phospho (STY)	_AAAAAPGLS(ph)PK_					0	0	1	0	AT3G20410.1	AT3G20410.1	AT3G20410.1	MULTI-MATCH	200ug-2	200ug-2		2	517.258	1032.5	49841.9	0.26716	0.00013819	0.045252	2.3407e-05	0.31242	0.0001616	517.258	23.11	1.0071	21.307	20.854	21.861	-1.8028	0.67573	-0.00053108	NaN	108.58	81	36	3	NaN	NaN	NaN	NaN	0		NaN
AAAAAPGLSPK	11	Phospho (STY)	_AAAAAPGLS(ph)PK_					0	0	1	0	AT3G20410.1	AT3G20410.1	AT3G20410.1	MULTI-MATCH	200ug-3	200ug-3		2	517.258	1032.5	47771.5	0.069008	3.5695e-05	-0.11266	-5.8272e-05	-0.043649	-2.2578e-05	517.258	23.236	0.26967	21.281	21.034	21.304	-1.9549	0.64947	-0.00069444	NaN	108.58	10	7	2	NaN	NaN	NaN	NaN	0		NaN
AAAASSWSDNSGTESSPR	18	Phospho (STY)	_AAAASSWSDNSGTESS(ph)PR_		AAAASSWSDNSGTES(0.189)S(0.811)PR		AAAAS(-132.26)S(-120.19)WS(-97.8)DNS(-51.44)GT(-33.38)ES(-6.32)S(6.32)PR	0	0	1	0	AT1G59610.1	AT1G59610.1	AT1G59610.1	MULTI-MSMS	50ug-3	50ug-3	931.38	2	930.873	1859.73	38310	0.038582	3.5915e-05	0.10042	9.348e-05	0.139	0.0001294	930.874	24.944	0.11311	24.741	24.679	24.792	-0.2027					15	9	2	0	0	0	3.1907e-66	1	7978	154.84
AAAASSWSDNSGTESSPR	18	Phospho (STY)	_AAAASSWSDNSGTESS(ph)PR_		AAAASSWS(0.001)DNS(0.008)GT(0.083)ES(0.202)S(0.706)PR		AAAAS(-68.58)S(-56.22)WS(-29.03)DNS(-19.52)GT(-9.31)ES(-5.43)S(5.43)PR	0	0	1	0	AT1G59610.1	AT1G59610.1	AT1G59610.1	MULTI-MSMS	100ug-2	100ug-2	930.87	2	930.873	1859.73	38831.4	0.24225	0.0002255	-0.82402	-0.00076706	-0.58177	-0.00054156	931.374	24.474	0.45758	24.573	24.254	24.712	0.098932					45	28	2	0	0	0	8.2437e-08	1	8017	81.48
AAAASSWSDNSGTESSPR	18	Phospho (STY)	_AAAASSWSDNSGTES(ph)SPR_		AAAASSWSDNS(0.001)GT(0.009)ES(0.495)S(0.495)PR		AAAAS(-37.81)S(-37.99)WS(-37.99)DNS(-25.19)GT(-17.5)ES(0)S(0)PR	0	0	1	0	AT1G59610.1	AT1G59610.1	AT1G59610.1	MSMS	100ug-2	100ug-2	620.92	3	620.918	1859.73	NaN	NaN	NaN	NaN	NaN	NaN	NaN	NaN	24.709	1	24.808	24.308	25.308	0.098934								0	0	0	2.0441e-05	1	8151	43.349
AAAASSWSDNSGTESSPR	18	Phospho (STY)	_AAAASSWSDNSGTES(ph)SPR_		AAAASSWSDNSGT(0.047)ES(0.765)S(0.188)PR		AAAAS(-174.48)S(-153.34)WS(-93.64)DNS(-36.15)GT(-12.12)ES(6.1)S(-6.1)PR	0	0	1	0	AT1G59610.1	AT1G59610.1	AT1G59610.1	MULTI-MSMS	100ug-3	100ug-3	931.38	2	930.873	1859.73	37665.9	0.31849	0.00029647	0.43652	0.00040635	0.75501	0.00070282	931.375	24.899	0.63863	24.799	24.321	24.959	-0.099539					67	45	2	0	0	0	2.3093e-137	2	8290	204.21
AAAASSWSDNSGTESSPR	18	Phospho (STY)	_AAAASSWSDNSGTES(ph)SPR_		AAAASSWSDNS(0.006)GT(0.116)ES(0.529)S(0.349)PR		AAAAS(-89.42)S(-80.17)WS(-51.68)DNS(-19.56)GT(-6.59)ES(1.81)S(-1.81)PR	0	0	1	0	AT1G59610.1	AT1G59610.1	AT1G59610.1	MULTI-MSMS	200ug-1	200ug-1	930.88	2	930.873	1859.73	37468.3	0.92979	0.00086551	-1.2904	-0.0012012	-0.36066	-0.00033573	930.872	25.994	0.45075	23.79	23.491	23.942	-2.2036					37	22	2	0	0	0	9.9458e-27	1	8475	111.66
AAAASSWSDNSGTESSPR	18	Phospho (STY)	_AAAASSWSDNSGTES(ph)SPR_		AAAASSWS(0.001)DNS(0.01)GT(0.037)ES(0.549)S(0.403)PR		AAAAS(-62.86)S(-52.62)WS(-28.15)DNS(-17.31)GT(-11.67)ES(1.35)S(-1.35)PR	0	0	1	0	AT1G59610.1	AT1G59610.1	AT1G59610.1	MULTI-MSMS	200ug-2	200ug-2	930.87	2	930.873	1859.73	37494	0.054378	5.0619e-05	-0.72861	-0.00067824	-0.67423	-0.00062763	930.873	26.09	0.56137	23.686	23.343	23.904	-2.4043					58	32	3	0	0	0	0.0001257	1	8501	69.765
AAAASSWSDNSGTESSPR	18	Phospho (STY)	_AAAASSWSDNSGTESS(ph)PR_		AAAASSWSDNS(0.005)GT(0.289)ES(0.334)S(0.371)PR		AAAAS(-126.86)S(-102.73)WS(-59.15)DNS(-18.39)GT(-1.09)ES(-0.45)S(0.45)PR	0	0	1	0	AT1G59610.1	AT1G59610.1	AT1G59610.1	MULTI-MSMS	200ug-3	200ug-3	930.87	2	930.873	1859.73	37301	-0.026786	-2.4934e-05	0.21275	0.00019804	0.18596	0.00017311	930.874	26.232	0.6065	23.776	23.416	24.022	-2.4561					53	30	2	0	0	0	3.9596e-66	2	8642	153.6
AAAASSWSDNSGTESSPR	18	Phospho (STY)	_AAAASSWSDNSGTES(ph)SPR_		AAAASSWSDNSGT(0.001)ES(0.593)S(0.406)PR		AAAAS(-62.2)S(-62.37)WS(-54.77)DNS(-44.05)GT(-26.84)ES(1.64)S(-1.64)PR	0	0	1	0	AT1G59610.1	AT1G59610.1	AT1G59610.1	MULTI-MSMS	200ug-3	200ug-3	620.92	3	620.918	1859.73	45544.4	0.14895	9.2487e-05	0.28516	0.00017706	0.43411	0.00026955	620.918	26.314	0.67502	23.858	23.44	24.115	-2.4561					72	33	3	0	0	0	5.26e-05	1	8623	67.56
AAAASSWSDNSGTESSPR	18	Phospho (STY)	_AAAASSWSDNSGTES(ph)SPR_					0	0	1	0	AT1G59610.1	AT1G59610.1	AT1G59610.1	MULTI-MATCH	200ug-1	200ug-1		3	620.918	1859.73	45410.4	0.51029	0.00031685	-0.19877	-0.00012342	0.31152	0.00019343	620.918	25.962	0.62346	23.758	23.407	24.031	-2.2037	-0.023087	-0.0002593	NaN	67.56	61	33	3	NaN	NaN	NaN	NaN	0		NaN
AAAASSWSDNSGTESSPR	18	Phospho (STY)	_AAAASSWSDNSGTES(ph)SPR_					0	0	1	0	AT1G59610.1	AT1G59610.1	AT1G59610.1	MULTI-MATCH	200ug-2	200ug-2		3	620.918	1859.73	45049.5	0.10059	6.2457e-05	-0.24614	-0.00015283	-0.14555	-9.0374e-05	620.918	26.132	0.78336	23.727	23.195	23.978	-2.4043	-0.0536	-0.00034753	NaN	67.56	71	47	2	NaN	NaN	NaN	NaN	0		NaN
AAAASSYSDNSGTESSPR	18	Phospho (STY)	_AAAASSYSDNSGTESS(ph)PR_		AAAASSYSDNS(0.001)GT(0.02)ES(0.223)S(0.756)PR		AAAAS(-94.1)S(-78.76)Y(-79.38)S(-50.37)DNS(-30.78)GT(-15.76)ES(-5.3)S(5.3)PR	0	0	1	0	AT1G10290.1	AT1G10290.1	AT1G10290.1	MULTI-MSMS	50ug-1	50ug-1	919.37	2	919.365	1836.72	37387.1	-0.3052	-0.00028059	-1.452	-0.0013349	-1.7572	-0.0016155	919.363	14.25	0.61106	14.452	14.134	14.745	0.20163					89	45	3	0	0	0	3.8179e-19	1	4177	105.22
AAAASSYSDNSGTESSPR	18	Phospho (STY)	_AAAASSYSDNSGTES(ph)SPR_		AAAASSYSDNS(0.001)GT(0.188)ES(0.405)S(0.405)PR		AAAAS(-80.02)S(-67.41)Y(-73.46)S(-44.41)DNS(-24.66)GT(-3.32)ES(0)S(0)PR	0	0	1	0	AT1G10290.1	AT1G10290.1	AT1G10290.1	MULTI-MSMS	50ug-2	50ug-2	919.36	2	919.365	1836.72	36892.8	0.20161	0.00018535	-1.3654	-0.0012553	-1.1638	-0.00107	919.363	14.301	0.79313	14.501	14.159	14.952	0.19979					185	87	3	0	0	0	2.875e-08	1	3715	86.761
AAAASSYSDNSGTESSPR	18	Phospho (STY)	_AAAASSYSDNSGTES(ph)SPR_		AAAASSYSDNSGTES(0.5)S(0.5)PR		AAAAS(-70.62)S(-67.08)Y(-67.31)S(-67.08)DNS(-48.12)GT(-30.27)ES(0)S(0)PR	0	0	1	0	AT1G10290.1	AT1G10290.1	AT1G10290.1	MULTI-MSMS	50ug-3	50ug-3	613.25	3	613.246	1836.72	45637.5	0.040796	2.5018e-05	-0.36023	-0.00022091	-0.31943	-0.00019589	613.246	14.543	0.90153	14.541	14.216	15.117	-0.0022154					150	61	4	0	0	0	4.053e-06	2	4399	77.221
AAAASSYSDNSGTESSPR	18	Phospho (STY)	_AAAASSYSDNSGTESS(ph)PR_		AAAASSYSDNSGT(0.022)ES(0.25)S(0.728)PR		AAAAS(-161.97)S(-144.85)Y(-135.45)S(-91.93)DNS(-35.71)GT(-15.21)ES(-4.63)S(4.63)PR	0	0	1	0	AT1G10290.1	AT1G10290.1	AT1G10290.1	MULTI-MSMS	50ug-3	50ug-3	919.36	2	919.365	1836.72	36879.3	-0.20997	-0.00019304	-0.99317	-0.00091309	-1.2031	-0.0011061	919.364	14.664	0.86904	14.661	14.191	15.06	-0.0022173					154	60	3	0	0	0	1.0142e-95	2	4347	180.9
AAAASSYSDNSGTESSPR	18	Phospho (STY)	_AAAASSYSDNSGTES(ph)SPR_		AAAASSYSDNSGT(0.026)ES(0.487)S(0.487)PR		AAAAS(-160.29)S(-135.23)Y(-146.72)S(-87.42)DNS(-30.42)GT(-12.77)ES(0)S(0)PR	0	0	1	0	AT1G10290.1	AT1G10290.1	AT1G10290.1	MULTI-MSMS	100ug-1	100ug-1	919.87	2	919.365	1836.72	36728.8	0.23637	0.00021731	-0.57253	-0.00052636	-0.33616	-0.00030905	919.364	14.362	0.80956	14.211	13.941	14.75	-0.15146					101	45	3	0	0	0	8.1733e-109	2	4419	190.09
AAAASSYSDNSGTESSPR	18	Phospho (STY)	_AAAASSYSDNSGTES(ph)SPR_		AAAASSYSDNSGT(0.028)ES(0.586)S(0.385)PR		AAAAS(-75.01)S(-70.89)Y(-71.41)S(-57.6)DNS(-33.44)GT(-13.18)ES(1.82)S(-1.82)PR	0	0	1	0	AT1G10290.1	AT1G10290.1	AT1G10290.1	MULTI-MSMS	100ug-2	100ug-2	613.58	3	613.246	1836.72	45567.6	0.13316	8.1661e-05	-0.5429	-0.00033293	-0.40974	-0.00025127	613.246	14.155	0.84134	14.455	14.154	14.996	0.29943					141	50	4	0	0	0	2.0114e-08	1	4321	81.656
AAAASSYSDNSGTESSPR	18	Phospho (STY)	_AAAASSYSDNSGT(ph)ESSPR_		AAAASSYSDNSGT(0.468)ES(0.296)S(0.236)PR		AAAAS(-224.43)S(-199.13)Y(-207.69)S(-121.12)DNS(-38.1)GT(1.99)ES(-1.99)S(-2.98)PR	0	0	1	0	AT1G10290.1	AT1G10290.1	AT1G10290.1	MULTI-MSMS	100ug-2	100ug-2	919.87	2	919.365	1836.72	36874.9	0.067788	6.2322e-05	-1.8554	-0.0017058	-1.7876	-0.0016434	919.363	14.168	0.80492	14.468	14.171	14.976	0.29943					116	48	3	0	0	0	1.6479e-264	1	4389	261.92
AAAASSYSDNSGTESSPR	18	Phospho (STY)	_AAAASSYSDNSGTESS(ph)PR_		AAAASSYSDNS(0.039)GT(0.133)ES(0.235)S(0.592)PR		AAAAS(-123.59)S(-99.79)Y(-111.83)S(-55.02)DNS(-11.77)GT(-6.47)ES(-4.02)S(4.02)PR	0	0	1	0	AT1G10290.1	AT1G10290.1	AT1G10290.1	MULTI-MSMS	100ug-3	100ug-3	919.36	2	919.365	1836.72	37163.9	0.070893	6.5177e-05	-1.775	-0.0016318	-1.7041	-0.0015667	919.362	14.422	0.93579	14.523	14.13	15.065	0.10095					129	53	3	0	0	0	8.4128e-56	2	4521	140.79
AAAASSYSDNSGTESSPR	18	Phospho (STY)	_AAAASSYSDNSGTESS(ph)PR_		AAAASSYSDNSGT(0.002)ES(0.228)S(0.77)PR		AAAAS(-87.07)S(-85.53)Y(-82.36)S(-74.6)DNS(-43.51)GT(-25.19)ES(-5.28)S(5.28)PR	0	0	1	0	AT1G10290.1	AT1G10290.1	AT1G10290.1	MULTI-MSMS	100ug-3	100ug-3	613.25	3	613.246	1836.72	46109.1	0.02573	1.5779e-05	-0.47994	-0.00029432	-0.45421	-0.00027854	613.246	14.415	0.88714	14.516	14.212	15.099	0.10095					125	50	3	0	0	0	6.5922e-14	2	4553	97.57
AAAASSYSDNSGTESSPR	18	Phospho (STY)	_AAAASSYSDNSGTESS(ph)PR_		AAAASSYSDNSGT(0.001)ES(0.249)S(0.75)PR		AAAAS(-108.93)S(-105.4)Y(-105.85)S(-91.9)DNS(-55.05)GT(-30.59)ES(-4.79)S(4.79)PR	0	0	1	0	AT1G10290.1	AT1G10290.1	AT1G10290.1	MULTI-MSMS	200ug-1	200ug-1	613.58	3	613.246	1836.72	46349.7	-0.93492	-0.00057334	1.5614	0.0009575	0.62645	0.00038417	613.581	15.621	0.51949	12.415	12.104	12.624	-3.2061					35	14	3	0	0	0	2.635e-28	1	4714	115.54
AAAASSYSDNSGTESSPR	18	Phospho (STY)	_AAAASSYSDNSGTESS(ph)PR_		AAAASSYSDNSGT(0.025)ES(0.198)S(0.777)PR		AAAAS(-152.37)S(-132.36)Y(-123.51)S(-82.29)DNS(-32.68)GT(-14.97)ES(-5.94)S(5.94)PR	0	0	1	0	AT1G10290.1	AT1G10290.1	AT1G10290.1	MULTI-MSMS	200ug-1	200ug-1	919.36	2	919.365	1836.72	38033.5	0.34668	0.00031873	-0.67748	-0.00062285	-0.3308	-0.00030413	919.867	15.608	0.45072	12.402	12.139	12.59	-3.2061					27	12	3	0	0	0	3.1953e-96	1	4719	184.68
AAAASSYSDNSGTESSPR	18	Phospho (STY)	_AAAASSYSDNSGTESS(ph)PR_		AAAASSYSDNSGT(0.003)ES(0.07)S(0.927)PR		AAAAS(-201.94)S(-177.14)Y(-175.88)S(-107.45)DNS(-56.84)GT(-24.6)ES(-11.23)S(11.23)PR	0	0	1	0	AT1G10290.1	AT1G10290.1	AT1G10290.1	MULTI-MSMS	200ug-2	200ug-2	919.87	2	919.365	1836.72	37826	-0.069466	-6.3865e-05	0.20345	0.00018705	0.13398	0.00012318	919.366	15.486	0.58413	12.28	11.926	12.51	-3.2063					45	17	3	0	0	0	4.81e-193	2	4789	233.85
AAAASSYSDNSGTESSPR	18	Phospho (STY)	_AAAASSYSDNSGTESS(ph)PR_		AAAASSYSDNSGTES(0.213)S(0.787)PR		AAAAS(-130.44)S(-122.66)Y(-123.24)S(-113.18)DNS(-76.91)GT(-43)ES(-5.67)S(5.67)PR	0	0	1	0	AT1G10290.1	AT1G10290.1	AT1G10290.1	MULTI-MSMS	200ug-2	200ug-2	613.25	3	613.246	1836.72	45682.8	0.065417	4.0117e-05	-0.25913	-0.00015891	-0.19371	-0.00011879	613.58	15.424	0.65404	12.218	11.891	12.545	-3.2063					50	19	4	0	0	0	6.7044e-56	1	4706	137.23
AAAASSYSDNSGTESSPR	18	Phospho (STY)	_AAAASSYSDNSGTES(ph)SPR_		AAAASSYSDNSGT(0.003)ES(0.807)S(0.191)PR		AAAAS(-214.45)S(-179.61)Y(-191.02)S(-134.81)DNS(-49.64)GT(-24.91)ES(6.26)S(-6.26)PR	0	0	1	0	AT1G10290.1	AT1G10290.1	AT1G10290.1	MULTI-MSMS	200ug-3	200ug-3	919.37	2	919.365	1836.72	37502	-0.072205	-6.6383e-05	-0.035079	-3.2251e-05	-0.10728	-9.8634e-05	919.366	15.836	0.441	12.177	11.877	12.318	-3.659					34	13	3	0	0	0	9.5459e-292	1	4780	272.54
AAAASSYSDNSGTESSPR	18	Phospho (STY)	_AAAASSYSDNSGTESS(ph)PR_					0	0	1	0	AT1G10290.1	AT1G10290.1	AT1G10290.1	MULTI-MATCH	10ug-1	10ug-1		3	613.246	1836.72	NaN	0.1968	0.00012069	-0.97541	-0.00059817	-0.77861	-0.00047748	613.246	14.526	0.056767	14.577	14.552	14.608	0.050996	0.075639	-0.0010592	NaN	97.57	7	6	2	NaN	NaN	NaN	NaN	0		NaN
AAAASSYSDNSGTESSPR	18	Phospho (STY)	_AAAASSYSDNSGT(ph)ESSPR_					0	0	1	0	AT1G10290.1	AT1G10290.1	AT1G10290.1	MULTI-MATCH	20ug-2	20ug-2		2	919.365	1836.72	37329.4	-0.001908	-1.7541e-06	-1.1222	-0.0010317	-1.1241	-0.0010334	919.364	14.423	0.29867	14.423	14.279	14.578	-0.00027084	-0.040053	0.00032105	NaN	261.92	50	37	2	NaN	NaN	NaN	NaN	0		NaN
AAAASSYSDNSGTESSPR	18	Phospho (STY)	_AAAASSYSDNSGTESS(ph)PR_					0	0	1	0	AT1G10290.1	AT1G10290.1	AT1G10290.1	MULTI-MATCH	50ug-1	50ug-1		3	613.246	1836.72	47582.8	-0.40733	-0.00024979	-0.11573	-7.0972e-05	-0.52306	-0.00032077	613.246	14.207	0.61628	14.409	14.165	14.781	0.20163	-0.092182	0.00052234	NaN	97.57	105	45	3	NaN	NaN	NaN	NaN	0		NaN
AAAASSYSDNSGTESSPR	18	Phospho (STY)	_AAAASSYSDNSGTESS(ph)PR_					0	0	1	0	AT1G10290.1	AT1G10290.1	AT1G10290.1	MULTI-MATCH	50ug-2	50ug-2		3	613.246	1836.72	46745.9	0.27522	0.00016878	-0.41565	-0.0002549	-0.14043	-8.6116e-05	613.246	14.309	0.71434	14.508	14.218	14.932	0.19979	0.0073309	-2.943e-05	NaN	97.57	136	75	3	NaN	NaN	NaN	NaN	0		NaN
AAAASSYSDNSGTESSPR	18	Phospho (STY)	_AAAASSYSDNSGTESS(ph)PR_					0	0	1	0	AT1G10290.1	AT1G10290.1	AT1G10290.1	MULTI-MATCH	200ug-3	200ug-3		3	613.246	1836.72	45302.1	-0.047428	-2.9085e-05	0.085533	5.2453e-05	0.038105	2.3368e-05	613.246	15.725	0.4761	12.066	11.842	12.318	-3.659	-0.16639	-0.00078614	NaN	137.23	38	14	4	NaN	NaN	NaN	NaN	0		NaN
AAAAVTTTTTDSLASDDDR	19	Phospho (STY)	_AAAAVTTTTTDSLAS(ph)DDDR_		AAAAVTTTTT(0.003)DS(0.197)LAS(0.8)DDDR		AAAAVT(-65.11)T(-50.25)T(-45.63)T(-34.98)T(-23.77)DS(-6.09)LAS(6.09)DDDR	0	0	1	0	AT1G66680.1	AT1G66680.1	AT1G66680.1	MULTI-MSMS	50ug-3	50ug-3	981.42	2	981.42	1960.83	36652.9	-0.50436	-0.00049499	0.69837	0.00068539	0.19401	0.0001904	981.421	37.137	0.69291	36.633	36.289	36.982	-0.50344					143	66	3	0	0	0	6.9357e-10	2	12134	88.976
AAAAVTTTTTDSLASDDDR	19	Phospho (STY)	_AAAAVTTTTTDSLAS(ph)DDDR_		AAAAVTTTT(0.002)T(0.006)DS(0.221)LAS(0.77)DDDR		AAAAVT(-51.65)T(-42.19)T(-34.35)T(-25.49)T(-20.73)DS(-5.41)LAS(5.41)DDDR	0	0	1	0	AT1G66680.1	AT1G66680.1	AT1G66680.1	MSMS	100ug-2	100ug-2	981.42	2	981.42	1960.83	NaN	NaN	NaN	NaN	NaN	NaN	NaN	NaN	36.834	1	36.733	36.233	37.233	-0.10156								0	0	0	3.8336e-10	1	12386	57.238
AAAAVTTTTTDSLASDDDR	19	Phospho (STY)	_AAAAVTTTTTDSLAS(ph)DDDR_		AAAAVTTTTTDS(0.029)LAS(0.971)DDDR		AAAAVT(-68.12)T(-52.45)T(-47.67)T(-49.23)T(-38.42)DS(-15.32)LAS(15.32)DDDR	0	0	1	0	AT1G66680.1	AT1G66680.1	AT1G66680.1	MULTI-MSMS	100ug-3	100ug-3	981.92	2	981.42	1960.83	36147.2	-0.85096	-0.00083515	1.1068	0.0010862	0.2558	0.00025105	981.422	36.828	0.67424	36.628	36.114	36.788	-0.19979					50	40	2	0	0	0	7.0639e-14	2	12442	96.793
AAAAVTTTTTDSLASDDDR	19	Phospho (STY)	_AAAAVTTTTTDSLAS(ph)DDDR_		AAAAVTTTTTDS(0.003)LAS(0.997)DDDR		AAAAVT(-72.55)T(-57.42)T(-47.77)T(-37.83)T(-40.35)DS(-25.89)LAS(25.89)DDDR	0	0	1	0	AT1G66680.1	AT1G66680.1	AT1G66680.1	MULTI-MSMS	200ug-1	200ug-1	981.92	2	981.42	1960.83	37129.2	-1.2266	-0.0012038	0.48857	0.00047949	-0.73807	-0.00072435	981.421	37.39	1.1365	34.485	34.11	35.247	-2.9053					130	81	3	0	0	0	6.1885e-37	2	12414	119.52
AAAAVTTTTTDSLASDDDR	19	Phospho (STY)	_AAAAVTTTTTDSLAS(ph)DDDR_		AAAAVTTTTTDSLAS(1)DDDR		AAAAVT(-114.14)T(-97.92)T(-73.41)T(-62.6)T(-58.21)DS(-34.88)LAS(34.88)DDDR	0	0	1	0	AT1G66680.1	AT1G66680.1	AT1G66680.1	MULTI-MSMS	200ug-2	200ug-2	981.93	2	981.42	1960.83	36381.2	-0.43012	-0.00042213	1.9439	0.0019078	1.5138	0.0014856	981.422	37.795	0.76876	34.488	34.141	34.909	-3.3065					126	52	3	0	0	0	8.8515e-97	2	12638	172.98
AAAAVTTTTTDSLASDDDR	19	Phospho (STY)	_AAAAVTTTTTDSLAS(ph)DDDR_		AAAAVTTTTTDS(0.004)LAS(0.996)DDDR		AAAAVT(-74.53)T(-52.07)T(-47.36)T(-39.98)T(-42.24)DS(-24.28)LAS(24.28)DDDR	0	0	1	0	AT1G66680.1	AT1G66680.1	AT1G66680.1	MULTI-MSMS	200ug-3	200ug-3	981.42	2	981.42	1960.83	36423.7	-0.31265	-0.00030684	0.4303	0.0004223	0.11764	0.00011546	981.421	37.588	0.79578	34.43	34.158	34.954	-3.1578					100	44	3	0	0	0	3.5449e-48	2	12621	127.3
AAAIVMR	7	Unmodified	_AAAIVMR_					0	0	0	0	AT1G59870.1;AT4G15233.1;AT4G15233.2;AT4G15236.1;AT4G15215.1;AT4G15230.1;AT3G30842.1;AT3G16340.2;AT2G37280.1;AT3G16340.1;AT1G15520.1;AT2G29940.1;AT1G15210.1;AT1G66950.1;AT2G36380.1;AT2G26910.1;AT3G53480.1	AT1G59870.1;AT2G36380.1;AT2G26910.1;AT3G53480.1	AT1G59870.1	MSMS	200ug-1	200ug-1	366.22	2	366.215	730.416	NaN	NaN	NaN	NaN	NaN	NaN	NaN	NaN	18.953	1	16.148	15.648	16.648	-2.8051								0	0	0	0.015156	1	5978	75.311
AAASNGDEGSSQAGPGPDSGSGSAPAAGPGAGFAGIQLSR	40	Unmodified	_AAASNGDEGSSQAGPGPDSGSGSAPAAGPGAGFAGIQLSR_					0	0	0	0	AT4G02600.2;AT4G02600.1	AT4G02600.2	AT4G02600.2	MULTI-MSMS	200ug-1	200ug-1	872.4	4	871.904	3483.59	37734.8	-0.50814	-0.00044305	0.45773	0.0003991	-0.050404	-4.3947e-05	872.406	70.323	0.33949	68.621	68.353	68.693	-1.7024					47	32	2	0	0	0	0.020235	1	22764	13.827
AAASNGDEGSSQAGPGPDSGSGSAPAAGPGAGFAGIQLSR	40	Unmodified	_AAASNGDEGSSQAGPGPDSGSGSAPAAGPGAGFAGIQLSR_					0	0	0	0	AT4G02600.2;AT4G02600.1	AT4G02600.2	AT4G02600.2	MULTI-MSMS	200ug-3	200ug-3	872.16	4	871.904	3483.59	38085.1	0.1367	0.00011919	-0.1342	-0.00011701	0.0024951	2.1755e-06	872.155	70.622	0.88264	68.768	68.206	69.088	-1.8546					186	59	5	0	0	0	3.8459e-08	3	23816	37.802
AAAVAALSQVLVAENKKSPDTSPTR	25	2 Phospho (STY)	_AAAVAALSQVLVAENKKS(ph)PDT(ph)SPTR_		AAAVAALS(0.057)QVLVAENKKS(0.901)PDT(0.501)S(0.501)PT(0.041)R		AAAVAALS(-12.29)QVLVAENKKS(10.47)PDT(0)S(0)PT(-11.39)R	0	0	2	2	AT2G41740.1	AT2G41740.1	AT2G41740.1	MULTI-MSMS	200ug-3	200ug-3	895.78	3	895.44	2683.3	39428.2	-0.036917	-3.3057e-05	0.33324	0.0002984	0.29632	0.00026534	895.775	76.757	0.65822	74.903	74.345	75.003	-1.8546					94	46	3	0	0	0	0.00014984	1	25888	49.66
AAAVAALSQVLVAENKKSPDTSPTR	25	2 Phospho (STY)	_AAAVAALSQVLVAENKKS(ph)PDT(ph)SPTR_		AAAVAALSQVLVAENKKS(0.967)PDT(0.485)S(0.435)PT(0.112)R		AAAVAALS(-36.97)QVLVAENKKS(13.35)PDT(0.51)S(-0.51)PT(-6.6)R	0	0	2	2	AT2G41740.1	AT2G41740.1	AT2G41740.1	MULTI-MSMS	200ug-3	200ug-3	672.08	4	671.832	2683.3	43900	0.39322	0.00026418	0.11949	8.0274e-05	0.5127	0.00034445	671.832	76.966	1.3367	75.112	74.228	75.564	-1.8546					202	90	3	0	0	0	2.7829e-10	1	25897	64.213
AAAVAALSQVLVAENKKSPDTSPTR	25	2 Phospho (STY)	_AAAVAALSQVLVAENKKS(ph)PDT(ph)SPTR_					0	0	2	2	AT2G41740.1	AT2G41740.1	AT2G41740.1	MULTI-MATCH	200ug-1	200ug-1		3	895.44	2683.3	40482.4	0.03408	3.0517e-05	-0.072356	-6.479e-05	-0.038275	-3.4273e-05	895.774	76.494	0.18721	74.791	74.66	74.847	-1.7024	-0.055618	-0.00077113	NaN	49.66	27	20	3	NaN	NaN	NaN	NaN	0		NaN
AAAVAALSQVLVAENKKSPDTSPTR	25	2 Phospho (STY)	_AAAVAALSQVLVAENKKS(ph)PDT(ph)SPTR_					0	0	2	2	AT2G41740.1	AT2G41740.1	AT2G41740.1	MULTI-MATCH	200ug-1	200ug-1		4	671.832	2683.3	NaN	0.28668	0.0001926	0.47786	0.00032104	0.76454	0.00051365	672.083	78.086	0.058685	76.384	76.34	76.398	-1.7024	0.71026	0.00059935	NaN	64.213	6	4	2	NaN	NaN	NaN	NaN	0		NaN
AAEDPEFETFYTK	13	Unmodified	_AAEDPEFETFYTK_					0	0	0	0	ATCG00270.1	ATCG00270.1	ATCG00270.1	MSMS	200ug-1	200ug-1	774.35	2	774.349	1546.68	NaN	NaN	NaN	NaN	NaN	NaN	NaN	NaN	64.032	1	62.129	61.629	62.629	-1.9029								0	0	0	0.0001047	1	20882	54.898
AAEISTPER	9	Phospho (STY)	_AAEIST(ph)PER_		AAEIS(0.155)T(0.845)PER		AAEIS(-7.36)T(7.36)PER	0	0	1	0	AT4G31880.1	AT4G31880.1	AT4G31880.1	MULTI-MSMS	200ug-2	200ug-2	527.24	2	527.234	1052.45	51076.3	0.25119	0.00013243	0.37908	0.00019986	0.63027	0.0003323	527.234	16.367	0.5838	13.06	12.749	13.332	-3.3065					30	20	2	0	0	0	0.00027084	1	5047	83.182
AAEISTPER	9	Phospho (STY)	_AAEIST(ph)PER_		AAEIS(0.255)T(0.745)PER		AAEIS(-4.67)T(4.67)PER	0	0	1	0	AT4G31880.1	AT4G31880.1	AT4G31880.1	MULTI-MSMS	200ug-3	200ug-3	527.23	2	527.234	1052.45	50245.2	0.14907	7.8593e-05	0.1622	8.552e-05	0.31127	0.00016411	527.234	16.893	0.73368	13.234	12.784	13.518	-3.659					33	20	2	0	0	0	4.6402e-06	1	5126	102.4
AAEISTPERTDAPKDESGK	19	Phospho (STY)	_AAEIST(ph)PERTDAPKDESGK_		AAEIS(0.008)T(0.985)PERT(0.006)DAPKDESGK		AAEIS(-20.65)T(20.65)PERT(-21.89)DAPKDES(-93.11)GK	0	0	1	2	AT4G31880.1	AT4G31880.1	AT4G31880.1	MULTI-MSMS	50ug-1	50ug-1	694.99	3	694.651	2080.93	42410.4	-0.14373	-9.9845e-05	-0.077387	-5.3757e-05	-0.22112	-0.0001536	694.651	13.608	1.011	13.81	13.361	14.372	0.20163					203	75	4	0	0	0	5.4876e-120	3	4000	188.24
AAEISTPERTDAPKDESGK	19	Phospho (STY)	_AAEIST(ph)PERTDAPKDESGK_		AAEIS(0.196)T(0.791)PERT(0.013)DAPKDESGK		AAEIS(-6.06)T(6.06)PERT(-17.89)DAPKDES(-41.18)GK	0	0	1	2	AT4G31880.1	AT4G31880.1	AT4G31880.1	MULTI-MSMS	50ug-1	50ug-1	521.49	4	521.24	2080.93	48902.3	-0.035162	-1.8328e-05	0.41847	0.00021812	0.38331	0.0001998	521.491	13.726	0.87764	13.927	13.392	14.269	0.20163					200	66	4	0	0	0	7.5554e-10	1	4010	88.239
AAEISTPERTDAPKDESGK	19	Phospho (STY)	_AAEIS(ph)TPERTDAPKDESGK_		AAEIS(0.444)T(0.444)PERT(0.111)DAPKDESGK		AAEIS(0)T(0)PERT(-6.02)DAPKDES(-40.5)GK	0	0	1	2	AT4G31880.1	AT4G31880.1	AT4G31880.1	MULTI-MSMS	50ug-2	50ug-2	694.65	3	694.651	2080.93	42090	0.13698	9.5154e-05	0.063668	4.4227e-05	0.20065	0.00013938	694.985	13.573	0.80783	13.773	13.316	14.124	0.19979					252	111	3	0	0	0	1.143e-07	1	3477	79.69
AAEISTPERTDAPKDESGK	19	Phospho (STY)	_AAEIST(ph)PERTDAPKDESGK_		AAEIS(0.195)T(0.602)PERT(0.195)DAPKDES(0.009)GK		AAEIS(-4.91)T(4.91)PERT(-4.91)DAPKDES(-18.42)GK	0	0	1	2	AT4G31880.1	AT4G31880.1	AT4G31880.1	MULTI-MSMS	50ug-2	50ug-2	521.49	4	521.24	2080.93	48539.3	0.16099	8.3914e-05	0.43064	0.00022447	0.59163	0.00030838	521.491	13.55	0.77623	13.75	13.327	14.103	0.19979					271	105	3	0	0	0	0.00073049	1	3491	40.986
AAEISTPERTDAPKDESGK	19	Phospho (STY)	_AAEIST(ph)PERTDAPKDESGK_		AAEIS(0.007)T(0.993)PERTDAPKDESGK		AAEIS(-21.45)T(21.45)PERT(-37.25)DAPKDES(-107.98)GK	0	0	1	2	AT4G31880.1	AT4G31880.1	AT4G31880.1	MULTI-MSMS	50ug-3	50ug-3	694.65	3	694.651	2080.93	42605.3	-0.32063	-0.00022273	0.41473	0.00028809	0.094092	6.5361e-05	694.986	13.738	1.1773	13.736	13.27	14.448	-0.0022163					273	81	4	0	0	0	4.0596e-107	1	4051	181.81
AAEISTPERTDAPKDESGK	19	Phospho (STY)	_AAEIST(ph)PERTDAPKDESGK_		AAEIS(0.025)T(0.939)PERT(0.036)DAPKDESGK		AAEIS(-15.7)T(14.22)PERT(-14.22)DAPKDES(-46.14)GK	0	0	1	2	AT4G31880.1	AT4G31880.1	AT4G31880.1	MULTI-MSMS	50ug-3	50ug-3	521.49	4	521.24	2080.93	48418.1	0.33157	0.00017283	0.15587	8.1247e-05	0.48744	0.00025408	521.491	13.759	1.2272	13.757	13.309	14.536	-0.0022163					270	84	4	0	0	0	5.8212e-20	2	4060	103.94
AAEISTPERTDAPKDESGK	19	Phospho (STY)	_AAEIST(ph)PERTDAPKDESGK_		AAEIS(0.006)T(0.859)PERT(0.135)DAPKDESGK		AAEIS(-21.45)T(8.05)PERT(-8.05)DAPKDES(-65.93)GK	0	0	1	2	AT4G31880.1	AT4G31880.1	AT4G31880.1	MULTI-MSMS	100ug-1	100ug-1	694.65	3	694.651	2080.93	42959.6	-0.111	-7.7109e-05	-0.27731	-0.00019263	-0.38831	-0.00026974	694.651	13.985	1.1516	13.833	13.334	14.486	-0.15146					103	69	2	0	0	0	3.4601e-61	1	4248	141.7
AAEISTPERTDAPKDESGK	19	Phospho (STY)	_AAEIST(ph)PERTDAPKDESGK_		AAEIS(0.204)T(0.746)PERT(0.045)DAPKDES(0.005)GK		AAEIS(-5.64)T(5.64)PERT(-12.23)DAPKDES(-21.73)GK	0	0	1	2	AT4G31880.1	AT4G31880.1	AT4G31880.1	MULTI-MSMS	100ug-1	100ug-1	521.24	4	521.24	2080.93	49403.7	0.29172	0.00015206	-0.2637	-0.00013745	0.028025	1.4608e-05	521.491	13.933	1.0685	13.781	13.334	14.403	-0.15146					105	66	2	0	0	0	1.2781e-05	1	4280	64.589
AAEISTPERTDAPKDESGK	19	Phospho (STY)	_AAEIST(ph)PERTDAPKDESGK_		AAEIS(0.121)T(0.868)PERT(0.011)DAPKDESGK		AAEIS(-8.57)T(8.57)PERT(-18.91)DAPKDES(-48.07)GK	0	0	1	2	AT4G31880.1	AT4G31880.1	AT4G31880.1	MULTI-MSMS	100ug-2	100ug-2	521.24	4	521.24	2080.93	49260.3	0.70746	0.00036875	-0.50378	-0.00026259	0.20368	0.00010616	521.491	13.492	1.0415	13.792	13.293	14.334	0.29943					211	59	5	0	0	0	7.1514e-14	3	4141	95.122
AAEISTPERTDAPKDESGK	19	Phospho (STY)	_AAEIST(ph)PERTDAPKDESGK_		AAEIS(0.009)T(0.983)PERT(0.007)DAPKDESGK		AAEIS(-20.2)T(20.2)PERT(-21.36)DAPKDES(-99.86)GK	0	0	1	2	AT4G31880.1	AT4G31880.1	AT4G31880.1	MULTI-MSMS	100ug-2	100ug-2	694.65	3	694.651	2080.93	42460.6	0.045728	3.1765e-05	-0.062277	-4.3261e-05	-0.01655	-1.1496e-05	694.651	13.506	1.0679	13.805	13.306	14.373	0.29942					170	61	4	0	0	0	5.1564e-107	1	4111	180.56
AAEISTPERTDAPKDESGK	19	Phospho (STY)	_AAEIST(ph)PERTDAPKDESGK_		AAEIS(0.218)T(0.773)PERT(0.009)DAPKDESGK		AAEIS(-5.5)T(5.5)PERT(-19.5)DAPKDES(-59.66)GK	0	0	1	2	AT4G31880.1	AT4G31880.1	AT4G31880.1	MULTI-MSMS	100ug-3	100ug-3	694.65	3	694.651	2080.93	42338.4	-0.15831	-0.00010997	0.5353	0.00037185	0.37699	0.00026188	694.651	13.55	1.0979	13.651	13.213	14.31	0.10095					204	62	4	0	0	0	4.4097e-19	2	4212	106.12
AAEISTPERTDAPKDESGK	19	Phospho (STY)	_AAEIST(ph)PERTDAPKDESGK_		AAEIS(0.2)T(0.758)PERT(0.041)DAPKDESGK		AAEIS(-5.79)T(5.79)PERT(-12.62)DAPKDES(-33.62)GK	0	0	1	2	AT4G31880.1	AT4G31880.1	AT4G31880.1	MULTI-MSMS	100ug-3	100ug-3	521.24	4	521.24	2080.93	48927.8	0.41047	0.00021395	-0.1317	-6.8647e-05	0.27877	0.0001453	521.24	13.682	1.0679	13.783	13.213	14.28	0.10095					214	60	5	0	0	0	3.4259e-06	2	4228	70.994
AAEISTPERTDAPKDESGK	19	Phospho (STY)	_AAEIST(ph)PERTDAPKDESGK_		AAEIS(0.289)T(0.705)PERT(0.005)DAPKDESGK		AAEIS(-3.87)T(3.87)PERT(-21.14)DAPKDES(-77.79)GK	0	0	1	2	AT4G31880.1	AT4G31880.1	AT4G31880.1	MULTI-MSMS	200ug-1	200ug-1	694.65	3	694.651	2080.93	42962.1	-0.75163	-0.00052212	0.26067	0.00018107	-0.49096	-0.00034105	694.651	16.932	1.1117	14.027	13.602	14.713	-2.9054					88	32	3	0	0	0	3.5396e-47	2	5268	128.07
AAEISTPERTDAPKDESGK	19	Phospho (STY)	_AAEIST(ph)PERTDAPKDESGK_		AAEIS(0.063)T(0.927)PERT(0.01)DAPKDESGK		AAEIS(-11.69)T(11.69)PERT(-19.54)DAPKDES(-55.73)GK	0	0	1	2	AT4G31880.1	AT4G31880.1	AT4G31880.1	MULTI-MSMS	200ug-2	200ug-2	694.98	3	694.651	2080.93	41956.8	-0.27611	-0.0001918	-0.97454	-0.00067696	-1.2506	-0.00086876	694.65	17.757	1.8238	14.751	13.946	15.77	-3.0058					157	57	3	0	0	0	7.6972e-19	4	5672	105.32
AAEISTPERTDAPKDESGK	19	Phospho (STY)	_AAEIST(ph)PERTDAPKDESGK_					0	0	1	2	AT4G31880.1	AT4G31880.1	AT4G31880.1	MULTI-MATCH	10ug-2	10ug-2		4	521.24	2080.93	49764.7	0.29541	0.00015398	-0.71972	-0.00037515	-0.42431	-0.00022117	521.24	13.749	0.023562	13.848	13.835	13.858	0.099109	0.0070408	-0.0017885	NaN	103.94	6	4	2	NaN	NaN	NaN	NaN	0		NaN
AAEISTPERTDAPKDESGK	19	Phospho (STY)	_AAEIST(ph)PERTDAPKDESGK_					0	0	1	2	AT4G31880.1	AT4G31880.1	AT4G31880.1	MULTI-MATCH	10ug-3	10ug-3		3	694.651	2080.93	41279.9	-0.68872	-0.00047842	-0.58991	-0.00040978	-1.2786	-0.00088821	694.985	13.881	0.03064	14.032	14.014	14.044	0.15156	0.10382	-0.0012408	NaN	188.24	5	3	2	NaN	NaN	NaN	NaN	0		NaN
AAEISTPERTDAPKDESGK	19	Phospho (STY)	_AAEIST(ph)PERTDAPKDESGK_					0	0	1	2	AT4G31880.1	AT4G31880.1	AT4G31880.1	MULTI-MATCH	20ug-1	20ug-1		3	694.651	2080.93	43629.9	0.10731	7.4543e-05	-0.17865	-0.0001241	-0.071343	-4.9558e-05	694.651	13.674	0.45514	13.875	13.579	14.034	0.20114	-0.053573	-0.00038379	NaN	188.24	79	65	2	NaN	NaN	NaN	NaN	0		NaN
AAEISTPERTDAPKDESGK	19	Phospho (STY)	_AAEIST(ph)PERTDAPKDESGK_					0	0	1	2	AT4G31880.1	AT4G31880.1	AT4G31880.1	MULTI-MATCH	20ug-1	20ug-1		4	521.24	2080.93	49347.9	0.041622	2.1695e-05	0.42564	0.00022186	0.46727	0.00024356	521.491	13.676	0.28643	13.878	13.741	14.027	0.20115	0.036385	0.00059957	NaN	103.94	68	37	3	NaN	NaN	NaN	NaN	0		NaN
AAEISTPERTDAPKDESGK	19	Phospho (STY)	_AAEIST(ph)PERTDAPKDESGK_					0	0	1	2	AT4G31880.1	AT4G31880.1	AT4G31880.1	MULTI-MATCH	20ug-2	20ug-2		4	521.24	2080.93	48991.4	-0.042633	-2.2222e-05	-0.082981	-4.3253e-05	-0.12561	-6.5475e-05	521.24	13.892	0.10262	13.892	13.86	13.963	-0.00026989	0.050534	-0.00046089	NaN	103.94	25	17	2	NaN	NaN	NaN	NaN	0		NaN
AAEISTPERTDAPKDESGK	19	Phospho (STY)	_AAEIST(ph)PERTDAPKDESGK_					0	0	1	2	AT4G31880.1	AT4G31880.1	AT4G31880.1	MULTI-MATCH	20ug-3	20ug-3		4	521.24	2080.93	48847.1	0.12388	6.4569e-05	0.47044	0.00024521	0.59431	0.00030978	521.241	13.861	0.73878	13.861	13.482	14.22	-0.00014687	0.019932	0.00069296	NaN	103.94	273	105	4	NaN	NaN	NaN	NaN	0		NaN
AAEISTPERTDAPKDESGK	19	Phospho (STY)	_AAEIST(ph)PERTDAPKDESGK_					0	0	1	2	AT4G31880.1	AT4G31880.1	AT4G31880.1	MULTI-MATCH	200ug-1	200ug-1		4	521.24	2080.93	49185	-0.45738	-0.00023841	0.6466	0.00033703	0.18922	9.8626e-05	521.491	16.89	0.94156	13.985	13.632	14.573	-2.9054	0.14366	0.0010602	NaN	103.94	77	27	4	NaN	NaN	NaN	NaN	0		NaN
AAELTNLFESR	11	Unmodified	_AAELTNLFESR_					0	0	0	0	ATMG01190.1;AT2G07698.1	ATMG01190.1	ATMG01190.1	MULTI-MSMS	200ug-1	200ug-1	625.82	2	625.822	1249.63	44967.6	-0.048607	-3.0419e-05	0.41882	0.00026211	0.37021	0.00023169	625.823	71.759	1.9586	70.057	69.106	71.065	-1.7024					377	217	2	0	0	0	1.3748e-11	6	23059	105.03
AAELTNLFESR	11	Unmodified	_AAELTNLFESR_					0	0	0	0	ATMG01190.1;AT2G07698.1	ATMG01190.1	ATMG01190.1	MSMS	200ug-3	200ug-3	625.82	2	625.822	1249.63	NaN	NaN	NaN	NaN	NaN	NaN	NaN	NaN	71.322	1	69.468	68.968	69.968	-1.8546								0	0	0	0.0039681	1	24062	64.121
AALASGGNKDEEDSEGR	17	Unmodified	_AALASGGNKDEEDSEGR_					0	0	0	1	AT4G35450.4;AT4G35450.3;AT4G35450.2;AT4G35450.1;AT2G17390.1;AT4G35450.5	AT4G35450.4	AT4G35450.4	MULTI-MSMS	100ug-2	100ug-2	569.59	3	569.259	1704.76	52014.9	0.30458	0.00017338	-1.5878	-0.00090387	-1.2832	-0.00073049	569.258	6.7713	0.18407	6.9705	6.8477	7.0318	0.19918					15	11	2	0	0	0	0.00033758	1	1762	44.391
AANDSSNAIDIDGNLDSDSNLNTDGDEATDNDSSK	35	Acetyl (Protein N-term)	_(ac)AANDSSNAIDIDGNLDSDSNLNTDGDEATDNDSSK_					1	0	0	0	AT4G26670.1	AT4G26670.1	AT4G26670.1	MULTI-MSMS	200ug-1	200ug-1	1205.5	3	1204.83	3611.47	32497.7	0.39168	0.0004719	0.15323	0.00018462	0.54491	0.00065652	1205.5	82.606	1.0146	80.903	80.438	81.452	-1.7024					461	111	5	0	0	0	5.2737e-193	2	26298	192.07
AANDSSNAIDIDGNLDSDSNLNTDGDEATDNDSSK	35	Acetyl (Protein N-term)	_(ac)AANDSSNAIDIDGNLDSDSNLNTDGDEATDNDSSK_					1	0	0	0	AT4G26670.1	AT4G26670.1	AT4G26670.1	MULTI-MSMS	200ug-2	200ug-2	1205.5	3	1204.83	3611.47	32445.7	0.48843	0.00058848	0.1386	0.00016699	0.62703	0.00075547	1205.17	82.73	0.89011	80.927	80.514	81.404	-1.8028					476	115	5	0	0	0	1.8867e-118	2	26447	152.19
AANDSSNAIDIDGNLDSDSNLNTDGDEATDNDSSK	35	Acetyl (Protein N-term)	_(ac)AANDSSNAIDIDGNLDSDSNLNTDGDEATDNDSSK_					1	0	0	0	AT4G26670.1	AT4G26670.1	AT4G26670.1	MULTI-MSMS	200ug-2	200ug-2	904.38	4	903.876	3611.47	37647.4	0.11737	0.00010609	-0.008787	-7.9424e-06	0.10858	9.8145e-05	904.377	82.687	0.59708	80.885	80.626	81.223	-1.8028					220	74	5	0	0	0	2.7873e-11	1	26484	47.59
AANDSSNAIDIDGNLDSDSNLNTDGDEATDNDSSK	35	Acetyl (Protein N-term)	_(ac)AANDSSNAIDIDGNLDSDSNLNTDGDEATDNDSSK_					1	0	0	0	AT4G26670.1	AT4G26670.1	AT4G26670.1	MULTI-MSMS	200ug-3	200ug-3	1205.17	3	1204.83	3611.47	32368.6	0.45699	0.0005506	0.22098	0.00026624	0.67797	0.00081684	1205.17	82.799	0.9632	81.045	80.589	81.552	-1.7544					302	65	6	0	0	0	4.491e-256	3	27972	221.31
AANDSSNAIDIDGNLDSDSNLNTDGDEATDNDSSK	35	Acetyl (Protein N-term)	_(ac)AANDSSNAIDIDGNLDSDSNLNTDGDEATDNDSSK_					1	0	0	0	AT4G26670.1	AT4G26670.1	AT4G26670.1	MULTI-MSMS	200ug-3	200ug-3	904.38	4	903.876	3611.47	37405.9	0.0558	5.0436e-05	0.20436	0.00018472	0.26016	0.00023516	904.127	82.8	0.7346	81.046	80.677	81.412	-1.7544					192	50	6	0	0	0	5.2344e-17	1	28006	68.543
AANTPAEYDSDDEYLAPR	18	Phospho (STY)	_AANTPAEYDS(ph)DDEYLAPR_		AANTPAEYDS(1)DDEYLAPR		AANT(-75.26)PAEY(-78.91)DS(75.26)DDEY(-92.18)LAPR	0	0	1	0	AT1G32400.3;AT1G32400.2;AT1G32400.1	AT1G32400.3	AT1G32400.3	MULTI-MSMS	50ug-1	50ug-1	693.28	3	693.284	2076.83	42828.4	0.29707	0.00020595	-0.20899	-0.00014489	0.088078	6.1063e-05	693.284	58.034	0.90067	58.035	57.423	58.324	0.0011787					261	121	4	0	0	0	4.6458e-61	1	18072	149.71
AANTPAEYDSDDEYLAPR	18	Phospho (STY)	_AANTPAEYDS(ph)DDEYLAPR_		AANTPAEYDS(1)DDEYLAPR		AANT(-145.34)PAEY(-90.06)DS(89.07)DDEY(-89.07)LAPR	0	0	1	0	AT1G32400.3;AT1G32400.2;AT1G32400.1	AT1G32400.3	AT1G32400.3	MULTI-MSMS	50ug-1	50ug-1	1039.93	2	1039.42	2076.83	35539.1	0.60444	0.00062827	-0.14338	-0.00014903	0.46106	0.00047924	1039.92	58.133	0.94887	58.134	57.908	58.857	0.0011787					221	115	3	0	0	0	9.7394e-109	1	18223	189.11
AANTPAEYDSDDEYLAPR	18	Phospho (STY)	_AANTPAEYDS(ph)DDEYLAPR_		AANTPAEYDS(1)DDEYLAPR		AANT(-100.56)PAEY(-103.77)DS(100.56)DDEY(-115.69)LAPR	0	0	1	0	AT1G32400.3;AT1G32400.2;AT1G32400.1	AT1G32400.3	AT1G32400.3	MULTI-MSMS	50ug-1	50ug-1	693.28	3	693.284	2076.83	42890.3	0.29685	0.0002058	-0.35508	-0.00024617	-0.05823	-4.037e-05	693.284	58.377	1.1479	58.379	58.235	59.383	0.0011749					335	134	4	0	0	0	3.6351e-97	1	18265	185.62
AANTPAEYDSDDEYLAPR	18	Phospho (STY)	_AANTPAEYDS(ph)DDEYLAPR_		AANTPAEY(0.003)DS(0.996)DDEY(0.001)LAPR		AANT(-44.06)PAEY(-25.12)DS(25.12)DDEY(-30.65)LAPR	0	0	1	0	AT1G32400.3;AT1G32400.2;AT1G32400.1	AT1G32400.3	AT1G32400.3	MSMS	50ug-1	50ug-1	1039.42	2	1039.42	2076.83	NaN	NaN	NaN	NaN	NaN	NaN	NaN	NaN	57.588	1	57.589	57.089	58.089	0.0011787								0	0	0	3.9941e-08	1	18038	57.484
AANTPAEYDSDDEYLAPR	18	Phospho (STY)	_AANTPAEYDS(ph)DDEYLAPR_		AANTPAEYDS(1)DDEYLAPR		AANT(-77.37)PAEY(-44.27)DS(42.94)DDEY(-42.94)LAPR	0	0	1	0	AT1G32400.3;AT1G32400.2;AT1G32400.1	AT1G32400.3	AT1G32400.3	MSMS	50ug-1	50ug-1	1039.42	2	1039.42	2076.83	NaN	NaN	NaN	NaN	NaN	NaN	NaN	NaN	58.609	1	58.61	58.11	59.11	0.0011711								0	0	0	4.7767e-37	1	18321	107.21
AANTPAEYDSDDEYLAPR	18	Phospho (STY)	_AANTPAEYDS(ph)DDEYLAPR_		AANT(0.001)PAEY(0.014)DS(0.984)DDEY(0.001)LAPR		AANT(-32.31)PAEY(-18.32)DS(18.32)DDEY(-28.53)LAPR	0	0	1	0	AT1G32400.3;AT1G32400.2;AT1G32400.1	AT1G32400.3	AT1G32400.3	MSMS	50ug-1	50ug-1	1039.42	2	1039.42	2076.83	NaN	NaN	NaN	NaN	NaN	NaN	NaN	NaN	58.977	1	58.978	58.478	59.478	0.0011711								0	0	0	1.2055e-05	1	18430	50.202
AANTPAEYDSDDEYLAPR	18	Phospho (STY)	_AANTPAEYDS(ph)DDEYLAPR_		AANTPAEY(0.002)DS(0.998)DDEYLAPR		AANT(-45)PAEY(-27.57)DS(27.57)DDEY(-40.92)LAPR	0	0	1	0	AT1G32400.3;AT1G32400.2;AT1G32400.1	AT1G32400.3	AT1G32400.3	MULTI-MSMS	50ug-2	50ug-2	1039.43	2	1039.42	2076.83	NaN	0.16305	0.00016948	1.2375	0.0012863	1.4005	0.0014558	1039.42	58.361	0.070251	57.96	57.917	57.987	-0.4017					14	11	2	0	0	0	0.00020317	1	16040	67.76
AANTPAEYDSDDEYLAPR	18	Phospho (STY)	_AANTPAEYDS(ph)DDEYLAPR_		AANTPAEY(0.001)DS(0.999)DDEYLAPR		AANT(-49.86)PAEY(-32.19)DS(32.19)DDEY(-37.69)LAPR	0	0	1	0	AT1G32400.3;AT1G32400.2;AT1G32400.1	AT1G32400.3	AT1G32400.3	MULTI-MSMS	50ug-2	50ug-2	1039.42	2	1039.42	2076.83	35889.9	0.16902	0.00017568	0.41943	0.00043596	0.58845	0.00061165	1039.42	58.714	0.18883	58.313	58.262	58.451	-0.40169					37	24	3	0	0	0	3.543e-05	1	16131	72.99
AANTPAEYDSDDEYLAPR	18	Phospho (STY)	_AANTPAEYDS(ph)DDEYLAPR_		AANTPAEYDS(1)DDEYLAPR		AANT(-110.33)PAEY(-113.79)DS(110.33)DDEY(-137.62)LAPR	0	0	1	0	AT1G32400.3;AT1G32400.2;AT1G32400.1	AT1G32400.3	AT1G32400.3	MULTI-MSMS	50ug-3	50ug-3	693.62	3	693.284	2076.83	42824.8	-0.027757	-1.9244e-05	-0.081182	-5.6282e-05	-0.10894	-7.5526e-05	693.284	59.015	1.9932	58.21	57.388	59.382	-0.80416					658	229	4	0	0	0	4.6062e-155	3	18777	217.54
AANTPAEYDSDDEYLAPR	18	Phospho (STY)	_AANTPAEYDS(ph)DDEYLAPR_		AANTPAEYDS(1)DDEYLAPR		AANT(-146.44)PAEY(-88.17)DS(86.84)DDEY(-86.84)LAPR	0	0	1	0	AT1G32400.3;AT1G32400.2;AT1G32400.1	AT1G32400.3	AT1G32400.3	MULTI-MSMS	50ug-3	50ug-3	1039.93	2	1039.42	2076.83	35287.7	0.3217	0.00033438	0.38825	0.00040355	0.70995	0.00073793	1039.42	59.073	1.3153	58.268	57.853	59.168	-0.80417					377	153	4	0	0	0	1.0281e-154	4	18794	219.35
AANTPAEYDSDDEYLAPR	18	Phospho (STY)	_AANTPAEYDS(ph)DDEYLAPR_		AANTPAEYDS(1)DDEYLAPR		AANT(-142.39)PAEY(-125.94)DS(125.94)DDEY(-145.74)LAPR	0	0	1	0	AT1G32400.3;AT1G32400.2;AT1G32400.1	AT1G32400.3	AT1G32400.3	MULTI-MSMS	100ug-1	100ug-1	693.62	3	693.284	2076.83	42050.4	0.015997	1.109e-05	0.0201	1.3935e-05	0.036097	2.5026e-05	693.284	58.747	1.8334	58.094	57.386	59.22	-0.65266					467	186	4	0	0	0	1.3453e-215	3	19701	243.24
AANTPAEYDSDDEYLAPR	18	Phospho (STY)	_AANTPAEYDS(ph)DDEYLAPR_		AANTPAEYDS(1)DDEYLAPR		AANT(-129.6)PAEY(-66.52)DS(65.55)DDEY(-65.55)LAPR	0	0	1	0	AT1G32400.3;AT1G32400.2;AT1G32400.1	AT1G32400.3	AT1G32400.3	MULTI-MSMS	100ug-1	100ug-1	1039.42	2	1039.42	2076.83	34828.9	0.50866	0.00052871	0.20281	0.0002108	0.71147	0.00073951	1039.92	58.752	1.4623	58.099	57.662	59.124	-0.65266					356	149	3	0	0	0	3.4608e-84	4	19604	172.42
AANTPAEYDSDDEYLAPR	18	Phospho (STY)	_AANTPAEYDS(ph)DDEYLAPR_		AANTPAEYDS(1)DDEYLAPR		AANT(-143)PAEY(-80.54)DS(72.84)DDEY(-72.84)LAPR	0	0	1	0	AT1G32400.3;AT1G32400.2;AT1G32400.1	AT1G32400.3	AT1G32400.3	MULTI-MSMS	100ug-2	100ug-2	1039.43	2	1039.42	2076.83	35023.6	0.46301	0.00048127	0.066376	6.8993e-05	0.52939	0.00055026	1039.92	58.312	1.5941	58.21	57.624	59.219	-0.10157					406	160	4	0	0	0	2.146e-109	5	19452	193.87
AANTPAEYDSDDEYLAPR	18	Phospho (STY)	_AANTPAEYDS(ph)DDEYLAPR_		AANTPAEYDS(1)DDEYLAPR		AANT(-152.72)PAEY(-140.31)DS(140.31)DDEY(-160.12)LAPR	0	0	1	0	AT1G32400.3;AT1G32400.2;AT1G32400.1	AT1G32400.3	AT1G32400.3	MULTI-MSMS	100ug-2	100ug-2	693.62	3	693.284	2076.83	42154.1	0.27629	0.00019155	-0.2815	-0.00019516	-0.0052126	-3.6138e-06	693.619	58.431	2.0719	58.329	57.432	59.504	-0.10156					436	208	4	0	0	0	1.2165e-264	4	19509	259.93
AANTPAEYDSDDEYLAPR	18	Phospho (STY)	_AANTPAEYDS(ph)DDEYLAPR_		AANTPAEYDS(1)DDEYLAPR		AANT(-143.6)PAEY(-148.81)DS(143.6)DDEY(-152.04)LAPR	0	0	1	0	AT1G32400.3;AT1G32400.2;AT1G32400.1	AT1G32400.3	AT1G32400.3	MULTI-MSMS	100ug-3	100ug-3	693.62	3	693.284	2076.83	42729.5	-0.099683	-6.9109e-05	0.055282	3.8326e-05	-0.044401	-3.0783e-05	693.284	58.732	1.9519	58.232	57.392	59.344	-0.50051					623	210	4	0	0	0	8.8197e-196	4	19616	239.19
AANTPAEYDSDDEYLAPR	18	Phospho (STY)	_AANTPAEYDS(ph)DDEYLAPR_		AANTPAEYDS(1)DDEYLAPR		AANT(-106.73)PAEY(-63.39)DS(63.39)DDEY(-84.93)LAPR	0	0	1	0	AT1G32400.3;AT1G32400.2;AT1G32400.1	AT1G32400.3	AT1G32400.3	MULTI-MSMS	100ug-3	100ug-3	1039.43	2	1039.42	2076.83	35327.2	0.34812	0.00036184	0.26021	0.00027047	0.60833	0.00063231	1039.92	58.582	0.58795	58.081	57.595	58.183	-0.50052					123	70	2	0	0	0	3.2743e-74	1	19479	162.43
AANTPAEYDSDDEYLAPR	18	Phospho (STY)	_AANTPAEYDS(ph)DDEYLAPR_		AANTPAEYDS(1)DDEYLAPR		AANT(-108.2)PAEY(-75.62)DS(67)DDEY(-67)LAPR	0	0	1	0	AT1G32400.3;AT1G32400.2;AT1G32400.1	AT1G32400.3	AT1G32400.3	MULTI-MSMS	100ug-3	100ug-3	1039.93	2	1039.42	2076.83	35361.2	0.36602	0.00038044	0.13612	0.00014148	0.50213	0.00052193	1039.92	58.843	1.0411	58.342	58.183	59.224	-0.50051					271	107	3	0	0	0	3.681e-74	3	19677	161.64
AANTPAEYDSDDEYLAPR	18	Phospho (STY)	_AANTPAEYDS(ph)DDEYLAPR_		AANTPAEYDS(1)DDEYLAPR		AANT(-141.97)PAEY(-98.28)DS(97.77)DDEY(-97.77)LAPR	0	0	1	0	AT1G32400.3;AT1G32400.2;AT1G32400.1	AT1G32400.3	AT1G32400.3	MULTI-MSMS	200ug-1	200ug-1	1039.93	2	1039.42	2076.83	34806.2	0.081539	8.4753e-05	0.452	0.00046981	0.53353	0.00055457	1039.92	58.415	1.4336	56.412	55.859	57.292	-2.0032					493	132	5	0	0	0	4.7973e-264	4	19234	260.03
AANTPAEYDSDDEYLAPR	18	Phospho (STY)	_AANTPAEYDS(ph)DDEYLAPR_		AANTPAEYDS(1)DDEYLAPR		AANT(-147.35)PAEY(-152.7)DS(147.35)DDEY(-180.63)LAPR	0	0	1	0	AT1G32400.3;AT1G32400.2;AT1G32400.1	AT1G32400.3	AT1G32400.3	MULTI-MSMS	200ug-1	200ug-1	693.62	3	693.284	2076.83	42542.5	-0.094584	-6.5574e-05	0.23875	0.00016552	0.14417	9.9947e-05	693.619	58.531	1.6298	56.528	55.806	57.436	-2.0032					619	150	5	0	0	0	5.5674e-292	3	19093	270
AANTPAEYDSDDEYLAPR	18	Phospho (STY)	_AANTPAEYDS(ph)DDEYLAPR_		AANTPAEYDS(1)DDEYLAPR		AANT(-150.74)PAEY(-154.68)DS(150.74)DDEY(-179.66)LAPR	0	0	1	0	AT1G32400.3;AT1G32400.2;AT1G32400.1	AT1G32400.3	AT1G32400.3	MULTI-MSMS	200ug-2	200ug-2	693.62	3	693.284	2076.83	42488.9	-0.012945	-8.9747e-06	0.17224	0.00011941	0.15929	0.00011044	693.285	59.016	1.7579	56.511	55.755	57.513	-2.5045					597	155	5	0	0	0	1.8042e-293	4	19460	274.3
AANTPAEYDSDDEYLAPR	18	Phospho (STY)	_AANTPAEYDS(ph)DDEYLAPR_		AANTPAEYDS(1)DDEYLAPR		AANT(-156.9)PAEY(-146.89)DS(145.91)DDEY(-145.91)LAPR	0	0	1	0	AT1G32400.3;AT1G32400.2;AT1G32400.1	AT1G32400.3	AT1G32400.3	MULTI-MSMS	200ug-2	200ug-2	1039.93	2	1039.42	2076.83	34783	0.29972	0.00031154	0.35062	0.00036445	0.65035	0.00067599	1039.42	59.005	1.3529	56.5	55.861	57.214	-2.5045					486	119	5	0	0	0	0	4	19591	322.08
AANTPAEYDSDDEYLAPR	18	Phospho (STY)	_AANTPAEYDS(ph)DDEYLAPR_		AANTPAEYDS(1)DDEYLAPR		AANT(-150.63)PAEY(-122.76)DS(122.76)DDEY(-159.85)LAPR	0	0	1	0	AT1G32400.3;AT1G32400.2;AT1G32400.1	AT1G32400.3	AT1G32400.3	MULTI-MSMS	200ug-3	200ug-3	693.62	3	693.284	2076.83	42677.2	-0.26425	-0.0001832	0.46143	0.0003199	0.19719	0.00013671	693.285	58.646	1.5793	56.491	55.83	57.409	-2.1553					350	91	5	0	0	0	8.0189e-265	4	19665	261.88
AANTPAEYDSDDEYLAPR	18	Phospho (STY)	_AANTPAEYDS(ph)DDEYLAPR_		AANTPAEYDS(1)DDEYLAPR		AANT(-142.53)PAEY(-117.54)DS(117.12)DDEY(-117.12)LAPR	0	0	1	0	AT1G32400.3;AT1G32400.2;AT1G32400.1	AT1G32400.3	AT1G32400.3	MULTI-MSMS	200ug-3	200ug-3	1039.93	2	1039.42	2076.83	35053.9	0.3936	0.00040912	0.17029	0.00017701	0.56389	0.00058612	1039.92	58.675	1.2936	56.52	55.895	57.188	-2.1553					260	72	5	0	0	0	1.4639e-239	4	19816	256.2
AANTPAEYDSDDEYLAPR	18	Phospho (STY)	_AANTPAEYDS(ph)DDEYLAPR_					0	0	1	0	AT1G32400.3;AT1G32400.2;AT1G32400.1	AT1G32400.3	AT1G32400.3	MULTI-MATCH	10ug-3	10ug-3		3	693.284	2076.83	45203.4	-0.16216	-0.00011243	1.0139	0.00070294	0.85176	0.00059051	693.62	59.139	0.04668	58.589	58.551	58.597	-0.55012	0.67917	0.001778	NaN	243.24	5	4	2	NaN	NaN	NaN	NaN	0		NaN
AANTPAEYDSDDEYLAPR	18	Phospho (STY)	_AANTPAEYDS(ph)DDEYLAPR_					0	0	1	0	AT1G32400.3;AT1G32400.2;AT1G32400.1	AT1G32400.3	AT1G32400.3	MULTI-MATCH	20ug-3	20ug-3		3	693.284	2076.83	44341.5	-0.022741	-1.5766e-05	0.080192	5.5596e-05	0.057451	3.983e-05	693.619	58.864	0.067738	58.262	58.22	58.288	-0.60163	-0.014618	0.00036103	NaN	259.93	16	10	3	NaN	NaN	NaN	NaN	0		NaN
AANTPAEYDSDDEYLAPR	18	Phospho (STY)	_AANTPAEYDS(ph)DDEYLAPR_					0	0	1	0	AT1G32400.3;AT1G32400.2;AT1G32400.1	AT1G32400.3	AT1G32400.3	MULTI-MATCH	20ug-3	20ug-3		3	693.284	2076.83	46037.8	-0.025194	-1.7467e-05	-0.76144	-0.00052789	-0.78663	-0.00054536	693.284	58.335	0.042442	57.733	57.699	57.741	-0.60163	-0.17618	-0.0019145	NaN	243.24	5	4	2	NaN	NaN	NaN	NaN	0		NaN
AANTPAEYDSDDEYLAPR	18	Phospho (STY)	_AANTPAEYDS(ph)DDEYLAPR_					0	0	1	0	AT1G32400.3;AT1G32400.2;AT1G32400.1	AT1G32400.3	AT1G32400.3	MULTI-MATCH	50ug-2	50ug-2		3	693.284	2076.83	43442.5	0.0027168	1.8835e-06	0.25487	0.0001767	0.25759	0.00017858	693.285	58.649	0.46632	58.248	58.004	58.47	-0.4017	-0.029018	0.00072434	NaN	259.93	127	67	3	NaN	NaN	NaN	NaN	0		NaN
AANTPAEYDSDDEYLAPR	18	Phospho (STY)	_AANTPAEYDS(ph)DDEYLAPR_					0	0	1	0	AT1G32400.3;AT1G32400.2;AT1G32400.1	AT1G32400.3	AT1G32400.3	MULTI-MATCH	50ug-2	50ug-2		3	693.284	2076.83	43604.8	-0.0038805	-2.6903e-06	0.44777	0.00031043	0.44389	0.00030774	693.619	58.201	0.10949	57.799	57.735	57.845	-0.4017	-0.11056	0.00060045	NaN	243.24	27	19	2	NaN	NaN	NaN	NaN	0		NaN
AANTPAEYDSDDEYLAPR	18	Phospho (STY)	_AANTPAEYDS(ph)DDEYLAPR_					0	0	1	0	AT1G32400.3;AT1G32400.2;AT1G32400.1	AT1G32400.3	AT1G32400.3	MULTI-MATCH	200ug-1	200ug-1		3	693.284	2076.83	42573.7	-0.11673	-8.0925e-05	0.35281	0.00024459	0.23608	0.00016367	693.285	59.502	0.17754	57.499	57.396	57.573	-2.0032	-0.41078	0.00040294	NaN	243.24	27	17	2	NaN	NaN	NaN	NaN	0		NaN
AANTPAEYDSDDEYLAPR	18	Phospho (STY)	_AANTPAEYDS(ph)DDEYLAPR_					0	0	1	0	AT1G32400.3;AT1G32400.2;AT1G32400.1	AT1G32400.3	AT1G32400.3	MULTI-MATCH	200ug-2	200ug-2		3	693.284	2076.83	43846.4	-0.040904	-2.8358e-05	0.063382	4.3942e-05	0.022478	1.5584e-05	693.284	60.122	0.15815	57.618	57.551	57.709	-2.5045	-0.29207	-0.00019902	NaN	243.24	21	13	2	NaN	NaN	NaN	NaN	0		NaN
AAPSTPTGTSSGYSASSGFR	20	Phospho (STY)	_AAPST(ph)PTGTSSGYSASSGFR_		AAPS(0.364)T(0.464)PT(0.15)GT(0.015)S(0.006)S(0.002)GYSASSGFR		AAPS(-1.06)T(1.06)PT(-4.92)GT(-14.91)S(-19.18)S(-23.21)GY(-36.44)S(-33.62)AS(-38.79)S(-38.79)GFR	0	0	1	0	AT3G53390.1	AT3G53390.1	AT3G53390.1	MULTI-SECPEP	100ug-3	100ug-3	985.42	2	984.92	1967.83	36333.1	-0.40655	-0.00040042	0.69222	0.00068178	0.28567	0.00028136	984.921	38.567	0.40683	38.368	38.067	38.473	-0.19979					31	27	2	0	0	0	1.106e-06	1	12950	43.696
AAPSTPTGTSSGYSASSGFR	20	Phospho (STY)	_AAPST(ph)PTGTSSGYSASSGFR_		AAPS(0.205)T(0.794)PT(0.001)GTSSGYSASSGFR		AAPS(-5.88)T(5.88)PT(-31.82)GT(-41.36)S(-45.63)S(-49.74)GY(-66.51)S(-61)AS(-67.42)S(-67.42)GFR	0	0	1	0	AT3G53390.1	AT3G53390.1	AT3G53390.1	MULTI-MSMS	200ug-3	200ug-3	985.42	2	984.92	1967.83	38776.2	0.053867	5.3055e-05	0.17666	0.000174	0.23053	0.00022705	984.921	40.821	0.37045	37.764	37.713	38.083	-3.0575					26	17	2	0	0	0	8.7867e-08	1	13711	80.102
AAPSTPTGTSSGYSASSGFR	20	Phospho (STY)	_AAPST(ph)PTGTSSGYSASSGFR_					0	0	1	0	AT3G53390.1	AT3G53390.1	AT3G53390.1	MULTI-MATCH	200ug-2	200ug-2		2	984.92	1967.83	37513.9	0.26374	0.00025977	0.39441	0.00038846	0.65815	0.00064823	984.92	41.259	0.48145	37.953	37.691	38.172	-3.3064	-0.075195	-1.0233e-05	NaN	80.102	42	28	2	NaN	NaN	NaN	NaN	0		NaN
AAPTSNFTVGSDGPPSFR	18	Phospho (STY)	_AAPTSNFTVGSDGPPS(ph)FR_		AAPTSNFTVGS(0.01)DGPPS(0.989)FR		AAPT(-49.8)S(-49.8)NFT(-37.41)VGS(-19.78)DGPPS(19.78)FR	0	0	1	0	AT5G03280.1	AT5G03280.1	AT5G03280.1	MULTI-MSMS	50ug-1	50ug-1	944.42	2	944.417	1886.82	37096.8	0.28602	0.00027012	-0.51805	-0.00048925	-0.23203	-0.00021913	944.417	66.456	0.35797	66.457	66.333	66.691	0.0011673					68	40	2	0	0	0	8.3285e-05	1	20619	53.998
AAPTSNFTVGSDGPPSFR	18	Phospho (STY)	_AAPTSNFTVGSDGPPS(ph)FR_		AAPTSNFTVGSDGPPS(1)FR		AAPT(-64.97)S(-64.97)NFT(-65.17)VGS(-45.2)DGPPS(45.2)FR	0	0	1	0	AT5G03280.1	AT5G03280.1	AT5G03280.1	MULTI-MSMS	50ug-1	50ug-1	630.28	3	629.947	1886.82	45432.1	0.00067211	4.2339e-07	0.30333	0.00019108	0.304	0.0001915	629.947	66.625	0.78816	66.626	66.481	67.269	0.0011749					157	95	2	0	0	0	3.8047e-05	1	20654	69.071
AAPTSNFTVGSDGPPSFR	18	Phospho (STY)	_AAPTSNFTVGSDGPPS(ph)FR_		AAPTSNFTVGSDGPPS(1)FR		AAPT(-75.5)S(-75.64)NFT(-72.21)VGS(-40.66)DGPPS(40.66)FR	0	0	1	0	AT5G03280.1	AT5G03280.1	AT5G03280.1	MULTI-MSMS	100ug-1	100ug-1	629.95	3	629.947	1886.82	44022.7	0.37057	0.00023344	-0.040898	-2.5764e-05	0.32967	0.00020768	630.282	67.378	1.5795	66.826	66.137	67.717	-0.55242					394	175	3	0	0	0	8.7664e-07	3	22151	80.031
AAPTSNFTVGSDGPPSFR	18	Phospho (STY)	_AAPTSNFTVGSDGPPS(ph)FR_		AAPTSNFTVGS(0.009)DGPPS(0.991)FR		AAPT(-93.7)S(-89.73)NFT(-42.92)VGS(-20.31)DGPPS(20.31)FR	0	0	1	0	AT5G03280.1	AT5G03280.1	AT5G03280.1	MULTI-MSMS	100ug-1	100ug-1	944.92	2	944.417	1886.82	36802.4	0.3667	0.00034632	0.12287	0.00011605	0.48957	0.00046236	944.418	67.396	1.0691	66.843	66.303	67.372	-0.55242					248	119	3	0	0	0	1.3687e-26	2	22198	110.03
AAPTSNFTVGSDGPPSFR	18	Phospho (STY)	_AAPTSNFTVGSDGPPS(ph)FR_		AAPTSNFT(0.001)VGS(0.111)DGPPS(0.887)FR		AAPT(-38.39)S(-36.02)NFT(-29.94)VGS(-9.01)DGPPS(9.01)FR	0	0	1	0	AT5G03280.1	AT5G03280.1	AT5G03280.1	MSMS	100ug-1	100ug-1	944.42	2	944.417	1886.82	NaN	NaN	NaN	NaN	NaN	NaN	NaN	NaN	66.821	1	66.268	65.768	66.768	-0.55242								0	0	0	0.00011436	1	21993	42.384
AAPTSNFTVGSDGPPSFR	18	Phospho (STY)	_AAPTSNFTVGSDGPPS(ph)FR_		AAPTSNFTVGSDGPPS(1)FR		AAPT(-69.41)S(-69.41)NFT(-69.64)VGS(-44.96)DGPPS(44.96)FR	0	0	1	0	AT5G03280.1	AT5G03280.1	AT5G03280.1	MULTI-MSMS	100ug-2	100ug-2	629.95	3	629.947	1886.82	44720	0.316	0.00019906	-0.19516	-0.00012294	0.12084	7.6122e-05	629.947	66.496	1.3673	66.394	65.821	67.189	-0.10156					237	146	3	0	0	0	7.8856e-06	1	21864	73.831
AAPTSNFTVGSDGPPSFR	18	Phospho (STY)	_AAPTSNFTVGSDGPPS(ph)FR_		AAPTSNFTVGS(0.008)DGPPS(0.992)FR		AAPT(-52.7)S(-52.7)NFT(-35.99)VGS(-20.98)DGPPS(20.98)FR	0	0	1	0	AT5G03280.1	AT5G03280.1	AT5G03280.1	MULTI-MSMS	100ug-2	100ug-2	944.92	2	944.417	1886.82	36948.3	0.35547	0.00033571	-0.07403	-6.9915e-05	0.28144	0.0002658	944.417	66.65	1.086	66.548	66.004	67.09	-0.10156					159	116	2	0	0	0	0.00027764	1	22004	65.833
AAPTSNFTVGSDGPPSFR	18	Phospho (STY)	_AAPTSNFTVGSDGPPS(ph)FR_		AAPTSNFTVGSDGPPS(1)FR		AAPT(-72.61)S(-72.61)NFT(-72.18)VGS(-43.74)DGPPS(43.74)FR	0	0	1	0	AT5G03280.1	AT5G03280.1	AT5G03280.1	MULTI-MSMS	100ug-3	100ug-3	630.28	3	629.947	1886.82	45348.1	0.18883	0.00011895	0.13547	8.5336e-05	0.32429	0.00020429	630.282	66.951	0.93761	66.35	65.82	66.757	-0.60076					181	96	4	0	0	0	4.5339e-06	3	22150	76.796
AAPTSNFTVGSDGPPSFR	18	Phospho (STY)	_AAPTSNFTVGSDGPPS(ph)FR_		AAPTSNFT(0.004)VGS(0.277)DGPPS(0.719)FR		AAPT(-38.34)S(-36.26)NFT(-22.57)VGS(-4.14)DGPPS(4.14)FR	0	0	1	0	AT5G03280.1	AT5G03280.1	AT5G03280.1	MSMS	100ug-3	100ug-3	944.42	2	944.417	1886.82	NaN	NaN	NaN	NaN	NaN	NaN	NaN	NaN	67.373	1	66.773	66.273	67.273	-0.60077								0	0	0	0.00010461	1	22191	42.863
AAPTSNFTVGSDGPPSFR	18	Phospho (STY)	_AAPTSNFTVGSDGPPS(ph)FR_		AAPTSNFTVGS(0.005)DGPPS(0.995)FR		AAPT(-85.71)S(-78.25)NFT(-56.03)VGS(-23.06)DGPPS(23.06)FR	0	0	1	0	AT5G03280.1	AT5G03280.1	AT5G03280.1	MULTI-MSMS	200ug-1	200ug-1	944.42	2	944.417	1886.82	36283.4	0.15937	0.00015051	0.30419	0.00028728	0.46355	0.00043779	944.919	69.051	0.84431	67.349	66.882	67.726	-1.7024					205	77	3	0	0	0	1.4509e-13	3	22393	97.94
AAPTSNFTVGSDGPPSFR	18	Phospho (STY)	_AAPTSNFTVGSDGPPS(ph)FR_		AAPTSNFTVGSDGPPS(1)FR		AAPT(-74.54)S(-74.54)NFT(-75.61)VGS(-44.4)DGPPS(44.4)FR	0	0	1	0	AT5G03280.1	AT5G03280.1	AT5G03280.1	MULTI-MSMS	200ug-1	200ug-1	629.95	3	629.947	1886.82	44760.3	0.076051	4.7908e-05	0.74277	0.00046791	0.81882	0.00051581	629.948	68.925	1.0691	67.223	66.78	67.849	-1.7024					332	99	4	0	0	0	3.4228e-09	2	22365	88.239
AAPTSNFTVGSDGPPSFR	18	Phospho (STY)	_AAPTSNFTVGSDGPPS(ph)FR_		AAPTSNFTVGSDGPPS(1)FR		AAPT(-80.19)S(-80.19)NFT(-79.78)VGS(-49.9)DGPPS(49.9)FR	0	0	1	0	AT5G03280.1	AT5G03280.1	AT5G03280.1	MULTI-MSMS	200ug-2	200ug-2	630.28	3	629.947	1886.82	44884	0.21428	0.00013498	0.29557	0.00018619	0.50984	0.00032118	629.947	69.519	1.0724	67.516	66.991	68.063	-2.0033					381	117	4	0	0	0	6.6544e-13	3	22769	90.1
AAPTSNFTVGSDGPPSFR	18	Phospho (STY)	_AAPTSNFTVGSDGPPS(ph)FR_		AAPTSNFTVGSDGPPS(1)FR		AAPT(-112.36)S(-103.4)NFT(-71.79)VGS(-33.78)DGPPS(33.78)FR	0	0	1	0	AT5G03280.1	AT5G03280.1	AT5G03280.1	MULTI-MSMS	200ug-2	200ug-2	944.92	2	944.417	1886.82	36764.5	0.25077	0.00023684	0.053783	5.0793e-05	0.30456	0.00028763	944.417	69.513	0.94111	67.51	67.009	67.95	-2.0033					286	105	3	0	0	0	2.4859e-55	2	22774	137.62
AAPTSNFTVGSDGPPSFR	18	Phospho (STY)	_AAPTSNFTVGSDGPPS(ph)FR_		AAPTSNFTVGSDGPPS(1)FR		AAPT(-81.64)S(-81.64)NFT(-82.28)VGS(-49.51)DGPPS(49.51)FR	0	0	1	0	AT5G03280.1	AT5G03280.1	AT5G03280.1	MULTI-MSMS	200ug-3	200ug-3	629.95	3	629.947	1886.82	44462.1	0.40597	0.00025574	0.66605	0.00041957	1.072	0.00067532	630.282	69.143	1.1578	67.288	66.79	67.948	-1.8546					207	67	4	0	0	0	3.4228e-09	4	23337	88.239
AAPTSNFTVGSDGPPSFR	18	Phospho (STY)	_AAPTSNFTVGSDGPPS(ph)FR_		AAPTSNFTVGSDGPPS(1)FR		AAPT(-153.91)S(-137.21)NFT(-98.78)VGS(-54.27)DGPPS(54.27)FR	0	0	1	0	AT5G03280.1	AT5G03280.1	AT5G03280.1	MULTI-MSMS	200ug-3	200ug-3	944.92	2	944.417	1886.82	36656.6	0.33547	0.00031682	0.083273	7.8644e-05	0.41874	0.00039547	944.417	69.171	0.89278	67.316	66.877	67.77	-1.8546					156	51	4	0	0	0	1.4618e-95	3	23317	178.46
AAPTSNFTVGSDGPPSFR	18	Phospho (STY)	_AAPTSNFTVGSDGPPS(ph)FR_					0	0	1	0	AT5G03280.1	AT5G03280.1	AT5G03280.1	MULTI-MATCH	20ug-1	20ug-1		3	629.947	1886.82	51216.9	0.21215	0.00013364	0.024883	1.5675e-05	0.23703	0.00014932	630.281	67.117	0.13856	66.918	66.825	66.964	-0.19981	0.27778	-6.4912e-05	NaN	80.031	27	21	3	NaN	NaN	NaN	NaN	0		NaN
AAPTSNFTVGSDGPPSFR	18	Phospho (STY)	_AAPTSNFTVGSDGPPS(ph)FR_					0	0	1	0	AT5G03280.1	AT5G03280.1	AT5G03280.1	MULTI-MATCH	20ug-3	20ug-3		3	629.947	1886.82	52907.6	0.1919	0.00012089	0.92011	0.00057962	1.112	0.00070051	629.948	66.884	0.054474	66.383	66.355	66.41	-0.50138	-0.25716	0.0016269	NaN	80.031	11	9	2	NaN	NaN	NaN	NaN	0		NaN
AAPTSNFTVGSDGPPSFR	18	Phospho (STY)	_AAPTSNFTVGSDGPPS(ph)FR_					0	0	1	0	AT5G03280.1	AT5G03280.1	AT5G03280.1	MULTI-MATCH	20ug-3	20ug-3		3	629.947	1886.82	NaN	0.19293	0.00012154	0.77944	0.00049101	0.97238	0.00061255	630.282	67.103	0.029205	66.602	66.582	66.611	-0.50138	-0.47696	0.00052749	NaN	90.1	5	3	2	NaN	NaN	NaN	NaN	0		NaN
AAPTSNFTVGSDGPPSFR	18	Phospho (STY)	_AAPTSNFTVGSDGPPS(ph)FR_					0	0	1	0	AT5G03280.1	AT5G03280.1	AT5G03280.1	MULTI-MATCH	50ug-3	50ug-3		2	944.417	1886.82	38130	0.17664	0.00016683	-0.52371	-0.0004946	-0.34706	-0.00032777	944.918	67.139	0.22549	66.335	66.238	66.464	-0.80417	-0.57351	-0.00099438	NaN	178.46	34	23	2	NaN	NaN	NaN	NaN	0		NaN
AAPTSNFTVGSDGPPSFR	18	Phospho (STY)	_AAPTSNFTVGSDGPPS(ph)FR_					0	0	1	0	AT5G03280.1	AT5G03280.1	AT5G03280.1	MULTI-MATCH	50ug-3	50ug-3		3	629.947	1886.82	46072	0.15255	9.6096e-05	0.27369	0.00017241	0.42623	0.0002685	630.282	67.786	0.16541	66.982	66.95	67.115	-0.80417	0.3419	0.00040529	NaN	80.031	35	21	2	NaN	NaN	NaN	NaN	0		NaN
AARDSDDSEIEYQNKK	16	2 Phospho (STY)	_AARDS(ph)DDS(ph)EIEYQNKK_		AARDS(1)DDS(1)EIEYQNKK		AARDS(38.33)DDS(35.31)EIEY(-35.31)QNKK	0	0	2	2	AT3G49601.1	AT3G49601.1	AT3G49601.1	MULTI-MSMS	50ug-3	50ug-3	677.27	3	676.936	2027.79	44081	-0.15619	-0.00010573	0.19766	0.00013381	0.041471	2.8073e-05	677.271	14.185	0.62906	14.183	13.719	14.348	-0.0022173					64	39	2	0	0	0	0.00026423	1	4226	44.054
AARDSDDSEIEYQNKK	16	2 Phospho (STY)	_AARDS(ph)DDS(ph)EIEYQNKK_		AARDS(1)DDS(1)EIEYQNKK		AARDS(49.89)DDS(45.16)EIEY(-45.16)QNKK	0	0	2	2	AT3G49601.1	AT3G49601.1	AT3G49601.1	MULTI-MSMS	200ug-1	200ug-1	676.94	3	676.936	2027.79	45157.4	-0.21756	-0.00014728	0.034113	2.3092e-05	-0.18345	-0.00012418	676.936	16.407	0.8051	13.201	12.759	13.565	-3.2061					46	28	2	0	0	0	5.4358e-05	1	5064	54.537
AARDSDDSEIEYQNKK	16	2 Phospho (STY)	_AARDS(ph)DDS(ph)EIEYQNKK_		AARDS(1)DDS(1)EIEYQNKK		AARDS(52.83)DDS(50.57)EIEY(-50.57)QNKK	0	0	2	2	AT3G49601.1	AT3G49601.1	AT3G49601.1	MULTI-MSMS	200ug-3	200ug-3	677.27	3	676.936	2027.79	43191.9	-0.024795	-1.6785e-05	-0.027847	-1.8851e-05	-0.052642	-3.5635e-05	677.271	16.842	0.63227	13.183	12.818	13.45	-3.659					40	17	3	0	0	0	0.00012855	1	5115	57.802
AASFNIIPSSTGAAK	15	Phospho (STY)	_AAS(ph)FNIIPSSTGAAK_		AAS(1)FNIIPSSTGAAK		AAS(44.76)FNIIPS(-44.76)S(-45.63)T(-45.63)GAAK	0	0	1	0	AT1G13440.2;AT3G04120.1;AT1G13440.1	AT1G13440.2	AT1G13440.2	MULTI-MSMS	50ug-1	50ug-1	758.37	2	757.866	1513.72	41445.8	0.2448	0.00018553	1.1046	0.00083713	1.3494	0.0010227	758.369	65.229	0.4327	65.23	64.968	65.401	0.0011749					97	54	3	0	0	0	0.00052682	1	20256	46.461
AASFNIIPSSTGAAK	15	Phospho (STY)	_AAS(ph)FNIIPSSTGAAK_		AAS(1)FNIIPSSTGAAK		AAS(44.62)FNIIPS(-44.62)S(-46.32)T(-47.19)GAAK	0	0	1	0	AT1G13440.2;AT3G04120.1;AT1G13440.1	AT1G13440.2	AT1G13440.2	MULTI-MSMS	50ug-3	50ug-3	758.37	2	757.866	1513.72	41362.7	0.18719	0.00014186	0.89369	0.0006773	1.0809	0.00081916	758.369	65.709	0.52267	64.904	64.583	65.106	-0.80417					85	59	2	0	0	0	0.00046359	1	20691	47.68
AASFNIIPSSTGAAK	15	Phospho (STY)	_AAS(ph)FNIIPSSTGAAK_		AAS(1)FNIIPSSTGAAK		AAS(57.09)FNIIPS(-57.09)S(-58.03)T(-57.86)GAAK	0	0	1	0	AT1G13440.2;AT3G04120.1;AT1G13440.1	AT1G13440.2	AT1G13440.2	MULTI-MSMS	100ug-1	100ug-1	758.37	2	757.866	1513.72	41180.6	0.038319	2.9041e-05	1.1802	0.00089446	1.2186	0.0009235	757.866	66.155	1.2467	65.603	64.754	66.001	-0.55242					255	136	2	0	0	0	0.00039306	1	21723	60.826
AASFNIIPSSTGAAK	15	Phospho (STY)	_AAS(ph)FNIIPSSTGAAK_		AAS(1)FNIIPSSTGAAK		AAS(44.36)FNIIPS(-44.36)S(-44.6)T(-44.6)GAAK	0	0	1	0	AT1G13440.2;AT3G04120.1;AT1G13440.1	AT1G13440.2	AT1G13440.2	MULTI-MSMS	100ug-2	100ug-2	757.87	2	757.866	1513.72	41056.5	0.069142	5.2401e-05	1.0705	0.00081127	1.1396	0.00086367	757.866	65.245	0.77207	65.043	64.766	65.538	-0.20181					126	84	2	0	0	0	0.0005551	1	21490	45.916
AASFNIIPSSTGAAK	15	Phospho (STY)	_AAS(ph)FNIIPSSTGAAK_		AAS(1)FNIIPSSTGAAK		AAS(45.25)FNIIPS(-45.25)S(-45.52)T(-45.42)GAAK	0	0	1	0	AT1G13440.2;AT3G04120.1;AT1G13440.1	AT1G13440.2	AT1G13440.2	MULTI-MSMS	200ug-1	200ug-1	757.87	2	757.866	1513.72	40993.2	-0.11881	-9.0044e-05	0.66546	0.00050433	0.54665	0.00041428	757.866	68.726	0.839	67.023	66.808	67.647	-1.7024					127	73	2	0	0	0	0.00050522	1	22334	46.877
AASFNIIPSSTGAAK	15	Phospho (STY)	_AAS(ph)FNIIPSSTGAAK_		AAS(1)FNIIPSSTGAAK		AAS(52.47)FNIIPS(-52.47)S(-53.32)T(-53.32)GAAK	0	0	1	0	AT1G13440.2;AT3G04120.1;AT1G13440.1	AT1G13440.2	AT1G13440.2	MULTI-MSMS	200ug-2	200ug-2	757.87	2	757.866	1513.72	41316.9	-0.11808	-8.949e-05	0.66202	0.00050172	0.54394	0.00041223	757.866	69.506	1.0573	67.503	66.973	68.03	-2.0033					244	116	3	0	0	0	0.00013036	1	22745	54.103
AASFNIIPSSTGAAK	15	Phospho (STY)	_AAS(ph)FNIIPSSTGAAK_		AAS(1)FNIIPSSTGAAK		AAS(41.71)FNIIPS(-41.71)S(-42.64)T(-42.64)GAAK	0	0	1	0	AT1G13440.2;AT3G04120.1;AT1G13440.1	AT1G13440.2	AT1G13440.2	MULTI-MSMS	200ug-3	200ug-3	757.87	2	757.866	1513.72	40530.1	0.26603	0.00020162	0.28484	0.00021587	0.55087	0.00041748	758.368	68.954	0.96054	67.1	66.779	67.739	-1.8546					115	57	3	0	0	0	0.00099238	2	23308	43.81
AASFNIIPSSTGAAK	15	Phospho (STY)	_AAS(ph)FNIIPSSTGAAK_					0	0	1	0	AT1G13440.2;AT3G04120.1;AT1G13440.1	AT1G13440.2	AT1G13440.2	MULTI-MATCH	20ug-2	20ug-2		2	757.866	1513.72	52609	0.16834	0.00012758	-0.6412	-0.00048595	-0.47286	-0.00035837	757.864	66.01	0.014915	65.308	65.301	65.316	-0.70199	0.27314	-0.0026272	NaN	47.68	4	2	2	NaN	NaN	NaN	NaN	0		NaN
AASFNIIPSSTGAAK	15	Phospho (STY)	_AAS(ph)FNIIPSSTGAAK_					0	0	1	0	AT1G13440.2;AT3G04120.1;AT1G13440.1	AT1G13440.2	AT1G13440.2	MULTI-MATCH	50ug-2	50ug-2		2	757.866	1513.72	42238.8	0.075426	5.7163e-05	0.79975	0.00060611	0.87518	0.00066327	757.867	65.708	0.17712	65.306	65.198	65.375	-0.4017	-0.013258	-5.2284e-05	NaN	60.826	41	30	2	NaN	NaN	NaN	NaN	0		NaN
AASFNIIPSSTGAAK	15	Phospho (STY)	_AAS(ph)FNIIPSSTGAAK_					0	0	1	0	AT1G13440.2;AT3G04120.1;AT1G13440.1	AT1G13440.2	AT1G13440.2	MULTI-MATCH	50ug-2	50ug-2		2	757.866	1513.72	42238.8	0.073043	5.5357e-05	0.63497	0.00048122	0.70802	0.00053658	758.368	65.464	0.19629	65.062	65.029	65.225	-0.4017	0.027322	-0.00069283	NaN	47.68	53	32	2	NaN	NaN	NaN	NaN	0		NaN
AASGSLAPPNADRSR	15	Phospho (STY)	_AASGSLAPPNADRS(ph)R_		AASGS(0.001)LAPPNADRS(0.999)R		AAS(-50.32)GS(-32.31)LAPPNADRS(32.31)R	0	0	1	1	AT4G11740.1	AT4G11740.1	AT4G11740.1	MULTI-MSMS	50ug-3	50ug-3	517.24	3	517.242	1548.7	49712	0.42521	0.00021993	-0.013958	-7.2199e-06	0.41125	0.00021271	517.242	15.337	0.69439	15.334	14.986	15.681	-0.0022154					52	37	2	0	0	0	9.3877e-05	1	4676	59.585
AASGSLAPPNADRSR	15	Phospho (STY)	_AASGSLAPPNADRS(ph)R_		AASGS(0.001)LAPPNADRS(0.999)R		AAS(-41.1)GS(-30.18)LAPPNADRS(30.18)R	0	0	1	1	AT4G11740.1	AT4G11740.1	AT4G11740.1	MSMS	100ug-3	100ug-3	517.24	3	517.242	1548.7	NaN	NaN	NaN	NaN	NaN	NaN	NaN	NaN	15.41	1	15.51	15.01	16.01	0.10095								0	0	0	0.00012557	1	4862	46.494
AASGSLAPPNADRSR	15	Phospho (STY)	_AASGSLAPPNADRS(ph)R_					0	0	1	1	AT4G11740.1	AT4G11740.1	AT4G11740.1	MULTI-MATCH	200ug-3	200ug-3		3	517.242	1548.7	50938.3	0.3997	0.00020674	0.38845	0.00020092	0.78815	0.00040766	517.577	19.351	0.88478	16.194	15.876	16.761	-3.1578	0.4296	0.00024477	NaN	59.585	48	26	2	NaN	NaN	NaN	NaN	0		NaN
AASLSTSKPSSSQEK	15	Phospho (STY)	_AAS(ph)LSTSKPSSSQEK_		AAS(0.909)LS(0.035)T(0.035)S(0.012)KPS(0.004)S(0.004)S(0.002)QEK		AAS(14.19)LS(-14.19)T(-14.19)S(-18.88)KPS(-23.26)S(-23.26)S(-27.3)QEK	0	0	1	1	AT4G11270.1	AT4G11270.1	AT4G11270.1	MULTI-MSMS	20ug-1	20ug-1	529.91	3	529.914	1586.72	49053.8	0.17698	9.3786e-05	-0.10838	-5.7433e-05	0.068602	3.6353e-05	529.914	7.9779	1.0414	8.179	7.6011	8.6426	0.20115					283	179	3	0	0	0	0.00051217	1	1917	40.186
AASLSTSKPSSSQEK	15	Phospho (STY)	_AAS(ph)LSTSKPSSSQEK_		AAS(0.999)LS(0.001)TSKPSSSQEK		AAS(29.98)LS(-29.98)T(-46.6)S(-57.46)KPS(-73.68)S(-77.97)S(-77.97)QEK	0	0	1	1	AT4G11270.1	AT4G11270.1	AT4G11270.1	MULTI-MSMS	50ug-1	50ug-1	529.91	3	529.914	1586.72	48890.5	0.27985	0.0001483	-0.071771	-3.8032e-05	0.20808	0.00011026	529.914	7.924	0.94991	8.0254	7.6387	8.5886	0.10139					167	77	3	0	0	0	7.1502e-13	2	2086	94.281
AASLSTSKPSSSQEK	15	Phospho (STY)	_AAS(ph)LSTSKPSSSQEK_		AAS(0.896)LS(0.091)T(0.008)S(0.003)KPS(0.001)S(0.001)SQEK		AAS(9.92)LS(-9.92)T(-20.51)S(-24.66)KPS(-32.18)S(-32.18)S(-35.47)QEK	0	0	1	1	AT4G11270.1	AT4G11270.1	AT4G11270.1	MULTI-MSMS	50ug-2	50ug-2	529.91	3	529.914	1586.72	49445.1	0.11765	6.2347e-05	0.024366	1.2912e-05	0.14202	7.5259e-05	529.914	7.6923	0.99204	7.9924	7.5543	8.5464	0.30003					238	154	3	0	0	0	0.00018158	1	1888	45.221
AASLSTSKPSSSQEK	15	Phospho (STY)	_AAS(ph)LSTSKPSSSQEK_		AAS(0.999)LS(0.001)TSKPSSSQEK		AAS(29.57)LS(-29.57)T(-40.04)S(-44.71)KPS(-58.14)S(-53.43)S(-52.6)QEK	0	0	1	1	AT4G11270.1	AT4G11270.1	AT4G11270.1	MULTI-MSMS	50ug-3	50ug-3	530.25	3	529.914	1586.72	49166.2	0.45399	0.00024057	-0.59296	-0.00031422	-0.13897	-7.3644e-05	529.913	8.1477	0.95815	8.2457	7.748	8.7061	0.098022					130	70	2	0	0	0	8.3968e-06	1	2146	74.793
AASLSTSKPSSSQEK	15	Phospho (STY)	_AAS(ph)LSTSKPSSSQEK_		AAS(0.996)LS(0.003)TSKPSSSQEK		AAS(24.73)LS(-24.73)T(-36.4)S(-41.65)KPS(-60.58)S(-64.23)S(-67.07)QEK	0	0	1	1	AT4G11270.1	AT4G11270.1	AT4G11270.1	MULTI-MSMS	100ug-1	100ug-1	529.91	3	529.914	1586.72	49683.1	0.51787	0.00027443	-0.20385	-0.00010802	0.31402	0.0001664	530.248	8.2336	1.0143	8.1824	7.6565	8.6708	-0.051226					150	69	3	0	0	0	6.2902e-06	1	2246	76.301
AASLSTSKPSSSQEK	15	Phospho (STY)	_AAS(ph)LSTSKPSSSQEK_		AAS(1)LSTSKPSSSQEK		AAS(33.78)LS(-33.78)T(-45.98)S(-51.22)KPS(-72.56)S(-76.75)S(-80.41)QEK	0	0	1	1	AT4G11270.1	AT4G11270.1	AT4G11270.1	MULTI-MSMS	100ug-2	100ug-2	529.91	3	529.914	1586.72	49265.3	0.61533	0.00032607	-0.31593	-0.00016742	0.2994	0.00015865	529.913	7.8315	1.1823	8.0307	7.433	8.6154	0.19918					154	71	3	0	0	0	1.0295e-12	3	2116	92.474
AASLSTSKPSSSQEK	15	Phospho (STY)	_AAS(ph)LSTSKPSSSQEK_		AAS(1)LSTSKPSSSQEK		AAS(34.61)LS(-34.61)T(-46.37)S(-51.67)KPS(-66.89)S(-66.89)S(-71.07)QEK	0	0	1	1	AT4G11270.1	AT4G11270.1	AT4G11270.1	MULTI-MSMS	100ug-3	100ug-3	529.91	3	529.914	1586.72	49641.5	0.61554	0.00032618	-0.64919	-0.00034402	-0.033652	-1.7833e-05	529.913	7.9194	0.79501	8.1206	7.625	8.42	0.20119					118	50	3	0	0	0	7.5851e-09	2	2168	86.8
AASLSTSKPSSSQEK	15	Phospho (STY)	_AAS(ph)LSTSKPSSSQEK_					0	0	1	1	AT4G11270.1	AT4G11270.1	AT4G11270.1	MULTI-MATCH	5ug-1	5ug-1		3	529.914	1586.72	48126.8	0.19826	0.00010506	0.2615	0.00013857	0.45976	0.00024363	530.249	7.6867	0.049942	7.6867	7.6733	7.7232	0	-0.43196	0.0006021	NaN	94.281	12	9	2	NaN	NaN	NaN	NaN	0		NaN
AASLSTSKPSSSQEK	15	Phospho (STY)	_AAS(ph)LSTSKPSSSQEK_					0	0	1	1	AT4G11270.1	AT4G11270.1	AT4G11270.1	MULTI-MATCH	10ug-2	10ug-2		3	529.914	1586.72	52462.5	0.29545	0.00015656	-0.026996	-1.4306e-05	0.26846	0.00014226	530.248	8.2979	0.044479	8.4973	8.4684	8.5129	0.19936	0.37864	0.00014347	NaN	94.281	11	9	2	NaN	NaN	NaN	NaN	0		NaN
AASLSTSKPSSSQEK	15	Phospho (STY)	_AAS(ph)LSTSKPSSSQEK_					0	0	1	1	AT4G11270.1	AT4G11270.1	AT4G11270.1	MULTI-MATCH	10ug-3	10ug-3		3	529.914	1586.72	53219.3	-0.40558	-0.00021492	0.49567	0.00026266	0.090091	4.774e-05	529.914	8.0403	0.062059	8.1919	8.165	8.227	0.15156	0.073272	0.00097438	NaN	94.281	12	10	2	NaN	NaN	NaN	NaN	0		NaN
AASLSTSKPSSSQEK	15	Phospho (STY)	_AAS(ph)LSTSKPSSSQEK_					0	0	1	1	AT4G11270.1	AT4G11270.1	AT4G11270.1	MULTI-MATCH	20ug-2	20ug-2		3	529.914	1586.72	49637.7	0.10143	5.3749e-05	0.37723	0.0001999	0.47866	0.00025365	529.914	8.0205	0.16512	8.1205	8.097	8.2621	0.099973	0.0018911	0.00078608	NaN	94.281	43	28	2	NaN	NaN	NaN	NaN	0		NaN
AASLSTSKPSSSQEK	15	Phospho (STY)	_AAS(ph)LSTSKPSSSQEK_					0	0	1	1	AT4G11270.1	AT4G11270.1	AT4G11270.1	MULTI-MATCH	200ug-2	200ug-2		3	529.914	1586.72	51059.4	-0.1355	-7.1804e-05	0.30598	0.00016214	0.17048	9.0338e-05	529.914	11.257	0.63457	8.151	7.7247	8.3593	-3.106	0.032351	0.00067281	NaN	94.281	45	24	3	NaN	NaN	NaN	NaN	0		NaN
AASPDPLGESSSSGTAR	17	Phospho (STY)	_AAS(ph)PDPLGESSSSGTAR_		AAS(1)PDPLGESSSSGTAR		AAS(39.39)PDPLGES(-39.39)S(-40.68)S(-41.39)S(-41.39)GT(-41.39)AR	0	0	1	0	AT4G35980.1	AT4G35980.1	AT4G35980.1	MSMS	200ug-3	200ug-3	835.36	2	835.357	1668.7	NaN	NaN	NaN	NaN	NaN	NaN	NaN	NaN	29.725	1	27.069	26.569	27.569	-2.6566								0	0	0	0.00025673	1	9846	41.615
AASQMAGSPSVLK	13	Oxidation (M),Phospho (STY)	_AASQM(ox)AGS(ph)PSVLK_	AASQM(1)AGSPSVLK	AASQMAGS(0.814)PS(0.186)VLK	AASQM(72.43)AGSPSVLK	AAS(-33.62)QMAGS(6.41)PS(-6.41)VLK	0	1	1	0	AT3G54760.2;AT3G54760.1	AT3G54760.2	AT3G54760.2	MSMS	50ug-1	50ug-1	671.81	2	671.807	1341.6	NaN	NaN	NaN	NaN	NaN	NaN	NaN	NaN	19.191	1	19.392	18.892	19.892	0.20164								0	0	0	4.9078e-06	1	5930	72.433
AASQMAGSPSVLK	13	Oxidation (M),Phospho (STY)	_AASQM(ox)AGS(ph)PSVLK_	AASQM(1)AGSPSVLK	AASQMAGS(0.79)PS(0.21)VLK	AASQM(46.25)AGSPSVLK	AAS(-34.74)QMAGS(5.76)PS(-5.76)VLK	0	1	1	0	AT3G54760.2;AT3G54760.1	AT3G54760.2	AT3G54760.2	MULTI-MSMS	50ug-2	50ug-2	671.81	2	671.807	1341.6	44956.2	0.2192	0.00014726	-0.29324	-0.000197	-0.074034	-4.9737e-05	671.807	19.634	0.29212	19.734	19.527	19.819	0.099541					43	27	2	0	0	0	0.00067407	1	5258	46.249
AASQMAGSPSVLK	13	Oxidation (M),Phospho (STY)	_AASQM(ox)AGS(ph)PSVLK_	AASQM(1)AGSPSVLK	AASQMAGS(0.775)PS(0.225)VLK	AASQM(79.51)AGSPSVLK	AAS(-49.44)QMAGS(5.37)PS(-5.37)VLK	0	1	1	0	AT3G54760.2;AT3G54760.1	AT3G54760.2	AT3G54760.2	MSMS	100ug-2	100ug-2	671.81	2	671.807	1341.6	NaN	NaN	NaN	NaN	NaN	NaN	NaN	NaN	19.522	1	19.721	19.221	20.221	0.19918								0	0	0	1.872e-07	1	6303	79.514
AASQMAGSPSVLK	13	Oxidation (M),Phospho (STY)	_AASQM(ox)AGS(ph)PSVLK_	AASQM(1)AGSPSVLK	AASQMAGS(0.751)PS(0.249)VLK	AASQM(82.01)AGSPSVLK	AAS(-45.88)QMAGS(4.79)PS(-4.79)VLK	0	1	1	0	AT3G54760.2;AT3G54760.1	AT3G54760.2	AT3G54760.2	MULTI-MSMS	100ug-3	100ug-3	672.31	2	671.807	1341.6	46062.2	-0.10864	-7.2986e-05	0.75901	0.00050991	0.65036	0.00043692	671.808	19.717	0.76358	19.818	19.323	20.087	0.10095					57	36	2	0	0	0	4.1131e-07	1	6399	82.01
AASQMAGSPSVLK	13	Oxidation (M),Phospho (STY)	_AASQM(ox)AGS(ph)PSVLK_	AASQM(1)AGSPSVLK	AAS(0.002)QMAGS(0.881)PS(0.117)VLK	AASQM(43.81)AGSPSVLK	AAS(-26.45)QMAGS(8.77)PS(-8.77)VLK	0	1	1	0	AT3G54760.2;AT3G54760.1	AT3G54760.2	AT3G54760.2	MULTI-MSMS	200ug-3	200ug-3	672.31	2	671.807	1341.6	47314.8	-0.00071559	-4.8074e-07	-0.13837	-9.2956e-05	-0.13908	-9.3436e-05	672.308	22.624	0.422	20.669	20.533	20.955	-1.9549					18	14	2	0	0	0	0.0010213	1	7300	43.81
AATYDEIKK	9	Unmodified	_AATYDEIKK_					0	0	0	1	AT1G13440.2;AT3G04120.1;AT1G13440.1	AT1G13440.2	AT1G13440.2	MSMS	100ug-2	100ug-2	346.85	3	346.854	1037.54	NaN	NaN	NaN	NaN	NaN	NaN	NaN	NaN	8.1889	1	8.3881	7.8881	8.8881	0.19918								0	0	0	0.018707	1	2274	31.494
AATYDEIKK	9	Unmodified	_AATYDEIKK_					0	0	0	1	AT1G13440.2;AT3G04120.1;AT1G13440.1	AT1G13440.2	AT1G13440.2	MSMS	100ug-2	100ug-2	346.85	3	346.854	1037.54	NaN	NaN	NaN	NaN	NaN	NaN	NaN	NaN	8.5302	1	8.7294	8.2294	9.2294	0.19918								0	0	0	0.0018289	1	2393	55.064
AATYDEIKK	9	Unmodified	_AATYDEIKK_					0	0	0	1	AT1G13440.2;AT3G04120.1;AT1G13440.1	AT1G13440.2	AT1G13440.2	MSMS	100ug-3	100ug-3	346.85	3	346.854	1037.54	NaN	NaN	NaN	NaN	NaN	NaN	NaN	NaN	7.957	1	8.1581	7.6581	8.6581	0.20119								0	0	0	0.0021251	1	2216	47.603
AATYDEIKK	9	Unmodified	_AATYDEIKK_					0	0	0	1	AT1G13440.2;AT3G04120.1;AT1G13440.1	AT1G13440.2	AT1G13440.2	MULTI-MSMS	200ug-1	200ug-1	346.85	3	346.854	1037.54	59350.2	-0.19002	-6.5908e-05	0.093229	3.2337e-05	-0.096789	-3.3572e-05	346.854	14.241	1.0716	11.135	10.677	11.749	-3.1059					50	30	2	0	0	0	0.0038114	1	4286	71.451
ADDNSQDGRGGLQR	14	Phospho (STY)	_ADDNS(ph)QDGRGGLQR_		ADDNS(1)QDGRGGLQR		ADDNS(63.46)QDGRGGLQR	0	0	1	1	AT2G43160.4;AT2G43160.3;AT2G43160.2;AT2G43160.1	AT2G43160.4	AT2G43160.4	MULTI-MSMS	200ug-1	200ug-1	523.55	3	523.553	1567.64	49259.6	-0.71276	-0.00037317	0.20113	0.0001053	-0.51163	-0.00026786	523.553	10.863	0.68979	7.6572	7.22	7.9097	-3.2061					50	25	3	0	0	0	0.00010154	1	2942	63.46
ADDNSQDGRGGLQR	14	Phospho (STY)	_ADDNS(ph)QDGRGGLQR_		ADDNS(1)QDGRGGLQR		ADDNS(81.35)QDGRGGLQR	0	0	1	1	AT2G43160.4;AT2G43160.3;AT2G43160.2;AT2G43160.1	AT2G43160.4	AT2G43160.4	MULTI-MSMS	200ug-3	200ug-3	523.55	3	523.553	1567.64	50230.4	0.042379	2.2188e-05	-0.24639	-0.000129	-0.20401	-0.00010681	523.553	11.423	0.45575	7.6636	7.4028	7.8586	-3.7592					36	12	4	0	0	0	2.097e-07	1	3166	81.346
ADDNSQDGRGGLQR	14	Phospho (STY)	_ADDNS(ph)QDGRGGLQR_					0	0	1	1	AT2G43160.4;AT2G43160.3;AT2G43160.2;AT2G43160.1	AT2G43160.4	AT2G43160.4	MULTI-MATCH	50ug-1	50ug-1		3	523.553	1567.64	56322.1	0.29727	0.00015564	1.0132	0.00053044	1.3104	0.00068608	523.888	8.5731	0.056839	8.6745	8.6449	8.7017	0.10139	0.64474	0.0017298	NaN	81.346	5	3	2	NaN	NaN	NaN	NaN	0		NaN
ADDNSQDGRGGLQR	14	Phospho (STY)	_ADDNS(ph)QDGRGGLQR_					0	0	1	1	AT2G43160.4;AT2G43160.3;AT2G43160.2;AT2G43160.1	AT2G43160.4	AT2G43160.4	MULTI-MATCH	50ug-3	50ug-3		3	523.553	1567.64	49433.5	0.54693	0.00028635	-0.70703	-0.00037017	-0.16009	-8.3818e-05	523.887	8.4283	0.097053	8.5263	8.4412	8.5382	0.098023	0.49654	-0.00097205	NaN	81.346	9	6	2	NaN	NaN	NaN	NaN	0		NaN
ADDNSQDGRGGLQR	14	Phospho (STY)	_ADDNS(ph)QDGRGGLQR_					0	0	1	1	AT2G43160.4;AT2G43160.3;AT2G43160.2;AT2G43160.1	AT2G43160.4	AT2G43160.4	MULTI-MATCH	200ug-2	200ug-2		3	523.553	1567.64	49715.7	-0.067784	-3.5488e-05	-0.56371	-0.00029513	-0.6315	-0.00033062	523.887	10.733	0.7104	7.6273	7.3001	8.0105	-3.106	-0.40246	-0.00074695	NaN	81.346	50	23	3	NaN	NaN	NaN	NaN	0		NaN
ADEDTIDELIETGNSEQIFQK	21	Unmodified	_ADEDTIDELIETGNSEQIFQK_					0	0	0	0	AT5G08080.2;AT5G08080.1;AT5G08080.3	AT5G08080.2	AT5G08080.2	MULTI-MSMS	200ug-3	200ug-3	799.04	3	799.043	2394.11	40437.7	-0.081749	-6.5321e-05	0.032566	2.6022e-05	-0.049183	-3.93e-05	799.377	105.64	0.64452	104.59	104.29	104.93	-1.0527					119	53	4	0	0	0	4.7966e-15	2	35522	90.718
ADEDTIDELIETGNSEQIFQK	21	Unmodified	_ADEDTIDELIETGNSEQIFQK_					0	0	0	0	AT5G08080.2;AT5G08080.1;AT5G08080.3	AT5G08080.2	AT5G08080.2	MULTI-MATCH	200ug-1	200ug-1		3	799.043	2394.11	44295.2	0.44225	0.00035338	-1.4326	-0.0011447	-0.99036	-0.00079134	799.042	106.1	0.11978	105	104.92	105.04	-1.101	0.20313	-0.0026886	NaN	90.718	24	14	3	NaN	NaN	NaN	NaN	0		NaN
ADESESQVENNDAQPK	16	Unmodified	_ADESESQVENNDAQPK_					0	0	0	0	AT3G52140.3;AT3G52140.1;AT3G52140.2;AT3G52140.4	AT3G52140.3	AT3G52140.3	MSMS	50ug-1	50ug-1	587.59	3	587.59	1759.75	NaN	NaN	NaN	NaN	NaN	NaN	NaN	NaN	12.212	1	12.314	11.814	12.814	0.10139								0	0	0	3.2323e-06	1	3526	55.011
ADESESQVENNDAQPK	16	Unmodified	_ADESESQVENNDAQPK_					0	0	0	0	AT3G52140.3;AT3G52140.1;AT3G52140.2;AT3G52140.4	AT3G52140.3	AT3G52140.3	MULTI-MSMS	50ug-2	50ug-2	587.92	3	587.59	1759.75	47991.1	0.3461	0.00020336	-0.28029	-0.00016469	0.065811	3.867e-05	587.59	12.075	0.24051	12.274	12.164	12.404	0.19979					43	27	2	0	0	0	0.0121	1	3079	23.635
ADESESQVENNDAQPK	16	Unmodified	_ADESESQVENNDAQPK_					0	0	0	0	AT3G52140.3;AT3G52140.1;AT3G52140.2;AT3G52140.4	AT3G52140.3	AT3G52140.3	MULTI-MSMS	50ug-3	50ug-3	587.59	3	587.59	1759.75	47042	0.12401	7.2865e-05	0.10561	6.2056e-05	0.22962	0.00013492	587.59	12.479	0.63728	12.477	12.163	12.8	-0.0022163					44	33	2	0	0	0	8.7123e-05	1	3590	46.89
ADESESQVENNDAQPK	16	Unmodified	_ADESESQVENNDAQPK_					0	0	0	0	AT3G52140.3;AT3G52140.1;AT3G52140.2;AT3G52140.4	AT3G52140.3	AT3G52140.3	MSMS	100ug-1	100ug-1	587.75	3	587.59	1759.75	NaN	NaN	NaN	NaN	NaN	NaN	NaN	NaN	12.562	1	12.41	11.91	12.91	-0.15146								0	0	0	0.00025877	1	3762	40.493
ADESESQVENNDAQPK	16	Unmodified	_ADESESQVENNDAQPK_					0	0	0	0	AT3G52140.3;AT3G52140.1;AT3G52140.2;AT3G52140.4	AT3G52140.3	AT3G52140.3	MULTI-MSMS	100ug-2	100ug-2	587.92	3	587.59	1759.75	47566.4	0.11456	6.7313e-05	-0.6359	-0.00037365	-0.52134	-0.00030633	587.591	12.137	0.51033	12.436	12.169	12.679	0.29943					52	28	3	0	0	0	4.5021e-06	2	3588	77.746
ADESESQVENNDAQPK	16	Unmodified	_ADESESQVENNDAQPK_					0	0	0	0	AT3G52140.3;AT3G52140.1;AT3G52140.2;AT3G52140.4	AT3G52140.3	AT3G52140.3	MULTI-MSMS	100ug-3	100ug-3	587.92	3	587.59	1759.75	48007.5	0.17498	0.00010282	-0.44082	-0.00025902	-0.26583	-0.0001562	587.59	12.26	0.5605	12.461	12.175	12.735	0.20119					52	24	3	0	0	0	0.00022195	1	3702	40.724
ADESESQVENNDAQPK	16	Unmodified	_ADESESQVENNDAQPK_					0	0	0	0	AT3G52140.3;AT3G52140.1;AT3G52140.2;AT3G52140.4	AT3G52140.3	AT3G52140.3	MULTI-MSMS	200ug-1	200ug-1	587.93	3	587.59	1759.75	47304	0.42519	0.00024984	0.65657	0.00038579	1.0818	0.00063563	587.925	14.133	0.48309	11.027	10.85	11.333	-3.1059					28	13	3	0	0	0	4.0386e-13	1	4211	95.067
ADESESQVENNDAQPK	16	Unmodified	_ADESESQVENNDAQPK_					0	0	0	0	AT3G52140.3;AT3G52140.1;AT3G52140.2;AT3G52140.4	AT3G52140.3	AT3G52140.3	MULTI-MSMS	200ug-1	200ug-1	880.88	2	880.882	1759.75	38378.3	-0.41214	-0.00036304	-0.19476	-0.00017156	-0.6069	-0.00053461	880.883	14.111	0.34334	11.005	10.92	11.263	-3.1059					14	9	2	0	0	0	0.0014753	1	4253	63.614
ADESESQVENNDAQPK	16	Unmodified	_ADESESQVENNDAQPK_					0	0	0	0	AT3G52140.3;AT3G52140.1;AT3G52140.2;AT3G52140.4	AT3G52140.3	AT3G52140.3	MULTI-MSMS	200ug-2	200ug-2	587.93	3	587.59	1759.75	47952.4	0.23377	0.00013736	0.00028054	1.6484e-07	0.23405	0.00013752	587.59	14.285	0.75681	11.179	10.74	11.497	-3.106					40	24	2	0	0	0	2.8012e-06	1	4311	78.902
ADESESQVENNDAQPK	16	Unmodified	_ADESESQVENNDAQPK_					0	0	0	0	AT3G52140.3;AT3G52140.1;AT3G52140.2;AT3G52140.4	AT3G52140.3	AT3G52140.3	MULTI-MATCH	20ug-1	20ug-1		3	587.59	1759.75	66231.7	0.13633	8.0106e-05	-1.7856	-0.0010492	-1.6493	-0.00096909	587.923	12.344	0.034822	12.545	12.523	12.558	0.20115	0.14089	-0.0024654	NaN	77.746	5	3	2	NaN	NaN	NaN	NaN	0		NaN
ADESESQVENNDAQPK	16	Unmodified	_ADESESQVENNDAQPK_					0	0	0	0	AT3G52140.3;AT3G52140.1;AT3G52140.2;AT3G52140.4	AT3G52140.3	AT3G52140.3	MULTI-MATCH	20ug-2	20ug-2		3	587.59	1759.75	47965.4	0.030948	1.8185e-05	-1.9384	-0.001139	-1.9075	-0.0011208	587.923	12.406	0.032364	12.506	12.493	12.525	0.099972	0.10204	-0.0027349	NaN	77.746	5	4	2	NaN	NaN	NaN	NaN	0		NaN
ADESESQVENNDAQPK	16	Unmodified	_ADESESQVENNDAQPK_					0	0	0	0	AT3G52140.3;AT3G52140.1;AT3G52140.2;AT3G52140.4	AT3G52140.3	AT3G52140.3	MULTI-MATCH	100ug-1	100ug-1		3	587.59	1759.75	NaN	0.1278	7.5092e-05	-0.46966	-0.00027597	-0.34186	-0.00020088	587.59	12.281	0.11319	12.129	12.065	12.179	-0.15146	-0.27485	-0.00014575	NaN	77.746	10	8	2	NaN	NaN	NaN	NaN	0		NaN
ADESESQVENNDAQPK	16	Unmodified	_ADESESQVENNDAQPK_					0	0	0	0	AT3G52140.3;AT3G52140.1;AT3G52140.2;AT3G52140.4	AT3G52140.3	AT3G52140.3	MULTI-MATCH	200ug-2	200ug-2		2	880.882	1759.75	39105	-0.053056	-4.6736e-05	0.43648	0.00038448	0.38342	0.00033775	880.883	14.182	0.33486	11.076	10.959	11.294	-3.106	0.035357	0.00013206	NaN	63.614	18	11	2	NaN	NaN	NaN	NaN	0		NaN
ADESESQVENNDAQPK	16	Unmodified	_ADESESQVENNDAQPK_					0	0	0	0	AT3G52140.3;AT3G52140.1;AT3G52140.2;AT3G52140.4	AT3G52140.3	AT3G52140.3	MULTI-MATCH	200ug-3	200ug-3		3	587.59	1759.75	48554.1	0.47411	0.00027858	-0.22087	-0.00012978	0.25324	0.0001488	587.925	14.566	0.49226	10.907	10.715	11.207	-3.659	-0.13082	-0.00043286	NaN	95.067	20	14	2	NaN	NaN	NaN	NaN	0		NaN
ADESPEKVTVVPK	13	Phospho (STY)	_ADES(ph)PEKVTVVPK_		ADES(0.977)PEKVT(0.023)VVPK		ADES(16.33)PEKVT(-16.33)VVPK	0	0	1	1	AT3G25070.1	AT3G25070.1	AT3G25070.1	MULTI-MSMS	10ug-1	10ug-1	493.58	3	493.576	1477.71	50822.2	0.19682	9.7146e-05	-0.10306	-5.0867e-05	0.093763	4.6279e-05	493.576	25.532	0.96595	25.282	24.986	25.952	-0.24972					191	112	2	0	0	0	0.0014315	1	6755	41.695
ADESPEKVTVVPK	13	Phospho (STY)	_ADES(ph)PEKVTVVPK_		ADES(0.996)PEKVT(0.004)VVPK		ADES(23.53)PEKVT(-23.53)VVPK	0	0	1	1	AT3G25070.1	AT3G25070.1	AT3G25070.1	MULTI-MSMS	10ug-2	10ug-2	493.91	3	493.576	1477.71	50819.8	0.29544	0.00014582	-0.18962	-9.3592e-05	0.10582	5.2229e-05	493.576	25.451	0.79722	25.35	25.228	26.025	-0.10139					228	122	2	0	0	0	0.00052186	1	6331	48.899
ADESPEKVTVVPK	13	Phospho (STY)	_ADES(ph)PEKVTVVPK_		ADES(1)PEKVTVVPK		ADES(36.49)PEKVT(-36.49)VVPK	0	0	1	1	AT3G25070.1	AT3G25070.1	AT3G25070.1	MULTI-MSMS	10ug-3	10ug-3	493.58	3	493.576	1477.71	51002.9	-0.12646	-6.2416e-05	0.16628	8.2071e-05	0.039821	1.9655e-05	493.576	25.297	0.97038	25.148	24.983	25.953	-0.14916					223	125	3	0	0	0	7.3794e-07	1	6863	80.738
ADESPEKVTVVPK	13	Phospho (STY)	_ADES(ph)PEKVTVVPK_		ADES(1)PEKVTVVPK		ADES(58.74)PEKVT(-58.74)VVPK	0	0	1	1	AT3G25070.1	AT3G25070.1	AT3G25070.1	MULTI-MSMS	20ug-1	20ug-1	493.58	3	493.576	1477.71	50262.4	-0.25208	-0.00012442	0.33784	0.00016675	0.085757	4.2328e-05	493.576	25.164	1.6532	25.165	24.815	26.468	0.00065613					375	187	4	0	0	0	1.0441e-20	3	6900	109.04
ADESPEKVTVVPK	13	Phospho (STY)	_ADES(ph)PEKVTVVPK_		ADES(1)PEKVTVVPK		ADES(40.3)PEKVT(-40.3)VVPK	0	0	1	1	AT3G25070.1	AT3G25070.1	AT3G25070.1	MULTI-MSMS	20ug-1	20ug-1	739.86	2	739.861	1477.71	41220.8	-0.12435	-9.2002e-05	0.82328	0.00060911	0.69893	0.00051711	739.861	25.314	1.1497	25.314	24.954	26.104	0.00065613					289	128	3	0	0	0	3.6462e-08	1	6847	89.484
ADESPEKVTVVPK	13	Phospho (STY)	_ADES(ph)PEKVTVVPK_		ADES(1)PEKVTVVPK		ADES(54.97)PEKVT(-54.97)VVPK	0	0	1	1	AT3G25070.1	AT3G25070.1	AT3G25070.1	MULTI-MSMS	20ug-2	20ug-2	493.58	3	493.576	1477.71	50171.6	-0.22833	-0.0001127	0.39331	0.00019413	0.16498	8.1431e-05	493.576	25.362	1.2764	25.261	24.939	26.215	-0.10052					349	179	2	0	0	0	6.4541e-16	3	6604	105.28
ADESPEKVTVVPK	13	Phospho (STY)	_ADES(ph)PEKVTVVPK_		ADES(1)PEKVTVVPK		ADES(34.85)PEKVT(-34.85)VVPK	0	0	1	1	AT3G25070.1	AT3G25070.1	AT3G25070.1	MULTI-MSMS	20ug-2	20ug-2	739.86	2	739.861	1477.71	41769.3	-0.15119	-0.00011186	0.76176	0.0005636	0.61057	0.00045174	739.861	25.479	0.76947	25.379	25.233	26.002	-0.10052					212	106	3	0	0	0	2.7662e-06	1	6581	81.526
ADESPEKVTVVPK	13	Phospho (STY)	_ADES(ph)PEKVTVVPK_		ADES(1)PEKVTVVPK		ADES(52.94)PEKVT(-52.94)VVPK	0	0	1	1	AT3G25070.1	AT3G25070.1	AT3G25070.1	MULTI-MSMS	20ug-3	20ug-3	493.58	3	493.576	1477.71	50434	-0.13847	-6.8345e-05	0.39719	0.00019604	0.25872	0.0001277	493.576	25.685	1.2056	25.384	24.988	26.194	-0.30089					373	144	3	0	0	0	2.3812e-22	3	7002	123.14
ADESPEKVTVVPK	13	Phospho (STY)	_ADES(ph)PEKVTVVPK_		ADES(1)PEKVTVVPK		ADES(37.75)PEKVT(-37.75)VVPK	0	0	1	1	AT3G25070.1	AT3G25070.1	AT3G25070.1	MULTI-MSMS	20ug-3	20ug-3	739.86	2	739.861	1477.71	41729.2	-0.085958	-6.3597e-05	0.61346	0.00045388	0.5275	0.00039028	739.861	25.651	1.0727	25.35	25.078	26.15	-0.30089					292	127	3	0	0	0	0.0004812	3	7035	68.329
ADESPEKVTVVPK	13	Phospho (STY)	_ADES(ph)PEKVTVVPK_		ADES(1)PEKVTVVPK		ADES(79.11)PEKVT(-79.11)VVPK	0	0	1	1	AT3G25070.1	AT3G25070.1	AT3G25070.1	MULTI-MSMS	50ug-1	50ug-1	739.86	2	739.861	1477.71	40851.8	0.88134	0.00065207	-0.46776	-0.00034608	0.41358	0.00030599	739.86	25.092	1.5185	25.194	24.741	26.259	0.10141					321	114	4	0	0	0	2.1697e-67	4	7950	183.84
ADESPEKVTVVPK	13	Phospho (STY)	_ADES(ph)PEKVTVVPK_		ADES(1)PEKVTVVPK		ADES(97.12)PEKVT(-97.12)VVPK	0	0	1	1	AT3G25070.1	AT3G25070.1	AT3G25070.1	MULTI-MSMS	50ug-1	50ug-1	493.58	3	493.576	1477.71	49698.3	0.78548	0.00038769	-0.64046	-0.00031612	0.14502	7.1578e-05	493.576	25.128	1.9877	25.229	24.58	26.568	0.10141					414	152	4	0	0	0	8.0343e-46	5	7846	160.81
ADESPEKVTVVPK	13	Phospho (STY)	_ADES(ph)PEKVTVVPK_		ADES(1)PEKVTVVPK		ADES(72.12)PEKVT(-72.12)VVPK	0	0	1	1	AT3G25070.1	AT3G25070.1	AT3G25070.1	MULTI-MSMS	50ug-2	50ug-2	739.86	2	739.861	1477.71	41291.6	0.13364	9.8872e-05	0.36801	0.00027228	0.50165	0.00037115	739.861	25.271	1.4644	25.17	24.8	26.265	-0.10095					409	166	3	0	0	0	3.925e-37	3	7065	156.17
ADESPEKVTVVPK	13	Phospho (STY)	_ADES(ph)PEKVTVVPK_		ADES(1)PEKVTVVPK		ADES(93.43)PEKVT(-93.43)VVPK	0	0	1	1	AT3G25070.1	AT3G25070.1	AT3G25070.1	MULTI-MSMS	50ug-2	50ug-2	493.91	3	493.576	1477.71	50214.2	0.057302	2.8283e-05	0.13039	6.4356e-05	0.18769	9.2639e-05	493.576	25.26	1.8616	25.159	24.678	26.54	-0.10095					641	213	4	0	0	0	6.9286e-46	5	7064	161.91
ADESPEKVTVVPK	13	Phospho (STY)	_ADES(ph)PEKVTVVPK_		ADES(1)PEKVTVVPK		ADES(116.98)PEKVT(-116.98)VVPK	0	0	1	1	AT3G25070.1	AT3G25070.1	AT3G25070.1	MULTI-MSMS	50ug-3	50ug-3	739.86	2	739.861	1477.71	41470.8	0.19428	0.00014374	0.61322	0.0004537	0.8075	0.00059744	739.861	25.249	0.59723	25.047	24.522	25.119	-0.2027					82	60	2	0	0	0	1.643e-188	2	8081	247.44
ADESPEKVTVVPK	13	Phospho (STY)	_ADES(ph)PEKVTVVPK_		ADES(1)PEKVTVVPK		ADES(95.51)PEKVT(-95.51)VVPK	0	0	1	1	AT3G25070.1	AT3G25070.1	AT3G25070.1	MULTI-MSMS	50ug-3	50ug-3	493.58	3	493.576	1477.71	50166.4	0.10842	5.3516e-05	0.3108	0.0001534	0.41923	0.00020692	493.576	25.499	2.3874	25.296	24.386	26.773	-0.2027					538	175	4	0	0	0	4.2503e-46	6	8220	164.58
ADESPEKVTVVPK	13	Phospho (STY)	_ADES(ph)PEKVTVVPK_		ADES(1)PEKVTVVPK		ADES(105.4)PEKVT(-105.4)VVPK	0	0	1	1	AT3G25070.1	AT3G25070.1	AT3G25070.1	MULTI-MSMS	50ug-3	50ug-3	739.86	2	739.861	1477.71	41670	0.20665	0.00015289	0.19027	0.00014077	0.39692	0.00029366	739.861	25.548	1.7449	25.345	24.884	26.629	-0.20271					300	123	4	0	0	0	1.2849e-109	3	8191	210.57
ADESPEKVTVVPK	13	Phospho (STY)	_ADES(ph)PEKVTVVPK_		ADES(1)PEKVTVVPK		ADES(89.53)PEKVT(-89.53)VVPK	0	0	1	1	AT3G25070.1	AT3G25070.1	AT3G25070.1	MULTI-MSMS	100ug-1	100ug-1	493.58	3	493.576	1477.71	50535.3	0.17814	8.7926e-05	-0.12823	-6.3293e-05	0.049909	2.4634e-05	493.576	26.055	2.0491	25.603	24.694	26.743	-0.45218					324	100	5	0	0	0	6.517e-38	5	8479	156.1
ADESPEKVTVVPK	13	Phospho (STY)	_ADES(ph)PEKVTVVPK_		ADES(1)PEKVTVVPK		ADES(95.6)PEKVT(-95.6)VVPK	0	0	1	1	AT3G25070.1	AT3G25070.1	AT3G25070.1	MULTI-MSMS	100ug-1	100ug-1	739.86	2	739.861	1477.71	41047.7	0.10832	8.0141e-05	0.10753	7.9556e-05	0.21585	0.0001597	739.861	26.061	1.6503	25.609	24.816	26.466	-0.45218					223	78	4	0	0	0	3.9991e-126	4	8632	216.72
ADESPEKVTVVPK	13	Phospho (STY)	_ADES(ph)PEKVTVVPK_		ADES(0.991)PEKVT(0.009)VVPK		ADES(20.33)PEKVT(-20.33)VVPK	0	0	1	1	AT3G25070.1	AT3G25070.1	AT3G25070.1	MSMS	100ug-1	100ug-1	493.58	3	493.576	1477.71	NaN	NaN	NaN	NaN	NaN	NaN	NaN	NaN	27.282	1	26.73	26.23	27.23	-0.55242								0	0	0	0.00090869	1	8999	41.088
ADESPEKVTVVPK	13	Phospho (STY)	_ADES(ph)PEKVTVVPK_		ADES(1)PEKVTVVPK		ADES(116.15)PEKVT(-116.15)VVPK	0	0	1	1	AT3G25070.1	AT3G25070.1	AT3G25070.1	MULTI-MSMS	100ug-2	100ug-2	493.58	3	493.576	1477.71	50197.4	0.21601	0.00010662	-0.025063	-1.2371e-05	0.19095	9.4248e-05	493.576	25.208	2.0695	25.307	24.593	26.663	0.098932					374	121	4	0	0	0	1.7712e-68	5	8435	185.13
ADESPEKVTVVPK	13	Phospho (STY)	_ADES(ph)PEKVTVVPK_		ADES(1)PEKVTVVPK		ADES(91.5)PEKVT(-91.5)VVPK	0	0	1	1	AT3G25070.1	AT3G25070.1	AT3G25070.1	MULTI-MSMS	100ug-2	100ug-2	739.86	2	739.861	1477.71	40456.5	0.034942	2.5853e-05	0.41674	0.00030833	0.45168	0.00033418	739.861	25.408	1.7305	25.407	24.667	26.398	-0.0013142					267	97	3	0	0	0	5.3878e-94	5	8450	197.69
ADESPEKVTVVPK	13	Phospho (STY)	_ADES(ph)PEKVTVVPK_		ADES(0.999)PEKVT(0.001)VVPK		ADES(29.7)PEKVT(-29.7)VVPK	0	0	1	1	AT3G25070.1	AT3G25070.1	AT3G25070.1	MSMS	100ug-2	100ug-2	493.58	3	493.576	1477.71	NaN	NaN	NaN	NaN	NaN	NaN	NaN	NaN	26.621	1	26.62	26.12	27.12	-0.0013142								0	0	0	1.868e-05	1	8828	54.768
ADESPEKVTVVPK	13	Phospho (STY)	_ADES(ph)PEKVTVVPK_		ADES(1)PEKVTVVPK		ADES(93.34)PEKVT(-93.34)VVPK	0	0	1	1	AT3G25070.1	AT3G25070.1	AT3G25070.1	MULTI-MSMS	100ug-3	100ug-3	493.58	3	493.576	1477.71	50117.2	0.15954	7.8744e-05	0.26904	0.00013279	0.42857	0.00021153	493.576	25.338	2.2074	25.339	24.601	26.808	0.0007019					403	129	4	0	0	0	6.6957e-38	6	8554	156
ADESPEKVTVVPK	13	Phospho (STY)	_ADES(ph)PEKVTVVPK_		ADES(1)PEKVTVVPK		ADES(107.51)PEKVT(-107.51)VVPK	0	0	1	1	AT3G25070.1	AT3G25070.1	AT3G25070.1	MULTI-MSMS	100ug-3	100ug-3	739.86	2	739.861	1477.71	40981.6	0.32225	0.00023842	0.12873	9.5245e-05	0.45099	0.00033367	739.861	25.37	1.811	25.371	24.72	26.531	0.0007019					301	106	4	0	0	0	5.1379e-165	4	8400	232.01
ADESPEKVTVVPK	13	Phospho (STY)	_ADES(ph)PEKVTVVPK_		ADES(1)PEKVTVVPK		ADES(91.3)PEKVT(-91.3)VVPK	0	0	1	1	AT3G25070.1	AT3G25070.1	AT3G25070.1	MULTI-MSMS	200ug-2	200ug-2	493.58	3	493.576	1477.71	49532.8	0.3584	0.0001769	-0.2529	-0.00012483	0.1055	5.2071e-05	493.576	31.218	3.0093	28.413	26.879	29.888	-2.8053					599	172	5	0	0	0	5.6233e-38	6	10347	156.64
ADESPEKVTVVPK	13	Phospho (STY)	_ADES(ph)PEKVTVVPK_		ADES(1)PEKVTVVPK		ADES(116.29)PEKVT(-116.29)VVPK	0	0	1	1	AT3G25070.1	AT3G25070.1	AT3G25070.1	MULTI-MSMS	200ug-2	200ug-2	739.86	2	739.861	1477.71	41564.9	-0.060708	-4.4915e-05	0.082476	6.1021e-05	0.021768	1.6106e-05	739.861	31.19	2.6634	28.384	27.053	29.717	-2.8053					463	155	4	0	0	0	3.8407e-145	7	10226	228.32
ADESPEKVTVVPK	13	Phospho (STY)	_ADES(ph)PEKVTVVPK_		ADES(1)PEKVTVVPK		ADES(76.7)PEKVT(-76.7)VVPK	0	0	1	1	AT3G25070.1	AT3G25070.1	AT3G25070.1	MULTI-MSMS	200ug-3	200ug-3	493.58	3	493.576	1477.71	50243.3	0.37996	0.00018754	-0.15716	-7.7571e-05	0.2228	0.00010997	493.576	29.936	2.2473	27.279	26.528	28.775	-2.6566					341	97	5	0	0	0	1.6415e-26	4	9901	138.66
ADESPEKVTVVPK	13	Phospho (STY)	_ADES(ph)PEKVTVVPK_		ADES(1)PEKVTVVPK		ADES(110.53)PEKVT(-110.53)VVPK	0	0	1	1	AT3G25070.1	AT3G25070.1	AT3G25070.1	MULTI-MSMS	200ug-3	200ug-3	739.86	2	739.861	1477.71	41469.8	-0.075923	-5.6172e-05	0.17277	0.00012783	0.096848	7.1654e-05	739.861	29.969	1.7729	27.313	26.596	28.369	-2.6566					231	77	4	0	0	0	3.238e-126	4	9984	217.65
ADESPEKVTVVPK	13	Phospho (STY)	_ADES(ph)PEKVTVVPK_					0	0	1	1	AT3G25070.1	AT3G25070.1	AT3G25070.1	MULTI-MATCH	5ug-2	5ug-2		3	493.576	1477.71	53390.6	0.1671	8.2474e-05	1.312	0.00064756	1.4791	0.00073004	493.577	26.015	0.050982	25.964	25.938	25.989	-0.050356	0.62177	0.001786	NaN	185.13	8	8	2	NaN	NaN	NaN	NaN	0		NaN
ADESPEKVTVVPK	13	Phospho (STY)	_ADES(ph)PEKVTVVPK_					0	0	1	1	AT3G25070.1	AT3G25070.1	AT3G25070.1	MULTI-MATCH	5ug-3	5ug-3		3	493.576	1477.71	52116.2	0.083191	4.1061e-05	0.35541	0.00017542	0.4386	0.00021648	493.576	25.406	0.11315	25.307	25.213	25.326	-0.099396	-0.03551	0.00036961	NaN	185.13	22	15	2	NaN	NaN	NaN	NaN	0		NaN
ADESPEKVTVVPK	13	Phospho (STY)	_ADES(ph)PEKVTVVPK_					0	0	1	1	AT3G25070.1	AT3G25070.1	AT3G25070.1	MULTI-MATCH	10ug-2	10ug-2		2	739.861	1477.71	42375.9	0.29542	0.00021857	-0.17349	-0.00012836	0.12193	9.0214e-05	739.861	25.661	0.16499	25.56	25.492	25.657	-0.10138	0.18073	-0.00045333	NaN	232.01	36	25	2	NaN	NaN	NaN	NaN	0		NaN
ADESPEKVTVVPK	13	Phospho (STY)	_ADES(ph)PEKVTVVPK_					0	0	1	1	AT3G25070.1	AT3G25070.1	AT3G25070.1	MULTI-MATCH	10ug-2	10ug-2		2	739.861	1477.71	42375.9	0.29544	0.00021859	0.051031	3.7756e-05	0.34648	0.00025634	739.861	25.481	0.18659	25.38	25.333	25.519	-0.10139	0.21887	-0.00093219	NaN	247.44	36	24	2	NaN	NaN	NaN	NaN	0		NaN
ADESPEKVTVVPK	13	Phospho (STY)	_ADES(ph)PEKVTVVPK_					0	0	1	1	AT3G25070.1	AT3G25070.1	AT3G25070.1	MULTI-MATCH	10ug-3	10ug-3		2	739.861	1477.71	42703.5	-0.64952	-0.00048055	1.0518	0.0007782	0.4023	0.00029765	739.861	25.477	0.36394	25.328	25.273	25.637	-0.14916	0.16743	0.0005487	NaN	247.44	66	42	2	NaN	NaN	NaN	NaN	0		NaN
ADESPEKVTVVPK	13	Phospho (STY)	_ADES(ph)PEKVTVVPK_					0	0	1	1	AT3G25070.1	AT3G25070.1	AT3G25070.1	MULTI-MATCH	50ug-1	50ug-1		2	739.861	1477.71	40470.9	0.66389	0.00049118	-0.10566	-7.817e-05	0.55823	0.00041301	739.86	24.623	0.030832	24.724	24.699	24.73	0.10141	-0.43673	-0.001164	NaN	247.44	6	3	2	NaN	NaN	NaN	NaN	0		NaN
ADESPEKVTVVPK	13	Phospho (STY)	_ADES(ph)PEKVTVVPK_					0	0	1	1	AT3G25070.1	AT3G25070.1	AT3G25070.1	MULTI-MATCH	50ug-2	50ug-2		2	739.861	1477.71	45567.7	0.1913	0.00014154	0.66486	0.00049191	0.85617	0.00063344	740.363	24.865	0.030804	24.764	24.746	24.777	-0.10095	-0.39636	-2.3893e-05	NaN	247.44	7	4	2	NaN	NaN	NaN	NaN	0		NaN
ADESPEKVTVVPK	13	Phospho (STY)	_ADES(ph)PEKVTVVPK_					0	0	1	1	AT3G25070.1	AT3G25070.1	AT3G25070.1	MULTI-MATCH	50ug-2	50ug-2		3	493.576	1477.71	53121.2	-0.072835	-3.5949e-05	0.41107	0.0002029	0.33824	0.00016695	493.576	26.837	0.16257	26.736	26.678	26.841	-0.10095	-0.30315	0.00056622	NaN	138.66	21	16	2	NaN	NaN	NaN	NaN	0		NaN
ADESPEKVTVVPK	13	Phospho (STY)	_ADES(ph)PEKVTVVPK_					0	0	1	1	AT3G25070.1	AT3G25070.1	AT3G25070.1	MULTI-MATCH	100ug-2	100ug-2		3	493.576	1477.71	52825.4	0.2411	0.000119	0.87615	0.00043245	1.1172	0.00055145	493.577	27.038	0.15617	27.037	26.959	27.115	-0.0013142	-0.0024457	0.0012549	NaN	138.66	11	7	2	NaN	NaN	NaN	NaN	0		NaN
ADESPEKVTVVPK	13	Phospho (STY)	_ADES(ph)PEKVTVVPK_					0	0	1	1	AT3G25070.1	AT3G25070.1	AT3G25070.1	MULTI-MATCH	100ug-3	100ug-3		3	493.576	1477.71	72853.5	0.18631	9.1958e-05	-0.75816	-0.00037421	-0.57185	-0.00028225	493.576	27.205	0.19195	27.105	27.071	27.263	-0.099545	0.065816	-0.0011651	NaN	138.66	11	10	2	NaN	NaN	NaN	NaN	0		NaN
ADESPEKVTVVPK	13	Phospho (STY)	_ADES(ph)PEKVTVVPK_					0	0	1	1	AT3G25070.1	AT3G25070.1	AT3G25070.1	MULTI-MATCH	200ug-3	200ug-3		3	493.576	1477.71	58582	0.10595	5.2293e-05	-3.3374	-0.0016473	-3.2315	-0.001595	493.575	31.883	0.045391	29.126	29.103	29.149	-2.7568	0.35668	-0.0043942	NaN	156.64	5	3	2	NaN	NaN	NaN	NaN	0		NaN
ADFASAAIATPPISKEIK	18	2 Phospho (STY)	_ADFASAAIAT(ph)PPIS(ph)KEIK_		ADFASAAIAT(1)PPIS(1)KEIK		ADFAS(-38.33)AAIAT(38.33)PPIS(51.12)KEIK	0	0	2	1	AT1G01540.1;AT1G01540.2	AT1G01540.1	AT1G01540.1	MULTI-MSMS	200ug-3	200ug-3	664.32	3	663.983	1988.93	44675	0.061908	4.1106e-05	0.21236	0.000141	0.27426	0.00018211	663.983	76.744	0.773	74.89	74.405	75.178	-1.8546					108	55	3	0	0	0	0.00050363	1	25917	67.827
ADFASAAIATPPISKEIK	18	2 Phospho (STY)	_ADFASAAIAT(ph)PPIS(ph)KEIK_					0	0	2	1	AT1G01540.1;AT1G01540.2	AT1G01540.1	AT1G01540.1	MULTI-MATCH	200ug-1	200ug-1		3	663.983	1988.93	44074.8	0.62241	0.00041327	-0.448	-0.00029747	0.17441	0.00011581	664.317	76.539	0.43083	74.836	74.487	74.918	-1.7024	-0.031723	-0.00061102	NaN	67.827	84	51	2	NaN	NaN	NaN	NaN	0		NaN
ADFASAAIATPPISKEIK	18	2 Phospho (STY)	_ADFASAAIAT(ph)PPIS(ph)KEIK_					0	0	2	1	AT1G01540.1;AT1G01540.2	AT1G01540.1	AT1G01540.1	MULTI-MATCH	200ug-2	200ug-2		3	663.983	1988.93	45118.9	-0.00043449	-2.8849e-07	-0.16845	-0.00011185	-0.16888	-0.00011213	663.983	76.781	0.26091	74.878	74.669	74.93	-1.9031	0.010063	-5.4158e-05	NaN	67.827	59	35	2	NaN	NaN	NaN	NaN	0		NaN
ADKDEDEEENETSDDEAEPK	20	2 Phospho (STY)	_ADKDEDEEENET(ph)S(ph)DDEAEPK_		ADKDEDEEENET(1)S(1)DDEAEPK		ADKDEDEEENET(44.44)S(44.44)DDEAEPK	0	0	2	1	AT5G10950.1	AT5G10950.1	AT5G10950.1	MSMS	200ug-3	200ug-3	818.95	3	818.946	2453.82	NaN	NaN	NaN	NaN	NaN	NaN	NaN	NaN	16.556	1	12.897	12.397	13.397	-3.659								0	0	0	1.294e-06	1	5066	44.441
ADKTDIISSSSDKASPPPPSAFR	23	Acetyl (Protein N-term),Phospho (STY)	_(ac)ADKTDIISSSSDKAS(ph)PPPPSAFR_		ADKTDIIS(0.005)S(0.006)S(0.006)S(0.015)DKAS(0.952)PPPPS(0.015)AFR		ADKT(-37.81)DIIS(-22.65)S(-22.16)S(-22.16)S(-17.9)DKAS(17.9)PPPPS(-17.9)AFR	1	0	1	2	AT3G47200.2;AT3G47200.1	AT3G47200.2	AT3G47200.2	MULTI-MSMS	100ug-1	100ug-1	833.06	3	832.727	2495.16	38486.8	-0.21327	-0.0001776	-0.32303	-0.000269	-0.5363	-0.00044659	833.06	57.788	0.183	57.135	57.008	57.191	-0.65266					23	14	2	0	0	0	0.00023045	1	19233	41.65
ADKTDIISSSSDKASPPPPSAFR	23	Acetyl (Protein N-term),Phospho (STY)	_(ac)ADKTDIISSSSDKAS(ph)PPPPSAFR_		ADKTDIIS(0.26)S(0.027)S(0.027)S(0.027)DKAS(0.65)PPPPS(0.01)AFR		ADKT(-36.43)DIIS(-3.98)S(-13.88)S(-13.88)S(-13.88)DKAS(3.98)PPPPS(-18.16)AFR	1	0	1	2	AT3G47200.2;AT3G47200.1	AT3G47200.2	AT3G47200.2	MULTI-MSMS	100ug-2	100ug-2	833.06	3	832.727	2495.16	38273.3	-0.11178	-9.308e-05	0.64858	0.00054009	0.5368	0.00044701	833.061	56.443	0.5984	56.342	55.821	56.419	-0.10156					109	53	3	0	0	0	8.7408e-05	1	18785	46.847
ADKTDIISSSSDKASPPPPSAFR	23	Acetyl (Protein N-term),Phospho (STY)	_(ac)ADKTDIISSSSDKAS(ph)PPPPSAFR_		ADKTDIIS(0.001)S(0.002)S(0.002)S(0.002)DKAS(0.993)PPPPS(0.001)AFR		ADKT(-76.64)DIIS(-32.8)S(-27.61)S(-27.61)S(-27.61)DKAS(27.61)PPPPS(-28.63)AFR	1	0	1	2	AT3G47200.2;AT3G47200.1	AT3G47200.2	AT3G47200.2	MULTI-MSMS	100ug-2	100ug-2	833.06	3	832.727	2495.16	38405.5	-0.099987	-8.3262e-05	0.58731	0.00048907	0.48733	0.00040581	833.396	56.714	0.95882	56.612	56.419	57.378	-0.10156					125	93	2	0	0	0	3.0594e-17	2	18894	89.659
ADKTDIISSSSDKASPPPPSAFR	23	Acetyl (Protein N-term),Phospho (STY)	_(ac)ADKTDIISSSSDKAS(ph)PPPPSAFR_		ADKTDIIS(0.19)S(0.124)S(0.124)S(0.124)DKAS(0.437)PPPPS(0.001)AFR		ADKT(-50.48)DIIS(-3.61)S(-5.47)S(-5.47)S(-5.47)DKAS(3.61)PPPPS(-26.99)AFR	1	0	1	2	AT3G47200.2;AT3G47200.1	AT3G47200.2	AT3G47200.2	MULTI-MSMS	100ug-3	100ug-3	833.06	3	832.727	2495.16	39064.9	-0.089746	-7.4734e-05	0.19905	0.00016575	0.1093	9.102e-05	833.061	57.303	0.83911	56.802	56.257	57.096	-0.50052					116	79	2	0	0	0	3.4559e-10	2	19147	70.718
ADKTDIISSSSDKASPPPPSAFR	23	Acetyl (Protein N-term),Phospho (STY)	_(ac)ADKTDIISSSSDKAS(ph)PPPPSAFR_		ADKTDIIS(0.038)S(0.047)S(0.047)S(0.109)DKAS(0.757)PPPPS(0.003)AFR		ADKT(-54.53)DIIS(-13.04)S(-12.09)S(-12.09)S(-8.43)DKAS(8.43)PPPPS(-23.95)AFR	1	0	1	2	AT3G47200.2;AT3G47200.1	AT3G47200.2	AT3G47200.2	MULTI-MSMS	200ug-1	200ug-1	833.06	3	832.727	2495.16	39791	-0.26752	-0.00022277	0.70868	0.00059014	0.44116	0.00036737	833.061	59.701	0.522	57.698	57.292	57.814	-2.0032					69	49	2	0	0	0	9.393e-10	1	19556	65.765
ADKTDIISSSSDKASPPPPSAFR	23	Acetyl (Protein N-term),Phospho (STY)	_(ac)ADKTDIISSSSDKAS(ph)PPPPSAFR_		ADKTDIIS(0.094)S(0.077)S(0.077)S(0.077)DKAS(0.673)PPPPS(0.002)AFR		ADKT(-53.32)DIIS(-8.54)S(-9.42)S(-9.42)S(-9.42)DKAS(8.54)PPPPS(-25.67)AFR	1	0	1	2	AT3G47200.2;AT3G47200.1	AT3G47200.2	AT3G47200.2	MULTI-MSMS	200ug-2	200ug-2	833.06	3	832.727	2495.16	39201.6	0.14802	0.00012326	0.33179	0.00027629	0.47981	0.00039955	833.395	60.361	1.6232	57.856	57.294	58.917	-2.5045					441	148	5	0	0	0	8.6568e-09	2	20082	63.095
ADKTDIISSSSDKASPPPPSAFR	23	Acetyl (Protein N-term),Phospho (STY)	_(ac)ADKTDIISSSSDKAS(ph)PPPPSAFR_		ADKTDIIS(0.003)S(0.003)S(0.004)S(0.004)DKAS(0.984)PPPPS(0.001)AFR		ADKT(-81.64)DIIS(-24.72)S(-24.72)S(-23.49)S(-23.49)DKAS(23.49)PPPPS(-30.32)AFR	1	0	1	2	AT3G47200.2;AT3G47200.1	AT3G47200.2	AT3G47200.2	MULTI-MSMS	200ug-3	200ug-3	833.06	3	832.727	2495.16	39308.4	0.31387	0.00026137	-0.26062	-0.00021702	0.053256	4.4348e-05	832.726	59.676	1.1109	57.52	56.764	57.875	-2.1553					178	71	3	0	0	0	9.1154e-24	2	19992	104.83
ADKTDIISSSSDKASPPPPSAFR	23	Acetyl (Protein N-term),Phospho (STY)	_(ac)ADKTDIISSSSDKAS(ph)PPPPSAFR_					1	0	1	2	AT3G47200.2;AT3G47200.1	AT3G47200.2	AT3G47200.2	MULTI-MATCH	50ug-1	50ug-1		3	832.727	2495.16	NaN	-0.08316	-6.925e-05	-0.71237	-0.00059321	-0.79553	-0.00066246	833.06	56.023	0.068283	56.024	55.974	56.042	0.0011749	-0.51861	-0.0024268	NaN	89.659	7	5	2	NaN	NaN	NaN	NaN	0		NaN
ADKTDIISSSSDKASPPPPSAFR	23	Acetyl (Protein N-term),Phospho (STY)	_(ac)ADKTDIISSSSDKAS(ph)PPPPSAFR_					1	0	1	2	AT3G47200.2;AT3G47200.1	AT3G47200.2	AT3G47200.2	MULTI-MATCH	50ug-1	50ug-1		3	832.727	2495.16	41348.9	-0.082446	-6.8655e-05	1.0533	0.00087711	0.97085	0.00080845	833.062	56.887	0.13793	56.888	56.82	56.958	0.0011711	-0.33336	0.0017681	NaN	104.83	24	15	2	NaN	NaN	NaN	NaN	0		NaN
ADKTDIISSSSDKASPPPPSAFR	23	Acetyl (Protein N-term),Phospho (STY)	_(ac)ADKTDIISSSSDKAS(ph)PPPPSAFR_					1	0	1	2	AT3G47200.2;AT3G47200.1	AT3G47200.2	AT3G47200.2	MULTI-MATCH	50ug-2	50ug-2		3	832.727	2495.16	NaN	-0.004782	-3.9821e-06	-0.16097	-0.00013404	-0.16575	-0.00013802	833.061	56.816	0.021061	56.414	56.401	56.422	-0.4017	0.0962	-0.001362	NaN	46.847	5	3	2	NaN	NaN	NaN	NaN	0		NaN
ADKTDIISSSSDKASPPPPSAFR	23	Acetyl (Protein N-term),Phospho (STY)	_(ac)ADKTDIISSSSDKAS(ph)PPPPSAFR_					1	0	1	2	AT3G47200.2;AT3G47200.1	AT3G47200.2	AT3G47200.2	MULTI-MATCH	50ug-3	50ug-3		3	832.727	2495.16	39833.5	-0.074876	-6.2351e-05	0.094219	7.8459e-05	0.019343	1.6108e-05	833.06	57.203	0.1511	56.399	56.319	56.471	-0.80416	-0.14343	-0.00041181	NaN	89.659	22	15	2	NaN	NaN	NaN	NaN	0		NaN
ADLNVPLDDNQNITDDTR	18	Unmodified	_ADLNVPLDDNQNITDDTR_					0	0	0	0	AT1G56190.2;AT1G56190.1	AT1G56190.2	AT1G56190.2	MULTI-MSMS	200ug-2	200ug-2	676.99	3	676.987	2027.94	47733.1	0.006521	4.4146e-06	-2.1141	-0.0014312	-2.1076	-0.0014268	677.319	64.836	0.40346	62.532	62.221	62.624	-2.304					33	31	2	0	0	0	0.0025336	2	21398	30.945
ADLNVPLDDNQNITDDTR	18	Unmodified	_ADLNVPLDDNQNITDDTR_					0	0	0	0	AT1G56190.2;AT1G56190.1	AT1G56190.2	AT1G56190.2	MULTI-MSMS	200ug-3	200ug-3	677.66	3	676.987	2027.94	48518.4	0.27696	0.0001875	-0.3152	-0.00021339	-0.038241	-2.5889e-05	676.988	64.02	0.29136	61.965	61.773	62.065	-2.0551					30	18	2	0	0	0	0.014423	1	21546	22.936
ADLNVPLDDNQTITDDTR	18	Unmodified	_ADLNVPLDDNQTITDDTR_					0	0	0	0	AT3G12780.1	AT3G12780.1	AT3G12780.1	MULTI-MSMS	100ug-1	100ug-1	672.66	3	672.655	2014.94	45898.8	-0.013036	-8.769e-06	0.24196	0.00016276	0.22893	0.00015399	672.99	63.767	0.084377	63.214	63.159	63.244	-0.55242					16	10	2	0	0	0	0.0031877	1	21077	29.172
ADLNVPLDDNQTITDDTR	18	Unmodified	_ADLNVPLDDNQTITDDTR_					0	0	0	0	AT3G12780.1	AT3G12780.1	AT3G12780.1	MULTI-MSMS	100ug-2	100ug-2	672.99	3	672.655	2014.94	46879.3	0.14969	0.00010069	-0.31036	-0.00020876	-0.16067	-0.00010808	672.655	63.14	0.14107	63.039	62.946	63.087	-0.10156					20	17	2	0	0	0	0.0013428	1	20880	34.174
ADLNVPLDDNQTITDDTR	18	Unmodified	_ADLNVPLDDNQTITDDTR_					0	0	0	0	AT3G12780.1	AT3G12780.1	AT3G12780.1	MULTI-MSMS	100ug-3	100ug-3	672.99	3	672.655	2014.94	49814.2	0.12694	8.539e-05	-0.87464	-0.00058833	-0.7477	-0.00050294	672.989	63.265	0.055569	62.764	62.728	62.784	-0.50052					7	6	2	0	0	0	0.0025336	1	20961	30.945
ADLNVPLDDNQTITDDTR	18	Unmodified	_ADLNVPLDDNQTITDDTR_					0	0	0	0	AT3G12780.1	AT3G12780.1	AT3G12780.1	MULTI-MSMS	200ug-1	200ug-1	672.99	3	672.655	2014.94	42967.5	0.57349	0.00038576	-0.0088064	-5.9236e-06	0.56468	0.00037984	672.99	65.843	0.42784	64.04	63.954	64.382	-1.8027					74	46	2	0	0	0	8.6464e-05	1	21497	44.788
ADLNVPLDDNQTITDDTR	18	Unmodified	_ADLNVPLDDNQTITDDTR_					0	0	0	0	AT3G12780.1	AT3G12780.1	AT3G12780.1	MSMS	200ug-1	200ug-1	672.66	3	672.655	2014.94	NaN	NaN	NaN	NaN	NaN	NaN	NaN	NaN	65.317	1	63.514	63.014	64.014	-1.8027								0	0	0	0.011558	1	21293	20.596
ADLNVPLDDNQTITDDTR	18	Unmodified	_ADLNVPLDDNQTITDDTR_					0	0	0	0	AT3G12780.1	AT3G12780.1	AT3G12780.1	MSMS	200ug-1	200ug-1	672.66	3	672.655	2014.94	NaN	NaN	NaN	NaN	NaN	NaN	NaN	NaN	65.657	1	63.855	63.355	64.355	-1.8027								0	0	0	0.0071227	1	21397	24.029
ADLNVPLDDNQTITDDTR	18	Unmodified	_ADLNVPLDDNQTITDDTR_					0	0	0	0	AT3G12780.1	AT3G12780.1	AT3G12780.1	MULTI-MSMS	200ug-2	200ug-2	672.99	3	672.655	2014.94	43373	0.051543	3.4671e-05	0.87401	0.00058791	0.92556	0.00062258	672.99	66.585	0.72565	64.482	64.058	64.784	-2.1035					130	72	3	0	0	0	4.2945e-05	2	21959	48.376
ADLNVPLDDNQTITDDTR	18	Unmodified	_ADLNVPLDDNQTITDDTR_					0	0	0	0	AT3G12780.1	AT3G12780.1	AT3G12780.1	MULTI-MSMS	200ug-3	200ug-3	672.99	3	672.655	2014.94	42881.8	0.59549	0.00040056	-0.50456	-0.0003394	0.090926	6.1162e-05	672.655	65.796	0.79462	63.841	63.543	64.337	-1.9549					125	51	3	0	0	0	0.00014076	3	22311	43.326
ADMDAGKGKSPENK	14	Phospho (STY)	_ADMDAGKGKS(ph)PENK_		ADMDAGKGKS(1)PENK		ADMDAGKGKS(51.09)PENK	0	0	1	2	AT4G39680.2;AT4G39680.1	AT4G39680.2	AT4G39680.2	MULTI-MSMS	200ug-1	200ug-1	509.89	3	509.888	1526.64	52196.9	0.74863	0.00038172	-0.073628	-3.7542e-05	0.675	0.00034418	510.223	5.0924	0.1044	2.3875	2.3372	2.4416	-2.7049					21	7	4	0	0	0	0.00014618	1	1193	51.089
ADMDAGKGKSPENK	14	Phospho (STY)	_ADMDAGKGKS(ph)PENK_		ADMDAGKGKS(1)PENK		ADMDAGKGKS(62.2)PENK	0	0	1	2	AT4G39680.2;AT4G39680.1	AT4G39680.2	AT4G39680.2	MULTI-MSMS	200ug-1	200ug-1	509.89	3	509.888	1526.64	50551.3	0.85187	0.00043436	-0.49193	-0.00025083	0.35995	0.00018353	509.888	6.8949	0.69745	3.8893	3.5952	4.2927	-3.0056					132	87	2	0	0	0	8.0638e-05	1	1702	62.203
ADMDAGKGKSPENK	14	Phospho (STY)	_ADMDAGKGKS(ph)PENK_		ADMDAGKGKS(1)PENK		ADMDAGKGKS(67.42)PENK	0	0	1	2	AT4G39680.2;AT4G39680.1	AT4G39680.2	AT4G39680.2	MULTI-MSMS	200ug-3	200ug-3	509.89	3	509.888	1526.64	50225.5	0.30664	0.00015635	0.81206	0.00041406	1.1187	0.00057041	509.889	8.0524	0.68066	4.3934	4.0367	4.7174	-3.659					128	50	3	0	0	0	5.3512e-05	2	2024	67.418
ADMDAGKGKSPENK	14	Phospho (STY)	_ADMDAGKGKS(ph)PENK_					0	0	1	2	AT4G39680.2;AT4G39680.1	AT4G39680.2	AT4G39680.2	MULTI-MATCH	200ug-2	200ug-2		3	509.888	1526.64	50310.1	0.14837	7.5655e-05	0.7759	0.00039562	0.92427	0.00047128	510.223	5.0196	0.13999	2.515	2.4263	2.5663	-2.5046	0.063717	0.0011433	NaN	51.089	6	4	2	NaN	NaN	NaN	NaN	0		NaN
ADNDPAAAVPLNENAVLEGEENEADNGNR	29	Unmodified	_ADNDPAAAVPLNENAVLEGEENEADNGNR_					0	0	0	0	AT4G29960.1	AT4G29960.1	AT4G29960.1	MULTI-MSMS	200ug-1	200ug-1	1003.79	3	1003.45	3007.34	35983.7	0.075598	7.586e-05	-0.10951	-0.00010989	-0.033914	-3.4032e-05	1003.79	77.049	0.2866	75.346	75.209	75.496	-1.7024					74	29	4	0	0	0	1.2901e-07	1	24713	56.366
ADNDPAAAVPLNENAVLEGEENEADNGNR	29	Unmodified	_ADNDPAAAVPLNENAVLEGEENEADNGNR_					0	0	0	0	AT4G29960.1	AT4G29960.1	AT4G29960.1	MULTI-MSMS	200ug-1	200ug-1	1003.79	3	1003.45	3007.34	35954.2	0.063702	6.3922e-05	-0.27583	-0.00027678	-0.21213	-0.00021286	1003.79	77.386	0.099716	75.684	75.642	75.741	-1.7024					11	10	2	0	0	0	0.01115	1	24842	15.388
ADNDPAAAVPLNENAVLEGEENEADNGNR	29	Unmodified	_ADNDPAAAVPLNENAVLEGEENEADNGNR_					0	0	0	0	AT4G29960.1	AT4G29960.1	AT4G29960.1	MSMS	200ug-1	200ug-1	1003.45	3	1003.45	3007.34	NaN	NaN	NaN	NaN	NaN	NaN	NaN	NaN	76.622	1	74.92	74.42	75.42	-1.7024								0	0	0	7.2121e-10	1	24614	41.65
ADNDPAAAVPLNENAVLEGEENEADNGNR	29	Unmodified	_ADNDPAAAVPLNENAVLEGEENEADNGNR_					0	0	0	0	AT4G29960.1	AT4G29960.1	AT4G29960.1	MULTI-MSMS	200ug-2	200ug-2	1003.79	3	1003.45	3007.34	36037.7	0.21782	0.00021857	0.10722	0.00010759	0.32504	0.00032616	1003.79	77.216	0.73388	75.313	74.899	75.633	-1.9031					247	88	4	0	0	0	2.4051e-24	3	24946	88.394
ADNDPAAAVPLNENAVLEGEENEADNGNR	29	Unmodified	_ADNDPAAAVPLNENAVLEGEENEADNGNR_					0	0	0	0	AT4G29960.1	AT4G29960.1	AT4G29960.1	MULTI-MSMS	200ug-3	200ug-3	1003.79	3	1003.45	3007.34	35929	0.25365	0.00025452	0.11234	0.00011273	0.36599	0.00036726	1003.79	77.132	0.79623	75.277	74.894	75.69	-1.8546					139	55	4	0	0	0	5.8251e-28	1	25960	91.599
ADNDPAAAVPLNENAVLEGEENEADNGNR	29	Unmodified	_ADNDPAAAVPLNENAVLEGEENEADNGNR_					0	0	0	0	AT4G29960.1	AT4G29960.1	AT4G29960.1	MSMS	200ug-3	200ug-3	1003.45	3	1003.45	3007.34	NaN	NaN	NaN	NaN	NaN	NaN	NaN	NaN	77.275	1	75.42	74.92	75.92	-1.8546								0	0	0	5.4846e-29	1	26095	65.766
ADNDPAAAVPLNENAVLEGEENEADNGNR	29	Unmodified	_ADNDPAAAVPLNENAVLEGEENEADNGNR_					0	0	0	0	AT4G29960.1	AT4G29960.1	AT4G29960.1	MULTI-MATCH	100ug-1	100ug-1		3	1003.45	3007.34	NaN	0.47373	0.00047537	1.075	0.0010787	1.5487	0.0015541	1003.79	75.706	0.027657	75.154	75.136	75.163	-0.55242	-0.11883	0.0030416	NaN	91.599	4	2	2	NaN	NaN	NaN	NaN	0		NaN
ADNNSPPGSVEQK	13	Acetyl (Protein N-term),Phospho (STY)	_(ac)ADNNS(ph)PPGSVEQK_		ADNNS(0.987)PPGS(0.013)VEQK		ADNNS(18.84)PPGS(-18.84)VEQK	1	0	1	0	AT5G57020.1	AT5G57020.1	AT5G57020.1	MSMS	100ug-2	100ug-2	732.58	2	732.804	1463.59	NaN	NaN	NaN	NaN	NaN	NaN	NaN	NaN	26.827	1	26.826	26.326	27.326	-0.0013142								0	0	0	0.0017942	1	8901	42.068
ADNNSPPGSVEQK	13	Acetyl (Protein N-term),Phospho (STY)	_(ac)ADNNS(ph)PPGSVEQK_		ADNNS(1)PPGSVEQK		ADNNS(45.19)PPGS(-45.19)VEQK	1	0	1	0	AT5G57020.1	AT5G57020.1	AT5G57020.1	MULTI-MSMS	200ug-2	200ug-2	732.8	2	732.804	1463.59	42093.6	-0.29464	-0.00021591	-0.011413	-8.3638e-06	-0.30605	-0.00022428	732.804	25.119	1.3796	22.815	21.878	23.258	-2.3041					103	57	2	0	0	0	2.9023e-05	2	8178	70.802
ADNNSPPGSVEQK	13	Acetyl (Protein N-term),Phospho (STY)	_(ac)ADNNS(ph)PPGSVEQK_		ADNNS(0.998)PPGS(0.002)VEQK		ADNNS(26.54)PPGS(-26.54)VEQK	1	0	1	0	AT5G57020.1	AT5G57020.1	AT5G57020.1	MULTI-MSMS	200ug-3	200ug-3	732.81	2	732.804	1463.59	41204.9	-0.084674	-6.205e-05	0.39729	0.00029114	0.31262	0.00022909	732.804	24.858	1.434	22.803	22.113	23.547	-2.0551					84	43	3	0	0	0	0.00021396	1	8032	50.534
ADQLTDDQISEFK	13	Acetyl (Protein N-term)	_(ac)ADQLTDDQISEFK_					1	0	0	0	AT5G21274.1;AT3G56800.1;AT3G43810.1;AT2G41110.1;AT2G27030.1;AT2G41110.2;AT2G27030.3	AT5G21274.1	AT5G21274.1	MULTI-MSMS	200ug-2	200ug-2	776.36	2	776.362	1550.71	40372.1	-0.078496	-6.0941e-05	0.97883	0.00075992	0.90033	0.00069898	776.362	79.817	0.57414	77.914	77.662	78.236	-1.9031					126	79	3	0	0	0	0.00094384	1	25655	46.318
ADQLTDDQISEFK	13	Acetyl (Protein N-term)	_(ac)ADQLTDDQISEFK_					1	0	0	0	AT5G21274.1;AT3G56800.1;AT3G43810.1;AT2G41110.1;AT2G27030.1;AT2G41110.2;AT2G27030.3	AT5G21274.1	AT5G21274.1	MULTI-MATCH	50ug-3	50ug-3		2	776.362	1550.71	44066.7	0.043175	3.3519e-05	1.6189	0.0012568	1.6621	0.0012904	776.364	79.712	0.078064	78.908	78.891	78.969	-0.80417	0.57758	0.0016012	NaN	46.318	12	9	2	NaN	NaN	NaN	NaN	0		NaN
ADQLTDDQISEFK	13	Acetyl (Protein N-term)	_(ac)ADQLTDDQISEFK_					1	0	0	0	AT5G21274.1;AT3G56800.1;AT3G43810.1;AT2G41110.1;AT2G27030.1;AT2G41110.2;AT2G27030.3	AT5G21274.1	AT5G21274.1	MULTI-MATCH	100ug-1	100ug-1		2	776.362	1550.71	34252.6	-0.04117	-3.1963e-05	1.1113	0.00086277	1.0701	0.0008308	776.363	79.211	0.030426	78.658	78.636	78.666	-0.55242	0.32831	0.00081306	NaN	46.318	4	2	2	NaN	NaN	NaN	NaN	0		NaN
ADQLTDDQISEFK	13	Acetyl (Protein N-term)	_(ac)ADQLTDDQISEFK_					1	0	0	0	AT5G21274.1;AT3G56800.1;AT3G43810.1;AT2G41110.1;AT2G27030.1;AT2G41110.2;AT2G27030.3	AT5G21274.1	AT5G21274.1	MULTI-MATCH	100ug-3	100ug-3		2	776.362	1550.71	39537	-0.034831	-2.7042e-05	1.5765	0.0012239	1.5416	0.0011969	776.364	79.35	0.25612	78.749	78.691	78.948	-0.60077	0.41887	0.0015353	NaN	46.318	39	28	2	NaN	NaN	NaN	NaN	0		NaN
ADQLTDDQISEFK	13	Acetyl (Protein N-term)	_(ac)ADQLTDDQISEFK_					1	0	0	0	AT5G21274.1;AT3G56800.1;AT3G43810.1;AT2G41110.1;AT2G27030.1;AT2G41110.2;AT2G27030.3	AT5G21274.1	AT5G21274.1	MULTI-MATCH	200ug-1	200ug-1		2	776.362	1550.71	40290.9	-0.22092	-0.00017152	0.62179	0.00048274	0.40087	0.00031122	776.363	79.526	0.75944	77.824	77.424	78.183	-1.7024	-0.50595	5.3001e-05	NaN	46.318	182	98	2	NaN	NaN	NaN	NaN	0		NaN
ADQLTDDQISEFK	13	Acetyl (Protein N-term)	_(ac)ADQLTDDQISEFK_					1	0	0	0	AT5G21274.1;AT3G56800.1;AT3G43810.1;AT2G41110.1;AT2G27030.1;AT2G41110.2;AT2G27030.3	AT5G21274.1	AT5G21274.1	MULTI-MATCH	200ug-3	200ug-3		2	776.362	1550.71	40623.9	0.058589	4.5486e-05	-0.1513	-0.00011747	-0.092715	-7.198e-05	776.362	79.781	0.56815	77.927	77.628	78.196	-1.8546	-0.4031	-0.0011474	NaN	46.318	80	46	2	NaN	NaN	NaN	NaN	0		NaN
ADQTSDSTSPVAPLSVSSPTATKK	24	Acetyl (Protein N-term),Phospho (STY)	_(ac)ADQTSDSTSPVAPLSVS(ph)SPTATKK_		ADQTSDSTSPVAPLS(0.096)VS(0.356)S(0.356)PT(0.096)AT(0.096)KK		ADQT(-57.44)S(-50.79)DS(-46.79)T(-42.29)S(-38.04)PVAPLS(-5.71)VS(0)S(0)PT(-5.71)AT(-5.71)KK	1	0	1	1	AT4G15790.1	AT4G15790.1	AT4G15790.1	MSMS	50ug-3	50ug-3	833.06	3	833.062	2496.16	NaN	NaN	NaN	NaN	NaN	NaN	NaN	NaN	60.357	1	59.553	59.053	60.053	-0.80416								0	0	0	6.864e-19	1	19171	62.589
ADQTSDSTSPVAPLSVSSPTATKK	24	Acetyl (Protein N-term),Phospho (STY)	_(ac)ADQTSDSTSPVAPLSVS(ph)SPTATKK_		ADQTSDSTS(0.001)PVAPLS(0.113)VS(0.368)S(0.368)PT(0.113)AT(0.036)KK		ADQT(-40.47)S(-32.84)DS(-29.03)T(-29.03)S(-24.73)PVAPLS(-5.12)VS(0)S(0)PT(-5.12)AT(-10.05)KK	1	0	1	1	AT4G15790.1	AT4G15790.1	AT4G15790.1	MULTI-MSMS	100ug-2	100ug-2	833.06	3	833.062	2496.16	39444.3	-0.067939	-5.6598e-05	0.41975	0.00034967	0.35181	0.00029308	833.731	59.886	0.92271	59.785	59.089	60.012	-0.10156					159	88	3	0	0	0	0.00021975	1	19838	43.841
ADQTSDSTSPVAPLSVSSPTATKK	24	Acetyl (Protein N-term),Phospho (STY)	_(ac)ADQTSDSTSPVAPLSVS(ph)SPTATKK_		ADQTSDSTSPVAPLS(0.101)VS(0.348)S(0.348)PT(0.101)AT(0.101)KK		ADQT(-43.51)S(-40.61)DS(-34.9)T(-34.9)S(-30.88)PVAPLS(-5.37)VS(0)S(0)PT(-5.37)AT(-5.37)KK	1	0	1	1	AT4G15790.1	AT4G15790.1	AT4G15790.1	MSMS	100ug-3	100ug-3	833.06	3	833.062	2496.16	NaN	NaN	NaN	NaN	NaN	NaN	NaN	NaN	60.163	1	59.662	59.162	60.162	-0.50052								0	0	0	2.7542e-13	1	20014	53.444
ADQTSDSTSPVAPLSVSSPTATKK	24	Acetyl (Protein N-term),Phospho (STY)	_(ac)ADQTSDSTSPVAPLSVS(ph)SPTATKK_		ADQTSDSTS(0.001)PVAPLS(0.106)VS(0.34)S(0.34)PT(0.106)AT(0.106)KK		ADQT(-37.91)S(-34.52)DS(-31.06)T(-31.06)S(-27.57)PVAPLS(-5.05)VS(0)S(0)PT(-5.05)AT(-5.05)KK	1	0	1	1	AT4G15790.1	AT4G15790.1	AT4G15790.1	MULTI-MSMS	200ug-1	200ug-1	833.4	3	833.062	2496.16	39713.7	-0.23737	-0.00019774	-0.27632	-0.00023019	-0.51369	-0.00042793	833.062	60.05	0.78217	58.046	57.807	58.589	-2.0032					173	72	3	0	0	0	0.00026112	1	19700	42.863
ADQTSDSTSPVAPLSVSSPTATKK	24	Acetyl (Protein N-term),Phospho (STY)	_(ac)ADQTSDSTSPVAPLSVS(ph)SPTATKK_					1	0	1	1	AT4G15790.1	AT4G15790.1	AT4G15790.1	MULTI-MATCH	200ug-3	200ug-3		3	833.062	2496.16	35763	0.062492	5.206e-05	-3.3834	-0.0028186	-3.3209	-0.0027665	833.393	60.76	0.12035	58.605	58.557	58.678	-2.1553	0.2793	-0.0072457	NaN	42.863	9	8	2	NaN	NaN	NaN	NaN	0		NaN
ADSDGEDDESDAEHPGK	17	Phospho (STY)	_ADSDGEDDES(ph)DAEHPGK_		ADSDGEDDES(1)DAEHPGK		ADS(-51.14)DGEDDES(51.14)DAEHPGK	0	0	1	0	AT1G67230.1	AT1G67230.1	AT1G67230.1	MSMS	200ug-1	200ug-1	618.55	3	618.55	1852.63	NaN	NaN	NaN	NaN	NaN	NaN	NaN	NaN	11.964	1	8.758	8.258	9.258	-3.2061								0	0	0	3.2326e-30	1	3404	93.776
ADSDGEDDESDAEHPGK	17	Phospho (STY)	_ADSDGEDDES(ph)DAEHPGK_		ADS(0.006)DGEDDES(0.994)DAEHPGK		ADS(-22.03)DGEDDES(22.03)DAEHPGK	0	0	1	0	AT1G67230.1	AT1G67230.1	AT1G67230.1	MSMS	200ug-2	200ug-2	618.55	3	618.55	1852.63	NaN	NaN	NaN	NaN	NaN	NaN	NaN	NaN	11.854	1	8.6475	8.1475	9.1475	-3.2063								0	0	0	4.8143e-06	1	3401	50.858
ADSDGEDDESDAEHPGK	17	Phospho (STY)	_ADSDGEDDES(ph)DAEHPGK_		ADS(0.24)DGEDDES(0.76)DAEHPGK		ADS(-5.01)DGEDDES(5.01)DAEHPGK	0	0	1	0	AT1G67230.1	AT1G67230.1	AT1G67230.1	MSMS	200ug-3	200ug-3	618.55	3	618.55	1852.63	NaN	NaN	NaN	NaN	NaN	NaN	NaN	NaN	12.594	1	8.8352	8.3352	9.3352	-3.7592								0	0	0	2.1803e-06	1	3606	53.625
ADSSAAEPTTGASSPPVASDENSTQIQPIR	30	Acetyl (Protein N-term)	_(ac)ADSSAAEPTTGASSPPVASDENSTQIQPIR_					1	0	0	0	AT3G10110.1	AT3G10110.1	AT3G10110.1	MULTI-MSMS	200ug-3	200ug-3	1009.81	3	1009.48	3025.41	38955.4	0.33003	0.00033316	0.6884	0.00069493	1.0184	0.0010281	1009.81	64.895	0.40809	62.94	62.672	63.08	-1.9549					22	20	2	0	0	0	5.2935e-12	1	21829	65.248
ADSVEGTVVDR	11	Phospho (STY)	_ADS(ph)VEGTVVDR_		ADS(1)VEGTVVDR		ADS(44.04)VEGT(-44.04)VVDR	0	0	1	0	AT1G17210.1	AT1G17210.1	AT1G17210.1	MULTI-MSMS	200ug-3	200ug-3	614.27	2	614.266	1226.52	46317.3	0.11072	6.8013e-05	0.31164	0.00019143	0.42236	0.00025944	614.267	29.991	0.64627	27.335	26.979	27.625	-2.6566					37	23	2	0	0	0	0.0062278	1	9880	56.527
ADTPSSPAGDGGESGGSVR	19	Acetyl (Protein N-term),Phospho (STY)	_(ac)ADTPSS(ph)PAGDGGESGGSVR_		ADT(0.005)PS(0.096)S(0.898)PAGDGGES(0.001)GGSVR		ADT(-22.26)PS(-9.72)S(9.72)PAGDGGES(-29.82)GGS(-33.16)VR	1	0	1	0	AT2G38880.6;AT2G38880.4;AT2G38880.7;AT2G38880.3;AT2G38880.5;AT2G38880.2;AT2G38880.1;AT2G38880.8	AT2G38880.6	AT2G38880.6	MULTI-MSMS	100ug-1	100ug-1	913.37	2	913.365	1824.72	38277.8	-0.22314	-0.00020381	0.098497	8.9964e-05	-0.12464	-0.00011384	913.867	32.699	0.45055	32.046	31.837	32.288	-0.65266					33	27	2	0	0	0	8.3058e-05	1	10814	44.158
ADTPSSPAGDGGESGGSVR	19	Acetyl (Protein N-term),Phospho (STY)	_(ac)ADTPSS(ph)PAGDGGESGGSVR_		ADTPS(0.062)S(0.937)PAGDGGESGGSVR		ADT(-36.27)PS(-11.77)S(11.77)PAGDGGES(-44.1)GGS(-57.94)VR	1	0	1	0	AT2G38880.6;AT2G38880.4;AT2G38880.7;AT2G38880.3;AT2G38880.5;AT2G38880.2;AT2G38880.1;AT2G38880.8	AT2G38880.6	AT2G38880.6	MULTI-MSMS	200ug-2	200ug-2	913.87	2	913.365	1824.72	38023.7	0.11531	0.00010532	-0.44265	-0.0004043	-0.32735	-0.00029899	913.365	30.641	0.6634	27.936	27.552	28.216	-2.705					68	31	3	0	0	0	1.3089e-09	2	10192	81.477
ADTPSSPAGDGGESGGSVR	19	Acetyl (Protein N-term),Phospho (STY)	_(ac)ADTPSS(ph)PAGDGGESGGSVR_		ADTPS(0.029)S(0.971)PAGDGGESGGSVR		ADT(-60.72)PS(-15.19)S(15.19)PAGDGGES(-55.32)GGS(-69.15)VR	1	0	1	0	AT2G38880.6;AT2G38880.4;AT2G38880.7;AT2G38880.3;AT2G38880.5;AT2G38880.2;AT2G38880.1;AT2G38880.8	AT2G38880.6	AT2G38880.6	MULTI-MSMS	200ug-3	200ug-3	913.87	2	913.365	1824.72	37381.6	0.01694	1.5473e-05	-0.56797	-0.00051877	-0.55103	-0.00050329	913.365	30.489	0.72879	27.832	27.398	28.127	-2.6566					59	29	3	0	0	0	1.2383e-37	2	10152	117.4
ADTPSSPAGDGGESGGSVR	19	Acetyl (Protein N-term),Phospho (STY)	_(ac)ADTPSS(ph)PAGDGGESGGSVR_					1	0	1	0	AT2G38880.6;AT2G38880.4;AT2G38880.7;AT2G38880.3;AT2G38880.5;AT2G38880.2;AT2G38880.1;AT2G38880.8	AT2G38880.6	AT2G38880.6	MULTI-MATCH	20ug-3	20ug-3		2	913.365	1824.72	43458.3	-0.10974	-0.00010023	-0.79912	-0.00072989	-0.90886	-0.00083012	913.365	33.506	0.035107	33.004	32.989	33.024	-0.50139	0.34226	-0.00048534	NaN	44.158	5	3	2	NaN	NaN	NaN	NaN	0		NaN
ADTPSSPAGDGGESGGSVR	19	Acetyl (Protein N-term),Phospho (STY)	_(ac)ADTPSS(ph)PAGDGGESGGSVR_					1	0	1	0	AT2G38880.6;AT2G38880.4;AT2G38880.7;AT2G38880.3;AT2G38880.5;AT2G38880.2;AT2G38880.1;AT2G38880.8	AT2G38880.6	AT2G38880.6	MULTI-MATCH	50ug-2	50ug-2		2	913.365	1824.72	36810.1	-0.3025	-0.00027629	-2.0501	-0.0018725	-2.3526	-0.0021488	913.362	33.137	0.043079	32.936	32.918	32.961	-0.2012	0.27373	-0.0027706	NaN	44.158	6	4	2	NaN	NaN	NaN	NaN	0		NaN
ADVEPEVAAAGVPK	14	Acetyl (Protein N-term)	_(ac)ADVEPEVAAAGVPK_					1	0	0	0	AT1G04270.2;AT1G04270.1;AT5G09510.1	AT1G04270.2	AT1G04270.2	MULTI-MSMS	200ug-1	200ug-1	697.86	2	697.862	1393.71	43325.2	0.11364	7.9303e-05	0.18661	0.00013023	0.30025	0.00020953	697.862	65.372	0.87088	63.569	63.123	63.994	-1.8027					183	77	3	0	0	0	0.00014194	2	21286	63.185
ADYEGSPVR	9	Phospho (STY)	_ADYEGS(ph)PVR_		ADYEGS(1)PVR		ADY(-49.23)EGS(49.23)PVR	0	0	1	0	AT5G16780.1	AT5G16780.1	AT5G16780.1	MULTI-SECPEP	200ug-3	200ug-3	537.75	2	537.219	1072.42	51054.1	0.027966	1.5024e-05	0.66582	0.00035769	0.69379	0.00037272	537.219	17.525	0.61423	14.167	13.854	14.468	-3.3583					36	17	3	0	0	0	0.00079619	1	5465	59.116
ADYEGSPVR	9	Phospho (STY)	_ADYEGS(ph)PVR_					0	0	1	0	AT5G16780.1	AT5G16780.1	AT5G16780.1	MULTI-MATCH	200ug-1	200ug-1		2	537.219	1072.42	50032.4	-0.67985	-0.00036523	0.50975	0.00027385	-0.1701	-9.1381e-05	537.219	17.296	0.5206	14.391	14.158	14.678	-2.9054	0.15359	-0.00027121	NaN	58.04	22	14	2	NaN	NaN	NaN	NaN	0		NaN
ADYEGSPVR	9	Phospho (STY)	_ADYEGS(ph)PVR_					0	0	1	0	AT5G16780.1	AT5G16780.1	AT5G16780.1	MULTI-MATCH	200ug-2	200ug-2		2	537.219	1072.42	49559.5	0.17255	9.2698e-05	1.1892	0.00063888	1.3618	0.00073157	537.219	17.16	1.0281	14.154	13.443	14.471	-3.0058	-0.083331	0.00045885	NaN	58.04	46	31	2	NaN	NaN	NaN	NaN	0		NaN
ADYEGSPVREHR	12	Phospho (STY)	_ADYEGS(ph)PVREHR_		ADYEGS(1)PVREHR		ADY(-42.14)EGS(42.14)PVREHR	0	0	1	1	AT5G16780.1	AT5G16780.1	AT5G16780.1	MULTI-SECPEP	200ug-1	200ug-1	499.58	3	499.216	1494.63	51559.1	1.2551	0.00062658	-0.65373	-0.00032635	0.6014	0.00030023	499.215	13.718	0.90281	10.612	10.12	11.023	-3.1059					38	25	3	0	0	0	0.005507	1	4016	58.079
ADYEGSPVREHR	12	Phospho (STY)	_ADYEGS(ph)PVREHR_					0	0	1	1	AT5G16780.1	AT5G16780.1	AT5G16780.1	MULTI-MATCH	20ug-1	20ug-1		3	499.216	1494.63	52119	0.069559	3.4725e-05	0.15125	7.5507e-05	0.22081	0.00011023	499.216	9.5397	0.20435	9.7409	9.6426	9.847	0.20115	-0.2597	0.0003262	NaN	58.079	44	29	2	NaN	NaN	NaN	NaN	0		NaN
ADYEGSPVREHR	12	Phospho (STY)	_ADYEGS(ph)PVREHR_					0	0	1	1	AT5G16780.1	AT5G16780.1	AT5G16780.1	MULTI-MATCH	20ug-2	20ug-2		3	499.216	1494.63	51493.2	0.046583	2.3255e-05	0.41966	0.0002095	0.46625	0.00023276	499.55	9.6439	0.061979	9.7439	9.6895	9.7515	0.099972	-0.25671	0.00072818	NaN	58.079	14	11	2	NaN	NaN	NaN	NaN	0		NaN
ADYEGSPVREHR	12	Phospho (STY)	_ADYEGS(ph)PVREHR_					0	0	1	1	AT5G16780.1	AT5G16780.1	AT5G16780.1	MULTI-MATCH	50ug-2	50ug-2		3	499.216	1494.63	53733.9	0.024195	1.2078e-05	-0.25665	-0.00012812	-0.23245	-0.00011604	499.216	9.6341	0.19839	9.9341	9.8754	10.074	0.30003	-0.066493	-0.00028469	NaN	58.079	31	25	2	NaN	NaN	NaN	NaN	0		NaN
AEAAYTVASDSENTGEEK	18	Acetyl (Protein N-term),Phospho (STY)	_(ac)AEAAYTVAS(ph)DSENTGEEK_		AEAAYTVAS(0.948)DS(0.051)ENT(0.001)GEEK		AEAAY(-69.38)T(-37.75)VAS(12.71)DS(-12.71)ENT(-31.14)GEEK	1	0	1	0	AT2G32120.2;AT2G32120.1	AT2G32120.2	AT2G32120.2	MULTI-MSMS	200ug-3	200ug-3	997.9	2	997.399	1992.78	36607.9	0.18679	0.0001863	-0.33184	-0.00033098	-0.14505	-0.00014468	997.4	58.044	0.35313	55.888	55.72	56.073	-2.1553					34	24	2	0	0	0	4.6693e-20	1	19577	105.51
AEAEKADNSGPAATK	15	Unmodified	_AEAEKADNSGPAATK_					0	0	0	1	AT1G18080.1	AT1G18080.1	AT1G18080.1	MULTI-MSMS	200ug-1	200ug-1	487.24	3	487.239	1458.7	52402.1	0.47034	0.00022917	0.8315	0.00040514	1.3018	0.00063431	487.238	6.997	0.16695	3.9913	3.8656	4.0325	-3.0056					28	19	2	0	0	0	0.0154	1	1656	26.771
AEALAALTSAFNSSPSSKSPPR	22	Phospho (STY)	_AEALAALTSAFNSSPSSKS(ph)PPR_		AEALAALT(0.002)S(0.006)AFNS(0.093)S(0.093)PS(0.246)S(0.246)KS(0.313)PPR		AEALAALT(-22.43)S(-17)AFNS(-5.24)S(-5.24)PS(-1.04)S(-1.04)KS(1.04)PPR	0	0	1	1	AT3G57410.1	AT3G57410.1	AT3G57410.1	MULTI-MSMS	200ug-1	200ug-1	757.37	3	757.034	2268.08	41509.6	-0.090849	-6.8776e-05	0.72374	0.0005479	0.63289	0.00047912	757.369	81.008	0.28801	79.306	79.088	79.376	-1.7024					64	31	3	0	0	0	4.8812e-07	1	25863	57.21
AEALAALTSAFNSSPSSKSPPR	22	Phospho (STY)	_AEALAALTSAFNSSPSSKS(ph)PPR_		AEALAALT(0.015)S(0.061)AFNS(0.061)S(0.061)PS(0.15)S(0.15)KS(0.503)PPR		AEALAALT(-15.31)S(-9.17)AFNS(-9.17)S(-9.17)PS(-5.26)S(-5.26)KS(5.26)PPR	0	0	1	1	AT3G57410.1	AT3G57410.1	AT3G57410.1	MULTI-MSMS	200ug-1	200ug-1	757.37	3	757.034	2268.08	41668	-0.065394	-4.9505e-05	0.4312	0.00032643	0.36581	0.00027693	757.368	81.478	0.30518	79.675	79.533	79.839	-1.8027					64	37	2	0	0	0	7.0578e-07	1	25990	54.521
AEALAALTSAFNSSPSSKSPPR	22	Phospho (STY)	_AEALAALTSAFNSSPSSKS(ph)PPR_		AEALAALTSAFNSS(0.001)PS(0.021)S(0.021)KS(0.956)PPR		AEALAALT(-95.45)S(-84.86)AFNS(-35.43)S(-29.18)PS(-16.5)S(-16.5)KS(16.5)PPR	0	0	1	1	AT3G57410.1	AT3G57410.1	AT3G57410.1	MULTI-MSMS	200ug-3	200ug-3	757.37	3	757.034	2268.08	41109.1	0.081817	6.1938e-05	0.13161	9.9637e-05	0.21343	0.00016158	757.034	80.91	1.2401	79.055	78.418	79.658	-1.8546					215	84	3	0	0	0	6.6743e-79	2	27374	150.11
AEALAALTSAFNSSPSSKSPPR	22	Phospho (STY)	_AEALAALTSAFNSSPSSKS(ph)PPR_					0	0	1	1	AT3G57410.1	AT3G57410.1	AT3G57410.1	MULTI-MATCH	200ug-2	200ug-2		3	757.034	2268.08	46801.7	-0.10289	-7.7894e-05	0.86058	0.00065149	0.75768	0.00057359	757.034	80.789	0.1112	78.886	78.821	78.932	-1.9031	-0.19663	0.0010203	NaN	150.11	16	13	2	NaN	NaN	NaN	NaN	0		NaN
AEALAALTSAFNSSPSSKSPPR	22	Phospho (STY)	_AEALAALTSAFNSSPSSKS(ph)PPR_					0	0	1	1	AT3G57410.1	AT3G57410.1	AT3G57410.1	MULTI-MATCH	200ug-3	200ug-3		3	757.034	2268.08	47247.1	0.061595	4.663e-05	-0.25335	-0.0001918	-0.19176	-0.00014517	757.367	81.561	0.10374	79.707	79.658	79.762	-1.8546	0.015774	-0.0012508	NaN	54.521	17	7	3	NaN	NaN	NaN	NaN	0		NaN
AEALAALTSAFNSSPSSKSPPRR	23	Phospho (STY)	_AEALAALTSAFNSSPSS(ph)KSPPRR_		AEALAALTSAFNS(0.001)S(0.006)PS(0.082)S(0.455)KS(0.455)PPRR		AEALAALT(-60.77)S(-51.88)AFNS(-24.88)S(-19.15)PS(-7.43)S(0)KS(0)PPRR	0	0	1	2	AT3G57410.1	AT3G57410.1	AT3G57410.1	MULTI-MSMS	200ug-3	200ug-3	607.3	4	607.052	2424.18	45898.6	0.1619	9.8279e-05	-0.069014	-4.1895e-05	0.092881	5.6384e-05	607.303	72.639	2.1054	70.784	69.886	71.991	-1.8546					244	152	3	0	0	0	4.2107e-23	4	24457	102.39
AEDEEDASDFEPEENGVEEDIDEGEDDENDNSGGAGK	37	Unmodified	_AEDEEDASDFEPEENGVEEDIDEGEDDENDNSGGAGK_					0	0	0	0	AT1G47970.1	AT1G47970.1	AT1G47970.1	MSMS	200ug-3	200ug-3	1319.83	3	1319.83	3956.47	NaN	NaN	NaN	NaN	NaN	NaN	NaN	NaN	78.403	1	76.548	76.048	77.048	-1.8546								0	0	0	2.2536e-36	1	26483	70.217
AEEQKIALESESPAK	15	Acetyl (Protein N-term),Phospho (STY)	_(ac)AEEQKIALESES(ph)PAK_		AEEQKIALES(0.426)ES(0.574)PAK		AEEQKIALES(-1.3)ES(1.3)PAK	1	0	1	1	AT3G61260.1	AT3G61260.1	AT3G61260.1	MULTI-MSMS	200ug-3	200ug-3	876.41	2	876.409	1750.8	38187.9	0.10508	9.2089e-05	0.22567	0.00019778	0.33075	0.00028987	876.409	47.087	0.30485	44.029	43.768	44.073	-3.0575					29	20	2	0	0	0	6.1203e-05	1	15800	51.524
AEGKENSRDDDELADASDSETK	22	Phospho (STY)	_AEGKENSRDDDELADAS(ph)DSETK_		AEGKENSRDDDELADAS(0.861)DS(0.099)ET(0.04)K		AEGKENS(-37.88)RDDDELADAS(9.38)DS(-9.38)ET(-13.38)K	0	0	1	2	AT5G63420.1	AT5G63420.1	AT5G63420.1	MULTI-MSMS	50ug-3	50ug-3	616.5	4	616.251	2460.98	45053.8	0.0037996	2.3415e-06	0.21411	0.00013195	0.21791	0.00013429	616.252	13.966	0.8705	13.964	13.521	14.391	-0.0022163					126	57	3	0	0	0	0.00020308	1	4160	44.164
AEGKENSRDDDELADASDSETK	22	Phospho (STY)	_AEGKENSRDDDELADAS(ph)DSETK_		AEGKENSRDDDELADAS(0.899)DS(0.092)ET(0.009)K		AEGKENS(-46.95)RDDDELADAS(9.89)DS(-9.89)ET(-19.88)K	0	0	1	2	AT5G63420.1	AT5G63420.1	AT5G63420.1	MULTI-MSMS	200ug-1	200ug-1	821.67	3	821.333	2460.98	40609.8	-0.75572	-0.0006207	0.44021	0.00036156	-0.31551	-0.00025914	821.333	16.519	0.62993	13.313	12.97	13.6	-3.2061					40	22	3	0	0	0	1.1675e-05	1	5014	53.197
AEGKENSRDDDELADASDSETK	22	Phospho (STY)	_AEGKENSRDDDELADAS(ph)DSETK_					0	0	1	2	AT5G63420.1	AT5G63420.1	AT5G63420.1	MULTI-MATCH	100ug-3	100ug-3		3	821.333	2460.98	41944.3	-0.11725	-9.6305e-05	-0.54505	-0.00044767	-0.66231	-0.00054397	821.666	13.645	0.10409	13.746	13.674	13.778	0.10095	0.21178	-0.002143	NaN	53.197	9	5	2	NaN	NaN	NaN	NaN	0		NaN
AEGKENSRDDDELADASDSETK	22	Phospho (STY)	_AEGKENSRDDDELADAS(ph)DSETK_					0	0	1	2	AT5G63420.1	AT5G63420.1	AT5G63420.1	MULTI-MATCH	200ug-1	200ug-1		4	616.251	2460.98	45193	-1.1161	-0.00068777	1.4884	0.00091721	0.37232	0.00022944	616.503	16.568	0.82614	13.362	12.91	13.736	-3.2061	-0.30019	0.0021015	NaN	44.164	68	28	3	NaN	NaN	NaN	NaN	0		NaN
AEGKENSRDDDELADASDSETK	22	Phospho (STY)	_AEGKENSRDDDELADAS(ph)DSETK_					0	0	1	2	AT5G63420.1	AT5G63420.1	AT5G63420.1	MULTI-MATCH	200ug-2	200ug-2		4	616.251	2460.98	45182.9	-0.046177	-2.8457e-05	0.672	0.00041412	0.62582	0.00038567	616.252	16.638	1.0365	13.332	13.028	14.065	-3.3065	-0.33033	8.916e-05	NaN	44.164	65	34	3	NaN	NaN	NaN	NaN	0		NaN
AEGKENSRDDDELADASDSETK	22	Phospho (STY)	_AEGKENSRDDDELADAS(ph)DSETK_					0	0	1	2	AT5G63420.1	AT5G63420.1	AT5G63420.1	MULTI-MATCH	200ug-3	200ug-3		3	821.333	2460.98	42399.3	-0.19012	-0.00015615	0.044358	3.6432e-05	-0.14576	-0.00011972	822	17.045	0.45434	13.386	13.134	13.589	-3.659	-0.14855	-0.00069072	NaN	53.197	21	12	4	NaN	NaN	NaN	NaN	0		NaN
AEGKENSRDDDELADASDSETK	22	Phospho (STY)	_AEGKENSRDDDELADAS(ph)DSETK_					0	0	1	2	AT5G63420.1	AT5G63420.1	AT5G63420.1	MULTI-MATCH	200ug-3	200ug-3		4	616.251	2460.98	46562.2	-0.2031	-0.00012516	0.39522	0.00024355	0.19212	0.00011839	616.502	16.96	0.82348	13.301	13.028	13.852	-3.659	-0.36049	-0.00059312	NaN	44.164	49	23	4	NaN	NaN	NaN	NaN	0		NaN
AEGNESGEDDDFLR	14	Phospho (STY)	_AEGNES(ph)GEDDDFLR_		AEGNES(1)GEDDDFLR		AEGNES(49.54)GEDDDFLR	0	0	1	0	AT3G24080.2;AT3G24080.1	AT3G24080.2	AT3G24080.2	MSMS	50ug-3	50ug-3	817.31	2	817.304	1632.59	NaN	NaN	NaN	NaN	NaN	NaN	NaN	NaN	51.766	1	51.062	50.562	51.562	-0.70393								0	0	0	0.00011044	1	16620	49.537
AEGNESGEDDDFLR	14	Phospho (STY)	_AEGNES(ph)GEDDDFLR_		AEGNES(1)GEDDDFLR		AEGNES(55.44)GEDDDFLR	0	0	1	0	AT3G24080.2;AT3G24080.1	AT3G24080.2	AT3G24080.2	MULTI-MSMS	200ug-1	200ug-1	817.31	2	817.304	1632.59	39828.6	-0.12291	-0.00010046	0.25444	0.00020795	0.13152	0.00010749	817.305	50.654	0.784	48.851	48.501	49.285	-1.8027					118	64	2	0	0	0	0.00022596	2	16671	57.525
AEGNESGEDDDFLR	14	Phospho (STY)	_AEGNES(ph)GEDDDFLR_		AEGNES(1)GEDDDFLR		AEGNES(81.51)GEDDDFLR	0	0	1	0	AT3G24080.2;AT3G24080.1	AT3G24080.2	AT3G24080.2	MULTI-MSMS	200ug-2	200ug-2	817.3	2	817.304	1632.59	40031.2	0.040929	3.3452e-05	-0.12312	-0.00010063	-0.082192	-6.7176e-05	817.304	51.37	0.98969	48.966	48.335	49.325	-2.4043					177	81	3	0	0	0	7.4385e-07	2	17045	81.51
AEGNESGEDDDFLR	14	Phospho (STY)	_AEGNES(ph)GEDDDFLR_		AEGNES(1)GEDDDFLR		AEGNES(100.04)GEDDDFLR	0	0	1	0	AT3G24080.2;AT3G24080.1	AT3G24080.2	AT3G24080.2	MULTI-MSMS	200ug-3	200ug-3	817.3	2	817.304	1632.59	39832.4	0.13622	0.00011134	-0.033403	-2.73e-05	0.10282	8.4035e-05	817.304	50.945	1.036	48.89	48.355	49.391	-2.0551					121	52	3	0	0	0	5.8223e-16	3	17180	100.04
AEIEDGQTPK	10	Phospho (STY)	_AEIEDGQT(ph)PK_		AEIEDGQT(1)PK		AEIEDGQT(77.18)PK	0	0	1	0	AT3G48740.1	AT3G48740.1	AT3G48740.1	MSMS	200ug-3	200ug-3	584.25	2	584.25	1166.49	NaN	NaN	NaN	NaN	NaN	NaN	NaN	NaN	15.252	1	11.593	11.093	12.093	-3.659								0	0	0	0.00011988	1	4586	77.185
AEKTEIFSSPSSPPPSFYMVDK	22	Acetyl (Protein N-term),Oxidation (M),Phospho (STY)	_(ac)AEKTEIFSSPS(ph)SPPPSFYM(ox)VDK_	AEKTEIFSSPSSPPPSFYM(1)VDK	AEKTEIFSS(0.001)PS(0.497)S(0.497)PPPS(0.004)FY(0.001)MVDK	AEKTEIFSSPSSPPPSFYM(64.42)VDK	AEKT(-44.03)EIFS(-32.44)S(-27.81)PS(0)S(0)PPPS(-21.51)FY(-26.74)MVDK	1	1	1	1	AT3G47210.1	AT3G47210.1	AT3G47210.1	MULTI-MSMS	200ug-3	200ug-3	861.39	3	861.385	2581.13	37710	0.077215	6.6512e-05	-0.096288	-8.2941e-05	-0.019073	-1.643e-05	861.386	90.216	1.6964	88.762	87.591	89.288	-1.4537					317	132	4	0	0	0	2.0605e-09	2	30493	64.422
AEKTEIFSSPSSPPPSFYMVDK	22	Acetyl (Protein N-term),Oxidation (M),Phospho (STY)	_(ac)AEKTEIFSSPS(ph)SPPPSFYM(ox)VDK_					1	1	1	1	AT3G47210.1	AT3G47210.1	AT3G47210.1	MULTI-MATCH	50ug-1	50ug-1		3	861.385	2581.13	40137.5	0.0050451	4.3458e-06	-0.36367	-0.00031326	-0.35862	-0.00030891	861.72	89.1	0.061829	89.101	89.049	89.111	0.0011673	0.073489	-0.00053349	NaN	64.422	8	6	2	NaN	NaN	NaN	NaN	0		NaN
AEKTEIFSSPSSPPPSFYMVDK	22	Acetyl (Protein N-term),Oxidation (M),Phospho (STY)	_(ac)AEKTEIFSSPS(ph)SPPPSFYM(ox)VDK_					1	1	1	1	AT3G47210.1	AT3G47210.1	AT3G47210.1	MULTI-MATCH	50ug-3	50ug-3		3	861.385	2581.13	NaN	-0.010973	-9.4519e-06	-1.4131	-0.0012172	-1.4241	-0.0012267	861.718	89.864	0.095276	89.06	89.031	89.126	-0.80416	0.031756	-0.0032454	NaN	64.422	12	10	2	NaN	NaN	NaN	NaN	0		NaN
AEKTEIFSSPSSPPPSFYMVDK	22	Acetyl (Protein N-term),Oxidation (M),Phospho (STY)	_(ac)AEKTEIFSSPS(ph)SPPPSFYM(ox)VDK_					1	1	1	1	AT3G47210.1	AT3G47210.1	AT3G47210.1	MULTI-MATCH	100ug-1	100ug-1		3	861.385	2581.13	39797	0.071671	6.1736e-05	-0.23539	-0.00020276	-0.16372	-0.00014103	861.719	89.802	0.15936	89.45	89.36	89.519	-0.35195	0.42251	-0.00020201	NaN	64.422	26	19	2	NaN	NaN	NaN	NaN	0		NaN
AEKTEIFSSPSSPPPSFYMVDK	22	Acetyl (Protein N-term),Oxidation (M),Phospho (STY)	_(ac)AEKTEIFSSPS(ph)SPPPSFYM(ox)VDK_					1	1	1	1	AT3G47210.1	AT3G47210.1	AT3G47210.1	MULTI-MATCH	200ug-1	200ug-1		3	861.385	2581.13	37885.7	-0.16699	-0.00014384	1.1811	0.0010174	1.0141	0.00087353	861.721	89.962	0.044365	88.359	88.335	88.38	-1.6022	-0.66852	0.0034584	NaN	64.422	8	5	2	NaN	NaN	NaN	NaN	0		NaN
AEKTEIFSSPSSPPPSFYMVDK	22	Acetyl (Protein N-term),Phospho (STY)	_(ac)AEKTEIFSSPS(ph)SPPPSFYMVDK_		AEKTEIFS(0.011)S(0.011)PS(0.487)S(0.487)PPPS(0.004)FY(0.001)MVDK		AEKT(-40.83)EIFS(-16.54)S(-16.54)PS(0)S(0)PPPS(-21.24)FY(-26.29)MVDK	1	0	1	1	AT3G47210.1	AT3G47210.1	AT3G47210.1	MULTI-MSMS	200ug-3	200ug-3	856.39	3	856.053	2565.14	38589.5	0.11528	9.8689e-05	0.36677	0.00031397	0.48205	0.00041266	856.388	98.539	0.89292	97.186	96.833	97.726	-1.3534					165	65	3	0	0	0	7.0129e-08	1	33244	61.963
AELVELLGSDSS	12	Phospho (STY)	_AELVELLGS(ph)DSS_		AELVELLGS(0.415)DS(0.292)S(0.292)		AELVELLGS(1.52)DS(-1.52)S(-1.52)	0	0	1	0	AT1G06190.1	AT1G06190.1	AT1G06190.1	MULTI-SECPEP	50ug-3	50ug-3	650.41	2	650.289	1298.56	46892	0.18856	0.00012262	0.49974	0.00032498	0.6883	0.0004476	650.29	115.78	0.12395	115.07	115.01	115.13	-0.70393					18	13	2	0	0	0	0.044109	1	35117	49.298
AELVELLGSDSS	12	Phospho (STY)	_AELVELLGSDS(ph)S_		AELVELLGS(0.12)DS(0.44)S(0.44)		AELVELLGS(-5.63)DS(0)S(0)	0	0	1	0	AT1G06190.1	AT1G06190.1	AT1G06190.1	MULTI-MSMS	200ug-1	200ug-1	650.29	2	650.289	1298.56	44225.4	0.079059	5.1411e-05	0.89112	0.00057949	0.97018	0.0006309	650.29	107.73	0.67878	106.73	106.45	107.13	-1.0007					158	113	2	0	0	0	0.0043843	1	33241	47.621
AELVELLGSDSS	12	Phospho (STY)	_AELVELLGSDSS(ph)_		AELVELLGS(0.009)DS(0.411)S(0.58)		AELVELLGS(-18.04)DS(-1.49)S(1.49)	0	0	1	0	AT1G06190.1	AT1G06190.1	AT1G06190.1	MULTI-MSMS	200ug-2	200ug-2	650.29	2	650.289	1298.56	43844.8	0.25484	0.00016572	-0.040126	-2.6094e-05	0.21471	0.00013963	650.289	107.73	0.94879	106.63	106.12	107.07	-1.1011					303	163	2	0	0	0	4.5167e-23	2	33041	133.16
AELVELLGSDSS	12	Phospho (STY)	_AELVELLGSDS(ph)S_		AELVELLGS(0.003)DS(0.628)S(0.369)		AELVELLGS(-23.73)DS(2.3)S(-2.3)	0	0	1	0	AT1G06190.1	AT1G06190.1	AT1G06190.1	MULTI-MSMS	200ug-3	200ug-3	650.29	2	650.289	1298.56	44247.6	0.24965	0.00016235	0.06079	3.9531e-05	0.31045	0.00020188	650.29	107.63	1.0859	106.68	106.13	107.22	-0.95243					286	115	3	0	0	0	1.6226e-30	3	36109	149.82
AELVELLGSDSS	12	Phospho (STY)	_AELVELLGS(ph)DSS_					0	0	1	0	AT1G06190.1	AT1G06190.1	AT1G06190.1	MULTI-MATCH	100ug-3	100ug-3		2	650.289	1298.56	45704.1	0.20499	0.0001333	2.0555	0.0013367	2.2605	0.00147	650.291	116.05	0.05838	115.55	115.51	115.57	-0.50053	0.24095	0.0016079	NaN	49.298	8	7	2	NaN	NaN	NaN	NaN	0		NaN
AELYADQLK	9	Unmodified	_AELYADQLK_					0	0	0	0	AT5G51870.1;AT5G51870.3	AT5G51870.1	AT5G51870.1	MULTI-MSMS	5ug-2	5ug-2	525.78	2	525.777	1049.54	48846.3	0.16715	8.7883e-05	0.29895	0.00015718	0.4661	0.00024506	525.777	31.855	2.4415	31.704	30.314	32.756	-0.1506					675	360	3	0	0	0	0.0077328	3	8104	69.825
AELYADQLK	9	Unmodified	_AELYADQLK_					0	0	0	0	AT5G51870.1;AT5G51870.3	AT5G51870.1	AT5G51870.1	MSMS	10ug-1	10ug-1	525.78	2	525.777	1049.54	NaN	NaN	NaN	NaN	NaN	NaN	NaN	NaN	31.766	1	31.517	31.017	32.017	-0.24972								0	0	0	0.042951	1	8502	41.876
AELYADQLK	9	Unmodified	_AELYADQLK_					0	0	0	0	AT5G51870.1;AT5G51870.3	AT5G51870.1	AT5G51870.1	MULTI-MSMS	10ug-3	10ug-3	525.78	2	525.777	1049.54	48973.5	-0.12558	-6.6027e-05	0.34451	0.00018114	0.21893	0.00011511	525.777	31.389	3.3877	31.14	29.781	33.169	-0.2494					1337	492	4	0	0	0	0.0013753	7	8773	81.296
AELYADQLK	9	Unmodified	_AELYADQLK_					0	0	0	0	AT5G51870.1;AT5G51870.3	AT5G51870.1	AT5G51870.1	MULTI-SECPEP	50ug-1	50ug-1	526.1	2	525.777	1049.54	49303.1	-0.83353	-0.00043825	0.71667	0.00037681	-0.11687	-6.1446e-05	525.777	31.455	1.1274	31.557	30.813	31.94	0.10141					171	108	2	0	0	0	0.042373	1	9957	42.864
AELYADQLK	9	Unmodified	_AELYADQLK_					0	0	0	0	AT5G51870.1;AT5G51870.3	AT5G51870.1	AT5G51870.1	MULTI-MSMS	100ug-2	100ug-2	525.78	2	525.777	1049.54	48266.1	0.40134	0.00021101	-0.24466	-0.00012864	0.15668	8.2377e-05	525.777	31.555	2.7527	31.453	30.29	33.043	-0.10156					265	172	3	0	0	0	0.02057	3	10552	60.118
AELYADQLK	9	Unmodified	_AELYADQLK_					0	0	0	0	AT5G51870.1;AT5G51870.3	AT5G51870.1	AT5G51870.1	MULTI-MSMS	100ug-3	100ug-3	525.78	2	525.777	1049.54	48487.2	0.23703	0.00012463	0.20452	0.00010753	0.44155	0.00023216	525.777	31.437	1.8183	31.237	30.123	31.942	-0.19979					168	113	2	0	0	0	0.041085	1	10400	53.775
AELYADQLK	9	Unmodified	_AELYADQLK_					0	0	0	0	AT5G51870.1;AT5G51870.3	AT5G51870.1	AT5G51870.1	MSMS	100ug-3	100ug-3	525.78	2	525.777	1049.54	NaN	NaN	NaN	NaN	NaN	NaN	NaN	NaN	31.682	1	31.482	30.982	31.982	-0.19979								0	0	0	0.015503	1	10668	53.775
AELYADQLK	9	Unmodified	_AELYADQLK_					0	0	0	0	AT5G51870.1;AT5G51870.3	AT5G51870.1	AT5G51870.1	MSMS	100ug-3	100ug-3	525.78	2	525.777	1049.54	NaN	NaN	NaN	NaN	NaN	NaN	NaN	NaN	32.027	1	31.827	31.327	32.327	-0.19979								0	0	0	0.038163	1	10782	42.864
AELYADQLK	9	Unmodified	_AELYADQLK_					0	0	0	0	AT5G51870.1;AT5G51870.3	AT5G51870.1	AT5G51870.1	MULTI-MATCH	5ug-1	5ug-1		2	525.777	1049.54	54141.8	0.19826	0.00010424	0.92546	0.00048659	1.1237	0.00059083	525.778	31.466	0.080639	31.466	31.41	31.49	0	-0.10654	0.00070945	NaN	81.296	11	8	2	NaN	NaN	NaN	NaN	0		NaN
AELYADQLK	9	Unmodified	_AELYADQLK_					0	0	0	0	AT5G51870.1;AT5G51870.3	AT5G51870.1	AT5G51870.1	MULTI-MATCH	5ug-3	5ug-3		2	525.777	1049.54	63495.7	0.083201	4.3745e-05	0.28979	0.00015236	0.37299	0.00019611	525.777	32.418	0.060745	32.219	32.169	32.23	-0.19964	0.64626	4.0998e-05	NaN	81.296	8	7	2	NaN	NaN	NaN	NaN	0		NaN
AELYADQLK	9	Unmodified	_AELYADQLK_					0	0	0	0	AT5G51870.1;AT5G51870.3	AT5G51870.1	AT5G51870.1	MULTI-MATCH	10ug-1	10ug-1		2	525.777	1049.54	51001.4	0.19683	0.00010349	-0.20341	-0.00010695	-0.0065862	-3.4629e-06	525.777	31.962	0.19973	31.712	31.63	31.829	-0.24971	0.13992	-0.00047763	NaN	81.296	39	32	2	NaN	NaN	NaN	NaN	0		NaN
AELYADQLK	9	Unmodified	_AELYADQLK_					0	0	0	0	AT5G51870.1;AT5G51870.3	AT5G51870.1	AT5G51870.1	MULTI-MATCH	10ug-2	10ug-2		2	525.777	1049.54	50381.2	0.29545	0.00015534	-0.41598	-0.00021871	-0.12053	-6.3372e-05	525.777	31.864	0.089378	31.662	31.625	31.714	-0.20163	0.089848	-0.00070115	NaN	81.296	20	14	2	NaN	NaN	NaN	NaN	0		NaN
AEMGVEGTPPPASK	14	Oxidation (M),Phospho (STY)	_AEM(ox)GVEGT(ph)PPPASK_	AEM(1)GVEGTPPPASK	AEMGVEGT(0.979)PPPAS(0.021)K	AEM(44.39)GVEGTPPPASK	AEMGVEGT(16.68)PPPAS(-16.68)K	0	1	1	0	AT4G15802.1	AT4G15802.1	AT4G15802.1	MSMS	50ug-2	50ug-2	733.82	2	733.815	1465.62	NaN	NaN	NaN	NaN	NaN	NaN	NaN	NaN	14.642	1	14.842	14.342	15.342	0.19979								0	0	0	0.00027259	1	3795	44.391
AEMGVEGTPPPASK	14	Oxidation (M),Phospho (STY)	_AEM(ox)GVEGT(ph)PPPASK_	AEM(1)GVEGTPPPASK	AEMGVEGT(0.999)PPPAS(0.001)K	AEM(112.01)GVEGTPPPASK	AEMGVEGT(31.47)PPPAS(-31.47)K	0	1	1	0	AT4G15802.1	AT4G15802.1	AT4G15802.1	MULTI-MSMS	50ug-3	50ug-3	733.81	2	733.815	1465.62	40553.8	-0.030727	-2.2548e-05	0.48741	0.00035767	0.45668	0.00033512	733.815	14.862	0.97772	14.86	14.391	15.369	-0.0022163					108	63	2	0	0	0	5.6772e-24	3	4478	112.01
AEMGVEGTPPPASK	14	Oxidation (M),Phospho (STY)	_AEM(ox)GVEGT(ph)PPPASK_	AEM(1)GVEGTPPPASK	AEMGVEGT(1)PPPASK	AEM(81.16)GVEGTPPPASK	AEMGVEGT(34.07)PPPAS(-34.07)K	0	1	1	0	AT4G15802.1	AT4G15802.1	AT4G15802.1	MULTI-MSMS	100ug-2	100ug-2	733.81	2	733.815	1465.62	41242.3	-0.074359	-5.4565e-05	1.7293	0.001269	1.655	0.0012144	734.319	14.539	0.72316	14.838	14.588	15.311	0.29943					45	33	3	0	0	0	1.5454e-07	1	4453	81.157
AEMGVEGTPPPASK	14	Oxidation (M),Phospho (STY)	_AEM(ox)GVEGT(ph)PPPASK_	AEM(1)GVEGTPPPASK	AEMGVEGT(1)PPPASK	AEM(121.44)GVEGTPPPASK	AEMGVEGT(36.35)PPPAS(-36.35)K	0	1	1	0	AT4G15802.1	AT4G15802.1	AT4G15802.1	MULTI-MSMS	100ug-3	100ug-3	733.82	2	733.815	1465.62	40353	0.10609	7.7851e-05	2.0898	0.0015335	2.1958	0.0016113	733.816	14.739	0.76075	14.84	14.499	15.26	0.10095					80	40	4	0	0	0	4.6781e-30	1	4615	121.44
AEMGVEGTPPPASK	14	Oxidation (M),Phospho (STY)	_AEM(ox)GVEGT(ph)PPPASK_	AEM(1)GVEGTPPPASK	AEMGVEGT(0.983)PPPAS(0.017)K	AEM(41.31)GVEGTPPPASK	AEMGVEGT(17.65)PPPAS(-17.65)K	0	1	1	0	AT4G15802.1	AT4G15802.1	AT4G15802.1	MSMS	100ug-3	100ug-3	733.81	2	733.815	1465.62	NaN	NaN	NaN	NaN	NaN	NaN	NaN	NaN	14.353	1	14.454	13.954	14.954	0.10095								0	0	0	0.00052233	1	4489	41.31
AEMGVEGTPPPASK	14	Oxidation (M),Phospho (STY)	_AEM(ox)GVEGT(ph)PPPASK_	AEM(1)GVEGTPPPASK	AEMGVEGT(1)PPPASK	AEM(133.52)GVEGTPPPASK	AEMGVEGT(49.63)PPPAS(-49.63)K	0	1	1	0	AT4G15802.1	AT4G15802.1	AT4G15802.1	MULTI-MSMS	200ug-3	200ug-3	733.82	2	733.815	1465.62	43620.4	-0.30036	-0.00022041	0.021654	1.589e-05	-0.2787	-0.00020452	733.816	16.276	1.1249	12.617	12.08	13.205	-3.659					55	34	3	0	0	0	5.834e-33	1	4957	133.52
AEMGVEGTPPPASK	14	Oxidation (M),Phospho (STY)	_AEM(ox)GVEGT(ph)PPPASK_					0	1	1	0	AT4G15802.1	AT4G15802.1	AT4G15802.1	MULTI-MATCH	50ug-3	50ug-3		2	733.815	1465.62	48548.2	-0.027971	-2.0525e-05	1.9274	0.0014144	1.8994	0.0013938	734.319	12.73	0.10626	12.728	12.654	12.76	-0.0022154	-0.24272	0.0025068	NaN	133.52	5	4	2	NaN	NaN	NaN	NaN	0		NaN
AEMGVEGTPPPASK	14	Oxidation (M),Phospho (STY)	_AEM(ox)GVEGT(ph)PPPASK_					0	1	1	0	AT4G15802.1	AT4G15802.1	AT4G15802.1	MULTI-MATCH	100ug-3	100ug-3		2	733.815	1465.62	47018.9	0.1129	8.2848e-05	4.4538	0.0032683	4.5667	0.0033511	734.319	13.466	0.095758	13.567	13.546	13.642	0.10095	0.59652	0.0062146	NaN	133.52	5	4	2	NaN	NaN	NaN	NaN	0		NaN
AEMGVEGTPPPASK	14	Phospho (STY)	_AEMGVEGT(ph)PPPASK_		AEMGVEGT(0.933)PPPAS(0.067)K		AEMGVEGT(11.47)PPPAS(-11.47)K	0	0	1	0	AT4G15802.1	AT4G15802.1	AT4G15802.1	MSMS	50ug-3	50ug-3	725.82	2	725.818	1449.62	NaN	NaN	NaN	NaN	NaN	NaN	NaN	NaN	24.757	1	24.554	24.054	25.054	-0.2027								0	0	0	0.001812	1	7924	40.278
AEMGVEGTPPPASK	14	Phospho (STY)	_AEMGVEGT(ph)PPPASK_		AEMGVEGT(0.989)PPPAS(0.011)K		AEMGVEGT(19.55)PPPAS(-19.55)K	0	0	1	0	AT4G15802.1	AT4G15802.1	AT4G15802.1	MSMS	50ug-3	50ug-3	725.82	2	725.818	1449.62	NaN	NaN	NaN	NaN	NaN	NaN	NaN	NaN	25.142	1	24.939	24.439	25.439	-0.2027								0	0	0	1.2554e-10	1	8043	80.316
AEMGVEGTPPPASK	14	Phospho (STY)	_AEMGVEGT(ph)PPPASK_		AEMGVEGT(0.956)PPPAS(0.044)K		AEMGVEGT(13.42)PPPAS(-13.42)K	0	0	1	0	AT4G15802.1	AT4G15802.1	AT4G15802.1	MSMS	100ug-3	100ug-3	725.82	2	725.818	1449.62	NaN	NaN	NaN	NaN	NaN	NaN	NaN	NaN	24.478	1	24.379	23.879	24.879	-0.099539								0	0	0	0.00070821	1	8132	44.831
AEMGVEGTPPPASK	14	Phospho (STY)	_AEMGVEGT(ph)PPPASK_		AEMGVEGT(0.996)PPPAS(0.004)K		AEMGVEGT(23.82)PPPAS(-23.82)K	0	0	1	0	AT4G15802.1	AT4G15802.1	AT4G15802.1	MSMS	100ug-3	100ug-3	725.82	2	725.818	1449.62	NaN	NaN	NaN	NaN	NaN	NaN	NaN	NaN	24.845	1	24.746	24.246	25.246	-0.099539								0	0	0	2.2255e-10	1	8260	78.78
AEMGVEGTPPPASK	14	Phospho (STY)	_AEMGVEGT(ph)PPPASK_		AEMGVEGT(0.984)PPPAS(0.016)K		AEMGVEGT(17.85)PPPAS(-17.85)K	0	0	1	0	AT4G15802.1	AT4G15802.1	AT4G15802.1	MSMS	100ug-3	100ug-3	725.82	2	725.818	1449.62	NaN	NaN	NaN	NaN	NaN	NaN	NaN	NaN	25.199	1	25.1	24.6	25.6	-0.099539								0	0	0	1.5273e-08	1	8371	68.243
AEMGVEGTPPPASK	14	Phospho (STY)	_AEMGVEGT(ph)PPPASK_		AEMGVEGT(0.919)PPPAS(0.081)K		AEMGVEGT(10.58)PPPAS(-10.58)K	0	0	1	0	AT4G15802.1	AT4G15802.1	AT4G15802.1	MSMS	100ug-3	100ug-3	725.83	2	725.818	1449.62	NaN	NaN	NaN	NaN	NaN	NaN	NaN	NaN	25.337	1	25.337	24.837	25.837	0.0007019								0	0	0	2.1538e-07	1	8417	58.864
AEMGVEGTPPPASK	14	Phospho (STY)	_AEMGVEGT(ph)PPPASK_		AEMGVEGT(0.916)PPPAS(0.084)K		AEMGVEGT(10.35)PPPAS(-10.35)K	0	0	1	0	AT4G15802.1	AT4G15802.1	AT4G15802.1	MULTI-MSMS	200ug-2	200ug-2	725.82	2	725.818	1449.62	39801.2	-0.32457	-0.00023558	2.198	0.0015953	1.8734	0.0013598	725.818	26.663	0.54256	24.159	23.981	24.523	-2.5045					55	32	2	0	0	0	0.0011732	1	8749	43.208
AEMGVEGTPPPASK	14	Phospho (STY)	_AEMGVEGT(ph)PPPASK_		AEMGVEGT(0.999)PPPAS(0.001)K		AEMGVEGT(30.58)PPPAS(-30.58)K	0	0	1	0	AT4G15802.1	AT4G15802.1	AT4G15802.1	MULTI-MSMS	200ug-3	200ug-3	725.82	2	725.818	1449.62	42527.8	-0.31643	-0.00022967	0.41082	0.00029818	0.094392	6.8512e-05	726.319	26.671	0.94695	24.114	23.782	24.729	-2.5563					55	36	2	0	0	0	1.9988e-11	2	8793	96.391
AEMGVEGTPPPASK	14	Phospho (STY)	_AEMGVEGT(ph)PPPASK_					0	0	1	0	AT4G15802.1	AT4G15802.1	AT4G15802.1	MULTI-MATCH	50ug-3	50ug-3		2	725.818	1449.62	47673.2	0.18482	0.00013414	0.11732	8.5153e-05	0.30214	0.0002193	725.818	24.566	0.1061	24.363	24.341	24.447	-0.2027	0.15082	-0.00071595	NaN	96.391	10	7	2	NaN	NaN	NaN	NaN	0		NaN
AEPPTLDTPRPPSPR	15	Phospho (STY)	_AEPPTLDT(ph)PRPPSPR_		AEPPT(0.003)LDT(0.57)PRPPS(0.427)PR		AEPPT(-22.7)LDT(1.25)PRPPS(-1.25)PR	0	0	1	1	AT2G43680.3;AT2G43680.2;AT2G43680.1	AT2G43680.3	AT2G43680.3	MULTI-MSMS	100ug-3	100ug-3	571.28	3	570.945	1709.81	47144.5	-0.45223	-0.0002582	0.87122	0.00049742	0.41899	0.00023922	570.946	38.183	1.6225	37.983	37.016	38.638	-0.19979					202	121	3	0	0	0	0.02506	1	13063	49.537
AEPPTLDTPRPPSPR	15	Phospho (STY)	_AEPPTLDT(ph)PRPPSPR_					0	0	1	1	AT2G43680.3;AT2G43680.2;AT2G43680.1	AT2G43680.3	AT2G43680.3	MULTI-MATCH	20ug-3	20ug-3		3	570.945	1709.81	52086.3	0.064823	3.7011e-05	-0.37302	-0.00021297	-0.3082	-0.00017596	571.279	38.74	0.16171	38.139	38.029	38.191	-0.60163	0.14768	-0.0014209	NaN	49.537	29	21	2	NaN	NaN	NaN	NaN	0		NaN
AEPPTLDTPRPPSPR	15	Phospho (STY)	_AEPPTLDT(ph)PRPPSPR_					0	0	1	1	AT2G43680.3;AT2G43680.2;AT2G43680.1	AT2G43680.3	AT2G43680.3	MULTI-MATCH	50ug-1	50ug-1		3	570.945	1709.81	47534.8	-0.32892	-0.0001878	0.75606	0.00043167	0.42713	0.00024387	571.28	38.086	0.47997	38.187	38	38.48	0.10141	0.19639	0.00051299	NaN	49.537	70	41	2	NaN	NaN	NaN	NaN	0		NaN
AEPPTLDTPRPPSPR	15	Phospho (STY)	_AEPPTLDT(ph)PRPPSPR_					0	0	1	1	AT2G43680.3;AT2G43680.2;AT2G43680.1	AT2G43680.3	AT2G43680.3	MULTI-MATCH	50ug-2	50ug-2		3	570.945	1709.81	48565.7	-0.12512	-7.1438e-05	-0.22737	-0.00012982	-0.3525	-0.00020126	571.279	38.258	0.24095	38.057	37.894	38.135	-0.2012	0.065863	-0.0011715	NaN	49.537	53	33	2	NaN	NaN	NaN	NaN	0		NaN
AEPPTLDTPRPPSPR	15	Phospho (STY)	_AEPPTLDT(ph)PRPPSPR_					0	0	1	1	AT2G43680.3;AT2G43680.2;AT2G43680.1	AT2G43680.3	AT2G43680.3	MULTI-MATCH	50ug-3	50ug-3		3	570.945	1709.81	47401.4	-0.043011	-2.4557e-05	0.16654	9.5084e-05	0.12353	7.0527e-05	570.945	37.936	0.58423	37.432	36.953	37.537	-0.50344	-0.55851	-0.00049676	NaN	49.537	59	47	2	NaN	NaN	NaN	NaN	0		NaN
AEPPTLDTPRPPSPR	15	Phospho (STY)	_AEPPTLDT(ph)PRPPSPR_					0	0	1	1	AT2G43680.3;AT2G43680.2;AT2G43680.1	AT2G43680.3	AT2G43680.3	MULTI-MATCH	100ug-1	100ug-1		3	570.945	1709.81	47795	-0.090002	-5.1386e-05	0.45045	0.00025718	0.36045	0.0002058	571.28	38.729	0.45809	38.076	37.736	38.194	-0.65266	0.085562	-1.0462e-05	NaN	49.537	62	33	3	NaN	NaN	NaN	NaN	0		NaN
AEPPTLDTPRPPSPR	15	Phospho (STY)	_AEPPTLDT(ph)PRPPSPR_					0	0	1	1	AT2G43680.3;AT2G43680.2;AT2G43680.1	AT2G43680.3	AT2G43680.3	MULTI-MATCH	100ug-2	100ug-2		3	570.945	1709.81	47069.2	-0.54007	-0.00030835	0.79994	0.00045672	0.25987	0.00014837	571.28	38.163	0.84023	38.061	37.377	38.217	-0.10156	0.070505	0.00058815	NaN	49.537	85	49	3	NaN	NaN	NaN	NaN	0		NaN
AEQQLGVLK	9	Acetyl (Protein N-term)	_(ac)AEQQLGVLK_					1	0	0	0	AT5G43370.2;AT5G43370.1;AT5G43350.1	AT5G43370.2	AT5G43370.2	MULTI-MSMS	200ug-1	200ug-1	514.29	2	514.293	1026.57	50455.7	1.0753	0.00055304	-1.1208	-0.00057644	-0.045502	-2.3401e-05	514.292	55.19	0.71903	53.287	52.979	53.698	-1.9029					119	71	2	0	0	0	0.0085102	1	18168	52.49
AESISDLENK	10	Phospho (STY)	_AES(ph)ISDLENK_		AES(1)ISDLENK		AES(44.7)IS(-44.7)DLENK	0	0	1	0	AT3G19770.2;AT3G19770.1	AT3G19770.2	AT3G19770.2	MULTI-MSMS	200ug-1	200ug-1	593.25	2	593.255	1184.5	46975.7	-1.9929	-0.0011823	-0.99876	-0.00059252	-2.9917	-0.0017748	593.255	35.862	0.88114	32.957	32.65	33.531	-2.9053					142	78	2	0	0	0	6.7173e-09	1	11983	120.59
AESISDLENK	10	Phospho (STY)	_AES(ph)ISDLENK_		AES(1)ISDLENK		AES(34.13)IS(-34.13)DLENK	0	0	1	0	AT3G19770.2;AT3G19770.1	AT3G19770.2	AT3G19770.2	MULTI-MSMS	200ug-2	200ug-2	593.25	2	593.255	1184.5	46062.1	-0.38328	-0.00022738	-1.3862	-0.00082236	-1.7695	-0.0010497	593.255	36.369	0.87145	33.063	32.745	33.616	-3.3065					117	56	3	0	0	0	0.00056355	2	12038	77.894
AESISDLENK	10	Phospho (STY)	_AES(ph)ISDLENK_		AES(0.999)IS(0.001)DLENK		AES(32.66)IS(-32.66)DLENK	0	0	1	0	AT3G19770.2;AT3G19770.1	AT3G19770.2	AT3G19770.2	MULTI-MSMS	200ug-3	200ug-3	593.25	2	593.255	1184.5	46176.5	-1.3689	-0.00081209	-1.2969	-0.00076939	-2.6658	-0.0015815	593.255	36.277	0.94711	33.119	32.671	33.618	-3.1578					112	64	2	0	0	0	1.0888e-08	2	12127	107.65
AESISDLENK	10	Phospho (STY)	_AES(ph)ISDLENK_					0	0	1	0	AT3G19770.2;AT3G19770.1	AT3G19770.2	AT3G19770.2	MULTI-MATCH	200ug-2	200ug-2		2	593.255	1184.5	46062	-0.37536	-0.00022268	-3.4706	-0.002059	-3.846	-0.0022816	593.253	36.037	0.13026	32.73	32.615	32.745	-3.3065	-0.1133	-0.0024329	NaN	120.59	10	10	2	NaN	NaN	NaN	NaN	0		NaN
AESMTNPVKPAVLPVVPEK	19	Oxidation (M),Phospho (STY)	_AES(ph)M(ox)TNPVKPAVLPVVPEK_	AESM(1)TNPVKPAVLPVVPEK	AES(0.5)MT(0.5)NPVKPAVLPVVPEK	AESM(61.34)TNPVKPAVLPVVPEK	AES(0)MT(0)NPVKPAVLPVVPEK	0	1	1	1	AT1G73150.1	AT1G73150.1	AT1G73150.1	MULTI-MSMS	200ug-2	200ug-2	701.36	3	701.358	2101.05	42229.1	0.14677	0.00010294	-0.2484	-0.00017422	-0.10163	-7.128e-05	701.358	61.382	0.83394	58.877	58.279	59.113	-2.5045					139	85	2	0	0	0	6.5914e-06	1	20297	61.345
AESQTGGGGGGSHESGGDQSPR	22	Acetyl (Protein N-term),Phospho (STY)	_(ac)AESQTGGGGGGSHESGGDQS(ph)PR_		AESQTGGGGGGS(0.029)HES(0.087)GGDQS(0.884)PR		AES(-45.48)QT(-36.21)GGGGGGS(-14.85)HES(-10.06)GGDQS(10.06)PR	1	0	1	0	AT3G53340.1	AT3G53340.1	AT3G53340.1	MULTI-MSMS	50ug-3	50ug-3	713.28	3	712.945	2135.81	42960.4	0.15134	0.00010789	-0.35012	-0.00024961	-0.19878	-0.00014172	713.279	11.057	0.60672	11.054	10.72	11.327	-0.0022163					113	48	3	0	0	0	1.5191e-05	1	3189	51.966
AESQTGGGGGGSHESGGDQSPR	22	Acetyl (Protein N-term),Phospho (STY)	_(ac)AESQTGGGGGGSHESGGDQS(ph)PR_		AESQTGGGGGGS(0.039)HES(0.236)GGDQS(0.724)PR		AES(-41.81)QT(-34.93)GGGGGGS(-12.71)HES(-4.86)GGDQS(4.86)PR	1	0	1	0	AT3G53340.1	AT3G53340.1	AT3G53340.1	MULTI-SECPEP	100ug-1	100ug-1	713.28	3	712.945	2135.81	41969.1	-0.01517	-1.0815e-05	0.15125	0.00010783	0.13608	9.7019e-05	712.946	10.823	0.32216	10.671	10.502	10.824	-0.15146					31	21	2	0	0	0	6.6956e-08	1	3126	45.489
AESQTGGGGGGSHESGGDQSPR	22	Acetyl (Protein N-term),Phospho (STY)	_(ac)AESQTGGGGGGSHESGGDQS(ph)PR_		AESQTGGGGGGS(0.001)HES(0.082)GGDQS(0.917)PR		AES(-59.05)QT(-54.69)GGGGGGS(-29.72)HES(-10.5)GGDQS(10.5)PR	1	0	1	0	AT3G53340.1	AT3G53340.1	AT3G53340.1	MULTI-MSMS	100ug-2	100ug-2	713.28	3	712.945	2135.81	42117.7	0.10361	7.3866e-05	-0.040742	-2.9047e-05	0.062865	4.4819e-05	712.945	10.669	0.55107	10.968	10.714	11.265	0.29943					71	35	3	0	0	0	7.5629e-08	1	3103	61.488
AESQTGGGGGGSHESGGDQSPR	22	Acetyl (Protein N-term),Phospho (STY)	_(ac)AESQTGGGGGGSHESGGDQS(ph)PR_		AESQTGGGGGGS(0.049)HES(0.082)GGDQS(0.868)PR		AES(-52.73)QT(-35.27)GGGGGGS(-12.46)HES(-10.22)GGDQS(10.22)PR	1	0	1	0	AT3G53340.1	AT3G53340.1	AT3G53340.1	MULTI-MSMS	100ug-3	100ug-3	712.94	3	712.945	2135.81	42738.2	0.1828	0.00013033	0.026045	1.8568e-05	0.20885	0.0001489	712.945	10.837	0.54668	11.039	10.795	11.341	0.20119					61	26	3	0	0	0	1.8926e-07	1	3222	58.858
AESQTGGGGGGSHESGGDQSPR	22	Acetyl (Protein N-term),Phospho (STY)	_(ac)AESQTGGGGGGSHESGGDQS(ph)PR_					1	0	1	0	AT3G53340.1	AT3G53340.1	AT3G53340.1	MULTI-MATCH	20ug-1	20ug-1		3	712.945	2135.81	44515.8	0.16123	0.00011495	-0.17214	-0.00012272	-0.01091	-7.778e-06	712.946	10.8	0.14947	11.002	10.954	11.103	0.20115	0.037743	0.00026986	NaN	45.489	27	23	2	NaN	NaN	NaN	NaN	0		NaN
AESQTGGGGGGSHESGGDQSPR	22	Acetyl (Protein N-term),Phospho (STY)	_(ac)AESQTGGGGGGSHESGGDQS(ph)PR_					1	0	1	0	AT3G53340.1	AT3G53340.1	AT3G53340.1	MULTI-MATCH	20ug-3	20ug-3		3	712.945	2135.81	43004.5	0.10615	7.5676e-05	-0.96155	-0.00068553	-0.85541	-0.00060986	712.945	11.049	0.35101	11.049	10.849	11.2	-0.00014591	0.085349	-0.0014186	NaN	45.489	65	54	2	NaN	NaN	NaN	NaN	0		NaN
AESVYIEK	8	Phospho (STY)	_AES(ph)VYIEK_		AES(0.569)VY(0.431)IEK		AES(1.21)VY(-1.21)IEK	0	0	1	0	AT2G20960.1	AT2G20960.1	AT2G20960.1	MSMS	20ug-3	20ug-3	509.73	2	509.728	1017.44	NaN	NaN	NaN	NaN	NaN	NaN	NaN	NaN	22.193	1	21.892	21.392	22.392	-0.30089								0	0	0	0.02594	1	5911	43.808
AEVDESKVEDEKEGSEDENDNEK	23	Phospho (STY)	_AEVDESKVEDEKEGS(ph)EDENDNEK_		AEVDES(0.003)KVEDEKEGS(0.997)EDENDNEK		AEVDES(-25.03)KVEDEKEGS(25.03)EDENDNEK	0	0	1	2	AT4G26630.2;AT4G26630.1	AT4G26630.2	AT4G26630.2	MULTI-MSMS	50ug-3	50ug-3	677.27	4	676.771	2703.06	44078.6	-0.051777	-3.5041e-05	-0.82737	-0.00055994	-0.87915	-0.00059498	677.022	16.384	0.71757	16.382	16.058	16.775	-0.0022182					66	45	3	0	0	0	9.4369e-07	1	4985	58.349
AEVDESKVEDEKEGSEDENDNEK	23	Phospho (STY)	_AEVDESKVEDEKEGS(ph)EDENDNEK_		AEVDESKVEDEKEGS(1)EDENDNEK		AEVDES(-40.59)KVEDEKEGS(40.59)EDENDNEK	0	0	1	2	AT4G26630.2;AT4G26630.1	AT4G26630.2	AT4G26630.2	MULTI-MSMS	200ug-3	200ug-3	677.02	4	676.771	2703.06	44288.4	0.062756	4.2472e-05	-0.57082	-0.00038631	-0.50806	-0.00034384	676.771	18.666	0.88693	15.509	15.119	16.006	-3.1578					78	26	4	0	0	0	4.131e-10	1	5818	72.514
AEVDESKVEDEKEGSEDENDNEK	23	Phospho (STY)	_AEVDESKVEDEKEGS(ph)EDENDNEK_					0	0	1	2	AT4G26630.2;AT4G26630.1	AT4G26630.2	AT4G26630.2	MULTI-MATCH	100ug-3	100ug-3		4	676.771	2703.06	45531.5	-0.095394	-6.456e-05	-1.8345	-0.0012416	-1.9299	-0.0013061	677.021	16.307	0.31609	16.408	16.202	16.519	0.10095	0.44561	-0.0036914	NaN	72.514	17	14	2	NaN	NaN	NaN	NaN	0		NaN
AEVDESKVEDEKEGSEDENDNEK	23	Phospho (STY)	_AEVDESKVEDEKEGS(ph)EDENDNEK_					0	0	1	2	AT4G26630.2;AT4G26630.1	AT4G26630.2	AT4G26630.2	MULTI-MATCH	200ug-1	200ug-1		4	676.771	2703.06	43999	-0.34847	-0.00023584	0.088359	5.9799e-05	-0.26012	-0.00017604	677.022	18.303	0.97368	15.598	15.195	16.168	-2.7049	-0.36472	0.001514	NaN	72.514	53	27	3	NaN	NaN	NaN	NaN	0		NaN
AEVDESKVEDEKEGSEDENDNEK	23	Phospho (STY)	_AEVDESKVEDEKEGS(ph)EDENDNEK_					0	0	1	2	AT4G26630.2;AT4G26630.1	AT4G26630.2	AT4G26630.2	MULTI-MATCH	200ug-2	200ug-2		4	676.771	2703.06	44442.6	-0.36226	-0.00024517	-0.049668	-3.3614e-05	-0.41193	-0.00027878	677.022	18.822	1.2931	15.916	15.315	16.609	-2.9055	-0.046591	0.0011403	NaN	72.514	86	43	3	NaN	NaN	NaN	NaN	0		NaN
AFDDADYVKDDDEEEEEAVSDVELENK	27	Phospho (STY)	_AFDDADYVKDDDEEEEEAVS(ph)DVELENK_		AFDDADYVKDDDEEEEEAVS(1)DVELENK		AFDDADY(-40.55)VKDDDEEEEEAVS(40.55)DVELENK	0	0	1	1	AT1G56460.1;AT1G56460.2	AT1G56460.1	AT1G56460.1	MULTI-MSMS	200ug-3	200ug-3	1066.76	3	1066.76	3197.26	34172.6	0.26274	0.00028028	-0.60914	-0.00064981	-0.3464	-0.00036952	1067.09	83.406	0.62357	81.651	81.386	82.009	-1.7544					69	41	3	0	0	0	4.8004e-05	1	28199	49.623
AFGDKSLK	8	Phospho (STY)	_AFGDKS(ph)LK_		AFGDKS(1)LK		AFGDKS(57.35)LK	0	0	1	1	AT1G34750.1;AT2G20630.1;AT4G28400.1;AT3G15260.2;AT3G15260.1;AT2G20630.2	AT1G34750.1	AT1G34750.1	MULTI-MSMS	50ug-1	50ug-1	473.22	2	473.226	944.437	58339.8	-0.19	-8.9914e-05	-0.085852	-4.0627e-05	-0.27585	-0.00013054	473.226	12.263	0.25145	12.365	12.273	12.525	0.10139					22	15	2	0	0	0	0.038419	1	3580	57.347
AFGDKSLK	8	Phospho (STY)	_AFGDKS(ph)LK_		AFGDKS(1)LK		AFGDKS(78.1)LK	0	0	1	1	AT1G34750.1;AT2G20630.1;AT4G28400.1;AT3G15260.2;AT3G15260.1;AT2G20630.2	AT1G34750.1	AT1G34750.1	MULTI-MSMS	200ug-3	200ug-3	473.23	2	473.226	944.437	52421	-0.39807	-0.00018838	0.6477	0.00030651	0.24963	0.00011813	473.226	17.949	0.69584	14.591	14.258	14.954	-3.3583					31	19	2	0	0	0	0.0061299	1	5536	78.098
AFGDKSLK	8	Phospho (STY)	_AFGDKS(ph)LK_					0	0	1	1	AT1G34750.1;AT2G20630.1;AT4G28400.1;AT3G15260.2;AT3G15260.1;AT2G20630.2	AT1G34750.1	AT1G34750.1	MULTI-MATCH	200ug-1	200ug-1		2	473.226	944.437	54348.7	-0.30578	-0.0001447	-0.036405	-1.7228e-05	-0.34218	-0.00016193	473.226	17.077	0.63986	14.171	14.003	14.643	-2.9054	-0.20986	-0.00037882	NaN	78.098	31	18	2	NaN	NaN	NaN	NaN	0		NaN
AFGDYDNSDEDGDNDVRR	18	Phospho (STY)	_AFGDYDNS(ph)DEDGDNDVRR_		AFGDYDNS(1)DEDGDNDVRR		AFGDY(-44.83)DNS(44.83)DEDGDNDVRR	0	0	1	1	AT5G64160.1	AT5G64160.1	AT5G64160.1	MULTI-MSMS	200ug-2	200ug-2	714.27	3	713.934	2138.78	42757.4	-0.62242	-0.00044437	-0.45929	-0.0003279	-1.0817	-0.00077227	714.268	36.654	1.1167	33.348	32.895	34.012	-3.3065					147	71	3	0	0	0	3.6789e-20	3	12342	105.96
AFGDYDNSDEDGDNDVRR	18	Phospho (STY)	_AFGDYDNS(ph)DEDGDNDVRR_		AFGDYDNS(1)DEDGDNDVRR		AFGDY(-33.81)DNS(33.81)DEDGDNDVRR	0	0	1	1	AT5G64160.1	AT5G64160.1	AT5G64160.1	MULTI-MSMS	200ug-3	200ug-3	713.93	3	713.934	2138.78	43593.7	-1.5079	-0.0010766	-1.739	-0.0012415	-3.2469	-0.0023181	714.267	35.793	0.62323	32.635	32.352	32.975	-3.1578					81	57	2	0	0	0	4.4542e-14	2	11965	97.49
AFGDYDNSDEDGDNDVRR	18	Phospho (STY)	_AFGDYDNS(ph)DEDGDNDVRR_					0	0	1	1	AT5G64160.1	AT5G64160.1	AT5G64160.1	MULTI-MATCH	200ug-1	200ug-1		3	713.934	2138.78	45216.1	-2.0316	-0.0014505	0.78973	0.00056382	-1.2419	-0.00088663	713.935	35.314	0.12231	32.409	32.344	32.466	-2.9053	-0.38855	0.0034058	NaN	105.96	17	10	2	NaN	NaN	NaN	NaN	0		NaN
AFKDDDFEQVSLGDQEK	17	Phospho (STY)	_AFKDDDFEQVS(ph)LGDQEK_		AFKDDDFEQVS(1)LGDQEK		AFKDDDFEQVS(53.36)LGDQEK	0	0	1	1	AT2G45540.1;AT2G45540.2	AT2G45540.1	AT2G45540.1	MULTI-MSMS	200ug-3	200ug-3	684.63	3	684.293	2049.86	43153.1	-0.33572	-0.00022973	0.66682	0.0004563	0.3311	0.00022657	684.628	61.918	0.6495	59.762	59.322	59.972	-2.1553					59	39	2	0	0	0	5.4714e-05	1	20795	53.359
AFLDEDDPNQLPQSPK	16	Phospho (STY)	_AFLDEDDPNQLPQS(ph)PK_		AFLDEDDPNQLPQS(1)PK		AFLDEDDPNQLPQS(51.57)PK	0	0	1	0	AT2G30530.1	AT2G30530.1	AT2G30530.1	MULTI-MSMS	100ug-1	100ug-1	631.95	3	631.947	1892.82	45681.9	0.38106	0.00024081	-0.04805	-3.0365e-05	0.33301	0.00021044	632.281	66.296	0.62362	65.744	65.397	66.02	-0.55242					132	73	3	0	0	0	7.1375e-05	2	21779	51.566
AFLDEDDPNQLPQSPK	16	Phospho (STY)	_AFLDEDDPNQLPQS(ph)PK_		AFLDEDDPNQLPQS(1)PK		AFLDEDDPNQLPQS(45.92)PK	0	0	1	0	AT2G30530.1	AT2G30530.1	AT2G30530.1	MSMS	100ug-3	100ug-3	947.42	2	947.417	1892.82	NaN	NaN	NaN	NaN	NaN	NaN	NaN	NaN	66.464	1	65.863	65.363	66.363	-0.60077								0	0	0	0.00023629	1	21916	45.916
AFLDEDDPNQLPQSPK	16	Phospho (STY)	_AFLDEDDPNQLPQS(ph)PK_		AFLDEDDPNQLPQS(1)PK		AFLDEDDPNQLPQS(85.2)PK	0	0	1	0	AT2G30530.1	AT2G30530.1	AT2G30530.1	MULTI-MSMS	200ug-1	200ug-1	632.28	3	631.947	1892.82	44347.2	0.25329	0.00016007	-0.28963	-0.00018303	-0.036341	-2.2966e-05	631.947	65.694	0.91568	63.891	63.462	64.377	-1.8027					141	92	2	0	0	0	2.0232e-08	2	21421	85.203
AFLDEDDPNQLPQSPK	16	Phospho (STY)	_AFLDEDDPNQLPQS(ph)PK_		AFLDEDDPNQLPQS(1)PK		AFLDEDDPNQLPQS(100.28)PK	0	0	1	0	AT2G30530.1	AT2G30530.1	AT2G30530.1	MULTI-MSMS	200ug-1	200ug-1	947.92	2	947.417	1892.82	36237.7	0.41828	0.00039629	0.24617	0.00023323	0.66446	0.00062952	947.417	65.65	0.62312	63.847	63.648	64.271	-1.8027					115	63	2	0	0	0	7.7332e-18	1	21464	100.28
AFLDEDDPNQLPQSPK	16	Phospho (STY)	_AFLDEDDPNQLPQS(ph)PK_		AFLDEDDPNQLPQS(1)PK		AFLDEDDPNQLPQS(101.17)PK	0	0	1	0	AT2G30530.1	AT2G30530.1	AT2G30530.1	MULTI-MSMS	200ug-2	200ug-2	947.42	2	947.417	1892.82	36094	0.36957	0.00035013	0.030789	2.917e-05	0.40035	0.0003793	947.417	66.135	0.80109	63.932	63.518	64.32	-2.2038					206	79	3	0	0	0	6.741e-18	2	21834	101.17
AFLDEDDPNQLPQSPK	16	Phospho (STY)	_AFLDEDDPNQLPQS(ph)PK_		AFLDEDDPNQLPQS(1)PK		AFLDEDDPNQLPQS(100.02)PK	0	0	1	0	AT2G30530.1	AT2G30530.1	AT2G30530.1	MULTI-MSMS	200ug-2	200ug-2	631.95	3	631.947	1892.82	44581.3	0.31246	0.00019746	-0.32376	-0.0002046	-0.011296	-7.1386e-06	632.281	66.114	1.0458	63.91	63.343	64.389	-2.2038					299	100	4	0	0	0	2.0012e-18	2	21759	100.02
AFLDEDDPNQLPQSPK	16	Phospho (STY)	_AFLDEDDPNQLPQS(ph)PK_		AFLDEDDPNQLPQS(1)PK		AFLDEDDPNQLPQS(171.07)PK	0	0	1	0	AT2G30530.1	AT2G30530.1	AT2G30530.1	MULTI-MSMS	200ug-3	200ug-3	947.92	2	947.417	1892.82	35888.3	0.18253	0.00017293	0.84368	0.00079931	1.0262	0.00097225	947.418	65.865	0.78339	63.91	63.57	64.353	-1.9549					141	51	3	0	0	0	1.3818e-72	2	22258	171.07
AFLDEDDPNQLPQSPK	16	Phospho (STY)	_AFLDEDDPNQLPQS(ph)PK_		AFLDEDDPNQLPQS(1)PK		AFLDEDDPNQLPQS(100.46)PK	0	0	1	0	AT2G30530.1	AT2G30530.1	AT2G30530.1	MULTI-MSMS	200ug-3	200ug-3	632.28	3	631.947	1892.82	44657.8	0.17865	0.0001129	0.19653	0.0001242	0.37519	0.0002371	631.947	65.835	1.0502	63.88	63.395	64.446	-1.9549					219	69	4	0	0	0	1.8804e-18	2	22215	100.46
AFLDEDDPNQLPQSPK	16	Phospho (STY)	_AFLDEDDPNQLPQS(ph)PK_					0	0	1	0	AT2G30530.1	AT2G30530.1	AT2G30530.1	MULTI-MATCH	50ug-1	50ug-1		3	631.947	1892.82	46892.8	0.0039506	2.4966e-06	0.10001	6.3202e-05	0.10396	6.5699e-05	632.616	65.785	0.33113	65.787	65.637	65.968	0.0011749	-0.19221	0.00031807	NaN	51.566	76	37	3	NaN	NaN	NaN	NaN	0		NaN
AFLDEDDPNQLPQSPK	16	Phospho (STY)	_AFLDEDDPNQLPQS(ph)PK_					0	0	1	0	AT2G30530.1	AT2G30530.1	AT2G30530.1	MULTI-MATCH	50ug-3	50ug-3		3	631.947	1892.82	51827.1	0.12618	7.9737e-05	0.050854	3.2137e-05	0.17703	0.00011187	632.281	67.378	0.20239	66.574	66.513	66.715	-0.80417	0.5952	0.00022488	NaN	51.566	26	21	2	NaN	NaN	NaN	NaN	0		NaN
AFLDEDDPNQLPQSPK	16	Phospho (STY)	_AFLDEDDPNQLPQS(ph)PK_					0	0	1	0	AT2G30530.1	AT2G30530.1	AT2G30530.1	MULTI-MATCH	100ug-2	100ug-2		3	631.947	1892.82	45650.5	0.31902	0.0002016	-0.085914	-5.4293e-05	0.2331	0.00014731	631.947	66.262	0.50156	66.161	65.854	66.355	-0.10156	0.18176	-3.4415e-05	NaN	51.566	72	45	2	NaN	NaN	NaN	NaN	0		NaN
AFLDEDDPNQLPQSPK	16	Phospho (STY)	_AFLDEDDPNQLPQS(ph)PK_					0	0	1	0	AT2G30530.1	AT2G30530.1	AT2G30530.1	MULTI-MATCH	100ug-3	100ug-3		3	631.947	1892.82	45884.5	0.18842	0.00011907	-0.37251	-0.00023541	-0.18408	-0.00011633	631.947	66.23	0.20152	65.629	65.494	65.696	-0.60077	-0.34977	-0.00057775	NaN	51.566	34	21	2	NaN	NaN	NaN	NaN	0		NaN
AFNPTQAEETYSMVTANR	18	Oxidation (M)	_AFNPTQAEETYSM(ox)VTANR_	AFNPTQAEETYSM(1)VTANR		AFNPTQAEETYSM(63.69)VTANR		0	1	0	0	ATCG00270.1	ATCG00270.1	ATCG00270.1	MULTI-MSMS	200ug-2	200ug-2	682.98	3	682.646	2044.92	43531.2	-0.071751	-4.8981e-05	0.10591	7.2299e-05	0.034158	2.3318e-05	682.98	69.467	0.38699	67.464	67.352	67.739	-2.0033					54	41	2	0	0	0	7.3912e-05	1	22792	63.691
AFNPTQAEETYSMVTANR	18	Oxidation (M)	_AFNPTQAEETYSM(ox)VTANR_					0	1	0	0	ATCG00270.1	ATCG00270.1	ATCG00270.1	MULTI-MATCH	200ug-1	200ug-1		3	682.646	2044.92	NaN	-0.053443	-3.6483e-05	-0.24541	-0.00016753	-0.29885	-0.00020401	682.98	69.793	0.039886	68.091	68.07	68.11	-1.7024	0.61811	-0.00040979	NaN	63.691	4	2	2	NaN	NaN	NaN	NaN	0		NaN
AFSEGDIQK	9	Phospho (STY)	_AFS(ph)EGDIQK_		AFS(1)EGDIQK		AFS(71.16)EGDIQK	0	0	1	0	AT5G53420.2;AT5G53420.1	AT5G53420.2	AT5G53420.2	MULTI-MSMS	50ug-3	50ug-3	537.73	2	537.729	1073.44	49558.1	0.43088	0.0002317	0.66905	0.00035977	1.0999	0.00059147	537.729	31.367	0.97372	30.864	30.357	31.331	-0.50343					86	61	2	0	0	0	0.0034778	2	10193	71.159
AFSEGDIQK	9	Phospho (STY)	_AFS(ph)EGDIQK_		AFS(1)EGDIQK		AFS(43.68)EGDIQK	0	0	1	0	AT5G53420.2;AT5G53420.1	AT5G53420.2	AT5G53420.2	MSMS	100ug-1	100ug-1	537.73	2	537.729	1073.44	NaN	NaN	NaN	NaN	NaN	NaN	NaN	NaN	31.687	1	31.135	30.635	31.635	-0.55242								0	0	0	0.01377	1	10530	43.68
AFSEGDIQK	9	Phospho (STY)	_AFS(ph)EGDIQK_		AFS(1)EGDIQK		AFS(50.79)EGDIQK	0	0	1	0	AT5G53420.2;AT5G53420.1	AT5G53420.2	AT5G53420.2	MSMS	100ug-2	100ug-2	537.73	2	537.729	1073.44	NaN	NaN	NaN	NaN	NaN	NaN	NaN	NaN	30.711	1	30.71	30.21	31.21	-0.0013123								0	0	0	0.0066336	1	10263	50.786
AFSEGDIQK	9	Phospho (STY)	_AFS(ph)EGDIQK_		AFS(1)EGDIQK		AFS(47.36)EGDIQK	0	0	1	0	AT5G53420.2;AT5G53420.1	AT5G53420.2	AT5G53420.2	MSMS	100ug-2	100ug-2	537.73	2	537.729	1073.44	NaN	NaN	NaN	NaN	NaN	NaN	NaN	NaN	31.073	1	30.972	30.472	31.472	-0.10156								0	0	0	0.0070848	1	10392	47.361
AFSEGDIQK	9	Phospho (STY)	_AFS(ph)EGDIQK_		AFS(1)EGDIQK		AFS(40.77)EGDIQK	0	0	1	0	AT5G53420.2;AT5G53420.1	AT5G53420.2	AT5G53420.2	MSMS	100ug-2	100ug-2	537.77	2	537.729	1073.44	NaN	NaN	NaN	NaN	NaN	NaN	NaN	NaN	31.197	1	31.096	30.596	31.596	-0.10156								0	0	0	0.019449	1	10436	40.767
AFSEGDIQK	9	Phospho (STY)	_AFS(ph)EGDIQK_		AFS(1)EGDIQK		AFS(51.73)EGDIQK	0	0	1	0	AT5G53420.2;AT5G53420.1	AT5G53420.2	AT5G53420.2	MSMS	100ug-3	100ug-3	537.73	2	537.729	1073.44	NaN	NaN	NaN	NaN	NaN	NaN	NaN	NaN	30.783	1	30.684	30.184	31.184	-0.099546								0	0	0	0.0065096	1	10352	51.727
AFSEGDIQK	9	Phospho (STY)	_AFS(ph)EGDIQK_		AFS(1)EGDIQK		AFS(69.55)EGDIQK	0	0	1	0	AT5G53420.2;AT5G53420.1	AT5G53420.2	AT5G53420.2	MSMS	100ug-3	100ug-3	537.73	2	537.729	1073.44	NaN	NaN	NaN	NaN	NaN	NaN	NaN	NaN	31.229	1	31.03	30.53	31.53	-0.19979								0	0	0	0.0035198	1	10509	69.554
AFSEGDIQK	9	Phospho (STY)	_AFS(ph)EGDIQK_		AFS(1)EGDIQK		AFS(111.52)EGDIQK	0	0	1	0	AT5G53420.2;AT5G53420.1	AT5G53420.2	AT5G53420.2	MULTI-MSMS	200ug-1	200ug-1	537.73	2	537.729	1073.44	49434.2	0.89772	0.00048273	-0.68179	-0.00036662	0.21593	0.00011611	537.728	32.97	0.8289	30.366	30.018	30.847	-2.6046					112	50	3	0	0	0	2.0924e-05	2	11037	111.52
AFSEGDIQK	9	Phospho (STY)	_AFS(ph)EGDIQK_		AFS(1)EGDIQK		AFS(111.52)EGDIQK	0	0	1	0	AT5G53420.2;AT5G53420.1	AT5G53420.2	AT5G53420.2	MULTI-MSMS	200ug-2	200ug-2	537.73	2	537.729	1073.44	49046.8	0.18281	9.8302e-05	0.46777	0.00025153	0.65058	0.00034984	537.729	33.351	1.084	30.446	29.971	31.055	-2.9055					156	70	3	0	0	0	2.0924e-05	3	11106	111.52
AFSEGDIQK	9	Phospho (STY)	_AFS(ph)EGDIQK_		AFS(1)EGDIQK		AFS(118.77)EGDIQK	0	0	1	0	AT5G53420.2;AT5G53420.1	AT5G53420.2	AT5G53420.2	MULTI-MSMS	200ug-3	200ug-3	537.73	2	537.729	1073.44	48987.6	0.19558	0.00010517	0.10222	5.4965e-05	0.2978	0.00016013	537.729	33.39	1.0824	30.533	30.001	31.083	-2.8571					121	50	3	0	0	0	1.5642e-05	2	11162	118.77
AFSEGDIQK	9	Phospho (STY)	_AFS(ph)EGDIQK_					0	0	1	0	AT5G53420.2;AT5G53420.1	AT5G53420.2	AT5G53420.2	MULTI-MATCH	20ug-2	20ug-2		2	537.729	1073.44	58983.8	-0.15821	-8.5072e-05	1.2592	0.00067711	1.101	0.00059204	537.729	31.171	0.063112	30.87	30.852	30.915	-0.30101	0.1923	0.0011243	NaN	118.77	11	8	2	NaN	NaN	NaN	NaN	0		NaN
AFSEGDIQK	9	Phospho (STY)	_AFS(ph)EGDIQK_					0	0	1	0	AT5G53420.2;AT5G53420.1	AT5G53420.2	AT5G53420.2	MULTI-MATCH	20ug-3	20ug-3		2	537.729	1073.44	53045.7	-0.076688	-4.1238e-05	0.34027	0.00018297	0.26358	0.00014173	537.729	31.49	0.3824	30.989	30.861	31.244	-0.50139	0.31073	0.00013597	NaN	118.77	54	45	2	NaN	NaN	NaN	NaN	0		NaN
AFSESDIQTLGTGNTGLVQSQLDR	24	Phospho (STY)	_AFS(ph)ESDIQTLGTGNTGLVQSQLDR_		AFS(0.949)ES(0.051)DIQTLGTGNTGLVQSQLDR		AFS(12.7)ES(-12.7)DIQT(-35.67)LGT(-57.42)GNT(-66.14)GLVQS(-82.81)QLDR	0	0	1	0	AT4G27900.2;AT4G27900.1	AT4G27900.2	AT4G27900.2	MULTI-MSMS	200ug-1	200ug-1	873.74	3	873.076	2616.21	38244.4	-0.10149	-8.8608e-05	1.1202	0.00097798	1.0187	0.00088938	873.414	96.95	0.70349	95.347	94.979	95.682	-1.6022					270	87	4	0	0	0	8.8222e-18	1	30375	88.394
AFSESDIQTLGTGNTGLVQSQLDR	24	Phospho (STY)	_AFS(ph)ESDIQTLGTGNTGLVQSQLDR_		AFS(0.829)ES(0.171)DIQTLGTGNTGLVQSQLDR		AFS(6.86)ES(-6.86)DIQT(-38.53)LGT(-61.69)GNT(-82.05)GLVQS(-103.67)QLDR	0	0	1	0	AT4G27900.2;AT4G27900.1	AT4G27900.2	AT4G27900.2	MULTI-MSMS	200ug-3	200ug-3	873.41	3	873.076	2616.21	38399.9	0.06761	5.9029e-05	0.42478	0.00037086	0.49239	0.00042989	873.412	96.801	0.63306	95.347	95.001	95.634	-1.4537					147	54	4	0	0	0	1.1613e-34	1	32688	109.25
AFSESDIQTLGTGNTGLVQSQLDR	24	Phospho (STY)	_AFS(ph)ESDIQTLGTGNTGLVQSQLDR_					0	0	1	0	AT4G27900.2;AT4G27900.1	AT4G27900.2	AT4G27900.2	MULTI-MATCH	200ug-2	200ug-2		3	873.076	2616.21	NaN	0.16625	0.00014515	0.26298	0.0002296	0.42923	0.00037475	873.411	96.774	0.067566	95.172	95.119	95.187	-1.6023	-0.11723	-0.0012737	NaN	109.25	14	10	2	NaN	NaN	NaN	NaN	0		NaN
AFSGLISTSPK	11	2 Phospho (STY)	_AFS(ph)GLIS(ph)TSPK_		AFS(1)GLIS(0.369)T(0.369)S(0.263)PK		AFS(39.23)GLIS(0)T(0)S(-1.47)PK	0	0	2	0	AT2G03240.1	AT2G03240.1	AT2G03240.1	MSMS	200ug-2	200ug-2	634.27	2	634.272	1266.53	NaN	NaN	NaN	NaN	NaN	NaN	NaN	NaN	87.477	1	85.775	85.275	86.275	-1.7026								0	0	0	0.00073843	1	27713	55.755
AFTGYAK	7	Unmodified	_AFTGYAK_					0	0	0	0	AT1G43170.4;AT1G43170.9;AT1G43170.8;AT1G43170.7;AT1G43170.6;AT1G43170.5;AT1G43170.3;AT1G43170.2;AT1G43170.1	AT1G43170.4	AT1G43170.4	MULTI-MSMS	200ug-1	200ug-1	379.2	2	379.198	756.381	62097.8	-0.83094	-0.00031509	-0.39551	-0.00014998	-1.2264	-0.00046507	379.197	17.113	0.63986	14.208	14.003	14.643	-2.9054					26	18	2	0	0	0	0.042322	1	5278	62.717
AGDSTPEELANATQVQGDYLPIVR	24	Phospho (STY)	_AGDST(ph)PEELANATQVQGDYLPIVR_		AGDS(0.209)T(0.791)PEELANATQVQGDYLPIVR		AGDS(-5.77)T(5.77)PEELANAT(-53.79)QVQGDY(-92.55)LPIVR	0	0	1	0	AT3G49010.3;AT3G49010.2;AT3G49010.1;AT3G49010.5;AT3G49010.4	AT3G49010.3	AT3G49010.3	MULTI-MSMS	50ug-1	50ug-1	875.75	3	875.413	2623.22	38217.8	0.050157	4.3908e-05	0.14961	0.00013097	0.19976	0.00017488	875.747	99.899	0.87102	99.9	99.392	100.26	0.0011749					256	88	4	0	0	0	1.2237e-22	1	30480	98.133
AGDSTPEELANATQVQGDYLPIVR	24	Phospho (STY)	_AGDS(ph)TPEELANATQVQGDYLPIVR_		AGDS(0.5)T(0.5)PEELANATQVQGDYLPIVR		AGDS(0)T(0)PEELANAT(-70.92)QVQGDY(-97.15)LPIVR	0	0	1	0	AT3G49010.3;AT3G49010.2;AT3G49010.1;AT3G49010.5;AT3G49010.4	AT3G49010.3	AT3G49010.3	MULTI-MSMS	100ug-1	100ug-1	875.75	3	875.413	2623.22	38406.8	0.21242	0.00018596	0.12807	0.00011212	0.3405	0.00029808	875.747	100.09	0.85419	99.739	99.276	100.13	-0.35194					238	103	4	0	0	0	3.4709e-22	2	31831	97.771
AGDSTPEELANATQVQGDYLPIVR	24	Phospho (STY)	_AGDS(ph)TPEELANATQVQGDYLPIVR_		AGDS(0.5)T(0.5)PEELANATQVQGDYLPIVR		AGDS(0)T(0)PEELANAT(-60.5)QVQGDY(-100.73)LPIVR	0	0	1	0	AT3G49010.3;AT3G49010.2;AT3G49010.1;AT3G49010.5;AT3G49010.4	AT3G49010.3	AT3G49010.3	MULTI-MSMS	100ug-2	100ug-2	875.75	3	875.413	2623.22	38136.1	0.25132	0.00022001	0.16067	0.00014065	0.41199	0.00036066	875.747	99.962	1.2798	99.761	99.215	100.49	-0.20181					474	153	4	0	0	0	2.2655e-27	3	31772	103.85
AGDSTPEELANATQVQGDYLPIVR	24	Phospho (STY)	_AGDS(ph)TPEELANATQVQGDYLPIVR_		AGDS(0.5)T(0.5)PEELANATQVQGDYLPIVR		AGDS(0)T(0)PEELANAT(-39.68)QVQGDY(-67.92)LPIVR	0	0	1	0	AT3G49010.3;AT3G49010.2;AT3G49010.1;AT3G49010.5;AT3G49010.4	AT3G49010.3	AT3G49010.3	MULTI-MSMS	100ug-3	100ug-3	875.75	3	875.413	2623.22	37956.1	0.17258	0.00015108	0.25745	0.00022538	0.43004	0.00037646	875.747	100.46	0.99523	99.857	99.327	100.32	-0.60078					259	118	3	0	0	0	9.2971e-11	1	31862	68.835
AGDSTPEELANATQVQGDYLPIVR	24	Phospho (STY)	_AGDST(ph)PEELANATQVQGDYLPIVR_		AGDS(0.182)T(0.818)PEELANATQVQGDYLPIVR		AGDS(-6.53)T(6.53)PEELANAT(-160.22)QVQGDY(-253.25)LPIVR	0	0	1	0	AT3G49010.3;AT3G49010.2;AT3G49010.1;AT3G49010.5;AT3G49010.4	AT3G49010.3	AT3G49010.3	MULTI-MSMS	200ug-1	200ug-1	875.75	3	875.413	2623.22	37750.1	-0.14403	-0.00012609	0.32076	0.0002808	0.17673	0.00015471	875.747	100.05	1.5189	98.547	97.882	99.401	-1.5019					911	197	6	0	0	0	0	3	31220	258.72
AGDSTPEELANATQVQGDYLPIVR	24	Phospho (STY)	_AGDS(ph)TPEELANATQVQGDYLPIVR_		AGDS(0.5)T(0.5)PEELANATQVQGDYLPIVR		AGDS(0)T(0)PEELANAT(-47.26)QVQGDY(-64.13)LPIVR	0	0	1	0	AT3G49010.3;AT3G49010.2;AT3G49010.1;AT3G49010.5;AT3G49010.4	AT3G49010.3	AT3G49010.3	MULTI-MSMS	200ug-1	200ug-1	657.06	4	656.811	2623.22	43886.1	0.53946	0.00035432	-0.4482	-0.00029438	0.09126	5.9941e-05	657.312	100.07	0.90763	98.564	98.127	99.034	-1.5019					306	117	4	0	0	0	7.9654e-10	2	31170	65.801
AGDSTPEELANATQVQGDYLPIVR	24	Phospho (STY)	_AGDST(ph)PEELANATQVQGDYLPIVR_		AGDS(0.194)T(0.806)PEELANATQVQGDYLPIVR		AGDS(-6.17)T(6.17)PEELANAT(-112.87)QVQGDY(-194.61)LPIVR	0	0	1	0	AT3G49010.3;AT3G49010.2;AT3G49010.1;AT3G49010.5;AT3G49010.4	AT3G49010.3	AT3G49010.3	MULTI-MSMS	200ug-2	200ug-2	875.75	3	875.413	2623.22	37538.1	0.14907	0.0001305	0.054098	4.7358e-05	0.20317	0.00017785	875.747	100.01	1.1977	98.504	97.976	99.174	-1.5021					777	187	5	0	0	0	4.0209e-166	2	31006	200.08
AGDSTPEELANATQVQGDYLPIVR	24	Phospho (STY)	_AGDST(ph)PEELANATQVQGDYLPIVR_		AGDS(0.174)T(0.826)PEELANATQVQGDYLPIVR		AGDS(-6.77)T(6.77)PEELANAT(-150.18)QVQGDY(-247.16)LPIVR	0	0	1	0	AT3G49010.3;AT3G49010.2;AT3G49010.1;AT3G49010.5;AT3G49010.4	AT3G49010.3	AT3G49010.3	MULTI-MSMS	200ug-3	200ug-3	875.75	3	875.413	2623.22	37325	0.22743	0.0001991	0.039201	3.4317e-05	0.26663	0.00023341	875.747	99.911	1.669	98.558	97.816	99.485	-1.3534					622	132	7	0	0	0	3.7044e-280	3	33683	252.63
AGDSTPEELANATQVQGDYLPIVR	24	Phospho (STY)	_AGDS(ph)TPEELANATQVQGDYLPIVR_		AGDS(0.5)T(0.5)PEELANATQVQGDYLPIVR		AGDS(0)T(0)PEELANAT(-74.79)QVQGDY(-97.59)LPIVR	0	0	1	0	AT3G49010.3;AT3G49010.2;AT3G49010.1;AT3G49010.5;AT3G49010.4	AT3G49010.3	AT3G49010.3	MULTI-MSMS	200ug-3	200ug-3	1313.61	2	1312.62	2623.22	32050.2	0.73271	0.00096176	-0.57734	-0.00075782	0.15537	0.00020394	1313.12	99.929	0.58459	98.576	98.258	98.842	-1.3534					95	44	3	0	0	0	1.6984e-26	1	33619	100.95
AGDSTPEELANATQVQGDYLPIVR	24	Phospho (STY)	_AGDS(ph)TPEELANATQVQGDYLPIVR_		AGDS(0.547)T(0.453)PEELANATQVQGDYLPIVR		AGDS(0.82)T(-0.82)PEELANAT(-54.87)QVQGDY(-73.62)LPIVR	0	0	1	0	AT3G49010.3;AT3G49010.2;AT3G49010.1;AT3G49010.5;AT3G49010.4	AT3G49010.3	AT3G49010.3	MULTI-MSMS	200ug-3	200ug-3	657.06	4	656.811	2623.22	43510.2	0.24353	0.00015996	-0.072688	-4.7742e-05	0.17085	0.00011221	657.062	99.87	0.99568	98.516	98.029	99.025	-1.3534					258	79	4	0	0	0	3.3613e-14	2	33632	76.818
AGDSTPEELANATQVQGDYLPIVR	24	Phospho (STY)	_AGDS(ph)TPEELANATQVQGDYLPIVR_					0	0	1	0	AT3G49010.3;AT3G49010.2;AT3G49010.1;AT3G49010.5;AT3G49010.4	AT3G49010.3	AT3G49010.3	MULTI-MATCH	20ug-1	20ug-1		3	875.413	2623.22	39308	0.58568	0.00051272	-0.73086	-0.0006398	-0.14517	-0.00012709	875.746	100.15	0.2438	99.953	99.79	100.03	-0.19978	0.089007	-0.002199	NaN	103.85	67	34	3	NaN	NaN	NaN	NaN	0		NaN
AGDSTPEELANATQVQGDYLPIVR	24	Phospho (STY)	_AGDST(ph)PEELANATQVQGDYLPIVR_					0	0	1	0	AT3G49010.3;AT3G49010.2;AT3G49010.1;AT3G49010.5;AT3G49010.4	AT3G49010.3	AT3G49010.3	MULTI-MATCH	20ug-1	20ug-1		3	875.413	2623.22	46254.1	0.58111	0.00050871	-0.3932	-0.00034421	0.18791	0.0001645	875.747	99.724	0.043579	99.525	99.501	99.544	-0.19978	0.6649	-0.001442	NaN	258.72	8	6	2	NaN	NaN	NaN	NaN	0		NaN
AGDSTPEELANATQVQGDYLPIVR	24	Phospho (STY)	_AGDS(ph)TPEELANATQVQGDYLPIVR_					0	0	1	0	AT3G49010.3;AT3G49010.2;AT3G49010.1;AT3G49010.5;AT3G49010.4	AT3G49010.3	AT3G49010.3	MULTI-MATCH	20ug-2	20ug-2		3	875.413	2623.22	NaN	0.26929	0.00023574	-0.74342	-0.0006508	-0.47414	-0.00041507	875.747	100.56	0.025467	99.859	99.848	99.874	-0.702	-0.0047197	-0.002232	NaN	103.85	5	4	2	NaN	NaN	NaN	NaN	0		NaN
AGDSTPEELANATQVQGDYLPIVR	24	Phospho (STY)	_AGDS(ph)TPEELANATQVQGDYLPIVR_					0	0	1	0	AT3G49010.3;AT3G49010.2;AT3G49010.1;AT3G49010.5;AT3G49010.4	AT3G49010.3	AT3G49010.3	MULTI-MATCH	50ug-3	50ug-3		3	875.413	2623.22	39243.9	-0.0041948	-3.6722e-06	0.58085	0.00050848	0.57665	0.00050481	875.748	100.75	0.26964	99.944	99.846	100.12	-0.80418	0.079539	0.0012458	NaN	103.85	43	33	2	NaN	NaN	NaN	NaN	0		NaN
AGDSTPEELANATQVQGDYLPIVR	24	Phospho (STY)	_AGDST(ph)PEELANATQVQGDYLPIVR_					0	0	1	0	AT3G49010.3;AT3G49010.2;AT3G49010.1;AT3G49010.5;AT3G49010.4	AT3G49010.3	AT3G49010.3	MULTI-MATCH	100ug-2	100ug-2		3	875.413	2623.22	42117.7	0.24955	0.00021846	-0.10277	-8.9963e-05	0.14678	0.00012849	875.747	99.367	0.064545	99.165	99.13	99.195	-0.20182	0.30551	-0.00067922	NaN	258.72	11	5	3	NaN	NaN	NaN	NaN	0		NaN
AGDSTPEELANATQVQGDYLPIVR	24	Phospho (STY)	_AGDS(ph)TPEELANATQVQGDYLPIVR_					0	0	1	0	AT3G49010.3;AT3G49010.2;AT3G49010.1;AT3G49010.5;AT3G49010.4	AT3G49010.3	AT3G49010.3	MULTI-MATCH	200ug-1	200ug-1		2	1312.62	2623.22	32202.6	0.64998	0.00085317	-0.28244	-0.00037074	0.36754	0.00048243	1313.12	100.07	0.49104	98.564	98.347	98.838	-1.5019	0.0098699	0.00032834	NaN	100.95	136	61	3	NaN	NaN	NaN	NaN	0		NaN
AGDSTPEELANATQVQGDYLPIVR	24	Phospho (STY)	_AGDS(ph)TPEELANATQVQGDYLPIVR_					0	0	1	0	AT3G49010.3;AT3G49010.2;AT3G49010.1;AT3G49010.5;AT3G49010.4	AT3G49010.3	AT3G49010.3	MULTI-MATCH	200ug-1	200ug-1		3	875.413	2623.22	36955.3	-0.15656	-0.00013705	-0.30695	-0.0002687	-0.4635	-0.00040576	875.748	101.2	0.030701	99.898	99.875	99.906	-1.3015	0.034236	-0.0010858	NaN	103.85	6	4	2	NaN	NaN	NaN	NaN	0		NaN
AGDSTPEELANATQVQGDYLPIVR	24	Phospho (STY)	_AGDS(ph)TPEELANATQVQGDYLPIVR_					0	0	1	0	AT3G49010.3;AT3G49010.2;AT3G49010.1;AT3G49010.5;AT3G49010.4	AT3G49010.3	AT3G49010.3	MULTI-MATCH	200ug-2	200ug-2		2	1312.62	2623.22	NaN	0.55414	0.00072737	0.36335	0.00047694	0.91749	0.0012043	1313.12	100.02	0.022591	98.522	98.508	98.53	-1.5021	-0.031932	0.0020237	NaN	100.95	4	2	2	NaN	NaN	NaN	NaN	0		NaN
AGDSTPEELANATQVQGDYLPIVR	24	Phospho (STY)	_AGDS(ph)TPEELANATQVQGDYLPIVR_					0	0	1	0	AT3G49010.3;AT3G49010.2;AT3G49010.1;AT3G49010.5;AT3G49010.4	AT3G49010.3	AT3G49010.3	MULTI-MATCH	200ug-2	200ug-2		4	656.811	2623.22	46565.1	0.28453	0.00018688	-0.27508	-0.00018068	0.0094444	6.2032e-06	657.063	99.753	0.051079	98.251	98.207	98.258	-1.5021	-0.15633	0.00039511	NaN	65.801	9	9	2	NaN	NaN	NaN	NaN	0		NaN
AGDSTPEELANATQVQGDYLPIVR	24	Unmodified	_AGDSTPEELANATQVQGDYLPIVR_					0	0	0	0	AT3G49010.3;AT3G49010.2;AT3G49010.1;AT3G49010.5;AT3G49010.4	AT3G49010.3	AT3G49010.3	MULTI-MSMS	200ug-3	200ug-3	849.09	3	848.757	2543.25	38830	-0.047041	-3.9926e-05	0.48106	0.0004083	0.43402	0.00036837	849.092	92.076	0.73357	90.623	90.228	90.961	-1.4536					120	53	3	0	0	0	9.5886e-07	3	30947	55.705
AGEKGEASTEAEPMDASSNAQE	22	Oxidation (M)	_AGEKGEASTEAEPM(ox)DASSNAQE_	AGEKGEASTEAEPM(1)DASSNAQE		AGEKGEASTEAEPM(84.95)DASSNAQE		0	1	0	1	AT3G51800.3;AT3G51800.1;AT3G51800.2	AT3G51800.3	AT3G51800.3	MULTI-MSMS	20ug-1	20ug-1	742.64	3	742.31	2223.91	40716.5	0.11019	8.1794e-05	-0.17737	-0.00013166	-0.067177	-4.9866e-05	742.644	13.398	0.80224	13.599	13.133	13.935	0.20115					285	118	3	0	0	0	7.2585e-12	1	3296	84.946
AGEKGEASTEAEPMDASSNAQE	22	Oxidation (M)	_AGEKGEASTEAEPM(ox)DASSNAQE_	AGEKGEASTEAEPM(1)DASSNAQE		AGEKGEASTEAEPM(53.62)DASSNAQE		0	1	0	1	AT3G51800.3;AT3G51800.1;AT3G51800.2	AT3G51800.3	AT3G51800.3	MULTI-MSMS	20ug-2	20ug-2	742.64	3	742.31	2223.91	41401.7	0.029304	2.1753e-05	-0.22669	-0.00016827	-0.19738	-0.00014652	742.31	13.418	0.76384	13.418	13.097	13.86	-0.00027084					297	126	4	0	0	0	5.5695e-05	1	3318	53.625
AGEKGEASTEAEPMDASSNAQE	22	Oxidation (M)	_AGEKGEASTEAEPM(ox)DASSNAQE_	AGEKGEASTEAEPM(1)DASSNAQE		AGEKGEASTEAEPM(80.24)DASSNAQE		0	1	0	1	AT3G51800.3;AT3G51800.1;AT3G51800.2	AT3G51800.3	AT3G51800.3	MULTI-MSMS	50ug-1	50ug-1	742.31	3	742.31	2223.91	40875.6	0.077038	5.7186e-05	-0.26748	-0.00019856	-0.19045	-0.00014137	742.644	13.305	0.88391	13.507	13.103	13.987	0.20163					171	58	4	0	0	0	3.0392e-10	2	3927	80.236
AGEKGEASTEAEPMDASSNAQE	22	Oxidation (M)	_AGEKGEASTEAEPM(ox)DASSNAQE_	AGEKGEASTEAEPM(1)DASSNAQE		AGEKGEASTEAEPM(71.15)DASSNAQE		0	1	0	1	AT3G51800.3;AT3G51800.1;AT3G51800.2	AT3G51800.3	AT3G51800.3	MULTI-MSMS	50ug-3	50ug-3	742.64	3	742.31	2223.91	41451.7	-0.051107	-3.7937e-05	-0.12514	-9.2895e-05	-0.17625	-0.00013083	742.644	13.548	0.97689	13.545	13.106	14.083	-0.0022163					174	67	4	0	0	0	6.853e-09	2	3999	71.148
AGEKGEASTEAEPMDASSNAQE	22	Oxidation (M)	_AGEKGEASTEAEPM(ox)DASSNAQE_	AGEKGEASTEAEPM(1)DASSNAQE		AGEKGEASTEAEPM(86.54)DASSNAQE		0	1	0	1	AT3G51800.3;AT3G51800.1;AT3G51800.2	AT3G51800.3	AT3G51800.3	MULTI-MSMS	100ug-1	100ug-1	742.31	3	742.31	2223.91	41011.4	-0.01342	-9.9618e-06	-0.14048	-0.00010428	-0.1539	-0.00011424	742.309	13.601	0.88012	13.449	12.972	13.852	-0.15146					132	55	4	0	0	0	4.7682e-12	2	4118	86.539
AGEKGEASTEAEPMDASSNAQE	22	Oxidation (M)	_AGEKGEASTEAEPM(ox)DASSNAQE_	AGEKGEASTEAEPM(1)DASSNAQE		AGEKGEASTEAEPM(59.86)DASSNAQE		0	1	0	1	AT3G51800.3;AT3G51800.1;AT3G51800.2	AT3G51800.3	AT3G51800.3	MULTI-MSMS	100ug-2	100ug-2	742.31	3	742.31	2223.91	40935.2	-0.32277	-0.00023959	0.29492	0.00021892	-0.027853	-2.0676e-05	742.645	13.278	0.91118	13.578	13.058	13.969	0.29943					137	51	4	0	0	0	1.6242e-06	1	4058	59.857
AGEKGEASTEAEPMDASSNAQE	22	Oxidation (M)	_AGEKGEASTEAEPM(ox)DASSNAQE_	AGEKGEASTEAEPM(1)DASSNAQE		AGEKGEASTEAEPM(66.54)DASSNAQE		0	1	0	1	AT3G51800.3;AT3G51800.1;AT3G51800.2	AT3G51800.3	AT3G51800.3	MULTI-MSMS	100ug-3	100ug-3	742.64	3	742.31	2223.91	41550.4	0.0028586	2.1219e-06	-0.24666	-0.0001831	-0.24381	-0.00018098	742.644	13.356	0.86379	13.457	13.063	13.927	0.10095					113	46	3	0	0	0	1.8976e-08	2	4172	66.536
AGEKGEASTEAEPMDASSNAQE	22	Oxidation (M)	_AGEKGEASTEAEPM(ox)DASSNAQE_	AGEKGEASTEAEPM(1)DASSNAQE		AGEKGEASTEAEPM(71.15)DASSNAQE		0	1	0	1	AT3G51800.3;AT3G51800.1;AT3G51800.2	AT3G51800.3	AT3G51800.3	MULTI-MSMS	200ug-1	200ug-1	742.65	3	742.31	2223.91	42783.7	0.14725	0.0001093	0.071623	5.3166e-05	0.21887	0.00016247	742.31	15.551	0.65954	12.345	11.964	12.624	-3.2061					46	18	3	0	0	0	6.853e-09	1	4640	71.148
AGEKGEASTEAEPMDASSNAQE	22	Oxidation (M)	_AGEKGEASTEAEPM(ox)DASSNAQE_					0	1	0	1	AT3G51800.3;AT3G51800.1;AT3G51800.2	AT3G51800.3	AT3G51800.3	MULTI-MATCH	5ug-1	5ug-1		3	742.31	2223.91	41569.1	0.19825	0.00014716	0.15575	0.00011561	0.354	0.00026278	742.644	13.171	0.09435	13.171	13.107	13.201	0	0.40132	0.00077236	NaN	71.148	23	16	2	NaN	NaN	NaN	NaN	0		NaN
AGEKGEASTEAEPMDASSNAQE	22	Oxidation (M)	_AGEKGEASTEAEPM(ox)DASSNAQE_					0	1	0	1	AT3G51800.3;AT3G51800.1;AT3G51800.2	AT3G51800.3	AT3G51800.3	MULTI-MATCH	5ug-2	5ug-2		3	742.31	2223.91	42386.1	0.1671	0.00012404	-0.71045	-0.00052738	-0.54336	-0.00040334	742.31	13.146	0.081963	13.296	13.247	13.329	0.15014	-0.19804	-0.0011282	NaN	86.539	18	14	2	NaN	NaN	NaN	NaN	0		NaN
AGEKGEASTEAEPMDASSNAQE	22	Oxidation (M)	_AGEKGEASTEAEPM(ox)DASSNAQE_					0	1	0	1	AT3G51800.3;AT3G51800.1;AT3G51800.2	AT3G51800.3	AT3G51800.3	MULTI-MATCH	5ug-2	5ug-2		3	742.31	2223.91	47272.9	0.16716	0.00012409	-0.50775	-0.00037691	-0.34058	-0.00025282	742.643	13.057	0.024257	13.207	13.189	13.213	0.15014	0.43746	-0.00070519	NaN	71.148	5	4	2	NaN	NaN	NaN	NaN	0		NaN
AGEKGEASTEAEPMDASSNAQE	22	Oxidation (M)	_AGEKGEASTEAEPM(ox)DASSNAQE_					0	1	0	1	AT3G51800.3;AT3G51800.1;AT3G51800.2	AT3G51800.3	AT3G51800.3	MULTI-MATCH	5ug-3	5ug-3		3	742.31	2223.91	41558.9	0.08319	6.1753e-05	-1.2346	-0.00091642	-1.1514	-0.00085467	742.308	13.741	0.07721	13.742	13.709	13.786	0.00085163	0.24757	-0.0022953	NaN	86.539	22	14	2	NaN	NaN	NaN	NaN	0		NaN
AGEKGEASTEAEPMDASSNAQE	22	Oxidation (M)	_AGEKGEASTEAEPM(ox)DASSNAQE_					0	1	0	1	AT3G51800.3;AT3G51800.1;AT3G51800.2	AT3G51800.3	AT3G51800.3	MULTI-MATCH	10ug-1	10ug-1		3	742.31	2223.91	41714.7	0.1968	0.00014608	-0.19242	-0.00014284	0.0043756	3.2481e-06	742.31	13.357	0.77744	13.408	13.079	13.857	0.050996	-0.086028	2.5436e-05	NaN	86.539	146	119	2	NaN	NaN	NaN	NaN	0		NaN
AGEKGEASTEAEPMDASSNAQE	22	Oxidation (M)	_AGEKGEASTEAEPM(ox)DASSNAQE_					0	1	0	1	AT3G51800.3;AT3G51800.1;AT3G51800.2	AT3G51800.3	AT3G51800.3	MULTI-MATCH	10ug-2	10ug-2		3	742.31	2223.91	41394.6	0.29542	0.00021929	-0.05873	-4.3596e-05	0.23669	0.0001757	742.644	13.476	0.27001	13.575	13.53	13.8	0.099109	0.081457	0.00032316	NaN	86.539	81	47	2	NaN	NaN	NaN	NaN	0		NaN
AGEKGEASTEAEPMDASSNAQE	22	Oxidation (M)	_AGEKGEASTEAEPM(ox)DASSNAQE_					0	1	0	1	AT3G51800.3;AT3G51800.1;AT3G51800.2	AT3G51800.3	AT3G51800.3	MULTI-MATCH	10ug-3	10ug-3		3	742.31	2223.91	40626.1	-0.79724	-0.0005918	-0.55864	-0.00041468	-1.3559	-0.0010065	742.309	13.285	0.25521	13.436	13.236	13.491	0.15156	-0.057769	-0.00079011	NaN	86.539	48	34	2	NaN	NaN	NaN	NaN	0		NaN
AGEKGEASTEAEPMDASSNAQE	22	Oxidation (M)	_AGEKGEASTEAEPM(ox)DASSNAQE_					0	1	0	1	AT3G51800.3;AT3G51800.1;AT3G51800.2	AT3G51800.3	AT3G51800.3	MULTI-MATCH	20ug-3	20ug-3		3	742.31	2223.91	54621.3	0.096438	7.1587e-05	-1.6034	-0.0011902	-1.5069	-0.0011186	742.642	13.202	0.033691	13.202	13.176	13.209	-0.00014591	0.43236	-0.0031451	NaN	71.148	6	4	2	NaN	NaN	NaN	NaN	0		NaN
AGEKGEASTEAEPMDASSNAQE	22	Oxidation (M)	_AGEKGEASTEAEPM(ox)DASSNAQE_					0	1	0	1	AT3G51800.3;AT3G51800.1;AT3G51800.2	AT3G51800.3	AT3G51800.3	MULTI-MATCH	200ug-2	200ug-2		3	742.31	2223.91	41472.5	-0.30176	-0.000224	-0.51328	-0.00038101	-0.81504	-0.00060502	742.309	15.643	0.9232	12.437	11.926	12.849	-3.2063	-0.33259	-0.00071752	NaN	71.148	58	27	4	NaN	NaN	NaN	NaN	0		NaN
AGEKGEASTEAEPMDASSNAQE	22	Oxidation (M)	_AGEKGEASTEAEPM(ox)DASSNAQE_					0	1	0	1	AT3G51800.3;AT3G51800.1;AT3G51800.2	AT3G51800.3	AT3G51800.3	MULTI-MATCH	200ug-3	200ug-3		3	742.31	2223.91	44953.9	-0.26811	-0.00019902	0.52609	0.00039052	0.25797	0.0001915	742.645	15.915	0.50126	12.256	11.925	12.426	-3.659	-0.5137	0.0015971	NaN	71.148	25	16	2	NaN	NaN	NaN	NaN	0		NaN
AGEKGEASTEAEPMDASSNAQE	22	Unmodified	_AGEKGEASTEAEPMDASSNAQE_					0	0	0	1	AT3G51800.3;AT3G51800.1;AT3G51800.2	AT3G51800.3	AT3G51800.3	MULTI-MSMS	50ug-1	50ug-1	737.31	3	736.978	2207.91	43888.9	0.20802	0.00015331	-0.25174	-0.00018552	-0.043717	-3.2219e-05	737.312	19.737	0.41049	19.838	19.539	19.949	0.1014					32	26	2	0	0	0	0.001918	1	6095	31.314
AGEKGEASTEAEPMDASSNAQE	22	Unmodified	_AGEKGEASTEAEPMDASSNAQE_					0	0	0	1	AT3G51800.3;AT3G51800.1;AT3G51800.2	AT3G51800.3	AT3G51800.3	MULTI-MATCH	20ug-2	20ug-2		3	736.978	2207.91	40608.2	-0.13078	-9.6386e-05	-1.2481	-0.00091979	-1.3788	-0.0010162	736.978	20.147	0.028383	20.147	20.13	20.158	-0.00027275	0.01467	-0.0018133	NaN	31.314	5	3	2	NaN	NaN	NaN	NaN	0		NaN
AGEKGEASTEAEPMDASSNAQE	22	Unmodified	_AGEKGEASTEAEPMDASSNAQE_					0	0	0	1	AT3G51800.3;AT3G51800.1;AT3G51800.2	AT3G51800.3	AT3G51800.3	MULTI-MATCH	20ug-3	20ug-3		3	736.978	2207.91	48516.4	0.014379	1.0597e-05	-0.10885	-8.0222e-05	-0.094473	-6.9624e-05	736.978	20.277	0.085794	20.076	20.019	20.104	-0.20065	-0.055978	0.00070545	NaN	31.314	10	7	2	NaN	NaN	NaN	NaN	0		NaN
AGEKGEASTEAEPMDASSNAQE	22	Unmodified	_AGEKGEASTEAEPMDASSNAQE_					0	0	0	1	AT3G51800.3;AT3G51800.1;AT3G51800.2	AT3G51800.3	AT3G51800.3	MULTI-MATCH	50ug-3	50ug-3		3	736.978	2207.91	NaN	-0.29242	-0.0002155	-1.2648	-0.00093214	-1.5572	-0.0011476	736.978	20.469	0.097937	20.467	20.386	20.484	-0.0022163	0.33482	-0.0018503	NaN	31.314	5	4	2	NaN	NaN	NaN	NaN	0		NaN
AGFAGDDAPR	10	Unmodified	_AGFAGDDAPR_					0	0	0	0	AT3G18780.1;AT3G18780.2;AT1G49240.1;AT5G09810.1;AT3G12110.1;AT5G59370.2;AT5G59370.1;AT3G53750.1;AT3G46520.1;AT2G37620.2;AT2G37620.1;AT2G42100.1	AT3G18780.1	AT3G18780.1	MULTI-MSMS	200ug-1	200ug-1	488.73	2	488.728	975.441	50458.2	0.61697	0.00030153	-0.96304	-0.00047067	-0.34607	-0.00016913	488.727	18.802	0.75751	15.997	15.645	16.403	-2.8051					57	25	3	0	0	0	0.026459	2	6001	54.784
AGFAGDDAPR	10	Unmodified	_AGFAGDDAPR_					0	0	0	0	AT3G18780.1;AT3G18780.2;AT1G49240.1;AT5G09810.1;AT3G12110.1;AT5G59370.2;AT5G59370.1;AT3G53750.1;AT3G46520.1;AT2G37620.2;AT2G37620.1;AT2G42100.1	AT3G18780.1	AT3G18780.1	MULTI-MATCH	200ug-3	200ug-3		2	488.728	975.441	56618.5	0.22013	0.00010758	-0.085085	-4.1583e-05	0.13504	6.6e-05	488.728	19.446	0.64965	16.288	16.006	16.655	-3.1578	0.14572	0.00047761	NaN	54.784	22	19	2	NaN	NaN	NaN	NaN	0		NaN
AGLPSPMR	8	Oxidation (M),Phospho (STY)	_AGLPS(ph)PM(ox)R_	AGLPSPM(1)R	AGLPS(1)PMR	AGLPSPM(41.7)R	AGLPS(41.7)PMR	0	1	1	0	AT2G29210.1	AT2G29210.1	AT2G29210.1	MULTI-MSMS	100ug-3	100ug-3	462.7	2	462.704	923.394	53659.3	-0.45586	-0.00021093	0.4943	0.00022871	0.038437	1.7785e-05	462.704	19.103	1.3587	19.204	18.522	19.881	0.10095					115	55	3	0	0	0	0.019738	1	6208	41.704
AGLPSPMR	8	Oxidation (M),Phospho (STY)	_AGLPS(ph)PM(ox)R_	AGLPSPM(1)R	AGLPS(1)PMR	AGLPSPM(40.73)R	AGLPS(40.73)PMR	0	1	1	0	AT2G29210.1	AT2G29210.1	AT2G29210.1	MULTI-MSMS	200ug-3	200ug-3	462.7	2	462.704	923.394	52019.6	-0.35551	-0.00016449	0.16273	7.5298e-05	-0.19277	-8.9197e-05	462.704	21.919	1.1413	19.964	19.326	20.468	-1.9549					64	36	2	0	0	0	0.021142	1	7018	40.727
AGLPSPMR	8	Oxidation (M),Phospho (STY)	_AGLPS(ph)PM(ox)R_					0	1	1	0	AT2G29210.1	AT2G29210.1	AT2G29210.1	MULTI-MATCH	10ug-2	10ug-2		2	462.704	923.394	53882.3	0.29547	0.00013672	-0.30748	-0.00014227	-0.012008	-5.5563e-06	462.704	19.09	0.62868	19.089	18.702	19.331	-0.0011387	-0.15455	-0.00044022	NaN	41.704	151	109	2	NaN	NaN	NaN	NaN	0		NaN
AGLPSPMR	8	Oxidation (M),Phospho (STY)	_AGLPS(ph)PM(ox)R_					0	1	1	0	AT2G29210.1	AT2G29210.1	AT2G29210.1	MULTI-MATCH	10ug-3	10ug-3		2	462.704	923.394	56931	-0.13461	-6.2287e-05	0.050674	2.3447e-05	-0.083941	-3.884e-05	462.704	19.106	0.10783	19.258	19.209	19.317	0.15156	0.014313	-0.00010878	NaN	41.704	22	14	3	NaN	NaN	NaN	NaN	0		NaN
AGSFRDSPEEEGPVELPEAAR	21	Phospho (STY)	_AGS(ph)FRDSPEEEGPVELPEAAR_		AGS(0.5)FRDS(0.5)PEEEGPVELPEAAR		AGS(0)FRDS(0)PEEEGPVELPEAAR	0	0	1	1	AT3G22380.1;AT3G22380.2	AT3G22380.1	AT3G22380.1	MULTI-MSMS	50ug-3	50ug-3	775.35	3	775.013	2322.02	41482.8	0.025444	1.9719e-05	-0.57247	-0.00044367	-0.54703	-0.00042396	775.347	57.596	0.52354	56.792	56.596	57.119	-0.80416					90	57	3	0	0	0	0.00017785	1	18330	41.047
AGSFRDSPEEEGPVELPEAAR	21	Phospho (STY)	_AGS(ph)FRDSPEEEGPVELPEAAR_		AGS(0.5)FRDS(0.5)PEEEGPVELPEAAR		AGS(0)FRDS(0)PEEEGPVELPEAAR	0	0	1	1	AT3G22380.1;AT3G22380.2	AT3G22380.1	AT3G22380.1	MULTI-MSMS	100ug-1	100ug-1	775.35	3	775.013	2322.02	40947.6	-0.060859	-4.7166e-05	0.1423	0.00011028	0.081441	6.3117e-05	775.347	57.708	0.17962	57.056	56.921	57.101	-0.65266					15	13	2	0	0	0	3.0909e-05	1	19191	46.399
AGSFRDSPEEEGPVELPEAAR	21	Phospho (STY)	_AGS(ph)FRDSPEEEGPVELPEAAR_		AGS(0.5)FRDS(0.5)PEEEGPVELPEAAR		AGS(0)FRDS(0)PEEEGPVELPEAAR	0	0	1	1	AT3G22380.1;AT3G22380.2	AT3G22380.1	AT3G22380.1	MSMS	100ug-1	100ug-1	775.01	3	775.013	2322.02	NaN	NaN	NaN	NaN	NaN	NaN	NaN	NaN	57.99	1	57.337	56.837	57.837	-0.65266								0	0	0	5.0083e-09	1	19303	51.473
AGSFRDSPEEEGPVELPEAAR	21	Phospho (STY)	_AGSFRDS(ph)PEEEGPVELPEAAR_		AGS(0.264)FRDS(0.736)PEEEGPVELPEAAR		AGS(-4.45)FRDS(4.45)PEEEGPVELPEAAR	0	0	1	1	AT3G22380.1;AT3G22380.2	AT3G22380.1	AT3G22380.1	MULTI-MSMS	100ug-3	100ug-3	775.35	3	775.013	2322.02	41264.2	-0.19983	-0.00015487	0.015012	1.1634e-05	-0.18482	-0.00014323	775.347	57.182	0.49024	56.681	56.29	56.78	-0.50052					62	45	2	0	0	0	2.7453e-08	2	19150	78.128
AGSFRDSPEEEGPVELPEAAR	21	Phospho (STY)	_AGS(ph)FRDSPEEEGPVELPEAAR_		AGS(0.5)FRDS(0.5)PEEEGPVELPEAAR		AGS(0)FRDS(0)PEEEGPVELPEAAR	0	0	1	1	AT3G22380.1;AT3G22380.2	AT3G22380.1	AT3G22380.1	MULTI-MSMS	100ug-3	100ug-3	775.01	3	775.013	2322.02	40811.7	-0.19018	-0.00014739	-0.088481	-6.8574e-05	-0.27866	-0.00021597	775.347	57.416	0.70098	56.915	56.52	57.221	-0.50052					136	67	3	0	0	0	0.00016427	1	19256	41.475
AGSFRDSPEEEGPVELPEAAR	21	Phospho (STY)	_AGS(ph)FRDSPEEEGPVELPEAAR_		AGS(0.659)FRDS(0.341)PEEEGPVELPEAAR		AGS(2.86)FRDS(-2.86)PEEEGPVELPEAAR	0	0	1	1	AT3G22380.1;AT3G22380.2	AT3G22380.1	AT3G22380.1	MULTI-MSMS	200ug-1	200ug-1	775.35	3	775.013	2322.02	39185.4	-0.11481	-8.8978e-05	-0.063878	-4.9506e-05	-0.17869	-0.00013848	775.347	61.319	1.1465	59.316	58.782	59.929	-2.0032					216	125	2	0	0	0	3.0912e-15	2	20109	95.319
AGSFRDSPEEEGPVELPEAAR	21	Phospho (STY)	_AGSFRDS(ph)PEEEGPVELPEAAR_		AGS(0.245)FRDS(0.755)PEEEGPVELPEAAR		AGS(-4.89)FRDS(4.89)PEEEGPVELPEAAR	0	0	1	1	AT3G22380.1;AT3G22380.2	AT3G22380.1	AT3G22380.1	MULTI-MSMS	200ug-2	200ug-2	775.35	3	775.013	2322.02	40196.2	0.0059418	4.605e-06	0.13398	0.00010384	0.13993	0.00010844	775.347	62.649	1.5223	60.245	59.525	61.047	-2.4043					489	149	4	0	0	0	6.2603e-39	4	20618	122.51
AGSFRDSPEEEGPVELPEAAR	21	Phospho (STY)	_AGSFRDS(ph)PEEEGPVELPEAAR_		AGS(0.089)FRDS(0.911)PEEEGPVELPEAAR		AGS(-10.12)FRDS(10.12)PEEEGPVELPEAAR	0	0	1	1	AT3G22380.1;AT3G22380.2	AT3G22380.1	AT3G22380.1	MULTI-MSMS	200ug-3	200ug-3	775.35	3	775.013	2322.02	40069	-0.33646	-0.00026076	0.30716	0.00023805	-0.029297	-2.2706e-05	775.347	61.457	1.4346	59.301	58.631	60.065	-2.1553					346	99	4	0	0	0	2.7372e-99	3	20731	176.97
AGSFRDSPEEEGPVELPEAAR	21	Phospho (STY)	_AGS(ph)FRDSPEEEGPVELPEAAR_					0	0	1	1	AT3G22380.1;AT3G22380.2	AT3G22380.1	AT3G22380.1	MULTI-MATCH	50ug-1	50ug-1		3	775.013	2322.02	42005	-0.016236	-1.2583e-05	0.033432	2.591e-05	0.017196	1.3327e-05	775.347	57.005	0.17879	57.006	56.861	57.04	0.0011749	0.13592	9.4074e-05	NaN	46.399	26	19	2	NaN	NaN	NaN	NaN	0		NaN
AGSFRDSPEEEGPVELPEAAR	21	Phospho (STY)	_AGS(ph)FRDSPEEEGPVELPEAAR_					0	0	1	1	AT3G22380.1;AT3G22380.2	AT3G22380.1	AT3G22380.1	MULTI-MATCH	50ug-3	50ug-3		3	775.013	2322.02	41152.2	0.022266	1.7256e-05	-0.17511	-0.00013572	-0.15285	-0.00011846	775.347	57.315	0.27522	56.51	56.373	56.648	-0.80416	-0.35937	-0.0003908	NaN	46.399	69	31	3	NaN	NaN	NaN	NaN	0		NaN
AGSFRDSPEEEGPVELPEAAR	21	Phospho (STY)	_AGSFRDS(ph)PEEEGPVELPEAAR_					0	0	1	1	AT3G22380.1;AT3G22380.2	AT3G22380.1	AT3G22380.1	MULTI-MATCH	100ug-1	100ug-1		3	775.013	2322.02	39858.2	-0.060566	-4.694e-05	0.98417	0.00076274	0.9236	0.0007158	775.348	57.481	0.098553	56.828	56.807	56.905	-0.65266	0.060857	0.0028154	NaN	78.128	8	8	2	NaN	NaN	NaN	NaN	0		NaN
AGSSTTFLSPPSSPR	15	2 Phospho (STY)	_AGSSTTFLS(ph)PPS(ph)SPR_		AGS(0.003)S(0.013)T(0.009)T(0.007)FLS(0.967)PPS(0.502)S(0.499)PR		AGS(-25.03)S(-18.5)T(-19.84)T(-21.1)FLS(18.5)PPS(0)S(0)PR	0	0	2	0	AT3G06170.1	AT3G06170.1	AT3G06170.1	MULTI-MSMS	50ug-3	50ug-3	826.84	2	826.342	1650.67	38943.9	-0.024193	-1.9992e-05	0.39993	0.00033048	0.37574	0.00031049	826.342	66.902	0.49185	66.098	65.746	66.238	-0.80417					116	57	3	0	0	0	6.0743e-05	1	21006	67.563
AGSSTTFLSPPSSPR	15	2 Phospho (STY)	_AGSSTTFLS(ph)PPS(ph)SPR_		AGS(0.002)S(0.006)T(0.003)T(0.01)FLS(0.977)PPS(0.501)S(0.501)PR		AGS(-27.87)S(-22.12)T(-25.27)T(-19.98)FLS(19.98)PPS(0)S(0)PR	0	0	2	0	AT3G06170.1	AT3G06170.1	AT3G06170.1	MULTI-MSMS	50ug-3	50ug-3	826.34	2	826.342	1650.67	38943.9	-0.02568	-2.1221e-05	-0.036944	-3.0528e-05	-0.062624	-5.1749e-05	826.342	67.485	1.3316	66.681	66.428	67.76	-0.80417					306	177	3	0	0	0	5.2638e-09	2	21208	87.208
AGSSTTFLSPPSSPR	15	2 Phospho (STY)	_AGSSTTFLS(ph)PPS(ph)SPR_		AGSSTT(0.003)FLS(0.991)PPS(0.503)S(0.502)PR		AGS(-38.42)S(-35.01)T(-34.81)T(-24.76)FLS(19.74)PPS(0)S(0)PR	0	0	2	0	AT3G06170.1	AT3G06170.1	AT3G06170.1	MSMS	50ug-3	50ug-3	826.34	2	826.342	1650.67	NaN	NaN	NaN	NaN	NaN	NaN	NaN	NaN	66.081	1	65.277	64.777	65.777	-0.80417								0	0	0	0.00012313	1	20808	45.363
AGSSTTFLSPPSSPR	15	2 Phospho (STY)	_AGSSTTFLS(ph)PPS(ph)SPR_		AGSS(0.001)T(0.001)T(0.005)FLS(0.992)PPS(0.533)S(0.468)PR		AGS(-35.33)S(-31.84)T(-31.51)T(-23.27)FLS(23.27)PPS(0.57)S(-0.57)PR	0	0	2	0	AT3G06170.1	AT3G06170.1	AT3G06170.1	MULTI-MSMS	100ug-1	100ug-1	826.34	2	826.342	1650.67	39875.5	-0.27753	-0.00022934	1.5399	0.0012725	1.2624	0.0010432	826.343	66.202	0.39861	65.649	65.478	65.877	-0.55242					67	47	2	0	0	0	8.6572e-05	1	21856	49.188
AGSSTTFLSPPSSPR	15	2 Phospho (STY)	_AGSSTTFLS(ph)PPS(ph)SPR_		AGS(0.051)S(0.051)T(0.063)T(0.091)FLS(0.739)PPS(0.507)S(0.498)PR		AGS(-11.43)S(-11.43)T(-10.49)T(-9.14)FLS(9.14)PPS(0)S(0)PR	0	0	2	0	AT3G06170.1	AT3G06170.1	AT3G06170.1	MULTI-SECPEP	100ug-1	100ug-1	826.85	2	826.342	1650.67	39875.5	-0.27704	-0.00022893	1.7863	0.0014761	1.5093	0.0012472	826.343	66.523	0.32164	65.971	65.865	66.186	-0.55243					49	35	2	0	0	0	7.9325e-06	1	21956	45.135
AGSSTTFLSPPSSPR	15	2 Phospho (STY)	_AGSSTTFLS(ph)PPS(ph)SPR_		AGSS(0.001)T(0.007)T(0.025)FLS(0.95)PPS(0.529)S(0.488)PR		AGS(-37.04)S(-31.64)T(-21.1)T(-15.74)FLS(14.55)PPS(0.36)S(-0.36)PR	0	0	2	0	AT3G06170.1	AT3G06170.1	AT3G06170.1	MSMS	100ug-2	100ug-2	826.34	2	826.342	1650.67	NaN	NaN	NaN	NaN	NaN	NaN	NaN	NaN	66.189	1	66.087	65.587	66.587	-0.10156								0	0	0	4.4541e-08	1	21789	59.975
AGSSTTFLSPPSSPR	15	2 Phospho (STY)	_AGSSTTFLS(ph)PPSS(ph)PR_		AGS(0.001)S(0.004)T(0.005)T(0.033)FLS(0.954)PPS(0.213)S(0.791)PR		AGS(-30.16)S(-23.96)T(-23.44)T(-14.68)FLS(14.68)PPS(-5.78)S(5.78)PR	0	0	2	0	AT3G06170.1	AT3G06170.1	AT3G06170.1	MULTI-MSMS	100ug-3	100ug-3	826.85	2	826.342	1650.67	39587.5	0.094824	7.8357e-05	1.448	0.0011966	1.5428	0.0012749	826.343	66.395	0.68506	65.794	65.296	65.981	-0.60077					132	71	2	0	0	0	0.00010314	1	21891	63.869
AGSSTTFLSPPSSPR	15	2 Phospho (STY)	_AGSSTTFLS(ph)PPS(ph)SPR_		AGS(0.001)S(0.003)T(0.002)T(0.001)FLS(0.992)PPS(0.51)S(0.491)PR		AGS(-31.48)S(-25.68)T(-27.25)T(-28.26)FLS(25.68)PPS(0.17)S(-0.17)PR	0	0	2	0	AT3G06170.1	AT3G06170.1	AT3G06170.1	MULTI-MSMS	100ug-3	100ug-3	826.34	2	826.342	1650.67	39587.4	0.092034	7.6051e-05	0.48864	0.00040378	0.58067	0.00047983	826.342	67.097	1.0729	66.496	65.981	67.054	-0.60077					200	115	2	0	0	0	7.1381e-05	3	22105	66.636
AGSSTTFLSPPSSPR	15	2 Phospho (STY)	_AGSSTTFLS(ph)PPS(ph)SPR_		AGS(0.009)S(0.045)T(0.039)T(0.129)FLS(0.777)PPS(0.501)S(0.501)PR		AGS(-19.32)S(-12.37)T(-13.01)T(-7.81)FLS(7.81)PPS(0)S(0)PR	0	0	2	0	AT3G06170.1	AT3G06170.1	AT3G06170.1	MULTI-MSMS	200ug-1	200ug-1	826.34	2	826.342	1650.67	39089.3	-0.062974	-5.2038e-05	0.36307	0.00030002	0.3001	0.00024798	826.342	64.858	2.3742	63.055	61.531	63.905	-1.8027					324	209	3	0	0	0	4.3246e-05	3	21156	69.088
AGSSTTFLSPPSSPR	15	2 Phospho (STY)	_AGSSTTFLS(ph)PPS(ph)SPR_		AGSSTT(0.001)FLS(0.999)PPS(0.634)S(0.367)PR		AGS(-52.95)S(-46.48)T(-48.34)T(-32.15)FLS(32.15)PPS(2.38)S(-2.38)PR	0	0	2	0	AT3G06170.1	AT3G06170.1	AT3G06170.1	MULTI-MSMS	200ug-2	200ug-2	826.84	2	826.342	1650.67	38743	0.23036	0.00019035	0.24054	0.00019877	0.4709	0.00038912	826.342	64.926	2.7599	62.622	61.089	63.849	-2.304					498	240	3	0	0	0	2.4051e-34	5	21413	121.14
AGSSTTFLSPPSSPR	15	2 Phospho (STY)	_AGSSTTFLS(ph)PPS(ph)SPR_		AGSSTTFLS(1)PPS(0.643)S(0.357)PR		AGS(-67.92)S(-61.51)T(-64.23)T(-48.17)FLS(42.55)PPS(2.56)S(-2.56)PR	0	0	2	0	AT3G06170.1	AT3G06170.1	AT3G06170.1	MULTI-MSMS	200ug-3	200ug-3	826.34	2	826.342	1650.67	38481.5	0.20638	0.00017054	0.20496	0.00016937	0.41134	0.00033991	826.342	64.704	2.8553	62.649	61.188	64.044	-2.0551					384	175	3	0	0	0	1.1073e-43	7	21866	135.23
AGSSTTFLSPPSSPR	15	2 Phospho (STY)	_AGSSTTFLS(ph)PPS(ph)SPR_					0	0	2	0	AT3G06170.1	AT3G06170.1	AT3G06170.1	MULTI-MATCH	20ug-1	20ug-1		2	826.342	1650.67	42788.1	0.19091	0.00015776	1.1856	0.00097969	1.3765	0.0011375	826.343	65.965	0.041443	65.765	65.746	65.787	-0.19981	-0.10089	-0.00023292	NaN	45.135	5	4	2	NaN	NaN	NaN	NaN	0		NaN
AGSSTTFLSPPSSPR	15	2 Phospho (STY)	_AGSSTTFLS(ph)PPS(ph)SPR_					0	0	2	0	AT3G06170.1	AT3G06170.1	AT3G06170.1	MULTI-MATCH	20ug-2	20ug-2		2	826.342	1650.67	NaN	0.17692	0.00014619	0.9965	0.00082345	1.1734	0.00096964	826.342	67.405	0.070717	66.703	66.67	66.741	-0.70199	0.83751	-0.00054541	NaN	45.135	12	11	2	NaN	NaN	NaN	NaN	0		NaN
AGSSTTFLSPPSSPR	15	2 Phospho (STY)	_AGSSTTFLS(ph)PPS(ph)SPR_					0	0	2	0	AT3G06170.1	AT3G06170.1	AT3G06170.1	MULTI-MATCH	20ug-3	20ug-3		2	826.342	1650.67	NaN	0.04744	3.9201e-05	-0.19971	-0.00016503	-0.15227	-0.00012583	826.844	66.917	0.03952	66.415	66.387	66.427	-0.50137	0.54956	-0.0025224	NaN	45.135	9	6	2	NaN	NaN	NaN	NaN	0		NaN
AGSSTTFLSPPSSPR	15	2 Phospho (STY)	_AGSSTTFLS(ph)PPS(ph)SPR_					0	0	2	0	AT3G06170.1	AT3G06170.1	AT3G06170.1	MULTI-MATCH	50ug-1	50ug-1		2	826.342	1650.67	40607.1	-0.10667	-8.8147e-05	0.8856	0.00073181	0.77893	0.00064367	826.343	66.693	0.2671	66.694	66.559	66.827	0.0011749	-0.10984	0.00081358	NaN	87.208	49	29	2	NaN	NaN	NaN	NaN	0		NaN
AGSSTTFLSPPSSPR	15	2 Phospho (STY)	_AGSSTTFLS(ph)PPS(ph)SPR_					0	0	2	0	AT3G06170.1	AT3G06170.1	AT3G06170.1	MULTI-MATCH	50ug-1	50ug-1		2	826.342	1650.67	44746.5	-0.10604	-8.7629e-05	1.6373	0.001353	1.5313	0.0012654	826.845	65.516	0.1081	65.517	65.412	65.52	0.0011749	-0.34898	0.00051369	NaN	45.135	19	13	2	NaN	NaN	NaN	NaN	0		NaN
AGSSTTFLSPPSSPR	15	2 Phospho (STY)	_AGSSTTFLS(ph)PPS(ph)SPR_					0	0	2	0	AT3G06170.1	AT3G06170.1	AT3G06170.1	MULTI-MATCH	50ug-2	50ug-2		2	826.342	1650.67	39815.3	0.14534	0.0001201	-0.14943	-0.00012348	-0.004093	-3.3822e-06	826.342	67.156	0.042625	66.754	66.734	66.776	-0.4017	-0.049939	-0.00089701	NaN	87.208	7	6	2	NaN	NaN	NaN	NaN	0		NaN
AGSSTTFLSPPSSPR	15	2 Phospho (STY)	_AGSSTTFLS(ph)PPS(ph)SPR_					0	0	2	0	AT3G06170.1	AT3G06170.1	AT3G06170.1	MULTI-MATCH	50ug-3	50ug-3		2	826.342	1650.67	38695.9	-0.022922	-1.8942e-05	0.51275	0.00042371	0.48983	0.00040477	826.342	66.188	0.081345	65.384	65.331	65.412	-0.80417	-0.48164	-0.0013449	NaN	45.135	17	10	2	NaN	NaN	NaN	NaN	0		NaN
AGSSTTFLSPPSSPR	15	2 Phospho (STY)	_AGSSTTFLS(ph)PPS(ph)SPR_					0	0	2	0	AT3G06170.1	AT3G06170.1	AT3G06170.1	MULTI-MATCH	100ug-1	100ug-1		2	826.342	1650.67	39875.5	-0.27465	-0.00022696	0.91497	0.00075607	0.64031	0.00052912	826.342	67.32	0.32793	66.768	66.658	66.986	-0.55242	-0.03645	0.0008621	NaN	87.208	59	38	2	NaN	NaN	NaN	NaN	0		NaN
AGSSTTFLSPPSSPR	15	2 Phospho (STY)	_AGSSTTFLS(ph)PPS(ph)SPR_					0	0	2	0	AT3G06170.1	AT3G06170.1	AT3G06170.1	MULTI-MATCH	200ug-1	200ug-1		2	826.342	1650.67	31601.1	-0.15423	-0.00012745	6.6036	0.0054569	6.4494	0.0053294	826.347	67.573	0.079979	65.87	65.808	65.888	-1.7024	0.0045564	0.0087214	NaN	45.135	10	9	2	NaN	NaN	NaN	NaN	0		NaN
AGSSTTFLSPPSSPR	15	Phospho (STY)	_AGSSTTFLSPPS(ph)SPR_		AGSSTTFLS(0.001)PPS(0.5)S(0.5)PR		AGS(-48.75)S(-48.75)T(-50.14)T(-47.12)FLS(-27.5)PPS(0)S(0)PR	0	0	1	0	AT3G06170.1	AT3G06170.1	AT3G06170.1	MULTI-MSMS	100ug-3	100ug-3	786.36	2	786.359	1570.7	40140.1	0.026731	2.102e-05	-0.33078	-0.00026011	-0.30404	-0.00023909	786.358	49.298	0.80291	48.798	48.319	49.122	-0.50052					76	57	2	0	0	0	0.00026414	1	16497	51.524
AGSSTTFLSPPSSPR	15	Phospho (STY)	_AGSSTTFLSPPS(ph)SPR_		AGSSTTFLS(0.045)PPS(0.477)S(0.477)PR		AGS(-42.57)S(-40.65)T(-38.43)T(-35.87)FLS(-10.21)PPS(0)S(0)PR	0	0	1	0	AT3G06170.1	AT3G06170.1	AT3G06170.1	MSMS	200ug-2	200ug-2	786.36	2	786.359	1570.7	NaN	NaN	NaN	NaN	NaN	NaN	NaN	NaN	53.006	1	50.602	50.102	51.102	-2.4043								0	0	0	0.0005292	1	17626	45.347
AGSSTTLLSPPDSPR	15	Phospho (STY)	_AGSSTTLLSPPDS(ph)PR_		AGSSTTLLS(0.002)PPDS(0.998)PR		AGS(-46.75)S(-46.75)T(-44.49)T(-45.94)LLS(-27.95)PPDS(27.95)PR	0	0	1	0	AT1G16180.2;AT1G16180.1	AT1G16180.2	AT1G16180.2	MULTI-MSMS	100ug-2	100ug-2	783.87	2	783.364	1564.71	40828.2	-0.041361	-3.24e-05	0.49207	0.00038547	0.45071	0.00035307	783.365	46.463	0.90974	46.361	45.831	46.741	-0.10156					98	68	2	0	0	0	0.00025964	2	15532	51.611
AGSSTTLLSPPDSPR	15	Phospho (STY)	_AGSSTTLLSPPDS(ph)PR_		AGS(0.009)S(0.009)T(0.009)T(0.006)LLS(0.012)PPDS(0.956)PR		AGS(-20.51)S(-20.51)T(-20.51)T(-21.75)LLS(-19.05)PPDS(19.05)PR	0	0	1	0	AT1G16180.2;AT1G16180.1	AT1G16180.2	AT1G16180.2	MSMS	200ug-2	200ug-2	783.37	2	783.364	1564.71	NaN	NaN	NaN	NaN	NaN	NaN	NaN	NaN	49.465	1	46.158	45.658	46.658	-3.3064								0	0	0	0.0010577	1	16454	42.705
AGSSTTLLSPPDSPR	15	Phospho (STY)	_AGSSTTLLSPPDS(ph)PR_		AGSSTT(0.001)LLS(0.013)PPDS(0.986)PR		AGS(-34.79)S(-34.79)T(-34.79)T(-31.81)LLS(-18.91)PPDS(18.91)PR	0	0	1	0	AT1G16180.2;AT1G16180.1	AT1G16180.2	AT1G16180.2	MSMS	200ug-2	200ug-2	783.36	2	783.364	1564.71	NaN	NaN	NaN	NaN	NaN	NaN	NaN	NaN	49.817	1	46.51	46.01	47.01	-3.3064								0	0	0	0.00064107	1	16565	44.788
AGSSTTLLSPPDSPR	15	Phospho (STY)	_AGSSTTLLSPPDS(ph)PR_		AGSSTTLLS(0.001)PPDS(0.999)PR		AGS(-44.48)S(-39.73)T(-44.48)T(-35.97)LLS(-32.42)PPDS(32.42)PR	0	0	1	0	AT1G16180.2;AT1G16180.1	AT1G16180.2	AT1G16180.2	MULTI-MSMS	200ug-3	200ug-3	783.36	2	783.364	1564.71	41019.2	0.022754	1.7825e-05	0.45916	0.00035969	0.48191	0.00037751	783.365	49.13	1.3017	46.173	45.639	46.94	-2.9573					100	84	2	0	0	0	0.00010315	1	16438	70.837
AGSSTTLLSPPDSPR	15	Phospho (STY)	_AGSSTTLLSPPDS(ph)PR_					0	0	1	0	AT1G16180.2;AT1G16180.1	AT1G16180.2	AT1G16180.2	MULTI-MATCH	50ug-1	50ug-1		2	783.364	1564.71	40884.2	-0.02722	-2.1323e-05	-0.04949	-3.8768e-05	-0.07671	-6.0092e-05	783.363	45.986	0.10284	46.087	46.002	46.105	0.10141	-0.30009	-0.00083955	NaN	70.837	8	7	2	NaN	NaN	NaN	NaN	0		NaN
AGSSTTLLSPPDSPR	15	Phospho (STY)	_AGSSTTLLSPPDS(ph)PR_					0	0	1	0	AT1G16180.2;AT1G16180.1	AT1G16180.2	AT1G16180.2	MULTI-MATCH	100ug-1	100ug-1		2	783.364	1564.71	44726.8	-0.16916	-0.00013251	1.5796	0.0012374	1.4105	0.0011049	783.365	47.339	0.083427	46.687	46.632	46.715	-0.65266	0.2996	0.0017128	NaN	70.837	11	6	2	NaN	NaN	NaN	NaN	0		NaN
AGSSTTLLSPPDSPR	15	Phospho (STY)	_AGSSTTLLSPPDS(ph)PR_					0	0	1	0	AT1G16180.2;AT1G16180.1	AT1G16180.2	AT1G16180.2	MULTI-MATCH	200ug-2	200ug-2		2	783.364	1564.71	39947	-0.12451	-9.754e-05	0.039698	3.1098e-05	-0.084816	-6.6442e-05	783.364	49.934	0.16826	46.627	46.557	46.726	-3.3064	0.24034	-0.00069981	NaN	70.837	20	12	2	NaN	NaN	NaN	NaN	0		NaN
AGSSTTLLSPPDSPR	15	2 Phospho (STY)	_AGSSTTLLS(ph)PPDS(ph)PR_		AGS(0.001)S(0.001)T(0.001)T(0.001)LLS(0.998)PPDS(0.999)PR		AGS(-35.93)S(-35.93)T(-35.93)T(-33.7)LLS(33.7)PPDS(39.32)PR	0	0	2	0	AT1G16180.2;AT1G16180.1	AT1G16180.2	AT1G16180.2	MSMS	200ug-3	200ug-3	823.35	2	823.347	1644.68	NaN	NaN	NaN	NaN	NaN	NaN	NaN	NaN	60.374	1	58.218	57.718	58.718	-2.1553								0	0	0	0.00019437	1	20345	43.841
AGTENGRPSSSSAANNSSSDQIQR	24	Phospho (STY)	_AGTENGRPS(ph)SSSAANNSSSDQIQR_		AGT(0.016)ENGRPS(0.246)S(0.246)S(0.246)S(0.246)AANNSSSDQIQR		AGT(-11.78)ENGRPS(0)S(0)S(0)S(0)AANNS(-32.24)S(-36.3)S(-40.08)DQIQR	0	0	1	1	AT3G16830.1	AT3G16830.1	AT3G16830.1	MULTI-MSMS	200ug-1	200ug-1	834.36	3	834.36	2500.06	40767.9	-0.143	-0.00011931	0.93998	0.00078428	0.79698	0.00066497	834.695	14.557	0.65856	11.351	10.957	11.616	-3.2061					22	18	2	0	0	0	1.6624e-06	1	4339	55.128
AGTENGRPSSSSAANNSSSDQIQR	24	Phospho (STY)	_AGTENGRPS(ph)SSSAANNSSSDQIQR_		AGT(0.09)ENGRPS(0.227)S(0.227)S(0.227)S(0.227)AANNSSSDQIQR		AGT(-4.03)ENGRPS(0)S(0)S(0)S(0)AANNS(-30.46)S(-33.25)S(-35.63)DQIQR	0	0	1	1	AT3G16830.1	AT3G16830.1	AT3G16830.1	MULTI-MSMS	200ug-3	200ug-3	835.03	3	834.36	2500.06	39859.7	0.1535	0.00012808	-0.98912	-0.00082528	-0.83562	-0.00069721	834.693	15.183	0.49434	11.524	11.172	11.666	-3.659					32	14	4	0	0	0	0.00058951	1	4553	40.533
AGTENGRPSSSSAANNSSSDQIQR	24	Phospho (STY)	_AGTENGRPS(ph)SSSAANNSSSDQIQR_					0	0	1	1	AT3G16830.1	AT3G16830.1	AT3G16830.1	MULTI-MATCH	200ug-2	200ug-2		3	834.36	2500.06	44875.3	0.0060271	5.0287e-06	-0.39985	-0.00033362	-0.39382	-0.00032859	834.694	15.101	0.20764	11.895	11.788	11.996	-3.2063	0.30528	-0.00062742	NaN	55.128	8	5	2	NaN	NaN	NaN	NaN	0		NaN
AGYDGCDASSSTENHSDGDTK	21	Unmodified	_AGYDGCDASSSTENHSDGDTK_					0	0	0	0	AT2G44790.1	AT2G44790.1	AT2G44790.1	MULTI-MSMS	100ug-2	100ug-2	725.61	3	725.279	2172.81	39292.2	0.048278	3.5015e-05	0.9857	0.00071491	1.034	0.00074992	725.614	9.7459	0.074096	10.045	10.028	10.102	0.29943					5	4	2	0	0	0	0.0057255	1	2831	22.24
AGYDGCDASSSTENHSDGDTK	21	Unmodified	_AGYDGCDASSSTENHSDGDTK_					0	0	0	0	AT2G44790.1	AT2G44790.1	AT2G44790.1	MSMS	200ug-1	200ug-1	725.28	3	725.279	2172.81	NaN	NaN	NaN	NaN	NaN	NaN	NaN	NaN	12.844	1	9.738	9.238	10.238	-3.1059								0	0	0	7.0681e-05	1	3723	35.538
AGYDGCDASSSTENHSDGDTK	21	Unmodified	_AGYDGCDASSSTENHSDGDTK_					0	0	0	0	AT2G44790.1	AT2G44790.1	AT2G44790.1	MULTI-MSMS	200ug-2	200ug-2	725.28	3	725.279	2172.81	43544.2	-0.31052	-0.00022521	-0.72071	-0.00052272	-1.0312	-0.00074793	725.612	13.159	0.73535	10.053	9.7	10.435	-3.106					48	20	3	0	0	0	1.9658e-06	2	3814	53.625
AHDSEPEAEKPTAK	14	Phospho (STY)	_AHDS(ph)EPEAEKPTAK_		AHDS(1)EPEAEKPTAK		AHDS(65.09)EPEAEKPT(-65.09)AK	0	0	1	1	AT1G76810.1	AT1G76810.1	AT1G76810.1	MULTI-MSMS	50ug-3	50ug-3	530.57	3	530.566	1588.68	51403.8	0.073813	3.9163e-05	-0.9678	-0.00051348	-0.89399	-0.00047432	530.566	5.0104	0.30348	5.1085	4.9947	5.2982	0.098023					31	16	3	0	0	0	4e-06	1	1187	79.393
AHDSEPEAEKPTAK	14	Phospho (STY)	_AHDS(ph)EPEAEKPTAK_		AHDS(1)EPEAEKPTAK		AHDS(72.84)EPEAEKPT(-72.84)AK	0	0	1	1	AT1G76810.1	AT1G76810.1	AT1G76810.1	MULTI-MSMS	100ug-3	100ug-3	530.57	3	530.566	1588.68	49618	0.43001	0.00022815	0.13143	6.973e-05	0.56144	0.00029788	530.566	5.0704	0.48772	5.2716	5.17	5.6577	0.20119					24	17	2	0	0	0	2.0132e-11	1	1210	94.61
AHDSEPEAEKPTAK	14	Phospho (STY)	_AHDS(ph)EPEAEKPTAK_		AHDS(1)EPEAEKPTAK		AHDS(42.02)EPEAEKPT(-42.02)AK	0	0	1	1	AT1G76810.1	AT1G76810.1	AT1G76810.1	MSMS	200ug-1	200ug-1	530.57	3	530.566	1588.68	NaN	NaN	NaN	NaN	NaN	NaN	NaN	NaN	9.0949	1	6.0892	5.5892	6.5892	-3.0056								0	0	0	3.2036e-05	1	2364	51.495
AHDSEPEAEKPTAK	14	Phospho (STY)	_AHDS(ph)EPEAEKPTAK_		AHDS(1)EPEAEKPTAK		AHDS(35.53)EPEAEKPT(-35.53)AK	0	0	1	1	AT1G76810.1	AT1G76810.1	AT1G76810.1	MULTI-MSMS	200ug-2	200ug-2	530.57	3	530.566	1588.68	53451	0.16316	8.6567e-05	0.0034876	1.8504e-06	0.16665	8.8417e-05	530.566	9.2827	0.6256	6.2769	5.9394	6.565	-3.0058					39	30	2	0	0	0	0.00086999	1	2466	40.798
AHDSEPEAEKPTAK	14	Phospho (STY)	_AHDS(ph)EPEAEKPTAK_		AHDS(1)EPEAEKPTAK		AHDS(44.26)EPEAEKPT(-44.26)AK	0	0	1	1	AT1G76810.1	AT1G76810.1	AT1G76810.1	MULTI-MSMS	200ug-3	200ug-3	530.9	3	530.566	1588.68	49906.9	0.15443	8.1937e-05	-0.082369	-4.3702e-05	0.072063	3.8234e-05	530.566	10.275	0.55748	6.5159	6.1773	6.7347	-3.7592					28	16	2	0	0	0	6.0593e-05	1	2690	55.094
AHDSEPEAEKPTAK	14	Phospho (STY)	_AHDS(ph)EPEAEKPTAK_					0	0	1	1	AT1G76810.1	AT1G76810.1	AT1G76810.1	MULTI-MATCH	50ug-3	50ug-3		3	530.566	1588.68	NaN	0.21071	0.00011179	-0.26629	-0.00014129	-0.055586	-2.9492e-05	530.901	5.7596	0.0534	5.8576	5.8288	5.8822	0.098023	-0.35923	-0.00033667	NaN	55.094	6	4	2	NaN	NaN	NaN	NaN	0		NaN
AHDSEPEAEKPTAK	14	Phospho (STY)	_AHDS(ph)EPEAEKPTAK_					0	0	1	1	AT1G76810.1	AT1G76810.1	AT1G76810.1	MULTI-MATCH	100ug-1	100ug-1		3	530.566	1588.68	51687.5	-0.18033	-9.5677e-05	0.12354	6.5547e-05	-0.056789	-3.013e-05	530.566	5.3229	0.097621	5.2717	5.1824	5.28	-0.051226	0.047982	0.00078573	NaN	94.61	8	5	2	NaN	NaN	NaN	NaN	0		NaN
AHDSEPEAEKPTAK	14	Phospho (STY)	_AHDS(ph)EPEAEKPTAK_					0	0	1	1	AT1G76810.1	AT1G76810.1	AT1G76810.1	MULTI-MATCH	100ug-2	100ug-2		3	530.566	1588.68	65060	0.48038	0.00025487	-0.36275	-0.00019247	0.11762	6.2406e-05	530.566	5.044	0.18866	5.2432	5.1334	5.3221	0.19918	0.019435	1.1691e-05	NaN	94.61	7	6	2	NaN	NaN	NaN	NaN	0		NaN
AIAPPELSPR	10	Phospho (STY)	_AIAPPELS(ph)PR_		AIAPPELS(1)PR		AIAPPELS(45.28)PR	0	0	1	0	AT2G16485.1	AT2G16485.1	AT2G16485.1	MSMS	100ug-1	100ug-1	565.78	2	565.784	1129.55	NaN	NaN	NaN	NaN	NaN	NaN	NaN	NaN	44.623	1	43.971	43.471	44.471	-0.65266								0	0	0	0.0086504	1	14898	45.28
AIAPPELSPR	10	Phospho (STY)	_AIAPPELS(ph)PR_		AIAPPELS(1)PR		AIAPPELS(61.11)PR	0	0	1	0	AT2G16485.1	AT2G16485.1	AT2G16485.1	MULTI-MSMS	200ug-1	200ug-1	565.78	2	565.784	1129.55	48021.1	0.36929	0.00020894	-0.22618	-0.00012797	0.14311	8.0971e-05	565.784	47.65	0.90605	44.845	44.428	45.334	-2.8051					166	79	3	0	0	0	0.0056915	2	15795	61.11
AIAPPELSPR	10	Phospho (STY)	_AIAPPELS(ph)PR_		AIAPPELS(1)PR		AIAPPELS(70.09)PR	0	0	1	0	AT2G16485.1	AT2G16485.1	AT2G16485.1	MULTI-MSMS	200ug-2	200ug-2	565.78	2	565.784	1129.55	49186.4	0.45579	0.00025788	0.011269	6.3759e-06	0.46706	0.00026425	565.784	48.615	1.1525	45.209	44.559	45.711	-3.4067					131	97	2	0	0	0	0.0015847	3	16111	70.089
AIAPPELSPR	10	Phospho (STY)	_AIAPPELS(ph)PR_		AIAPPELS(1)PR		AIAPPELS(73.88)PR	0	0	1	0	AT2G16485.1	AT2G16485.1	AT2G16485.1	MULTI-MSMS	200ug-3	200ug-3	565.78	2	565.784	1129.55	48096.2	0.26292	0.00014876	0.012609	7.1342e-06	0.27553	0.00015589	565.784	48.089	1.0154	45.031	44.449	45.465	-3.0575					156	83	3	0	0	0	0.00093512	2	16094	73.881
AIAPPELSPR	10	Phospho (STY)	_AIAPPELS(ph)PR_					0	0	1	0	AT2G16485.1	AT2G16485.1	AT2G16485.1	MULTI-MATCH	20ug-2	20ug-2		2	565.784	1129.55	47854	-0.031018	-1.755e-05	-0.68216	-0.00038596	-0.71318	-0.00040351	566.284	45.202	0.1076	44.8	44.714	44.822	-0.40126	-0.17094	-0.0006542	NaN	73.881	23	17	2	NaN	NaN	NaN	NaN	0		NaN
AISLPSSPQNYR	12	Phospho (STY)	_AISLPS(ph)SPQNYR_		AIS(0.01)LPS(0.493)S(0.493)PQNY(0.004)R		AIS(-16.84)LPS(0)S(0)PQNY(-20.68)R	0	0	1	0	AT3G58640.2;AT3G58640.1	AT3G58640.2	AT3G58640.2	MULTI-MSMS	100ug-1	100ug-1	706.83	2	706.832	1411.65	43840.2	-0.0076505	-5.4076e-06	-0.039041	-2.7595e-05	-0.046691	-3.3003e-05	706.832	51.657	0.7113	51.004	50.491	51.202	-0.65266					64	51	2	0	0	0	0.0035253	1	17238	49.988
AISLPSSPQNYR	12	Phospho (STY)	_AISLPSS(ph)PQNYR_		AIS(0.001)LPS(0.188)S(0.806)PQNY(0.005)R		AIS(-31.31)LPS(-6.31)S(6.31)PQNY(-21.76)R	0	0	1	0	AT3G58640.2;AT3G58640.1	AT3G58640.2	AT3G58640.2	MULTI-MSMS	100ug-1	100ug-1	706.83	2	706.832	1411.65	44087.3	0.00095645	6.7605e-07	-0.065695	-4.6436e-05	-0.064739	-4.576e-05	707.334	51.965	0.2891	51.312	51.202	51.491	-0.65266					25	21	2	0	0	0	0.0016153	1	17358	58.079
AISLPSSPQNYR	12	Phospho (STY)	_AISLPSS(ph)PQNYR_		AISLPS(0.057)S(0.941)PQNY(0.001)R		AIS(-36.17)LPS(-12.14)S(12.14)PQNY(-29.55)R	0	0	1	0	AT3G58640.2;AT3G58640.1	AT3G58640.2	AT3G58640.2	MULTI-MSMS	100ug-2	100ug-2	707.33	2	706.832	1411.65	42842.9	0.14353	0.00010145	0.10059	7.1103e-05	0.24413	0.00017256	706.832	51.039	0.86758	50.837	50.269	51.136	-0.20181					93	67	2	0	0	0	0.00057123	2	17120	69.431
AISLPSSPQNYR	12	Phospho (STY)	_AISLPSS(ph)PQNYR_		AIS(0.005)LPS(0.282)S(0.712)PQNY(0.001)R		AIS(-21.52)LPS(-4.02)S(4.02)PQNY(-30.21)R	0	0	1	0	AT3G58640.2;AT3G58640.1	AT3G58640.2	AT3G58640.2	MULTI-MSMS	100ug-3	100ug-3	706.83	2	706.832	1411.65	42981	0.19932	0.00014089	0.53462	0.00037789	0.73394	0.00051877	706.832	51.301	0.59039	50.801	50.342	50.932	-0.50052					95	48	3	0	0	0	0.0014043	2	17212	60.549
AISLPSSPQNYR	12	Phospho (STY)	_AISLPS(ph)SPQNYR_		AISLPS(0.5)S(0.5)PQNYR		AIS(-46.51)LPS(0)S(0)PQNY(-32.71)R	0	0	1	0	AT3G58640.2;AT3G58640.1	AT3G58640.2	AT3G58640.2	MULTI-MSMS	100ug-3	100ug-3	706.83	2	706.832	1411.65	42346.4	0.16664	0.00011779	-0.07757	-5.4829e-05	0.08907	6.2957e-05	706.832	51.592	0.246	51.092	50.932	51.178	-0.50052					38	21	2	0	0	0	0.00022093	1	17328	74.789
AISLPSSPQNYR	12	Phospho (STY)	_AISLPS(ph)SPQNYR_		AIS(0.019)LPS(0.49)S(0.49)PQNY(0.002)R		AIS(-14.09)LPS(0)S(0)PQNY(-24.46)R	0	0	1	0	AT3G58640.2;AT3G58640.1	AT3G58640.2	AT3G58640.2	MULTI-MSMS	200ug-3	200ug-3	706.83	2	706.832	1411.65	43152.8	0.10348	7.3141e-05	-0.8565	-0.0006054	-0.75302	-0.00053226	706.832	54.444	0.99279	52.389	52.011	53.004	-2.0551					143	65	3	0	0	0	0.0040556	1	18184	48.527
AISLPSSPQNYR	12	Phospho (STY)	_AISLPSS(ph)PQNYR_					0	0	1	0	AT3G58640.2;AT3G58640.1	AT3G58640.2	AT3G58640.2	MULTI-MATCH	50ug-1	50ug-1		2	706.832	1411.65	43870.6	0.4176	0.00029517	-1.7081	-0.0012074	-1.2905	-0.00091218	706.831	50.547	0.085533	50.648	50.585	50.671	0.10141	-0.23256	-0.0026423	NaN	69.431	8	7	2	NaN	NaN	NaN	NaN	0		NaN
AISLPSSPQNYR	12	Phospho (STY)	_AISLPSS(ph)PQNYR_					0	0	1	0	AT3G58640.2;AT3G58640.1	AT3G58640.2	AT3G58640.2	MULTI-MATCH	50ug-2	50ug-2		2	706.832	1411.65	NaN	-0.14274	-0.00010089	0.25854	0.00018274	0.1158	8.1849e-05	707.335	51.417	0.028564	51.015	51.008	51.036	-0.4017	0.1342	0.00013789	NaN	69.431	6	4	2	NaN	NaN	NaN	NaN	0		NaN
AISLPSSPQNYR	12	Phospho (STY)	_AISLPSS(ph)PQNYR_					0	0	1	0	AT3G58640.2;AT3G58640.1	AT3G58640.2	AT3G58640.2	MULTI-MATCH	50ug-3	50ug-3		2	706.832	1411.65	43042.2	0.06264	4.4276e-05	-0.09155	-6.471e-05	-0.028909	-2.0434e-05	707.334	51.375	0.36246	50.671	50.529	50.892	-0.70392	-0.20932	-0.00035701	NaN	69.431	47	37	2	NaN	NaN	NaN	NaN	0		NaN
AISLPSSPQNYR	12	Phospho (STY)	_AISLPS(ph)SPQNYR_					0	0	1	0	AT3G58640.2;AT3G58640.1	AT3G58640.2	AT3G58640.2	MULTI-MATCH	100ug-3	100ug-3		2	706.832	1411.65	42346.4	0.1484	0.00010489	-0.56459	-0.00039907	-0.41619	-0.00029418	706.832	51.761	0.16299	51.261	51.167	51.33	-0.50052	0.1565	-0.00068952	NaN	49.988	17	11	2	NaN	NaN	NaN	NaN	0		NaN
AISLPSSPQNYR	12	2 Phospho (STY)	_AIS(ph)LPSS(ph)PQNYR_		AIS(1)LPS(0.064)S(0.936)PQNYR		AIS(75.89)LPS(-11.66)S(11.66)PQNY(-43.69)R	0	0	2	0	AT3G58640.2;AT3G58640.1	AT3G58640.2	AT3G58640.2	MULTI-MSMS	200ug-1	200ug-1	746.81	2	746.815	1491.62	41383.7	0.097496	7.2812e-05	-0.09392	-7.0141e-05	0.0035758	2.6705e-06	746.815	66.692	0.94286	64.99	64.528	65.471	-1.7024					210	103	3	0	0	0	2.549e-20	2	21687	112.67
AISLPSSPQNYR	12	2 Phospho (STY)	_AIS(ph)LPSS(ph)PQNYR_		AIS(1)LPS(0.046)S(0.953)PQNYR		AIS(55.12)LPS(-13.12)S(13.12)PQNY(-36.25)R	0	0	2	0	AT3G58640.2;AT3G58640.1	AT3G58640.2	AT3G58640.2	MULTI-MSMS	200ug-2	200ug-2	746.82	2	746.815	1491.62	41214.5	-0.01763	-1.3166e-05	-0.23107	-0.00017257	-0.2487	-0.00018574	746.815	66.775	0.91499	64.672	64.239	65.154	-2.1035					228	97	3	0	0	0	1.1037e-10	2	21984	92.773
AISLPSSPQNYR	12	2 Phospho (STY)	_AIS(ph)LPSS(ph)PQNYR_		AIS(1)LPS(0.11)S(0.89)PQNYR		AIS(80.56)LPS(-9.1)S(9.1)PQNY(-45.88)R	0	0	2	0	AT3G58640.2;AT3G58640.1	AT3G58640.2	AT3G58640.2	MULTI-MSMS	200ug-3	200ug-3	746.81	2	746.815	1491.62	41279	0.021186	1.5822e-05	0.20175	0.00015067	0.22293	0.00016649	746.815	66.752	1.0519	64.897	64.411	65.463	-1.8546					203	78	3	0	0	0	3.7573e-21	2	22516	118.2
AISLPSSPQNYR	12	2 Phospho (STY)	_AIS(ph)LPSS(ph)PQNYR_		AIS(0.942)LPS(0.29)S(0.767)PQNY(0.001)R		AIS(10.89)LPS(-4.84)S(4.84)PQNY(-30.48)R	0	0	2	0	AT3G58640.2;AT3G58640.1	AT3G58640.2	AT3G58640.2	MULTI-MSMS	200ug-3	200ug-3	498.21	3	498.213	1491.62	50827.2	0.59172	0.0002948	-0.28978	-0.00014437	0.30194	0.00015043	498.212	66.814	0.92402	64.959	64.454	65.378	-1.8546					119	67	2	0	0	0	0.0016854	1	22561	45.084
AKGNEDVAYLDVGNYNVPQGNNK	23	Unmodified	_AKGNEDVAYLDVGNYNVPQGNNK_					0	0	0	1	AT4G24340.1	AT4G24340.1	AT4G24340.1	MULTI-MSMS	50ug-1	50ug-1	827.4	3	827.066	2478.18	38738.1	-0.092409	-7.6429e-05	-0.13365	-0.00011054	-0.22606	-0.00018697	827.401	54.354	0.17032	54.356	54.248	54.418	0.0011711					24	18	2	0	0	0	0.0021299	1	17100	28.299
AKGNEDVAYLDVGNYNVPQGNNK	23	Unmodified	_AKGNEDVAYLDVGNYNVPQGNNK_					0	0	0	1	AT4G24340.1	AT4G24340.1	AT4G24340.1	MULTI-MSMS	100ug-1	100ug-1	827.07	3	827.066	2478.18	NaN	-0.2841	-0.00023497	-0.56651	-0.00046854	-0.8506	-0.00070351	827.4	54.956	0.076447	54.303	54.24	54.317	-0.65266					7	5	2	0	0	0	0.0080038	1	18329	23.869
AKGNEDVAYLDVGNYNVPQGNNK	23	Unmodified	_AKGNEDVAYLDVGNYNVPQGNNK_					0	0	0	1	AT4G24340.1	AT4G24340.1	AT4G24340.1	MULTI-MSMS	100ug-1	100ug-1	827.4	3	827.066	2478.18	39924.4	-0.26481	-0.00021901	0.32532	0.00026906	0.060509	5.0045e-05	827.067	55.605	0.4163	54.953	54.854	55.271	-0.65266					69	35	3	0	0	0	9.9468e-05	2	18554	51.876
AKGNEDVAYLDVGNYNVPQGNNK	23	Unmodified	_AKGNEDVAYLDVGNYNVPQGNNK_					0	0	0	1	AT4G24340.1	AT4G24340.1	AT4G24340.1	MSMS	100ug-1	100ug-1	827.4	3	827.066	2478.18	NaN	NaN	NaN	NaN	NaN	NaN	NaN	NaN	56.118	1	55.465	54.965	55.965	-0.65266								0	0	0	0.00022951	1	18700	35.195
AKGNEDVAYLDVGNYNVPQGNNK	23	Unmodified	_AKGNEDVAYLDVGNYNVPQGNNK_					0	0	0	1	AT4G24340.1	AT4G24340.1	AT4G24340.1	MULTI-MSMS	100ug-2	100ug-2	827.06	3	827.066	2478.18	37200.9	-0.19461	-0.00016095	1.0888	0.00090051	0.8942	0.00073956	827.402	53.744	0.42764	53.643	53.457	53.884	-0.10156					51	35	2	0	0	0	0.0010469	1	17978	39.188
AKGNEDVAYLDVGNYNVPQGNNK	23	Unmodified	_AKGNEDVAYLDVGNYNVPQGNNK_					0	0	0	1	AT4G24340.1	AT4G24340.1	AT4G24340.1	MULTI-MSMS	100ug-2	100ug-2	827.4	3	827.066	2478.18	41261	-0.17948	-0.00014844	1.2121	0.0010025	1.0326	0.00085401	827.401	54.516	0.060745	54.415	54.378	54.439	-0.10156					8	5	2	0	0	0	0.001863	1	18221	31.067
AKGNEDVAYLDVGNYNVPQGNNK	23	Unmodified	_AKGNEDVAYLDVGNYNVPQGNNK_					0	0	0	1	AT4G24340.1	AT4G24340.1	AT4G24340.1	MULTI-SECPEP	100ug-2	100ug-2	827.4	3	827.066	2478.18	40707.5	-0.18443	-0.00015254	0.59315	0.00049057	0.40871	0.00033803	827.402	54.298	0.22449	54.196	54.029	54.253	-0.10156					23	18	2	0	0	0	1.3012e-18	1	18107	64.522
AKGNEDVAYLDVGNYNVPQGNNK	23	Unmodified	_AKGNEDVAYLDVGNYNVPQGNNK_					0	0	0	1	AT4G24340.1	AT4G24340.1	AT4G24340.1	MULTI-MSMS	200ug-3	200ug-3	827.4	3	827.066	2478.18	39509.5	-0.076093	-6.2934e-05	-0.17355	-0.00014354	-0.24964	-0.00020647	827.399	61.334	0.55161	59.179	58.753	59.305	-2.1553					76	40	3	0	0	0	0.00030503	2	20667	46.569
AKGNEDVAYLDVGNYNVPQGNNK	23	Unmodified	_AKGNEDVAYLDVGNYNVPQGNNK_					0	0	0	1	AT4G24340.1	AT4G24340.1	AT4G24340.1	MULTI-MSMS	200ug-3	200ug-3	827.4	3	827.066	2478.18	38792.5	0.00044661	3.6938e-07	0.8008	0.00066232	0.80125	0.00066269	827.401	62.047	0.14336	59.891	59.791	59.934	-2.1554					11	8	2	0	0	0	0.001098	1	20902	38.724
AKGNEDVAYLDVGNYNVPQGNNK	23	Unmodified	_AKGNEDVAYLDVGNYNVPQGNNK_					0	0	0	1	AT4G24340.1	AT4G24340.1	AT4G24340.1	MSMS	200ug-3	200ug-3	827.07	3	827.066	2478.18	NaN	NaN	NaN	NaN	NaN	NaN	NaN	NaN	62.091	1	60.036	59.536	60.536	-2.0551								0	0	0	0.00033289	1	20926	33.79
AKGNEDVAYLDVGNYNVPQGNNK	23	Unmodified	_AKGNEDVAYLDVGNYNVPQGNNK_					0	0	0	1	AT4G24340.1	AT4G24340.1	AT4G24340.1	MULTI-MATCH	100ug-1	100ug-1		3	827.066	2478.18	38602.8	-0.25872	-0.00021398	0.53062	0.00043886	0.2719	0.00022488	827.401	56.032	0.062092	55.379	55.329	55.391	-0.65266	0.48214	-0.00076999	NaN	31.067	13	5	3	NaN	NaN	NaN	NaN	0		NaN
AKGNEDVAYLDVGNYNVPQGNNK	23	Unmodified	_AKGNEDVAYLDVGNYNVPQGNNK_					0	0	0	1	AT4G24340.1	AT4G24340.1	AT4G24340.1	MULTI-MATCH	200ug-1	200ug-1		3	827.066	2478.18	41014.7	-0.19539	-0.0001616	0.71245	0.00058924	0.51706	0.00042764	827.401	62.038	0.34959	60.135	59.836	60.186	-1.9029	0.47809	0.0010339	NaN	46.569	46	32	2	NaN	NaN	NaN	NaN	0		NaN
AKGNEDVAYLDVGNYNVPQGNNK	23	Unmodified	_AKGNEDVAYLDVGNYNVPQGNNK_					0	0	0	1	AT4G24340.1	AT4G24340.1	AT4G24340.1	MULTI-MATCH	200ug-1	200ug-1		3	827.066	2478.18	39687.7	-0.18476	-0.00015281	1.3452	0.0011125	1.1604	0.00095973	827.402	62.15	0.21132	60.247	60.177	60.388	-1.9029	0.17792	0.00046145	NaN	38.724	28	20	2	NaN	NaN	NaN	NaN	0		NaN
AKPAAAPASTPQKTEEK	17	Phospho (STY)	_AKPAAAPAST(ph)PQKTEEK_		AKPAAAPAS(0.204)T(0.794)PQKT(0.002)EEK		AKPAAAPAS(-5.91)T(5.91)PQKT(-26.53)EEK	0	0	1	2	AT5G22650.1	AT5G22650.1	AT5G22650.1	MULTI-MSMS	50ug-1	50ug-1	602.63	3	602.3	1803.88	48588.3	0.13609	8.1968e-05	0.078447	4.7249e-05	0.21454	0.00012922	602.634	5.0261	0.23461	5.1275	5.0303	5.2649	0.10139					15	6	3	0	0	0	3.4491e-17	1	1194	99.409
AKPAAAPASTPQKTEEK	17	Phospho (STY)	_AKPAAAPAST(ph)PQKTEEK_		AKPAAAPAS(0.256)T(0.675)PQKT(0.069)EEK		AKPAAAPAS(-4.2)T(4.2)PQKT(-9.89)EEK	0	0	1	2	AT5G22650.1	AT5G22650.1	AT5G22650.1	MULTI-MSMS	50ug-1	50ug-1	452.23	4	451.976	1803.88	54719.5	-0.38753	-0.00017516	-0.84447	-0.00038168	-1.232	-0.00055683	452.227	5.0352	0.20616	5.1366	5.0303	5.2365	0.10139					10	5	3	0	0	0	0.00013199	1	1198	51.688
AKPAAAPASTPQKTEEK	17	Phospho (STY)	_AKPAAAPAS(ph)TPQKTEEK_		AKPAAAPAS(0.499)T(0.499)PQKT(0.003)EEK		AKPAAAPAS(0)T(0)PQKT(-22.84)EEK	0	0	1	2	AT5G22650.1	AT5G22650.1	AT5G22650.1	MULTI-MSMS	50ug-2	50ug-2	602.63	3	602.3	1803.88	47163.9	0.12305	7.4113e-05	0.33429	0.00020134	0.45734	0.00027545	602.299	4.9142	0.18101	5.2142	5.1448	5.3258	0.30003					11	5	3	0	0	0	0.00014723	1	1161	65.184
AKPAAAPASTPQKTEEK	17	Phospho (STY)	_AKPAAAPAST(ph)PQKTEEK_		AKPAAAPAS(0.187)T(0.805)PQKT(0.008)EEK		AKPAAAPAS(-6.34)T(6.34)PQKT(-19.96)EEK	0	0	1	2	AT5G22650.1	AT5G22650.1	AT5G22650.1	MULTI-MSMS	50ug-3	50ug-3	602.3	3	602.3	1803.88	46003.6	-0.072201	-4.3487e-05	0.31994	0.0001927	0.24774	0.00014922	602.3	4.914	0.28914	5.012	4.9596	5.2487	0.098023					21	12	3	0	0	0	5.4633e-07	1	1166	87.352
AKPAAAPASTPQKTEEK	17	Phospho (STY)	_AKPAAAPAS(ph)TPQKTEEK_		AKPAAAPAS(0.497)T(0.497)PQKT(0.005)EEK		AKPAAAPAS(0)T(0)PQKT(-19.89)EEK	0	0	1	2	AT5G22650.1	AT5G22650.1	AT5G22650.1	MULTI-MSMS	100ug-1	100ug-1	602.63	3	602.3	1803.88	48822.5	-0.50058	-0.0003015	1.1442	0.00068917	0.64365	0.00038767	602.3	5.1174	0.381	5.0662	4.899	5.28	-0.051225					22	15	3	0	0	0	0.00011659	1	1214	59.163
AKPAAAPASTPQKTEEK	17	Phospho (STY)	_AKPAAAPAS(ph)TPQKTEEK_		AKPAAAPAS(0.495)T(0.495)PQKT(0.009)EEK		AKPAAAPAS(0)T(0)PQKT(-17.3)EEK	0	0	1	2	AT5G22650.1	AT5G22650.1	AT5G22650.1	MULTI-MSMS	100ug-2	100ug-2	602.3	3	602.3	1803.88	46827.4	0.070675	4.2568e-05	0.52712	0.00031748	0.59779	0.00036005	602.3	4.9458	0.3312	5.1449	5.0284	5.3596	0.19918					21	13	3	0	0	0	3.6633e-05	1	1183	54.225
AKPAAAPASTPQKTEEK	17	Phospho (STY)	_AKPAAAPAST(ph)PQKTEEK_		AKPAAAPAS(0.244)T(0.727)PQKT(0.029)EEK		AKPAAAPAS(-4.74)T(4.74)PQKT(-13.95)EEK	0	0	1	2	AT5G22650.1	AT5G22650.1	AT5G22650.1	MULTI-MSMS	100ug-3	100ug-3	602.3	3	602.3	1803.88	46876.7	0.078277	4.7146e-05	1.4613	0.00088013	1.5396	0.00092727	602.3	4.951	0.2809	5.1522	5.03	5.3109	0.20119					15	7	3	0	0	0	0.0090366	1	1176	62.847
AKPAAAPASTPQKTEEK	17	Phospho (STY)	_AKPAAAPAST(ph)PQKTEEK_		AKPAAAPAS(0.224)T(0.764)PQKT(0.012)EEK		AKPAAAPAS(-5.33)T(5.33)PQKT(-18.14)EEK	0	0	1	2	AT5G22650.1	AT5G22650.1	AT5G22650.1	MULTI-MSMS	100ug-3	100ug-3	452.23	4	451.976	1803.88	51366.6	-0.44427	-0.0002008	0.85939	0.00038843	0.41512	0.00018763	452.228	4.951	0.2458	5.1522	5.1004	5.3462	0.20119					10	6	2	0	0	0	0.00029411	1	1178	65.887
AKPAAAPASTPQKTEEK	17	Phospho (STY)	_AKPAAAPAST(ph)PQKTEEK_					0	0	1	2	AT5G22650.1	AT5G22650.1	AT5G22650.1	MULTI-MATCH	10ug-2	10ug-2		3	602.3	1803.88	49352	0.29547	0.00017796	-0.22633	-0.00013632	0.069141	4.1644e-05	602.634	4.9771	0.10824	5.1764	5.1223	5.2305	0.19935	-0.11282	-0.00090948	NaN	99.409	16	9	2	NaN	NaN	NaN	NaN	0		NaN
AKPAAAPASTPQKTEEK	17	Phospho (STY)	_AKPAAAPAST(ph)PQKTEEK_					0	0	1	2	AT5G22650.1	AT5G22650.1	AT5G22650.1	MULTI-MATCH	50ug-2	50ug-2		4	451.976	1803.88	52604.2	-0.26036	-0.00011768	0.10351	4.6782e-05	-0.15686	-7.0895e-05	452.227	4.8978	0.1056	5.1978	5.1448	5.2504	0.30003	0.077645	8.3208e-05	NaN	51.688	4	2	2	NaN	NaN	NaN	NaN	0		NaN
AKPAAAPASTPQKTEEK	17	Phospho (STY)	_AKPAAAPAST(ph)PQKTEEK_					0	0	1	2	AT5G22650.1	AT5G22650.1	AT5G22650.1	MULTI-MATCH	50ug-3	50ug-3		4	451.976	1803.88	53646.5	-0.46084	-0.00020829	-0.14689	-6.639e-05	-0.60773	-0.00027468	451.977	4.9212	0.17527	5.0192	4.9596	5.1349	0.098023	-0.10097	-0.00036948	NaN	51.688	9	4	3	NaN	NaN	NaN	NaN	0		NaN
AKPAAAPASTPQKTEEK	17	Phospho (STY)	_AKPAAAPAST(ph)PQKTEEK_					0	0	1	2	AT5G22650.1	AT5G22650.1	AT5G22650.1	MULTI-MATCH	100ug-2	100ug-2		4	451.976	1803.88	50186.9	-0.24124	-0.00010904	-0.16671	-7.5347e-05	-0.40795	-0.00018438	452.227	4.9332	0.17437	5.1324	5.0636	5.238	0.19918	0.012218	-0.00040531	NaN	51.688	7	4	2	NaN	NaN	NaN	NaN	0		NaN
AKPAAAPASTPQKTEEK	17	Phospho (STY)	_AKPAAAPAST(ph)PQKTEEK_					0	0	1	2	AT5G22650.1	AT5G22650.1	AT5G22650.1	MULTI-MATCH	200ug-2	200ug-2		3	602.3	1803.88	47077.4	0.046568	2.8048e-05	0.13413	8.0788e-05	0.1807	0.00010884	602.299	9.0794	0.55555	6.0736	5.7699	6.3255	-3.0058	0.78436	-0.00025817	NaN	99.409	44	28	2	NaN	NaN	NaN	NaN	0		NaN
AKPAEVKPAEEK	12	Unmodified	_AKPAEVKPAEEK_					0	0	0	2	AT5G22650.1;AT5G22650.2	AT5G22650.1	AT5G22650.1	MULTI-SECPEP	100ug-2	100ug-2	324.69	4	324.934	1295.71	60128.9	-0.25915	-8.4205e-05	-1.1924	-0.00038746	-1.4516	-0.00047167	324.934	4.8119	0.17552	5.0111	4.9579	5.1334	0.19918					8	4	3	0	0	0	6.9816e-05	1	1116	89.747
AKPAEVKPAEEK	12	Unmodified	_AKPAEVKPAEEK_					0	0	0	2	AT5G22650.1;AT5G22650.2	AT5G22650.1	AT5G22650.1	MULTI-SECPEP	100ug-3	100ug-3	324.69	4	324.934	1295.71	69786.3	-0.45742	-0.00014863	-0.46659	-0.00015161	-0.92401	-0.00030024	324.934	4.8462	0.17555	5.0474	4.9593	5.1349	0.20119					9	4	3	0	0	0	0.0032085	1	1113	40.83
AKPAEVKPAEEK	12	Unmodified	_AKPAEVKPAEEK_					0	0	0	2	AT5G22650.1;AT5G22650.2	AT5G22650.1	AT5G22650.1	MULTI-MATCH	50ug-1	50ug-1		4	324.934	1295.71	70935.4	-0.34275	-0.00011137	-0.39317	-0.00012775	-0.73592	-0.00023913	324.934	4.8674	0.1578	4.9688	4.8379	4.9957	0.10139	-0.010996	0.00055649	NaN	89.747	5	4	2	NaN	NaN	NaN	NaN	0		NaN
AKPAEVKPAEEK	12	Unmodified	_AKPAEVKPAEEK_					0	0	0	2	AT5G22650.1;AT5G22650.2	AT5G22650.1	AT5G22650.1	MULTI-MATCH	50ug-3	50ug-3		4	324.934	1295.71	74826.2	-0.65761	-0.00021368	-0.60987	-0.00019817	-1.2675	-0.00041185	324.934	4.7939	0.13979	4.8919	4.8198	4.9596	0.098023	-0.087889	0.00027485	NaN	89.747	7	3	3	NaN	NaN	NaN	NaN	0		NaN
ALASFRSNPTN	11	Phospho (STY)	_ALASFRS(ph)NPTN_		ALAS(0.07)FRS(0.911)NPT(0.02)N		ALAS(-11.17)FRS(11.17)NPT(-16.64)N	0	0	1	1	AT2G16850.1	AT2G16850.1	AT2G16850.1	MULTI-MSMS	20ug-1	20ug-1	629.29	2	629.285	1256.56	46329.6	-0.20787	-0.00013081	0.24266	0.0001527	0.034793	2.1895e-05	629.285	30.86	0.69875	30.86	30.52	31.219	0.00065613					101	73	2	0	0	0	0.00059917	2	8434	71.513
ALASFRSNPTN	11	Phospho (STY)	_ALAS(ph)FRSNPTN_		ALAS(0.498)FRS(0.498)NPT(0.004)N		ALAS(0)FRS(0)NPT(-20.65)N	0	0	1	1	AT2G16850.1	AT2G16850.1	AT2G16850.1	MULTI-MSMS	20ug-3	20ug-3	629.29	2	629.285	1256.56	45298.8	0.0049836	3.1361e-06	0.27543	0.00017332	0.28041	0.00017646	629.285	31.435	0.95251	30.933	30.297	31.25	-0.50139					175	110	2	0	0	0	0.0087573	1	8591	58.268
ALASFRSNPTN	11	Phospho (STY)	_ALASFRS(ph)NPTN_		ALAS(0.001)FRS(0.997)NPT(0.002)N		ALAS(-30.62)FRS(26.15)NPT(-26.15)N	0	0	1	1	AT2G16850.1	AT2G16850.1	AT2G16850.1	MULTI-MSMS	50ug-1	50ug-1	629.79	2	629.285	1256.56	45384.9	-0.99773	-0.00062786	1.1302	0.00071122	0.13247	8.3359e-05	629.286	30.92	0.80167	31.021	30.471	31.273	0.10141					93	62	2	0	0	0	1.3906e-11	2	9898	104.55
ALASFRSNPTN	11	Phospho (STY)	_ALASFRS(ph)NPTN_		ALASFRS(1)NPTN		ALAS(-42.44)FRS(40.31)NPT(-40.31)N	0	0	1	1	AT2G16850.1	AT2G16850.1	AT2G16850.1	MULTI-MSMS	100ug-1	100ug-1	629.28	2	629.285	1256.56	45864.1	-0.087738	-5.5212e-05	0.28059	0.00017657	0.19285	0.00012136	629.285	31.49	0.94933	30.938	30.397	31.346	-0.55242					80	64	2	0	0	0	3.2695e-38	1	10507	161.21
ALASFRSNPTN	11	Phospho (STY)	_ALASFRS(ph)NPTN_		ALAS(0.197)FRS(0.802)NPTN		ALAS(-6.09)FRS(6.09)NPT(-33.71)N	0	0	1	1	AT2G16850.1	AT2G16850.1	AT2G16850.1	MULTI-MSMS	200ug-1	200ug-1	629.28	2	629.285	1256.56	44759.6	-0.13383	-8.4219e-05	0.14066	8.8518e-05	0.0068318	4.2991e-06	629.285	33.914	0.91486	31.109	30.748	31.663	-2.8051					120	60	3	0	0	0	0.00023968	2	11364	76.01
ALASFRSNPTN	11	Phospho (STY)	_ALASFRS(ph)NPTN_		ALAS(0.08)FRS(0.916)NPT(0.004)N		ALAS(-10.58)FRS(10.58)NPT(-23.29)N	0	0	1	1	AT2G16850.1	AT2G16850.1	AT2G16850.1	MULTI-MSMS	200ug-2	200ug-2	629.29	2	629.285	1256.56	45336.6	-0.36739	-0.00023119	0.61356	0.0003861	0.24617	0.00015491	629.285	34.495	1.0966	31.289	30.669	31.765	-3.2062					132	70	2	0	0	0	1.9544e-05	3	11476	82.515
ALASFRSNPTN	11	Phospho (STY)	_ALASFRS(ph)NPTN_		ALASFRS(0.999)NPTN		ALAS(-39.21)FRS(33.28)NPT(-33.28)N	0	0	1	1	AT2G16850.1	AT2G16850.1	AT2G16850.1	MULTI-MSMS	200ug-3	200ug-3	629.29	2	629.285	1256.56	44890.5	-0.26043	-0.00016389	0.4792	0.00030156	0.21877	0.00013767	629.285	34.252	1.21	31.195	30.691	31.901	-3.0575					135	56	3	0	0	0	1.0614e-15	3	11468	131.86
ALASFRSNPTN	11	Phospho (STY)	_ALASFRS(ph)NPTN_					0	0	1	1	AT2G16850.1	AT2G16850.1	AT2G16850.1	MULTI-MATCH	5ug-3	5ug-3		2	629.285	1256.56	51024.3	0.083206	5.236e-05	0.34822	0.00021913	0.43143	0.00027149	629.787	31.262	0.058922	31.062	31.038	31.097	-0.19964	0.072802	3.3683e-05	NaN	161.21	14	10	2	NaN	NaN	NaN	NaN	0		NaN
ALASFRSNPTN	11	Phospho (STY)	_ALASFRS(ph)NPTN_					0	0	1	1	AT2G16850.1	AT2G16850.1	AT2G16850.1	MULTI-MATCH	10ug-1	10ug-1		2	629.285	1256.56	47426.6	0.19683	0.00012386	-0.23612	-0.00014859	-0.039292	-2.4726e-05	629.285	31.277	0.13483	31.028	30.916	31.051	-0.24971	0.038281	-0.00070176	NaN	161.21	23	15	2	NaN	NaN	NaN	NaN	0		NaN
ALASFRSNPTN	11	Phospho (STY)	_ALASFRS(ph)NPTN_					0	0	1	1	AT2G16850.1	AT2G16850.1	AT2G16850.1	MULTI-MATCH	20ug-2	20ug-2		2	629.285	1256.56	45128.8	-0.10633	-6.6909e-05	0.29857	0.00018788	0.19224	0.00012097	629.285	31.093	0.69953	30.792	30.476	31.175	-0.30101	-0.197	-2.8814e-05	NaN	161.21	178	94	2	NaN	NaN	NaN	NaN	0		NaN
ALASFRSNPTN	11	Phospho (STY)	_ALASFRS(ph)NPTN_					0	0	1	1	AT2G16850.1	AT2G16850.1	AT2G16850.1	MULTI-MATCH	50ug-3	50ug-3		2	629.285	1256.56	44638.5	0.16035	0.00010091	-0.14708	-9.2553e-05	0.013276	8.3544e-06	629.285	31.369	1.1658	30.866	30.286	31.451	-0.50344	-0.12353	-0.00058969	NaN	161.21	136	74	2	NaN	NaN	NaN	NaN	0		NaN
ALASFRSNPTN	11	2 Phospho (STY)	_ALAS(ph)FRS(ph)NPTN_		ALAS(1)FRS(0.995)NPT(0.005)N		ALAS(39.12)FRS(22.68)NPT(-22.68)N	0	0	2	1	AT2G16850.1	AT2G16850.1	AT2G16850.1	MULTI-MSMS	20ug-1	20ug-1	669.27	2	669.268	1336.52	44475.2	-0.0035896	-2.4024e-06	0.27782	0.00018594	0.27423	0.00018353	669.268	48.809	0.63648	48.71	48.146	48.782	-0.099564					100	72	2	0	0	0	0.00051901	1	13543	62.104
ALASFRSNPTN	11	2 Phospho (STY)	_ALAS(ph)FRS(ph)NPTN_		ALAS(0.999)FRS(0.996)NPT(0.004)N		ALAS(32.93)FRS(24.28)NPT(-24.28)N	0	0	2	1	AT2G16850.1	AT2G16850.1	AT2G16850.1	MULTI-MSMS	20ug-1	20ug-1	669.27	2	669.268	1336.52	44475.3	0.0012167	8.1432e-07	0.561	0.00037546	0.56221	0.00037627	669.268	48.897	0.60631	48.797	48.768	49.374	-0.099564					134	71	2	0	0	0	0.0028369	1	13642	44.045
ALASFRSNPTN	11	2 Phospho (STY)	_ALAS(ph)FRS(ph)NPTN_		ALAS(1)FRS(0.999)NPT(0.001)N		ALAS(46.76)FRS(30.36)NPT(-30.36)N	0	0	2	1	AT2G16850.1	AT2G16850.1	AT2G16850.1	MULTI-MSMS	20ug-3	20ug-3	669.27	2	669.268	1336.52	43901.8	-0.0068726	-4.5996e-06	0.2485	0.00016632	0.24163	0.00016172	669.268	49.611	1.2442	48.909	48.23	49.474	-0.70189					388	194	3	0	0	0	1.7307e-06	2	13648	83.751
ALASFRSNPTN	11	2 Phospho (STY)	_ALAS(ph)FRS(ph)NPTN_		ALAS(1)FRS(1)NPTN		ALAS(66.01)FRS(42.29)NPT(-42.29)N	0	0	2	1	AT2G16850.1	AT2G16850.1	AT2G16850.1	MULTI-MSMS	50ug-1	50ug-1	669.27	2	669.268	1336.52	44119.5	0.17757	0.00011885	-0.11925	-7.9813e-05	0.05832	3.9032e-05	669.268	48.528	1.4988	48.63	47.93	49.429	0.10141					288	130	3	0	0	0	1.7094e-12	3	15288	104.15
ALASFRSNPTN	11	2 Phospho (STY)	_ALAS(ph)FRS(ph)NPTN_		ALAS(0.999)FRS(0.997)NPT(0.004)N		ALAS(29.84)FRS(25.91)NPT(-25.91)N	0	0	2	1	AT2G16850.1	AT2G16850.1	AT2G16850.1	MULTI-MSMS	50ug-2	50ug-2	669.27	2	669.268	1336.52	44101.6	-0.073172	-4.8972e-05	0.34149	0.00022855	0.26832	0.00017958	669.268	49.267	0.84753	48.966	48.463	49.311	-0.30145					214	113	3	0	0	0	0.00038125	1	13682	63.682
ALASFRSNPTN	11	2 Phospho (STY)	_ALASFRS(ph)NPT(ph)N_		ALAS(0.214)FRS(0.786)NPT(1)N		ALAS(-5.65)FRS(5.65)NPT(37.39)N	0	0	2	1	AT2G16850.1	AT2G16850.1	AT2G16850.1	MULTI-MSMS	50ug-3	50ug-3	669.27	2	669.268	1336.52	44275.9	0.18805	0.00012586	-0.40336	-0.00026996	-0.21531	-0.0001441	669.267	42.325	0.56888	41.822	41.344	41.912	-0.50344					80	55	2	0	0	0	0.017574	1	13743	58.814
ALASFRSNPTN	11	2 Phospho (STY)	_ALAS(ph)FRS(ph)NPTN_		ALAS(1)FRS(0.999)NPT(0.001)N		ALAS(62.67)FRS(29.7)NPT(-29.7)N	0	0	2	1	AT2G16850.1	AT2G16850.1	AT2G16850.1	MULTI-MSMS	50ug-3	50ug-3	669.27	2	669.268	1336.52	43339.3	0.16784	0.00011233	-0.082658	-5.532e-05	0.085178	5.7007e-05	669.268	49.52	2.0064	48.816	47.971	49.977	-0.70392					482	196	3	0	0	0	1.1883e-15	5	16046	124.48
ALASFRSNPTN	11	2 Phospho (STY)	_ALAS(ph)FRS(ph)NPTN_		ALAS(1)FRS(1)NPTN		ALAS(73.64)FRS(41.08)NPT(-41.08)N	0	0	2	1	AT2G16850.1	AT2G16850.1	AT2G16850.1	MULTI-MSMS	100ug-1	100ug-1	669.27	2	669.268	1336.52	43724.6	-0.072803	-4.8725e-05	0.33347	0.00022318	0.26067	0.00017445	669.268	48.979	1.5643	48.326	47.477	49.042	-0.65266					294	116	3	0	0	0	3.5296e-16	4	16414	128.18
ALASFRSNPTN	11	2 Phospho (STY)	_ALAS(ph)FRS(ph)NPTN_		ALAS(1)FRS(1)NPTN		ALAS(68.21)FRS(39.18)NPT(-39.18)N	0	0	2	1	AT2G16850.1	AT2G16850.1	AT2G16850.1	MULTI-MSMS	100ug-2	100ug-2	669.27	2	669.268	1336.52	43822.6	0.0023385	1.5651e-06	0.075934	5.082e-05	0.078273	5.2386e-05	669.268	48.773	1.5285	48.572	47.943	49.471	-0.20181					283	114	3	0	0	0	7.8963e-16	5	16401	124.69
ALASFRSNPTN	11	2 Phospho (STY)	_ALAS(ph)FRS(ph)NPTN_		ALAS(1)FRS(0.999)NPT(0.001)N		ALAS(62.85)FRS(32.06)NPT(-32.06)N	0	0	2	1	AT2G16850.1	AT2G16850.1	AT2G16850.1	MULTI-MSMS	100ug-3	100ug-3	669.27	2	669.268	1336.52	43909.2	0.17085	0.00011435	-0.064573	-4.3217e-05	0.10628	7.1131e-05	669.268	49.312	1.7252	48.811	48.088	49.813	-0.50052					314	128	3	0	0	0	8.699e-15	4	16595	120.59
ALASFRSNPTN	11	2 Phospho (STY)	_ALAS(ph)FRS(ph)NPTN_		ALAS(1)FRS(1)NPTN		ALAS(85.12)FRS(46.36)NPT(-46.36)N	0	0	2	1	AT2G16850.1	AT2G16850.1	AT2G16850.1	MULTI-MSMS	200ug-1	200ug-1	669.27	2	669.268	1336.52	42883.7	0.33465	0.00022397	-0.27071	-0.00018118	0.063937	4.2791e-05	669.268	47.74	1.267	44.935	44.309	45.576	-2.8051					374	117	4	0	0	0	9.7878e-20	3	15765	140.13
ALASFRSNPTN	11	2 Phospho (STY)	_ALAS(ph)FRS(ph)NPTN_		ALAS(1)FRS(1)NPTN		ALAS(114.2)FRS(67.26)NPT(-67.26)N	0	0	2	1	AT2G16850.1	AT2G16850.1	AT2G16850.1	MULTI-MSMS	200ug-2	200ug-2	669.27	2	669.268	1336.52	43257.1	0.042307	2.8315e-05	0.034792	2.3285e-05	0.077099	5.16e-05	669.268	47.845	1.2887	44.438	43.844	45.133	-3.4067					376	109	5	0	0	0	1.8346e-49	3	15943	172.36
ALASFRSNPTN	11	2 Phospho (STY)	_ALAS(ph)FRS(ph)NPTN_		ALAS(1)FRS(1)NPTN		ALAS(88.09)FRS(47.93)NPT(-47.93)N	0	0	2	1	AT2G16850.1	AT2G16850.1	AT2G16850.1	MULTI-MSMS	200ug-3	200ug-3	669.27	2	669.268	1336.52	43481	0.42399	0.00028376	-0.21011	-0.00014062	0.21388	0.00014314	669.268	47.693	1.4047	44.636	44	45.405	-3.0575					360	112	5	0	0	0	1.127e-40	4	16074	168.57
ALASFRSNPTN	11	2 Phospho (STY)	_ALAS(ph)FRS(ph)NPTN_					0	0	2	1	AT2G16850.1	AT2G16850.1	AT2G16850.1	MULTI-MATCH	5ug-1	5ug-1		2	669.268	1336.52	NaN	0.19828	0.0001327	3.3693	0.0022549	3.5675	0.0023876	669.774	49.183	0.040134	49.183	49.146	49.186	0	0.34028	0.0043013	NaN	124.48	7	5	2	NaN	NaN	NaN	NaN	0		NaN
ALASFRSNPTN	11	2 Phospho (STY)	_ALAS(ph)FRS(ph)NPTN_					0	0	2	1	AT2G16850.1	AT2G16850.1	AT2G16850.1	MULTI-MATCH	5ug-2	5ug-2		2	669.268	1336.52	52113.6	0.16709	0.00011183	0.13422	8.9831e-05	0.30131	0.00020166	669.269	48.881	0.055153	48.63	48.588	48.643	-0.25085	-0.21317	-2.8879e-05	NaN	124.48	7	6	2	NaN	NaN	NaN	NaN	0		NaN
ALASFRSNPTN	11	2 Phospho (STY)	_ALAS(ph)FRS(ph)NPTN_					0	0	2	1	AT2G16850.1	AT2G16850.1	AT2G16850.1	MULTI-MATCH	5ug-3	5ug-3		2	669.268	1336.52	44885.3	0.0832	5.5683e-05	0.23152	0.00015495	0.31472	0.00021063	669.269	49.131	0.28586	48.731	48.51	48.795	-0.40014	-0.11203	0.00010135	NaN	124.48	54	45	2	NaN	NaN	NaN	NaN	0		NaN
ALASFRSNPTN	11	2 Phospho (STY)	_ALAS(ph)FRS(ph)NPTN_					0	0	2	1	AT2G16850.1	AT2G16850.1	AT2G16850.1	MULTI-MATCH	5ug-3	5ug-3		2	669.268	1336.52	45257.3	0.083195	5.568e-05	0.61598	0.00041225	0.69917	0.00046793	669.268	49.24	0.16848	48.84	48.795	48.964	-0.40014	0.34308	0.00052154	NaN	128.18	45	28	2	NaN	NaN	NaN	NaN	0		NaN
ALASFRSNPTN	11	2 Phospho (STY)	_ALAS(ph)FRS(ph)NPTN_					0	0	2	1	AT2G16850.1	AT2G16850.1	AT2G16850.1	MULTI-MATCH	10ug-1	10ug-1		2	669.268	1336.52	44258.8	0.19682	0.00013172	1.3022	0.00087149	1.499	0.0010032	669.268	48.936	0.12402	48.687	48.6	48.724	-0.24971	0.19015	0.00144	NaN	128.18	23	16	2	NaN	NaN	NaN	NaN	0		NaN
ALASFRSNPTN	11	2 Phospho (STY)	_ALAS(ph)FRS(ph)NPTN_					0	0	2	1	AT2G16850.1	AT2G16850.1	AT2G16850.1	MULTI-MATCH	10ug-2	10ug-2		2	669.268	1336.52	45756.8	0.29543	0.00019772	-0.096071	-6.4297e-05	0.19936	0.00013342	669.268	49.215	0.27412	48.713	48.512	48.786	-0.50237	-0.13061	-0.00033714	NaN	124.48	72	48	2	NaN	NaN	NaN	NaN	0		NaN
ALASFRSNPTN	11	2 Phospho (STY)	_ALAS(ph)FRS(ph)NPTN_					0	0	2	1	AT2G16850.1	AT2G16850.1	AT2G16850.1	MULTI-MATCH	10ug-2	10ug-2		2	669.268	1336.52	46340.9	0.29546	0.00019774	-0.16935	-0.00011334	0.12611	8.4403e-05	669.769	48.902	0.086784	48.399	48.341	48.428	-0.50237	-0.097237	-0.00052965	NaN	128.18	18	13	2	NaN	NaN	NaN	NaN	0		NaN
ALASFRSNPTN	11	2 Phospho (STY)	_ALAS(ph)FRS(ph)NPTN_					0	0	2	1	AT2G16850.1	AT2G16850.1	AT2G16850.1	MULTI-MATCH	20ug-2	20ug-2		2	669.268	1336.52	44329.1	0.036812	2.4637e-05	0.24753	0.00016567	0.28434	0.0001903	669.268	49.024	0.12888	48.422	48.363	48.491	-0.60175	-0.07483	2.8366e-05	NaN	128.18	28	18	2	NaN	NaN	NaN	NaN	0		NaN
ALASFRSNPTN	11	2 Phospho (STY)	_ALAS(ph)FRS(ph)NPTN_					0	0	2	1	AT2G16850.1	AT2G16850.1	AT2G16850.1	MULTI-MATCH	50ug-3	50ug-3		2	669.268	1336.52	55741	0.15961	0.00010682	0.33894	0.00022684	0.49854	0.00033366	669.268	48.589	0.086781	47.885	47.861	47.947	-0.70392	-0.61168	0.00015071	NaN	128.18	11	8	2	NaN	NaN	NaN	NaN	0		NaN
ALASFRSNPTN	11	3 Phospho (STY)	_ALAS(ph)FRS(ph)NPT(ph)N_		ALAS(1)FRS(1)NPT(1)N		ALAS(40.69)FRS(40.69)NPT(40.69)N	0	0	3	1	AT2G16850.1	AT2G16850.1	AT2G16850.1	MSMS	50ug-3	50ug-3	709.25	2	709.251	1416.49	NaN	NaN	NaN	NaN	NaN	NaN	NaN	NaN	67.48	1	66.676	66.176	67.176	-0.80417								0	0	0	0.0017961	1	21213	40.693
ALASFRSNPTN	11	3 Phospho (STY)	_ALAS(ph)FRS(ph)NPT(ph)N_		ALAS(1)FRS(1)NPT(1)N		ALAS(67.68)FRS(67.68)NPT(67.68)N	0	0	3	1	AT2G16850.1	AT2G16850.1	AT2G16850.1	MSMS	50ug-3	50ug-3	709.25	2	709.251	1416.49	NaN	NaN	NaN	NaN	NaN	NaN	NaN	NaN	67.818	1	67.014	66.514	67.514	-0.80417								0	0	0	0.0001981	1	21306	67.685
ALASFRSNPTN	11	3 Phospho (STY)	_ALAS(ph)FRS(ph)NPT(ph)N_		ALAS(1)FRS(1)NPT(1)N		ALAS(110.1)FRS(110.1)NPT(110.1)N	0	0	3	1	AT2G16850.1	AT2G16850.1	AT2G16850.1	MULTI-MSMS	200ug-1	200ug-1	709.25	2	709.251	1416.49	41926.2	0.03323	2.3568e-05	-0.14266	-0.00010118	-0.10943	-7.7616e-05	709.251	56.123	2.0871	54.22	53.053	55.14	-1.9029					570	209	4	0	0	0	1.231e-14	4	18463	110.1
ALASFRSNPTN	11	3 Phospho (STY)	_ALAS(ph)FRS(ph)NPT(ph)N_		ALAS(1)FRS(1)NPT(1)N		ALAS(125.38)FRS(125.38)NPT(125.38)N	0	0	3	1	AT2G16850.1	AT2G16850.1	AT2G16850.1	MULTI-MSMS	200ug-2	200ug-2	709.25	2	709.251	1416.49	42027	0.12655	8.9756e-05	-0.14795	-0.00010493	-0.021396	-1.5175e-05	709.251	56.323	2.2237	53.919	52.702	54.925	-2.4043					521	188	4	0	0	0	5.1823e-16	4	18749	125.38
ALASFRSNPTN	11	3 Phospho (STY)	_ALAS(ph)FRS(ph)NPT(ph)N_		ALAS(1)FRS(1)NPT(1)N		ALAS(115.2)FRS(115.2)NPT(115.2)N	0	0	3	1	AT2G16850.1	AT2G16850.1	AT2G16850.1	MULTI-MSMS	200ug-3	200ug-3	709.25	2	709.251	1416.49	41858.4	-0.00069794	-4.9501e-07	-0.075698	-5.3689e-05	-0.076396	-5.4184e-05	709.251	55.831	1.8353	53.776	52.765	54.6	-2.0551					298	104	4	0	0	0	1.6397e-14	3	18760	115.2
ALAVVEKPIEEHTPK	15	Phospho (STY)	_ALAVVEKPIEEHT(ph)PK_		ALAVVEKPIEEHT(1)PK		ALAVVEKPIEEHT(56.12)PK	0	0	1	1	AT2G45820.1	AT2G45820.1	AT2G45820.1	MULTI-MSMS	100ug-3	100ug-3	581.3	3	580.969	1739.89	50425	0.51811	0.000301	-0.18891	-0.00010975	0.3292	0.00019126	581.304	26.592	0.95831	26.492	26.04	26.999	-0.099545					62	44	2	0	0	0	0.013028	1	8874	56.121
ALAVVEKPIEEHTPK	15	Phospho (STY)	_ALAVVEKPIEEHT(ph)PK_					0	0	1	1	AT2G45820.1	AT2G45820.1	AT2G45820.1	MULTI-MATCH	50ug-1	50ug-1		3	580.969	1739.89	46913	1.234	0.00071694	-2.7739	-0.0016115	-1.5398	-0.0008946	581.302	26.616	0.14269	26.718	26.613	26.756	0.10141	0.25197	-0.0043005	NaN	56.121	9	7	2	NaN	NaN	NaN	NaN	0		NaN
ALAVVEKPIEEHTPK	15	Phospho (STY)	_ALAVVEKPIEEHT(ph)PK_					0	0	1	1	AT2G45820.1	AT2G45820.1	AT2G45820.1	MULTI-MATCH	50ug-3	50ug-3		3	580.969	1739.89	46364.3	0.37334	0.0002169	-0.23917	-0.00013895	0.13417	7.7946e-05	581.304	26.49	0.29367	26.187	25.943	26.237	-0.30295	-0.27865	0.00011721	NaN	56.121	25	17	2	NaN	NaN	NaN	NaN	0		NaN
ALDSSVALSPR	11	Acetyl (Protein N-term),Phospho (STY)	_(ac)ALDSSVALS(ph)PR_		ALDSS(0.009)VALS(0.991)PR		ALDS(-33.77)S(-20.45)VALS(20.45)PR	1	0	1	0	AT1G73980.1	AT1G73980.1	AT1G73980.1	MULTI-MSMS	20ug-1	20ug-1	619.3	2	619.295	1236.58	45469.8	0.34933	0.00021634	-0.29329	-0.00018163	0.056038	3.4704e-05	619.295	78.776	0.74046	78.576	78.391	79.132	-0.19981					164	94	2	0	0	0	9.6367e-07	1	21746	85.493
ALDSSVALSPR	11	Acetyl (Protein N-term),Phospho (STY)	_(ac)ALDSSVALS(ph)PR_		ALDSS(0.001)VALS(0.999)PR		ALDS(-43.79)S(-31.03)VALS(31.03)PR	1	0	1	0	AT1G73980.1	AT1G73980.1	AT1G73980.1	MULTI-MSMS	20ug-2	20ug-2	619.8	2	619.295	1236.58	46218.4	0.26995	0.00016718	0.22626	0.00014012	0.49621	0.0003073	619.295	79.281	1.0586	78.579	78.208	79.266	-0.70199					221	165	3	0	0	0	2.4875e-05	1	20568	74.789
ALDSSVALSPR	11	Acetyl (Protein N-term),Phospho (STY)	_(ac)ALDSSVALS(ph)PR_		ALDSS(0.004)VALS(0.995)PR		ALDS(-37.29)S(-23.52)VALS(23.52)PR	1	0	1	0	AT1G73980.1	AT1G73980.1	AT1G73980.1	MULTI-MSMS	20ug-3	20ug-3	619.29	2	619.295	1236.58	44513.1	0.28444	0.00017615	0.073452	4.5489e-05	0.35789	0.00022164	619.295	78.996	1.3618	78.796	78.391	79.753	-0.20063					342	220	3	0	0	0	2.1537e-09	3	21122	97.45
ALDSSVALSPR	11	Acetyl (Protein N-term),Phospho (STY)	_(ac)ALDSSVALS(ph)PR_		ALDSS(0.033)VALS(0.966)PR		ALDS(-35.14)S(-14.61)VALS(14.61)PR	1	0	1	0	AT1G73980.1	AT1G73980.1	AT1G73980.1	MULTI-MSMS	50ug-2	50ug-2	619.29	2	619.295	1236.58	45861.3	0.46361	0.00028711	0.17755	0.00010995	0.64115	0.00039706	619.295	79.171	0.71013	78.669	78.556	79.266	-0.50194					148	100	2	0	0	0	6.367e-06	1	21550	79.652
ALDSSVALSPR	11	Acetyl (Protein N-term),Phospho (STY)	_(ac)ALDSSVALS(ph)PR_		ALDSS(0.001)VALS(0.999)PR		ALDS(-46.96)S(-28.56)VALS(28.56)PR	1	0	1	0	AT1G73980.1	AT1G73980.1	AT1G73980.1	MSMS	50ug-2	50ug-2	619.29	2	619.295	1236.58	NaN	NaN	NaN	NaN	NaN	NaN	NaN	NaN	79.019	1	78.518	78.018	79.018	-0.50194								0	0	0	2.7644e-09	1	21457	90.725
ALDSSVALSPR	11	Acetyl (Protein N-term),Phospho (STY)	_(ac)ALDSSVALS(ph)PR_		ALDS(0.002)S(0.041)VALS(0.957)PR		ALDS(-27.32)S(-13.66)VALS(13.66)PR	1	0	1	0	AT1G73980.1	AT1G73980.1	AT1G73980.1	MULTI-MSMS	50ug-3	50ug-3	619.3	2	619.295	1236.58	44333.9	0.27902	0.0001728	0.22802	0.00014121	0.50705	0.00031401	619.295	79.363	1.5129	78.559	78.062	79.575	-0.80417					332	192	3	0	0	0	7.2068e-07	1	24671	86.548
ALDSSVALSPR	11	Acetyl (Protein N-term),Phospho (STY)	_(ac)ALDSSVALS(ph)PR_		ALDSSVALS(1)PR		ALDS(-58.4)S(-52.19)VALS(52.19)PR	1	0	1	0	AT1G73980.1	AT1G73980.1	AT1G73980.1	MULTI-MSMS	100ug-1	100ug-1	619.29	2	619.295	1236.58	45264.2	0.32981	0.00020425	0.15658	9.6972e-05	0.4864	0.00030122	619.295	78.557	1.4171	78.005	77.284	78.701	-0.55242					288	152	2	0	0	0	3.7568e-15	3	25396	122.63
ALDSSVALSPR	11	Acetyl (Protein N-term),Phospho (STY)	_(ac)ALDSSVALS(ph)PR_		ALDSSVALS(1)PR		ALDS(-66.96)S(-54.13)VALS(54.13)PR	1	0	1	0	AT1G73980.1	AT1G73980.1	AT1G73980.1	MULTI-MSMS	100ug-2	100ug-2	619.29	2	619.295	1236.58	45640.2	0.2913	0.0001804	0.53766	0.00033297	0.82896	0.00051337	619.295	78.694	1.4931	78.492	77.696	79.189	-0.20181					347	167	3	0	0	0	9.317e-20	1	25418	139.66
ALDSSVALSPR	11	Acetyl (Protein N-term),Phospho (STY)	_(ac)ALDSSVALS(ph)PR_		ALDSSVALS(1)PR		ALDS(-70.15)S(-47.31)VALS(47.31)PR	1	0	1	0	AT1G73980.1	AT1G73980.1	AT1G73980.1	MULTI-MSMS	100ug-3	100ug-3	619.3	2	619.295	1236.58	44832.1	0.17871	0.00011067	0.5968	0.00036959	0.77551	0.00048027	619.295	79.213	1.6328	78.612	77.848	79.48	-0.60077					426	190	3	0	0	0	2.168e-16	3	25573	129.38
ALDSSVALSPR	11	Acetyl (Protein N-term),Phospho (STY)	_(ac)ALDSSVALS(ph)PR_		ALDSSVALS(1)PR		ALDS(-62.9)S(-42.89)VALS(42.89)PR	1	0	1	0	AT1G73980.1	AT1G73980.1	AT1G73980.1	MULTI-MSMS	200ug-1	200ug-1	619.3	2	619.295	1236.58	44557.4	-0.40123	-0.00024848	0.74853	0.00046356	0.3473	0.00021508	619.295	75.805	1.12	74.103	73.571	74.691	-1.7024					318	126	3	0	0	0	1.1406e-14	3	24366	112.24
ALDSSVALSPR	11	Acetyl (Protein N-term),Phospho (STY)	_(ac)ALDSSVALS(ph)PR_		ALDSSVALS(1)PR		ALDS(-63.71)S(-42.2)VALS(42.2)PR	1	0	1	0	AT1G73980.1	AT1G73980.1	AT1G73980.1	MULTI-MSMS	200ug-2	200ug-2	619.29	2	619.295	1236.58	44399.8	0.11328	7.0154e-05	-0.12148	-7.5235e-05	-0.0082047	-5.0812e-06	619.295	75.875	1.0671	73.972	73.519	74.586	-1.9031					389	133	4	0	0	0	2.3589e-16	3	24566	129.01
ALDSSVALSPR	11	Acetyl (Protein N-term),Phospho (STY)	_(ac)ALDSSVALS(ph)PR_		ALDSSVALS(1)PR		ALDS(-73.19)S(-49.43)VALS(49.43)PR	1	0	1	0	AT1G73980.1	AT1G73980.1	AT1G73980.1	MULTI-MSMS	200ug-3	200ug-3	619.29	2	619.295	1236.58	44592.8	0.0018752	1.1613e-06	-0.12063	-7.4709e-05	-0.11876	-7.3547e-05	619.294	75.886	1.1478	74.031	73.499	74.646	-1.8546					208	70	4	0	0	0	1.4952e-24	4	25575	147.12
ALDSSVALSPR	11	Acetyl (Protein N-term),Phospho (STY)	_(ac)ALDSSVALS(ph)PR_					1	0	1	0	AT1G73980.1	AT1G73980.1	AT1G73980.1	MULTI-MATCH	5ug-1	5ug-1		2	619.295	1236.58	51223	0.19825	0.00012278	0.60128	0.00037237	0.79953	0.00049515	619.295	78.428	0.05381	78.428	78.384	78.438	0	-0.091617	0.00046097	NaN	139.66	6	5	2	NaN	NaN	NaN	NaN	0		NaN
ALDSSVALSPR	11	Acetyl (Protein N-term),Phospho (STY)	_(ac)ALDSSVALS(ph)PR_					1	0	1	0	AT1G73980.1	AT1G73980.1	AT1G73980.1	MULTI-MATCH	10ug-2	10ug-2		2	619.295	1236.58	48832.6	0.29543	0.00018296	-0.05893	-3.6495e-05	0.2365	0.00014646	619.295	79.144	0.12137	78.541	78.441	78.563	-0.60262	0.020963	-0.00035676	NaN	139.66	28	17	2	NaN	NaN	NaN	NaN	0		NaN
ALDSSVALSPR	11	Acetyl (Protein N-term),Phospho (STY)	_(ac)ALDSSVALS(ph)PR_					1	0	1	0	AT1G73980.1	AT1G73980.1	AT1G73980.1	MULTI-MATCH	50ug-1	50ug-1		2	619.295	1236.58	45618.4	0.026905	1.6662e-05	0.29406	0.00018211	0.32096	0.00019877	619.295	78.462	1.1115	78.464	77.75	78.861	0.0011749	-0.056582	8.0443e-05	NaN	139.66	214	119	2	NaN	NaN	NaN	NaN	0		NaN
ALDSSVALSPR	11	Phospho (STY)	_ALDSSVALS(ph)PR_		ALDS(0.001)S(0.003)VALS(0.996)PR		ALDS(-30.93)S(-25.12)VALS(25.12)PR	0	0	1	0	AT1G73980.1	AT1G73980.1	AT1G73980.1	MSMS	50ug-3	50ug-3	598.29	2	598.29	1194.56	NaN	NaN	NaN	NaN	NaN	NaN	NaN	NaN	42.586	1	42.083	41.583	42.583	-0.50344								0	0	0	0.0021057	1	13808	61.409
ALDSSVALSPR	11	Phospho (STY)	_ALDSSVALS(ph)PR_		ALDSS(0.002)VALS(0.998)PR		ALDS(-35.38)S(-27.6)VALS(27.6)PR	0	0	1	0	AT1G73980.1	AT1G73980.1	AT1G73980.1	MSMS	200ug-1	200ug-1	598.29	2	598.29	1194.56	NaN	NaN	NaN	NaN	NaN	NaN	NaN	NaN	44.289	1	41.484	40.984	41.984	-2.8051								0	0	0	0.0051954	1	14721	45.614
ALEEQYGGEEELPQTNPGFNNNPPFK	26	Unmodified	_ALEEQYGGEEELPQTNPGFNNNPPFK_					0	0	0	0	AT5G06600.3;AT5G06600.2;AT5G06600.1	AT5G06600.3	AT5G06600.3	MULTI-MSMS	200ug-3	200ug-3	973.79	3	973.786	2918.34	37048.6	0.22877	0.00022278	0.28657	0.00027906	0.51534	0.00050183	974.12	77.753	0.76238	75.898	75.504	76.266	-1.8546					82	45	3	0	0	0	0.00027543	3	26215	34.839
ALEEQYGGEEELPQTNPGFNNNPPFK	26	Unmodified	_ALEEQYGGEEELPQTNPGFNNNPPFK_					0	0	0	0	AT5G06600.3;AT5G06600.2;AT5G06600.1	AT5G06600.3	AT5G06600.3	MULTI-MATCH	200ug-1	200ug-1		3	973.786	2918.34	NaN	0.10234	9.9653e-05	0.34242	0.00033344	0.44475	0.00043309	974.121	77.461	0.050583	75.759	75.718	75.768	-1.7024	-0.069683	0.00014998	NaN	34.839	6	4	2	NaN	NaN	NaN	NaN	0		NaN
ALEKEEEDYFNEDSDEEDSASASNTQK	27	Phospho (STY)	_ALEKEEEDYFNEDS(ph)DEEDSASASNTQK_		ALEKEEEDY(0.001)FNEDS(0.997)DEEDS(0.002)ASASNTQK		ALEKEEEDY(-32.52)FNEDS(26.72)DEEDS(-26.72)AS(-35.87)AS(-43.72)NT(-50.59)QK	0	0	1	1	AT3G06670.1;AT3G06670.2	AT3G06670.1	AT3G06670.1	MSMS	200ug-3	200ug-3	1054.08	3	1054.08	3159.22	NaN	NaN	NaN	NaN	NaN	NaN	NaN	NaN	50.787	1	48.732	48.232	49.232	-2.0551								0	0	0	1.6243e-28	1	17044	66.925
ALGSFGSFGSFR	12	Phospho (STY)	_ALGSFGSFGS(ph)FR_		ALGSFGS(0.003)FGS(0.997)FR		ALGS(-77.27)FGS(-25.94)FGS(25.94)FR	0	0	1	0	AT5G60660.1	AT5G60660.1	AT5G60660.1	MULTI-MSMS	50ug-1	50ug-1	656.79	2	656.79	1311.56	43972.9	0.032802	2.1544e-05	0.12614	8.2845e-05	0.15894	0.00010439	656.79	87.621	1.4425	87.622	86.766	88.208	0.0011673					219	151	2	0	0	0	1.6704e-20	5	26801	118.21
ALGSFGSFGSFR	12	Phospho (STY)	_ALGSFGS(ph)FGSFR_		ALGSFGS(0.947)FGS(0.053)FR		ALGS(-34.52)FGS(12.54)FGS(-12.54)FR	0	0	1	0	AT5G60660.1	AT5G60660.1	AT5G60660.1	MULTI-MSMS	50ug-1	50ug-1	656.79	2	656.79	1311.56	44132.7	0.03235	2.1247e-05	-0.36619	-0.00024051	-0.33384	-0.00021926	656.789	89.659	0.59167	89.66	89.338	89.93	0.0011673					94	66	2	0	0	0	2.9069e-10	1	27398	95.067
ALGSFGSFGSFR	12	Phospho (STY)	_ALGSFGS(ph)FGSFR_		ALGS(0.003)FGS(0.885)FGS(0.112)FR		ALGS(-24.34)FGS(8.98)FGS(-8.98)FR	0	0	1	0	AT5G60660.1	AT5G60660.1	AT5G60660.1	MSMS	50ug-1	50ug-1	656.79	2	656.79	1311.56	NaN	NaN	NaN	NaN	NaN	NaN	NaN	NaN	89.474	1	89.475	88.975	89.975	0.0011749								0	0	0	0.00094014	1	27297	46.156
ALGSFGSFGSFR	12	Phospho (STY)	_ALGSFGS(ph)FGSFR_		ALGS(0.003)FGS(0.981)FGS(0.016)FR		ALGS(-24.51)FGS(17.9)FGS(-17.9)FR	0	0	1	0	AT5G60660.1	AT5G60660.1	AT5G60660.1	MSMS	50ug-1	50ug-1	656.79	2	656.79	1311.56	NaN	NaN	NaN	NaN	NaN	NaN	NaN	NaN	90.166	1	90.167	89.667	90.667	0.0011673								0	0	0	8.1451e-07	1	27503	75.316
ALGSFGSFGSFR	12	Phospho (STY)	_ALGSFGSFGS(ph)FR_		ALGSFGS(0.018)FGS(0.982)FR		ALGS(-40.33)FGS(-17.28)FGS(17.28)FR	0	0	1	0	AT5G60660.1	AT5G60660.1	AT5G60660.1	MULTI-MSMS	50ug-2	50ug-2	656.79	2	656.79	1311.56	46203.6	0.53042	0.00034837	-0.029714	-1.9516e-05	0.50071	0.00032886	656.789	87.28	0.10699	86.879	86.834	86.941	-0.4017					24	14	2	0	0	0	0.0039207	1	23669	48.899
ALGSFGSFGSFR	12	Phospho (STY)	_ALGSFGSFGS(ph)FR_		ALGSFGS(0.003)FGS(0.997)FR		ALGS(-62.38)FGS(-25.12)FGS(25.12)FR	0	0	1	0	AT5G60660.1	AT5G60660.1	AT5G60660.1	MULTI-MSMS	50ug-3	50ug-3	656.79	2	656.79	1311.56	44077	0.30097	0.00019768	-0.017753	-1.166e-05	0.28322	0.00018601	656.79	87.901	0.81854	87.097	86.488	87.306	-0.80417					129	96	2	0	0	0	1.3247e-20	1	27015	119.65
ALGSFGSFGSFR	12	Phospho (STY)	_ALGSFGSFGS(ph)FR_		ALGSFGS(0.016)FGS(0.984)FR		ALGS(-53.46)FGS(-17.8)FGS(17.8)FR	0	0	1	0	AT5G60660.1	AT5G60660.1	AT5G60660.1	MULTI-MSMS	50ug-3	50ug-3	656.79	2	656.79	1311.56	44077	0.29981	0.00019691	-0.2208	-0.00014502	0.07901	5.1893e-05	656.79	88.199	0.3898	87.395	87.306	87.696	-0.80417					80	46	2	0	0	0	8.6353e-20	1	27121	113.65
ALGSFGSFGSFR	12	Phospho (STY)	_ALGSFGSFGS(ph)FR_		ALGSFGS(0.097)FGS(0.903)FR		ALGS(-45.72)FGS(-9.7)FGS(9.7)FR	0	0	1	0	AT5G60660.1	AT5G60660.1	AT5G60660.1	MULTI-MSMS	50ug-3	50ug-3	656.79	2	656.79	1311.56	44077	0.29972	0.00019686	-0.26654	-0.00017506	0.03318	2.1792e-05	656.789	88.512	0.32795	87.708	87.618	87.946	-0.80417					55	40	2	0	0	0	0.0011308	1	27227	63.681
ALGSFGSFGSFR	12	Phospho (STY)	_ALGSFGS(ph)FGSFR_		ALGS(0.006)FGS(0.769)FGS(0.224)FR		ALGS(-20.83)FGS(5.35)FGS(-5.35)FR	0	0	1	0	AT5G60660.1	AT5G60660.1	AT5G60660.1	MULTI-MSMS	50ug-3	50ug-3	656.79	2	656.79	1311.56	44441.7	0.29716	0.00019517	-0.10671	-7.0085e-05	0.19045	0.00012509	656.79	90.109	0.35583	89.305	88.994	89.35	-0.80417					81	46	2	0	0	0	0.0077878	1	27630	43.69
ALGSFGSFGSFR	12	Phospho (STY)	_ALGSFGS(ph)FGSFR_		ALGS(0.001)FGS(0.853)FGS(0.146)FR		ALGS(-27.66)FGS(7.67)FGS(-7.67)FR	0	0	1	0	AT5G60660.1	AT5G60660.1	AT5G60660.1	MULTI-MSMS	50ug-3	50ug-3	656.79	2	656.79	1311.56	44441.7	0.29628	0.00019459	-0.75747	-0.0004975	-0.46119	-0.00030291	656.789	90.395	0.4807	89.591	89.336	89.816	-0.80417					103	64	2	0	0	0	0.00038411	1	27720	71.354
ALGSFGSFGSFR	12	Phospho (STY)	_ALGSFGS(ph)FGSFR_		ALGS(0.001)FGS(0.928)FGS(0.072)FR		ALGS(-32.45)FGS(11.12)FGS(-11.12)FR	0	0	1	0	AT5G60660.1	AT5G60660.1	AT5G60660.1	MULTI-MSMS	50ug-3	50ug-3	657.29	2	656.79	1311.56	44441.7	0.29626	0.00019458	-0.70868	-0.00046545	-0.41242	-0.00027087	656.789	90.696	0.2391	89.892	89.811	90.05	-0.80417					37	25	2	0	0	0	0.0018944	1	27818	54.812
ALGSFGSFGSFR	12	Phospho (STY)	_ALGSFGSFGS(ph)FR_		ALGSFGS(0.015)FGS(0.985)FR		ALGS(-38.46)FGS(-18.29)FGS(18.29)FR	0	0	1	0	AT5G60660.1	AT5G60660.1	AT5G60660.1	MSMS	50ug-3	50ug-3	656.79	2	656.79	1311.56	NaN	NaN	NaN	NaN	NaN	NaN	NaN	NaN	87.179	1	86.375	85.875	86.875	-0.80417								0	0	0	9.4349e-05	1	26811	57.288
ALGSFGSFGSFR	12	Phospho (STY)	_ALGSFGSFGS(ph)FR_		ALGSFGS(0.052)FGS(0.948)FR		ALGS(-55.77)FGS(-12.61)FGS(12.61)FR	0	0	1	0	AT5G60660.1	AT5G60660.1	AT5G60660.1	MSMS	50ug-3	50ug-3	656.79	2	656.79	1311.56	NaN	NaN	NaN	NaN	NaN	NaN	NaN	NaN	87.524	1	86.72	86.22	87.22	-0.80416								0	0	0	6.74e-15	1	26912	96.247
ALGSFGSFGSFR	12	Phospho (STY)	_ALGSFGSFGS(ph)FR_		ALGSFGS(0.001)FGS(0.999)FR		ALGS(-86.06)FGS(-31.89)FGS(31.89)FR	0	0	1	0	AT5G60660.1	AT5G60660.1	AT5G60660.1	MULTI-MSMS	100ug-1	100ug-1	656.79	2	656.79	1311.56	44169.9	0.2218	0.00014568	-0.027315	-1.794e-05	0.19449	0.00012774	656.79	88.181	1.6454	87.728	86.944	88.589	-0.45218					289	184	2	0	0	0	1.2954e-25	3	28241	140.96
ALGSFGSFGSFR	12	Phospho (STY)	_ALGSFGS(ph)FGSFR_		ALGS(0.001)FGS(0.974)FGS(0.026)FR		ALGS(-32.19)FGS(15.81)FGS(-15.81)FR	0	0	1	0	AT5G60660.1	AT5G60660.1	AT5G60660.1	MULTI-MSMS	100ug-1	100ug-1	656.79	2	656.79	1311.56	44495.9	0.22713	0.00014918	0.22193	0.00014576	0.44906	0.00029494	656.79	90.113	0.21046	89.761	89.608	89.819	-0.35194					36	27	2	0	0	0	0.00067032	1	28824	68.413
ALGSFGSFGSFR	12	Phospho (STY)	_ALGSFGS(ph)FGSFR_		ALGS(0.001)FGS(0.954)FGS(0.046)FR		ALGS(-32.62)FGS(13.19)FGS(-13.19)FR	0	0	1	0	AT5G60660.1	AT5G60660.1	AT5G60660.1	MULTI-MSMS	100ug-1	100ug-1	657.29	2	656.79	1311.56	45197.3	0.23029	0.00015125	-0.16163	-0.00010616	0.068655	4.5092e-05	656.79	91.221	0.14568	90.869	90.787	90.933	-0.35194					24	16	2	0	0	0	0.00028963	1	29156	72.898
ALGSFGSFGSFR	12	Phospho (STY)	_ALGSFGSFGS(ph)FR_		ALGS(0.005)FGS(0.15)FGS(0.845)FR		ALGS(-22.48)FGS(-7.5)FGS(7.5)FR	0	0	1	0	AT5G60660.1	AT5G60660.1	AT5G60660.1	MSMS	100ug-1	100ug-1	656.79	2	656.79	1311.56	NaN	NaN	NaN	NaN	NaN	NaN	NaN	NaN	87.335	1	86.883	86.383	87.383	-0.45218								0	0	0	0.0011075	1	28035	45.873
ALGSFGSFGSFR	12	Phospho (STY)	_ALGSFGSFGS(ph)FR_		ALGSFGS(0.009)FGS(0.991)FR		ALGS(-64.1)FGS(-20.4)FGS(20.4)FR	0	0	1	0	AT5G60660.1	AT5G60660.1	AT5G60660.1	MSMS	100ug-1	100ug-1	656.79	2	656.79	1311.56	NaN	NaN	NaN	NaN	NaN	NaN	NaN	NaN	89.098	1	88.646	88.146	89.146	-0.45218								0	0	0	1.386e-14	1	28550	92.38
ALGSFGSFGSFR	12	Phospho (STY)	_ALGSFGS(ph)FGSFR_		ALGSFGS(0.948)FGS(0.052)FR		ALGS(-40.8)FGS(12.63)FGS(-12.63)FR	0	0	1	0	AT5G60660.1	AT5G60660.1	AT5G60660.1	MSMS	100ug-1	100ug-1	656.79	2	656.79	1311.56	NaN	NaN	NaN	NaN	NaN	NaN	NaN	NaN	90.438	1	90.086	89.586	90.586	-0.35194								0	0	0	4.2122e-07	1	28928	78.69
ALGSFGSFGSFR	12	Phospho (STY)	_ALGSFGS(ph)FGSFR_		ALGSFGS(0.916)FGS(0.084)FR		ALGS(-53.45)FGS(10.37)FGS(-10.37)FR	0	0	1	0	AT5G60660.1	AT5G60660.1	AT5G60660.1	MSMS	100ug-1	100ug-1	656.79	2	656.79	1311.56	NaN	NaN	NaN	NaN	NaN	NaN	NaN	NaN	90.788	1	90.436	89.936	90.936	-0.35194								0	0	0	3.5997e-18	1	29031	102.64
ALGSFGSFGSFR	12	Phospho (STY)	_ALGSFGSFGS(ph)FR_		ALGSFGS(0.004)FGS(0.996)FR		ALGS(-94.89)FGS(-24.27)FGS(24.27)FR	0	0	1	0	AT5G60660.1	AT5G60660.1	AT5G60660.1	MULTI-MSMS	100ug-2	100ug-2	656.79	2	656.79	1311.56	44460.6	0.28849	0.00018948	-0.13778	-9.0493e-05	0.15071	9.8987e-05	656.79	87.227	2.1797	87.125	86.289	88.469	-0.10156					492	230	3	0	0	0	1.5091e-54	5	28197	169.37
ALGSFGSFGSFR	12	Phospho (STY)	_ALGSFGSFGS(ph)FR_		ALGSFGS(0.014)FGS(0.986)FR		ALGS(-48.69)FGS(-18.61)FGS(18.61)FR	0	0	1	0	AT5G60660.1	AT5G60660.1	AT5G60660.1	MULTI-MSMS	100ug-2	100ug-2	656.79	2	656.79	1311.56	44424.9	0.29802	0.00019573	-0.27909	-0.0001833	0.018928	1.2432e-05	656.789	88.659	0.22161	88.558	88.469	88.691	-0.10157					39	24	2	0	0	0	0.0012067	1	28419	62.861
ALGSFGSFGSFR	12	Phospho (STY)	_ALGSFGS(ph)FGSFR_		ALGSFGS(0.939)FGS(0.061)FR		ALGS(-39.87)FGS(11.9)FGS(-11.9)FR	0	0	1	0	AT5G60660.1	AT5G60660.1	AT5G60660.1	MULTI-MSMS	100ug-2	100ug-2	656.79	2	656.79	1311.56	43773.3	0.30097	0.00019767	-0.4033	-0.00026488	-0.10233	-6.721e-05	656.79	89.87	1.9507	89.768	88.761	90.712	-0.10156					356	230	2	0	0	0	3.4911e-14	6	28731	101.53
ALGSFGSFGSFR	12	Phospho (STY)	_ALGSFGSFGS(ph)FR_		ALGSFGS(0.002)FGS(0.998)FR		ALGS(-93.72)FGS(-27.13)FGS(27.13)FR	0	0	1	0	AT5G60660.1	AT5G60660.1	AT5G60660.1	MULTI-MSMS	100ug-3	100ug-3	656.79	2	656.79	1311.56	43872.2	0.18573	0.00012199	0.066604	4.3745e-05	0.25233	0.00016573	656.79	87.509	1.6053	87.008	86.324	87.929	-0.50053					331	179	2	0	0	0	4.8262e-30	5	28130	147.1
ALGSFGSFGSFR	12	Phospho (STY)	_ALGSFGS(ph)FGSFR_		ALGSFGS(0.941)FGS(0.059)FR		ALGS(-62.19)FGS(12.06)FGS(-12.06)FR	0	0	1	0	AT5G60660.1	AT5G60660.1	AT5G60660.1	MULTI-MSMS	100ug-3	100ug-3	656.79	2	656.79	1311.56	44404.7	0.18836	0.00012371	-0.12817	-8.4183e-05	0.060183	3.9528e-05	656.789	90.222	1.5076	89.721	89.001	90.509	-0.50053					290	189	3	0	0	0	1.2704e-19	5	28810	112.17
ALGSFGSFGSFR	12	Phospho (STY)	_ALGSFGSFGS(ph)FR_		ALGSFGS(0.004)FGS(0.996)FR		ALGS(-74.39)FGS(-24.25)FGS(24.25)FR	0	0	1	0	AT5G60660.1	AT5G60660.1	AT5G60660.1	MULTI-MSMS	200ug-1	200ug-1	656.79	2	656.79	1311.56	43303	0.32133	0.00021105	-0.1925	-0.00012643	0.12883	8.4615e-05	656.79	90.989	1.361	89.386	88.755	90.116	-1.6022					480	165	4	0	0	0	1.3031e-44	4	28600	162.46
ALGSFGSFGSFR	12	Phospho (STY)	_ALGSFGS(ph)FGSFR_		ALGSFGS(0.995)FGS(0.005)FR		ALGS(-76.53)FGS(23.08)FGS(-23.08)FR	0	0	1	0	AT5G60660.1	AT5G60660.1	AT5G60660.1	MULTI-MSMS	200ug-1	200ug-1	656.79	2	656.79	1311.56	43437.8	0.38961	0.00025589	-0.093619	-6.1488e-05	0.29599	0.0001944	656.79	93.423	1.3454	91.821	91.223	92.569	-1.6022					381	162	3	0	0	0	1.3217e-44	3	29421	162.37
ALGSFGSFGSFR	12	Phospho (STY)	_ALGSFGSFGS(ph)FR_		ALGSFGS(0.011)FGS(0.989)FR		ALGS(-89.93)FGS(-19.51)FGS(19.51)FR	0	0	1	0	AT5G60660.1	AT5G60660.1	AT5G60660.1	MULTI-MSMS	200ug-2	200ug-2	656.79	2	656.79	1311.56	43445.5	0.32489	0.00021338	-0.10895	-7.1556e-05	0.21594	0.00014183	656.79	90.754	1.3734	89.252	88.644	90.018	-1.5021					633	198	4	0	0	0	2.3636e-66	4	28543	178.03
ALGSFGSFGSFR	12	Phospho (STY)	_ALGSFGS(ph)FGSFR_		ALGSFGS(0.992)FGS(0.008)FR		ALGS(-45.84)FGS(21.16)FGS(-21.16)FR	0	0	1	0	AT5G60660.1	AT5G60660.1	AT5G60660.1	MULTI-MSMS	200ug-2	200ug-2	656.79	2	656.79	1311.56	43591	0.31409	0.00020629	-0.11528	-7.5714e-05	0.19881	0.00013058	656.79	93.11	1.2413	91.608	91.051	92.293	-1.5021					504	177	4	0	0	0	6.2199e-25	4	29191	135.47
ALGSFGSFGSFR	12	Phospho (STY)	_ALGSFGSFGS(ph)FR_		ALGSFGS(0.001)FGS(0.999)FR		ALGS(-105.67)FGS(-28.97)FGS(28.97)FR	0	0	1	0	AT5G60660.1	AT5G60660.1	AT5G60660.1	MULTI-MSMS	200ug-3	200ug-3	656.79	2	656.79	1311.56	43501	0.075257	4.9428e-05	0.0267	1.7536e-05	0.10196	6.6964e-05	656.79	90.708	1.3409	89.254	88.629	89.97	-1.4536					327	99	4	0	0	0	2.0031e-93	4	30537	196.97
ALGSFGSFGSFR	12	Phospho (STY)	_ALGSFGS(ph)FGSFR_		ALGSFGS(0.991)FGS(0.009)FR		ALGS(-36.66)FGS(20.38)FGS(-20.38)FR	0	0	1	0	AT5G60660.1	AT5G60660.1	AT5G60660.1	MULTI-MSMS	200ug-3	200ug-3	656.79	2	656.79	1311.56	43628	0.31292	0.00020552	-0.13987	-9.1864e-05	0.17306	0.00011366	656.79	92.988	1.2833	91.535	90.972	92.256	-1.4537					269	92	4	0	0	0	2.6173e-36	4	31449	152.34
ALGSFGSFGSFR	12	Phospho (STY)	_ALGSFGSFGS(ph)FR_					0	0	1	0	AT5G60660.1	AT5G60660.1	AT5G60660.1	MULTI-MATCH	20ug-1	20ug-1		2	656.79	1311.56	47734.2	0.44758	0.00029397	-0.31951	-0.00020985	0.12807	8.4113e-05	656.789	87.493	0.041451	87.394	87.362	87.404	-0.099564	0.44038	-0.00047162	NaN	169.37	6	4	2	NaN	NaN	NaN	NaN	0		NaN
ALGSFGSFGSFR	12	Phospho (STY)	_ALGSFGSFGS(ph)FR_					0	0	1	0	AT5G60660.1	AT5G60660.1	AT5G60660.1	MULTI-MATCH	20ug-2	20ug-2		2	656.79	1311.56	NaN	0.27736	0.00018217	-0.19914	-0.0001308	0.078219	5.1374e-05	657.291	88.221	0.033821	87.619	87.6	87.634	-0.60175	0.25223	-0.00026925	NaN	147.1	6	4	2	NaN	NaN	NaN	NaN	0		NaN
ALGSFGSFGSFR	12	Phospho (STY)	_ALGSFGSFGS(ph)FR_					0	0	1	0	AT5G60660.1	AT5G60660.1	AT5G60660.1	MULTI-MATCH	20ug-2	20ug-2		2	656.79	1311.56	46902.3	0.27729	0.00018212	-0.12787	-8.3986e-05	0.14942	9.8137e-05	656.789	87.67	0.12851	87.068	87.03	87.158	-0.60175	0.11478	-0.00021989	NaN	169.37	20	17	2	NaN	NaN	NaN	NaN	0		NaN
ALGSFGSFGSFR	12	Phospho (STY)	_ALGSFGSFGS(ph)FR_					0	0	1	0	AT5G60660.1	AT5G60660.1	AT5G60660.1	MULTI-MATCH	50ug-1	50ug-1		2	656.79	1311.56	43972.9	0.032637	2.1435e-05	0.44834	0.00029447	0.48098	0.0003159	656.79	88.407	0.21716	88.408	88.33	88.547	0.0011673	-0.30584	0.00063487	NaN	62.861	33	23	2	NaN	NaN	NaN	NaN	0		NaN
ALGSFGSFGSFR	12	Phospho (STY)	_ALGSFGSFGS(ph)FR_					0	0	1	0	AT5G60660.1	AT5G60660.1	AT5G60660.1	MULTI-MATCH	50ug-1	50ug-1		2	656.79	1311.56	43973	0.032865	2.1585e-05	1.2535	0.00082327	1.2863	0.00084486	656.79	86.757	0.096176	86.758	86.67	86.766	0.0011673	-0.1953	0.0015946	NaN	169.37	12	9	2	NaN	NaN	NaN	NaN	0		NaN
ALGSFGSFGSFR	12	Phospho (STY)	_ALGSFGSFGS(ph)FR_					0	0	1	0	AT5G60660.1	AT5G60660.1	AT5G60660.1	MULTI-MATCH	50ug-1	50ug-1		2	656.79	1311.56	43972.9	0.032624	2.1427e-05	0.58331	0.00038311	0.61593	0.00040454	656.79	88.26	0.17587	88.261	88.168	88.344	0.0011673	0.4891	0.00064899	NaN	140.96	25	17	2	NaN	NaN	NaN	NaN	0		NaN
ALGSFGSFGSFR	12	Phospho (STY)	_ALGSFGSFGS(ph)FR_					0	0	1	0	AT5G60660.1	AT5G60660.1	AT5G60660.1	MULTI-MATCH	50ug-2	50ug-2		2	656.79	1311.56	46409.3	0.53375	0.00035056	0.31581	0.00020742	0.84956	0.00055798	656.79	88.106	0.14739	87.705	87.609	87.757	-0.4017	-0.067598	0.0002976	NaN	140.96	20	20	2	NaN	NaN	NaN	NaN	0		NaN
ALGSFGSFGSFR	12	Phospho (STY)	_ALGSFGSFGS(ph)FR_					0	0	1	0	AT5G60660.1	AT5G60660.1	AT5G60660.1	MULTI-MATCH	100ug-1	100ug-1		2	656.79	1311.56	45301.9	0.22752	0.00014943	0.021424	1.4071e-05	0.24894	0.0001635	656.79	89.814	0.041534	89.462	89.433	89.474	-0.35194	0.16751	0.00022767	NaN	196.97	5	3	2	NaN	NaN	NaN	NaN	0		NaN
ALGSFGSFGSFR	12	Phospho (STY)	_ALGSFGS(ph)FGSFR_					0	0	1	0	AT5G60660.1	AT5G60660.1	AT5G60660.1	MULTI-MATCH	100ug-2	100ug-2		2	656.79	1311.56	47813.6	0.30276	0.00019885	-0.094179	-6.1855e-05	0.20858	0.00013699	656.79	90.842	0.044266	90.741	90.717	90.761	-0.10156	-0.064426	7.718e-05	NaN	72.898	8	4	2	NaN	NaN	NaN	NaN	0		NaN
ALGSFGSFGSFR	12	Phospho (STY)	_ALGSFGSFGS(ph)FR_					0	0	1	0	AT5G60660.1	AT5G60660.1	AT5G60660.1	MULTI-MATCH	100ug-3	100ug-3		2	656.79	1311.56	43807	0.18739	0.00012308	1.3997	0.0009193	1.5871	0.0010424	657.292	89.323	0.044975	88.822	88.801	88.846	-0.50053	-0.47237	0.0020381	NaN	196.97	6	4	2	NaN	NaN	NaN	NaN	0		NaN
ALGSFGSFGSFR	12	Phospho (STY)	_ALGSFGS(ph)FGSFR_					0	0	1	0	AT5G60660.1	AT5G60660.1	AT5G60660.1	MULTI-MATCH	100ug-3	100ug-3		2	656.79	1311.56	50606.1	0.19049	0.00012511	1.1266	0.00073996	1.3171	0.00086507	657.292	92.569	0.05764	91.968	91.928	91.986	-0.60078	0.2352	0.0015407	NaN	162.37	10	7	2	NaN	NaN	NaN	NaN	0		NaN
ALGSFGSFGSFR	12	Phospho (STY)	_ALGSFGSFGS(ph)FR_					0	0	1	0	AT5G60660.1	AT5G60660.1	AT5G60660.1	MULTI-MATCH	100ug-3	100ug-3		2	656.79	1311.56	44416.9	0.18695	0.00012279	-0.21366	-0.00014033	-0.026713	-1.7545e-05	656.789	89.039	0.066322	88.538	88.527	88.593	-0.50053	-0.17574	-0.00023472	NaN	62.861	11	8	2	NaN	NaN	NaN	NaN	0		NaN
ALGSFGSFGSFR	12	Phospho (STY)	_ALGSFGSFGS(ph)FR_					0	0	1	0	AT5G60660.1	AT5G60660.1	AT5G60660.1	MULTI-MATCH	100ug-3	100ug-3		2	656.79	1311.56	43872.2	0.18499	0.0001215	0.20699	0.00013595	0.39198	0.00025745	656.79	86.779	0.099358	86.279	86.224	86.324	-0.50052	-0.67475	0.00021998	NaN	169.37	14	10	2	NaN	NaN	NaN	NaN	0		NaN
ALGSFGSFGSFR	12	Phospho (STY)	_ALGSFGS(ph)FGSFR_					0	0	1	0	AT5G60660.1	AT5G60660.1	AT5G60660.1	MULTI-MATCH	200ug-1	200ug-1		2	656.79	1311.56	43303.1	0.30828	0.00020248	0.6545	0.00042987	0.96278	0.00063235	656.789	91.755	0.17245	90.153	90.089	90.261	-1.6022	0.32707	0.0011805	NaN	112.17	34	21	2	NaN	NaN	NaN	NaN	0		NaN
ALGSFGSFGSFR	12	Phospho (STY)	_ALGSFGSFGS(ph)FR_					0	0	1	0	AT5G60660.1	AT5G60660.1	AT5G60660.1	MULTI-MATCH	200ug-1	200ug-1		2	656.79	1311.56	43303.1	0.32623	0.00021426	0.3234	0.00021241	0.64963	0.00042667	657.292	90.364	0.062225	88.761	88.708	88.77	-1.6022	0.047327	0.00047075	NaN	62.861	12	8	2	NaN	NaN	NaN	NaN	0		NaN
ALGSFGSFGSFR	12	2 Phospho (STY)	_ALGS(ph)FGSFGS(ph)FR_		ALGS(0.84)FGS(0.167)FGS(0.993)FR		ALGS(7.17)FGS(-7.17)FGS(20.74)FR	0	0	2	0	AT5G60660.1	AT5G60660.1	AT5G60660.1	MULTI-MSMS	50ug-1	50ug-1	696.77	2	696.773	1391.53	43085.5	0.31249	0.00021773	-0.1629	-0.0001135	0.14959	0.00010423	696.773	112.5	0.86405	112.5	112.19	113.05	0.0011597					154	89	2	0	0	0	9.8759e-05	1	34425	70.784
ALGSFGSFGSFR	12	2 Phospho (STY)	_ALGSFGS(ph)FGS(ph)FR_		ALGSFGS(1)FGS(1)FR		ALGS(-45.72)FGS(45.72)FGS(55.98)FR	0	0	2	0	AT5G60660.1	AT5G60660.1	AT5G60660.1	MULTI-SECPEP	50ug-1	50ug-1	696.92	2	696.773	1391.53	43085.5	0.31258	0.0002178	-0.41402	-0.00028848	-0.10144	-7.0681e-05	696.773	112.06	0.82153	112.06	111.53	112.35	0.0011597					153	88	2	0	0	0	0.00018913	1	34237	75.143
ALGSFGSFGSFR	12	2 Phospho (STY)	_ALGSFGS(ph)FGS(ph)FR_		ALGSFGS(1)FGS(1)FR		ALGS(-45.29)FGS(45.29)FGS(56.44)FR	0	0	2	0	AT5G60660.1	AT5G60660.1	AT5G60660.1	MULTI-MSMS	50ug-3	50ug-3	696.77	2	696.773	1391.53	41902.9	-0.032678	-2.2769e-05	0.047236	3.2913e-05	0.014558	1.0144e-05	696.773	113.28	2.0832	112.58	111.52	113.61	-0.70393					460	247	2	0	0	0	1.5699e-22	5	34438	126.63
ALGSFGSFGSFR	12	2 Phospho (STY)	_ALGSFGS(ph)FGS(ph)FR_		ALGS(0.028)FGS(0.973)FGS(1)FR		ALGS(-15.49)FGS(15.49)FGS(37.34)FR	0	0	2	0	AT5G60660.1	AT5G60660.1	AT5G60660.1	MULTI-MSMS	100ug-1	100ug-1	696.77	2	696.773	1391.53	43000.6	0.14739	0.0001027	-0.054055	-3.7664e-05	0.09334	6.5037e-05	696.773	112.05	2.0518	112	111.24	113.29	-0.051231					371	261	2	0	0	0	1.2109e-25	5	35302	136.39
ALGSFGSFGSFR	12	2 Phospho (STY)	_ALGSFGS(ph)FGS(ph)FR_		ALGSFGS(1)FGS(1)FR		ALGS(-40.54)FGS(40.54)FGS(60.08)FR	0	0	2	0	AT5G60660.1	AT5G60660.1	AT5G60660.1	MSMS	100ug-2	100ug-2	696.77	2	696.773	1391.53	NaN	NaN	NaN	NaN	NaN	NaN	NaN	NaN	112.32	1	112.22	111.72	112.72	-0.10156								0	0	0	2.903e-31	1	35429	122.14
ALGSFGSFGSFR	12	2 Phospho (STY)	_ALGSFGS(ph)FGS(ph)FR_		ALGS(0.004)FGS(0.996)FGS(1)FR		ALGS(-24.07)FGS(24.07)FGS(44.52)FR	0	0	2	0	AT5G60660.1	AT5G60660.1	AT5G60660.1	MSMS	100ug-2	100ug-2	696.77	2	696.773	1391.53	NaN	NaN	NaN	NaN	NaN	NaN	NaN	NaN	112.66	1	112.56	112.06	113.06	-0.10156								0	0	0	4.258e-42	1	35521	135.08
ALGSFGSFGSFR	12	2 Phospho (STY)	_ALGS(ph)FGSFGS(ph)FR_		ALGS(0.917)FGS(0.087)FGS(0.996)FR		ALGS(10.43)FGS(-10.43)FGS(23.73)FR	0	0	2	0	AT5G60660.1	AT5G60660.1	AT5G60660.1	MSMS	100ug-2	100ug-2	696.77	2	696.773	1391.53	NaN	NaN	NaN	NaN	NaN	NaN	NaN	NaN	112.99	1	112.89	112.39	113.39	-0.10157								0	0	0	2.9926e-31	1	35617	122.01
ALGSFGSFGSFR	12	2 Phospho (STY)	_ALGS(ph)FGSFGS(ph)FR_		ALGS(0.875)FGS(0.211)FGS(0.914)FR		ALGS(8)FGS(-8)FGS(9.64)FR	0	0	2	0	AT5G60660.1	AT5G60660.1	AT5G60660.1	MSMS	100ug-2	100ug-2	696.77	2	696.773	1391.53	NaN	NaN	NaN	NaN	NaN	NaN	NaN	NaN	113.33	1	113.23	112.73	113.73	-0.10156								0	0	0	3.5765e-11	1	35713	87.388
ALGSFGSFGSFR	12	2 Phospho (STY)	_ALGSFGS(ph)FGS(ph)FR_		ALGSFGS(1)FGS(1)FR		ALGS(-40.89)FGS(40.89)FGS(52.01)FR	0	0	2	0	AT5G60660.1	AT5G60660.1	AT5G60660.1	MULTI-MSMS	100ug-3	100ug-3	696.77	2	696.773	1391.53	42852.5	0.03443	2.399e-05	0.060151	4.1911e-05	0.094581	6.5901e-05	696.773	113.03	0.98451	112.53	112.26	113.24	-0.50053					178	113	2	0	0	0	5.602e-07	2	35597	82.59
ALGSFGSFGSFR	12	2 Phospho (STY)	_ALGS(ph)FGSFGS(ph)FR_		ALGS(0.837)FGS(0.223)FGS(0.94)FR		ALGS(6.77)FGS(-6.77)FGS(11.12)FR	0	0	2	0	AT5G60660.1	AT5G60660.1	AT5G60660.1	MULTI-MSMS	100ug-3	100ug-3	696.77	2	696.773	1391.53	42852.5	0.035495	2.4732e-05	0.0047981	3.3432e-06	0.040293	2.8075e-05	696.773	113.82	0.18999	113.32	113.23	113.42	-0.50052					34	19	2	0	0	0	0.0023821	1	35850	41.695
ALGSFGSFGSFR	12	2 Phospho (STY)	_ALGS(ph)FGSFGS(ph)FR_		ALGS(0.956)FGS(0.044)FGS(1)FR		ALGS(13.41)FGS(-13.41)FGS(41.86)FR	0	0	2	0	AT5G60660.1	AT5G60660.1	AT5G60660.1	MULTI-MSMS	200ug-1	200ug-1	696.77	2	696.773	1391.53	41772.2	0.047307	3.2962e-05	-0.07148	-4.9805e-05	-0.024173	-1.6843e-05	696.773	109.45	4.4043	108.55	106.79	111.2	-0.90048					1746	716	3	0	0	0	1.0673e-55	12	33865	175.02
ALGSFGSFGSFR	12	2 Phospho (STY)	_ALGS(ph)FGS(ph)FGSFR_		ALGS(1)FGS(0.993)FGS(0.007)FR		ALGS(78.64)FGS(21.8)FGS(-21.8)FR	0	0	2	0	AT5G60660.1	AT5G60660.1	AT5G60660.1	MULTI-MSMS	200ug-1	200ug-1	696.77	2	696.773	1391.53	41772.2	0.0011216	7.8153e-07	-0.22947	-0.00015989	-0.22834	-0.0001591	696.773	113.05	2.0602	112.35	111.4	113.46	-0.7					658	351	3	0	0	0	1.2209e-25	5	34634	136.34
ALGSFGSFGSFR	12	2 Phospho (STY)	_ALGSFGS(ph)FGS(ph)FR_		ALGS(0.036)FGS(0.974)FGS(0.991)FR		ALGS(-15.64)FGS(15.64)FGS(20.07)FR	0	0	2	0	AT5G60660.1	AT5G60660.1	AT5G60660.1	MSMS	200ug-1	200ug-1	696.77	2	696.773	1391.53	NaN	NaN	NaN	NaN	NaN	NaN	NaN	NaN	112.03	1	111.23	110.73	111.73	-0.80023								0	0	0	2.6112e-05	1	34377	55.546
ALGSFGSFGSFR	12	2 Phospho (STY)	_ALGSFGS(ph)FGS(ph)FR_		ALGS(0.425)FGS(0.575)FGS(1)FR		ALGS(-1.32)FGS(1.32)FGS(45.05)FR	0	0	2	0	AT5G60660.1	AT5G60660.1	AT5G60660.1	MULTI-MSMS	200ug-2	200ug-2	696.77	2	696.773	1391.53	42234.7	0.097594	6.8001e-05	-0.0057444	-4.0026e-06	0.09185	6.3998e-05	696.773	109.65	4.4919	108.65	107.05	111.55	-1.0009					1887	725	4	0	0	0	1.2718e-94	12	33594	202.03
ALGSFGSFGSFR	12	2 Phospho (STY)	_ALGS(ph)FGS(ph)FGSFR_		ALGS(1)FGS(0.998)FGS(0.002)FR		ALGS(55.86)FGS(26.21)FGS(-26.21)FR	0	0	2	0	AT5G60660.1	AT5G60660.1	AT5G60660.1	MULTI-MSMS	200ug-2	200ug-2	696.77	2	696.773	1391.53	42129.5	0.082008	5.7141e-05	-0.1509	-0.00010514	-0.068888	-4.7999e-05	696.773	113.07	2.9649	112.17	111.4	114.37	-0.90064					797	493	3	0	0	0	2.0897e-30	6	34453	143.28
ALGSFGSFGSFR	12	2 Phospho (STY)	_ALGSFGS(ph)FGS(ph)FR_		ALGS(0.049)FGS(0.955)FGS(0.996)FR		ALGS(-13.29)FGS(13.29)FGS(23.74)FR	0	0	2	0	AT5G60660.1	AT5G60660.1	AT5G60660.1	MSMS	200ug-2	200ug-2	696.77	2	696.773	1391.53	NaN	NaN	NaN	NaN	NaN	NaN	NaN	NaN	108.18	1	107.08	106.58	107.58	-1.1011								0	0	0	8.2219e-05	1	33156	48.216
ALGSFGSFGSFR	12	2 Phospho (STY)	_ALGSFGS(ph)FGS(ph)FR_		ALGS(0.008)FGS(0.992)FGS(1)FR		ALGS(-21.02)FGS(21.02)FGS(70.67)FR	0	0	2	0	AT5G60660.1	AT5G60660.1	AT5G60660.1	MULTI-MSMS	200ug-3	200ug-3	696.77	2	696.773	1391.53	42256.8	-0.28153	-0.00019617	0.39713	0.00027671	0.1156	8.0544e-05	696.773	109.48	4.8987	108.63	106.59	111.49	-0.85219					1536	560	4	0	0	0	4.6886e-127	12	36717	220.86
ALGSFGSFGSFR	12	2 Phospho (STY)	_ALGS(ph)FGS(ph)FGSFR_		ALGS(1)FGS(1)FGSFR		ALGS(99.38)FGS(45.15)FGS(-45.15)FR	0	0	2	0	AT5G60660.1	AT5G60660.1	AT5G60660.1	MULTI-MSMS	200ug-3	200ug-3	696.77	2	696.773	1391.53	42165.3	-0.26591	-0.00018528	0.19642	0.00013686	-0.069497	-4.8424e-05	696.773	113.08	2.3828	112.32	111.48	113.87	-0.75195					640	301	3	0	0	0	7.0351e-46	7	37660	167.29
ALGSFGSFGSFR	12	2 Phospho (STY)	_ALGSFGS(ph)FGS(ph)FR_					0	0	2	0	AT5G60660.1	AT5G60660.1	AT5G60660.1	MULTI-MATCH	5ug-1	5ug-1		2	696.773	1391.53	51630.8	0.19825	0.00013814	0.5689	0.0003964	0.76716	0.00053453	696.773	112.14	0.057396	112.14	112.11	112.17	0	-0.40877	0.00082818	NaN	126.63	9	8	2	NaN	NaN	NaN	NaN	0		NaN
ALGSFGSFGSFR	12	2 Phospho (STY)	_ALGSFGS(ph)FGS(ph)FR_					0	0	2	0	AT5G60660.1	AT5G60660.1	AT5G60660.1	MULTI-MATCH	10ug-1	10ug-1		2	696.773	1391.53	NaN	0.1968	0.00013712	-0.40979	-0.00028553	-0.21299	-0.00014841	696.773	112.33	0.052399	112.18	112.16	112.22	-0.14948	-0.35957	-0.00053568	NaN	126.63	8	7	2	NaN	NaN	NaN	NaN	0		NaN
ALGSFGSFGSFR	12	2 Phospho (STY)	_ALGSFGS(ph)FGS(ph)FR_					0	0	2	0	AT5G60660.1	AT5G60660.1	AT5G60660.1	MULTI-MATCH	100ug-3	100ug-3		2	696.773	1391.53	42852.5	0.034981	2.4374e-05	1.3588	0.0009468	1.3938	0.00097117	697.275	112.24	0.02536	111.74	111.72	111.75	-0.50053	-0.083199	0.0021306	NaN	136.39	5	3	2	NaN	NaN	NaN	NaN	0		NaN
ALGSFGSFGSFRSFA	15	2 Phospho (STY)	_ALGSFGSFGS(ph)FRS(ph)FA_		ALGSFGS(0.001)FGS(0.999)FRS(1)FA		ALGS(-65.59)FGS(-32.1)FGS(32.1)FRS(43.39)FA	0	0	2	1	AT5G60660.1	AT5G60660.1	AT5G60660.1	MULTI-MSMS	200ug-1	200ug-1	849.84	2	849.342	1696.67	39212.5	-0.16247	-0.000138	-0.086887	-7.3797e-05	-0.24936	-0.00021179	849.342	125.52	0.80412	125.32	124.78	125.58	-0.1988					279	147	3	0	0	0	2.5169e-09	1	37693	88.176
ALGSFGSFGSFRSFA	15	2 Phospho (STY)	_ALGSFGSFGS(ph)FRS(ph)FA_		ALGS(0.001)FGS(0.015)FGS(0.992)FRS(0.992)FA		ALGS(-34.11)FGS(-21.26)FGS(21.26)FRS(21.26)FA	0	0	2	1	AT5G60660.1	AT5G60660.1	AT5G60660.1	MULTI-MSMS	200ug-1	200ug-1	849.34	2	849.342	1696.67	39242.8	-0.16575	-0.00014078	0.12308	0.00010454	-0.04267	-3.6241e-05	849.342	126	0.38855	125.8	125.53	125.92	-0.19879					111	70	2	0	0	0	0.00020738	1	37777	43.164
ALGSFGSFGSFRSFA	15	2 Phospho (STY)	_ALGSFGS(ph)FGS(ph)FRSFA_		ALGSFGS(0.996)FGS(0.944)FRS(0.06)FA		ALGS(-38.61)FGS(23.97)FGS(12.23)FRS(-12.23)FA	0	0	2	1	AT5G60660.1	AT5G60660.1	AT5G60660.1	MULTI-MSMS	200ug-1	200ug-1	849.34	2	849.342	1696.67	38625.2	-0.19966	-0.00016958	0.080083	6.8018e-05	-0.11958	-0.00010156	849.342	128.09	1.4623	127.99	127.49	128.96	-0.098541					588	276	3	0	0	0	4.8224e-06	3	38390	75.533
ALGSFGSFGSFRSFA	15	2 Phospho (STY)	_ALGSFGSFGS(ph)FRS(ph)FA_		ALGSFGS(0.008)FGS(0.996)FRS(0.996)FA		ALGS(-44.48)FGS(-24.12)FGS(24.12)FRS(24.12)FA	0	0	2	1	AT5G60660.1	AT5G60660.1	AT5G60660.1	MSMS	200ug-1	200ug-1	849.34	2	849.342	1696.67	NaN	NaN	NaN	NaN	NaN	NaN	NaN	NaN	125.21	1	125.01	124.51	125.51	-0.1988								0	0	0	1.3816e-07	1	37613	57.366
ALGSFGSFGSFRSFA	15	2 Phospho (STY)	_ALGSFGS(ph)FGS(ph)FRSFA_		ALGS(0.001)FGS(0.993)FGS(0.924)FRS(0.083)FA		ALGS(-29.98)FGS(21.59)FGS(10.8)FRS(-10.8)FA	0	0	2	1	AT5G60660.1	AT5G60660.1	AT5G60660.1	MULTI-MSMS	200ug-2	200ug-2	849.34	2	849.342	1696.67	39157.1	0.057343	4.8704e-05	-0.3525	-0.0002994	-0.29516	-0.00025069	849.341	128.09	0.53773	127.89	127.61	128.15	-0.19894					146	98	2	0	0	0	3.9198e-05	1	38234	56.719
ALGSFGSFGSFRSFA	15	2 Phospho (STY)	_ALGSFGSFGS(ph)FRS(ph)FA_		ALGSFGSFGS(1)FRS(1)FA		ALGS(-94.12)FGS(-38.36)FGS(38.36)FRS(49.28)FA	0	0	2	1	AT5G60660.1	AT5G60660.1	AT5G60660.1	MULTI-MSMS	200ug-3	200ug-3	849.84	2	849.342	1696.67	39465.5	0.17914	0.00015215	-0.36992	-0.00031419	-0.19078	-0.00016204	849.341	125.83	1.1494	125.58	124.75	125.89	-0.25074					222	157	2	0	0	0	2.8689e-34	3	41159	119.38
ALGSFGSFGSFRSFA	15	2 Phospho (STY)	_ALGSFGS(ph)FGS(ph)FRSFA_		ALGSFGS(0.993)FGS(0.938)FRS(0.069)FA		ALGS(-36.45)FGS(21.31)FGS(11.77)FRS(-11.77)FA	0	0	2	1	AT5G60660.1	AT5G60660.1	AT5G60660.1	MULTI-MSMS	200ug-3	200ug-3	849.34	2	849.342	1696.67	39365.4	0.20815	0.00017679	-0.41811	-0.00035512	-0.20996	-0.00017833	849.341	128.12	0.57472	127.97	127.54	128.12	-0.1505					154	86	2	0	0	0	5.2037e-05	1	41722	67.227
ALGSFGSFGSFRSFA	15	2 Phospho (STY)	_ALGSFGS(ph)FGS(ph)FRSFA_		ALGSFGS(0.991)FGS(0.923)FRS(0.086)FA		ALGS(-35.49)FGS(20.28)FGS(10.73)FRS(-10.73)FA	0	0	2	1	AT5G60660.1	AT5G60660.1	AT5G60660.1	MULTI-MSMS	200ug-3	200ug-3	849.34	2	849.342	1696.67	39365.4	0.21235	0.00018036	-0.43741	-0.00037151	-0.22506	-0.00019115	849.341	128.34	0.30743	128.18	128.07	128.37	-0.1505					53	41	2	0	0	0	7.5102e-05	1	41807	48.616
ALGSFGSFGSFRSFA	15	2 Phospho (STY)	_ALGSFGSFGS(ph)FRS(ph)FA_					0	0	2	1	AT5G60660.1	AT5G60660.1	AT5G60660.1	MULTI-MATCH	200ug-2	200ug-2		2	849.342	1696.67	39768.1	0.068529	5.8204e-05	-0.72236	-0.00061353	-0.65383	-0.00055533	849.341	125.59	0.18568	125.29	125.22	125.41	-0.29919	-0.52917	-0.0010247	NaN	43.164	57	28	3	NaN	NaN	NaN	NaN	0		NaN
ALGSFGSFGSFRSFA	15	2 Phospho (STY)	_ALGSFGS(ph)FGS(ph)FRSFA_					0	0	2	1	AT5G60660.1	AT5G60660.1	AT5G60660.1	MULTI-MATCH	200ug-3	200ug-3		2	849.342	1696.67	39893.9	0.19873	0.00016879	0.054392	4.6197e-05	0.25312	0.00021499	849.342	127.32	0.22448	127.07	126.92	127.14	-0.25073	-0.5816	0.00023983	NaN	75.533	39	35	2	NaN	NaN	NaN	NaN	0		NaN
ALGSFRSNATN	11	Phospho (STY)	_ALGSFRS(ph)NATN_		ALGS(0.004)FRS(0.996)NATN		ALGS(-23.96)FRS(23.96)NAT(-41.76)N	0	0	1	1	AT4G35100.2;AT4G35100.1	AT4G35100.2	AT4G35100.2	MULTI-MSMS	5ug-1	5ug-1	609.27	2	609.269	1216.52	45507.6	0.19829	0.00012081	0.83373	0.00050797	1.032	0.00062878	609.27	25.693	1.6614	25.693	25.062	26.723	0					475	190	3	0	0	0	3.1779e-18	3	6739	134.51
ALGSFRSNATN	11	Phospho (STY)	_ALGS(ph)FRSNATN_		ALGS(0.999)FRS(0.001)NATN		ALGS(28.65)FRS(-28.65)NAT(-71.84)N	0	0	1	1	AT4G35100.2;AT4G35100.1	AT4G35100.2	AT4G35100.2	MULTI-MSMS	5ug-1	5ug-1	609.27	2	609.269	1216.52	45232.2	0.19831	0.00012082	0.15132	9.2192e-05	0.34962	0.00021301	609.269	28.836	2.1585	28.836	28.019	30.177	0					730	255	4	0	0	0	2.6253e-38	6	7779	162.7
ALGSFRSNATN	11	Phospho (STY)	_ALGSFRS(ph)NATN_		ALGS(0.001)FRS(0.997)NAT(0.002)N		ALGS(-31.81)FRS(26.05)NAT(-26.05)N	0	0	1	1	AT4G35100.2;AT4G35100.1	AT4G35100.2	AT4G35100.2	MULTI-MSMS	5ug-2	5ug-2	609.27	2	609.269	1216.52	45359.3	0.16714	0.00010184	0.50751	0.00030921	0.67465	0.00041105	609.27	25.877	1.6734	25.826	25.181	26.854	-0.050356					558	252	3	0	0	0	1.4466e-13	3	6489	117.08
ALGSFRSNATN	11	Phospho (STY)	_ALGS(ph)FRSNATN_		ALGS(1)FRSNATN		ALGS(37.47)FRS(-37.47)NAT(-73.49)N	0	0	1	1	AT4G35100.2;AT4G35100.1	AT4G35100.2	AT4G35100.2	MULTI-MSMS	5ug-2	5ug-2	609.27	2	609.269	1216.52	44746.8	0.16714	0.00010183	0.092194	5.6171e-05	0.25934	0.00015801	609.269	29.169	2.1227	29.118	28.193	30.316	-0.050356					716	295	3	0	0	0	3.9709e-30	5	7483	156.2
ALGSFRSNATN	11	Phospho (STY)	_ALGSFRS(ph)NATN_		ALGSFRS(1)NATN		ALGS(-49.21)FRS(44.77)NAT(-44.77)N	0	0	1	1	AT4G35100.2;AT4G35100.1	AT4G35100.2	AT4G35100.2	MULTI-MSMS	5ug-3	5ug-3	609.27	2	609.269	1216.52	44937.3	0.083219	5.0703e-05	0.64615	0.00039368	0.72937	0.00044438	609.27	25.919	1.6718	25.719	25.068	26.74	-0.19964					669	254	4	0	0	0	1.8275e-38	4	6487	164.56
ALGSFRSNATN	11	Phospho (STY)	_ALGS(ph)FRSNATN_		ALGS(1)FRSNATN		ALGS(50.1)FRS(-50.1)NAT(-85.98)N	0	0	1	1	AT4G35100.2;AT4G35100.1	AT4G35100.2	AT4G35100.2	MULTI-MSMS	5ug-3	5ug-3	609.27	2	609.269	1216.52	44929.2	0.083217	5.0702e-05	0.23806	0.00014504	0.32128	0.00019574	609.269	29.034	2.2673	28.934	28.145	30.412	-0.099398					908	330	4	0	0	0	2.4111e-38	5	7264	163.2
ALGSFRSNATN	11	Phospho (STY)	_ALGSFRS(ph)NATN_		ALGS(0.001)FRS(0.999)NATN		ALGS(-29.64)FRS(29.64)NAT(-43.15)N	0	0	1	1	AT4G35100.2;AT4G35100.1	AT4G35100.2	AT4G35100.2	MULTI-MSMS	10ug-1	10ug-1	609.27	2	609.269	1216.52	44658.6	0.19685	0.00011993	0.67871	0.00041352	0.87556	0.00053345	609.27	26.126	1.758	25.876	25.075	26.833	-0.24972					564	208	3	0	0	0	3.3687e-23	5	6886	143.43
ALGSFRSNATN	11	Phospho (STY)	_ALGS(ph)FRSNATN_		ALGS(0.999)FRS(0.001)NATN		ALGS(32.93)FRS(-32.93)NAT(-94.95)N	0	0	1	1	AT4G35100.2;AT4G35100.1	AT4G35100.2	AT4G35100.2	MULTI-MSMS	10ug-1	10ug-1	609.27	2	609.269	1216.52	45086.9	0.19685	0.00011993	0.12857	7.8334e-05	0.32542	0.00019827	609.269	29.121	2.2416	28.871	28.068	30.309	-0.24972					716	269	3	0	0	0	2.7712e-30	5	7631	157.35
ALGSFRSNATN	11	Phospho (STY)	_ALGSFRS(ph)NATN_		ALGSFRS(1)NATN		ALGS(-36.8)FRS(36.8)NAT(-36.9)N	0	0	1	1	AT4G35100.2;AT4G35100.1	AT4G35100.2	AT4G35100.2	MULTI-MSMS	10ug-2	10ug-2	609.27	2	609.269	1216.52	45521	0.29551	0.00018005	0.32591	0.00019857	0.62142	0.00037861	609.269	25.804	1.6964	25.703	25.171	26.868	-0.10139					768	259	4	0	0	0	9.5472e-19	4	6550	140.03
ALGSFRSNATN	11	Phospho (STY)	_ALGS(ph)FRSNATN_		ALGS(1)FRSNATN		ALGS(42.96)FRS(-42.96)NAT(-99.2)N	0	0	1	1	AT4G35100.2;AT4G35100.1	AT4G35100.2	AT4G35100.2	MULTI-MSMS	10ug-2	10ug-2	609.27	2	609.269	1216.52	45205.2	0.2955	0.00018004	0.030826	1.8781e-05	0.32633	0.00019882	609.269	28.938	2.1993	28.836	28.063	30.262	-0.10138					818	307	4	0	0	0	6.1805e-39	5	7331	167.37
ALGSFRSNATN	11	Phospho (STY)	_ALGSFRS(ph)NATN_		ALGSFRS(1)NATN		ALGS(-46.96)FRS(46.96)NAT(-49.28)N	0	0	1	1	AT4G35100.2;AT4G35100.1	AT4G35100.2	AT4G35100.2	MULTI-MSMS	10ug-3	10ug-3	609.27	2	609.269	1216.52	44677.5	-0.36745	-0.00022387	0.90345	0.00055045	0.53601	0.00032657	609.27	25.892	1.7639	25.743	25.128	26.892	-0.14916					610	219	4	0	0	0	1.9134e-23	4	6983	146.79
ALGSFRSNATN	11	Phospho (STY)	_ALGS(ph)FRSNATN_		ALGS(0.828)FRS(0.172)NATN		ALGS(6.84)FRS(-6.84)NAT(-45.52)N	0	0	1	1	AT4G35100.2;AT4G35100.1	AT4G35100.2	AT4G35100.2	MULTI-MSMS	10ug-3	10ug-3	609.27	2	609.269	1216.52	44953.6	-0.34102	-0.00020777	0.061449	3.7439e-05	-0.27957	-0.00017033	609.269	28.238	0.055601	28.089	28.056	28.112	-0.14916					10	6	2	0	0	0	0.00046096	1	7624	71.879
ALGSFRSNATN	11	Phospho (STY)	_ALGS(ph)FRSNATN_		ALGS(1)FRSNATN		ALGS(48.94)FRS(-48.94)NAT(-94.57)N	0	0	1	1	AT4G35100.2;AT4G35100.1	AT4G35100.2	AT4G35100.2	MULTI-MSMS	10ug-3	10ug-3	609.27	2	609.269	1216.52	44758.9	-0.33108	-0.00020172	0.35888	0.00021865	0.027798	1.6937e-05	609.269	29.122	2.2724	28.973	28.112	30.384	-0.14916					851	295	4	0	0	0	2.1123e-48	5	7807	171.14
ALGSFRSNATN	11	Phospho (STY)	_ALGSFRS(ph)NATN_		ALGSFRS(1)NATN		ALGS(-37.95)FRS(37.95)NAT(-44.03)N	0	0	1	1	AT4G35100.2;AT4G35100.1	AT4G35100.2	AT4G35100.2	MULTI-MSMS	20ug-1	20ug-1	609.27	2	609.269	1216.52	45000.1	-0.12772	-7.7819e-05	0.97775	0.00059571	0.85003	0.00051789	609.27	25.88	2.0466	25.881	25.003	27.049	0.00065804					733	219	4	0	0	0	1.9857e-31	5	6861	159.82
ALGSFRSNATN	11	Phospho (STY)	_ALGS(ph)FRSNATN_		ALGS(1)FRSNATN		ALGS(37.99)FRS(-37.99)NAT(-80.36)N	0	0	1	1	AT4G35100.2;AT4G35100.1	AT4G35100.2	AT4G35100.2	MULTI-MSMS	20ug-1	20ug-1	609.27	2	609.269	1216.52	44913.1	-0.18728	-0.0001141	0.38833	0.0002366	0.20105	0.0001225	609.269	28.948	2.3402	28.949	28.073	30.413	0.00065804					719	252	4	0	0	0	1.5358e-39	7	7957	168.45
ALGSFRSNATN	11	Phospho (STY)	_ALGSFRS(ph)NATN_		ALGS(0.318)FRS(0.682)NAT(0.001)N		ALGS(-3.31)FRS(3.31)NAT(-31.08)N	0	0	1	1	AT4G35100.2;AT4G35100.1	AT4G35100.2	AT4G35100.2	MULTI-MSMS	20ug-2	20ug-2	609.27	2	609.269	1216.52	44850.9	-0.16461	-0.00010029	1.5276	0.0009307	1.363	0.00083041	609.27	25.211	0.040897	25.111	25.097	25.138	-0.10052					7	5	2	0	0	0	0.00033586	1	6509	73.877
ALGSFRSNATN	11	Phospho (STY)	_ALGSFRS(ph)NATN_		ALGSFRS(1)NATN		ALGS(-47.6)FRS(47.6)NAT(-64.33)N	0	0	1	1	AT4G35100.2;AT4G35100.1	AT4G35100.2	AT4G35100.2	MULTI-MSMS	20ug-2	20ug-2	609.27	2	609.269	1216.52	45440.9	-0.15814	-9.6351e-05	0.70408	0.00042897	0.54593	0.00033262	609.27	25.987	1.9989	25.786	25.038	27.037	-0.20077					838	271	4	0	0	0	4.4205e-60	5	6782	177.91
ALGSFRSNATN	11	Phospho (STY)	_ALGS(ph)FRSNATN_		ALGS(1)FRSNATN		ALGS(35.01)FRS(-35.01)NAT(-83.42)N	0	0	1	1	AT4G35100.2;AT4G35100.1	AT4G35100.2	AT4G35100.2	MULTI-MSMS	20ug-2	20ug-2	609.27	2	609.269	1216.52	44958.4	-0.13329	-8.1211e-05	0.46052	0.00028058	0.32723	0.00019937	609.269	29.102	2.4659	28.902	27.971	30.437	-0.20077					919	319	4	0	0	0	4.6973e-24	6	7462	150.12
ALGSFRSNATN	11	Phospho (STY)	_ALGSFRS(ph)NATN_		ALGSFRS(1)NATN		ALGS(-48.81)FRS(44.68)NAT(-44.68)N	0	0	1	1	AT4G35100.2;AT4G35100.1	AT4G35100.2	AT4G35100.2	MULTI-MSMS	20ug-3	20ug-3	609.27	2	609.269	1216.52	44879.2	0.12551	7.647e-05	0.22059	0.0001344	0.3461	0.00021087	609.269	26.239	2.1165	25.838	25.03	27.146	-0.40114					769	243	4	0	0	0	1.8091e-38	5	7219	164.6
ALGSFRSNATN	11	Phospho (STY)	_ALGS(ph)FRSNATN_		ALGS(1)FRSNATN		ALGS(52.31)FRS(-52.31)NAT(-94.07)N	0	0	1	1	AT4G35100.2;AT4G35100.1	AT4G35100.2	AT4G35100.2	MULTI-MSMS	20ug-3	20ug-3	609.27	2	609.269	1216.52	44450	0.069369	4.2264e-05	0.293	0.00017852	0.36237	0.00022078	609.269	29.173	2.4576	28.772	28.011	30.469	-0.40114					769	269	4	0	0	0	1.144e-30	7	8126	158.91
ALGSFRSNATN	11	Phospho (STY)	_ALGSFRS(ph)NATN_		ALGSFRS(1)NATN		ALGS(-44.03)FRS(35.97)NAT(-35.97)N	0	0	1	1	AT4G35100.2;AT4G35100.1	AT4G35100.2	AT4G35100.2	MULTI-MSMS	50ug-1	50ug-1	609.27	2	609.269	1216.52	45024.6	0.73963	0.00045063	0.04617	2.813e-05	0.7858	0.00047876	609.269	25.639	2.0793	25.741	25.001	27.081	0.10141					454	136	4	0	0	0	4.8244e-30	5	8202	155.38
ALGSFRSNATN	11	Phospho (STY)	_ALGS(ph)FRSNATN_		ALGS(0.979)FRS(0.021)NATN		ALGS(16.72)FRS(-16.72)NAT(-70.67)N	0	0	1	1	AT4G35100.2;AT4G35100.1	AT4G35100.2	AT4G35100.2	MULTI-MSMS	50ug-1	50ug-1	609.27	2	609.269	1216.52	44804.3	-0.026871	-1.6371e-05	0.0096992	5.9095e-06	-0.017171	-1.0462e-05	609.269	28.801	1.7641	28.902	28.263	30.027	0.10141					211	136	2	0	0	0	7.5807e-14	4	9085	120.9
ALGSFRSNATN	11	Phospho (STY)	_ALGSFRS(ph)NATN_		ALGS(0.13)FRS(0.867)NAT(0.003)N		ALGS(-8.22)FRS(8.22)NAT(-24.71)N	0	0	1	1	AT4G35100.2;AT4G35100.1	AT4G35100.2	AT4G35100.2	MSMS	50ug-1	50ug-1	609.27	2	609.269	1216.52	NaN	NaN	NaN	NaN	NaN	NaN	NaN	NaN	24.885	1	24.987	24.487	25.487	0.10141								0	0	0	2.9233e-07	1	7848	84.297
ALGSFRSNATN	11	Phospho (STY)	_ALGSFRS(ph)NATN_		ALGSFRS(1)NATN		ALGS(-42.47)FRS(42.47)NAT(-42.47)N	0	0	1	1	AT4G35100.2;AT4G35100.1	AT4G35100.2	AT4G35100.2	MULTI-MSMS	50ug-2	50ug-2	609.27	2	609.269	1216.52	45404.8	0.28673	0.0001747	0.29819	0.00018168	0.58492	0.00035637	609.269	25.915	2.0679	25.714	24.982	27.05	-0.2012					708	215	4	0	0	0	3.7047e-23	6	7187	142.66
ALGSFRSNATN	11	Phospho (STY)	_ALGSFRS(ph)NATN_		ALGS(0.214)FRS(0.785)NAT(0.001)N		ALGS(-5.64)FRS(5.64)NAT(-29.16)N	0	0	1	1	AT4G35100.2;AT4G35100.1	AT4G35100.2	AT4G35100.2	MSMS	50ug-2	50ug-2	609.27	2	609.269	1216.52	NaN	NaN	NaN	NaN	NaN	NaN	NaN	NaN	25.16	1	25.059	24.559	25.559	-0.10095								0	0	0	0.0068131	1	6977	68.171
ALGSFRSNATN	11	Phospho (STY)	_ALGS(ph)FRSNATN_		ALGS(0.911)FRS(0.089)NATN		ALGS(10.11)FRS(-10.11)NAT(-39.46)N	0	0	1	1	AT4G35100.2;AT4G35100.1	AT4G35100.2	AT4G35100.2	MSMS	50ug-2	50ug-2	609.27	2	609.269	1216.52	NaN	NaN	NaN	NaN	NaN	NaN	NaN	NaN	29	1	28.899	28.399	29.399	-0.10095								0	0	0	0.017484	1	8127	60.196
ALGSFRSNATN	11	Phospho (STY)	_ALGSFRS(ph)NATN_		ALGSFRS(1)NATN		ALGS(-49.94)FRS(47.6)NAT(-47.6)N	0	0	1	1	AT4G35100.2;AT4G35100.1	AT4G35100.2	AT4G35100.2	MULTI-MSMS	50ug-3	50ug-3	609.27	2	609.269	1216.52	44857.2	0.31269	0.00019051	0.23943	0.00014587	0.55211	0.00033639	609.269	26.086	2.4038	25.783	24.928	27.332	-0.30295					550	158	5	0	0	0	2.2781e-60	7	8194	182.03
ALGSFRSNATN	11	Phospho (STY)	_ALGS(ph)FRSNATN_		ALGS(0.98)FRS(0.02)NATN		ALGS(16.83)FRS(-16.83)NAT(-58.28)N	0	0	1	1	AT4G35100.2;AT4G35100.1	AT4G35100.2	AT4G35100.2	MULTI-MSMS	50ug-3	50ug-3	609.27	2	609.269	1216.52	41116.6	0.37084	0.00022594	-2.9706	-0.0018099	-2.5997	-0.0015839	609.269	29.308	1.2665	28.905	28.265	29.531	-0.40319					99	77	2	0	0	0	2.0654e-07	3	9432	90.759
ALGSFRSNATN	11	Phospho (STY)	_ALGSFRS(ph)NATN_		ALGS(0.001)FRS(0.999)NATN		ALGS(-32.39)FRS(32.39)NAT(-37.28)N	0	0	1	1	AT4G35100.2;AT4G35100.1	AT4G35100.2	AT4G35100.2	MULTI-MSMS	100ug-1	100ug-1	609.27	2	609.269	1216.52	45250.7	0.181	0.00011028	0.69808	0.00042532	0.87908	0.0005356	609.27	26.46	2.474	26.008	24.86	27.334	-0.45218					381	123	4	0	0	0	8.1678e-30	7	8458	152.17
ALGSFRSNATN	11	Phospho (STY)	_ALGS(ph)FRSNATN_		ALGS(0.999)FRS(0.001)NATN		ALGS(31.63)FRS(-31.63)NAT(-84.55)N	0	0	1	1	AT4G35100.2;AT4G35100.1	AT4G35100.2	AT4G35100.2	MULTI-MSMS	100ug-1	100ug-1	609.27	2	609.269	1216.52	43325	-0.047506	-2.8944e-05	-0.92974	-0.00056646	-0.97725	-0.00059541	609.269	29.292	1.4697	28.74	28.172	29.642	-0.55242					144	92	2	0	0	0	3.2955e-19	3	9740	141.59
ALGSFRSNATN	11	Phospho (STY)	_ALGSFRS(ph)NATN_		ALGSFRS(1)NATN		ALGS(-43.28)FRS(43.28)NAT(-43.28)N	0	0	1	1	AT4G35100.2;AT4G35100.1	AT4G35100.2	AT4G35100.2	MULTI-MSMS	100ug-2	100ug-2	609.27	2	609.269	1216.52	45101.1	0.38315	0.00023344	0.20485	0.00012481	0.588	0.00035825	609.269	25.759	2.2628	25.758	24.918	27.181	-0.0013142					394	119	4	0	0	0	5.4062e-30	7	8490	154.82
ALGSFRSNATN	11	Phospho (STY)	_ALGS(ph)FRSNATN_		ALGS(0.998)FRS(0.002)NATN		ALGS(26.31)FRS(-26.31)NAT(-63.01)N	0	0	1	1	AT4G35100.2;AT4G35100.1	AT4G35100.2	AT4G35100.2	MSMS	100ug-2	100ug-2	609.27	2	609.269	1216.52	NaN	NaN	NaN	NaN	NaN	NaN	NaN	NaN	28.876	1	28.875	28.375	29.375	-0.0013161								0	0	0	4.8499e-25	1	9614	119.96
ALGSFRSNATN	11	Phospho (STY)	_ALGSFRS(ph)NATN_		ALGSFRS(1)NATN		ALGS(-43.28)FRS(35.42)NAT(-35.42)N	0	0	1	1	AT4G35100.2;AT4G35100.1	AT4G35100.2	AT4G35100.2	MULTI-MSMS	100ug-3	100ug-3	609.27	2	609.269	1216.52	45401.9	0.39565	0.00024106	-0.054977	-3.3496e-05	0.34067	0.00020756	609.269	26.006	2.4355	25.906	25.013	27.448	-0.099546					461	128	5	0	0	0	5.4062e-30	7	8721	154.82
ALGSFRSNATN	11	Phospho (STY)	_ALGS(ph)FRSNATN_		ALGS(0.997)FRS(0.003)NATN		ALGS(25.83)FRS(-25.83)NAT(-72.59)N	0	0	1	1	AT4G35100.2;AT4G35100.1	AT4G35100.2	AT4G35100.2	MULTI-MSMS	100ug-3	100ug-3	609.27	2	609.269	1216.52	45183.9	0.28622	0.00017439	-0.11871	-7.2329e-05	0.16751	0.00010206	609.269	29.125	0.7579	29.025	28.453	29.211	-0.099543					77	44	3	0	0	0	2.9632e-15	2	9696	128.73
ALGSFRSNATN	11	Phospho (STY)	_ALGS(ph)FRSNATN_		ALGS(0.994)FRS(0.006)NATN		ALGS(21.96)FRS(-21.96)NAT(-47.06)N	0	0	1	1	AT4G35100.2;AT4G35100.1	AT4G35100.2	AT4G35100.2	MSMS	100ug-3	100ug-3	609.27	2	609.269	1216.52	NaN	NaN	NaN	NaN	NaN	NaN	NaN	NaN	29.345	1	29.246	28.746	29.746	-0.099545								0	0	0	4.605e-10	1	9839	99.161
ALGSFRSNATN	11	Phospho (STY)	_ALGS(ph)FRSNATN_		ALGS(0.973)FRS(0.027)NATN		ALGS(15.62)FRS(-15.62)NAT(-63.99)N	0	0	1	1	AT4G35100.2;AT4G35100.1	AT4G35100.2	AT4G35100.2	MULTI-MSMS	200ug-1	200ug-1	609.27	2	609.269	1216.52	45200.9	0.81901	0.000499	-0.91609	-0.00055815	-0.097086	-5.9151e-05	609.269	31.865	1.0228	29.26	28.699	29.722	-2.6046					97	54	2	0	0	0	1.5039e-13	2	10662	114.21
ALGSFRSNATN	11	Phospho (STY)	_ALGSFRS(ph)NATN_		ALGS(0.001)FRS(0.999)NATN		ALGS(-30.39)FRS(30.39)NAT(-46.19)N	0	0	1	1	AT4G35100.2;AT4G35100.1	AT4G35100.2	AT4G35100.2	MULTI-MSMS	200ug-2	200ug-2	609.27	2	609.269	1216.52	44805.2	0.23088	0.00014067	0.23296	0.00014193	0.46383	0.0002826	609.269	28.971	2.0868	26.366	25.517	27.604	-2.6048					423	120	5	0	0	0	1.9323e-23	4	9549	146.75
ALGSFRSNATN	11	Phospho (STY)	_ALGS(ph)FRSNATN_		ALGS(0.974)FRS(0.026)NATN		ALGS(15.69)FRS(-15.69)NAT(-46.51)N	0	0	1	1	AT4G35100.2;AT4G35100.1	AT4G35100.2	AT4G35100.2	MULTI-MSMS	200ug-2	200ug-2	609.27	2	609.269	1216.52	45752.3	0.33014	0.00020115	-0.33973	-0.00020699	-0.0095836	-5.839e-06	609.269	32.153	0.82983	29.248	28.996	29.826	-2.9055					85	57	2	0	0	0	0.00010547	1	10699	78.985
ALGSFRSNATN	11	Phospho (STY)	_ALGSFRS(ph)NATN_		ALGSFRS(1)NATN		ALGS(-48.64)FRS(48.64)NAT(-48.64)N	0	0	1	1	AT4G35100.2;AT4G35100.1	AT4G35100.2	AT4G35100.2	MULTI-MSMS	200ug-3	200ug-3	609.27	2	609.269	1216.52	44600	0.16668	0.00010156	0.21361	0.00013015	0.3803	0.0002317	609.269	29.024	1.848	26.368	25.634	27.482	-2.6566					350	93	5	0	0	0	1.4189e-48	5	9540	173.26
ALGSFRSNATN	11	Phospho (STY)	_ALGS(ph)FRSNATN_		ALGS(0.999)FRS(0.001)NATN		ALGS(29.4)FRS(-29.4)NAT(-75.02)N	0	0	1	1	AT4G35100.2;AT4G35100.1	AT4G35100.2	AT4G35100.2	MULTI-MSMS	200ug-3	200ug-3	609.27	2	609.269	1216.52	45213.1	-0.10152	-6.1851e-05	-0.19482	-0.0001187	-0.29634	-0.00018055	609.269	32.109	1.2132	29.252	28.677	29.891	-2.857					134	66	3	0	0	0	4.451e-14	3	10687	122.63
ALGSFRSNATN	11	Phospho (STY)	_ALGS(ph)FRSNATN_					0	0	1	1	AT4G35100.2;AT4G35100.1	AT4G35100.2	AT4G35100.2	MULTI-MATCH	5ug-1	5ug-1		2	609.269	1216.52	45745.6	0.19825	0.00012079	-0.28029	-0.00017077	-0.082033	-4.998e-05	609.269	27.988	0.097881	27.988	27.934	28.032	0	-0.1168	0.00012673	NaN	71.879	13	8	2	NaN	NaN	NaN	NaN	0		NaN
ALGSFRSNATN	11	Phospho (STY)	_ALGS(ph)FRSNATN_					0	0	1	1	AT4G35100.2;AT4G35100.1	AT4G35100.2	AT4G35100.2	MULTI-MATCH	50ug-3	50ug-3		2	609.269	1216.52	45413.2	0.35931	0.00021892	-4.6906	-0.0028578	-4.3313	-0.0026389	609.269	28.642	0.084166	28.238	28.19	28.275	-0.40319	0.13326	-0.0052474	NaN	71.879	6	4	2	NaN	NaN	NaN	NaN	0		NaN
ALGSFRSNATN	11	Phospho (STY)	_ALGSFRS(ph)NATN_					0	0	1	1	AT4G35100.2;AT4G35100.1	AT4G35100.2	AT4G35100.2	MULTI-MATCH	200ug-1	200ug-1		2	609.269	1216.52	46205.8	-5.6035	-0.003414	1.6179	0.00098573	-3.9856	-0.0024283	609.271	27.563	0.054356	25.259	25.216	25.27	-2.3039	-0.40961	0.0012877	NaN	164.56	4	2	2	NaN	NaN	NaN	NaN	0		NaN
ALGSFRSNATN	11	2 Phospho (STY)	_ALGS(ph)FRS(ph)NATN_		ALGS(1)FRS(1)NATN		ALGS(71.04)FRS(45.68)NAT(-45.68)N	0	0	2	1	AT4G35100.2;AT4G35100.1	AT4G35100.2	AT4G35100.2	MULTI-MSMS	5ug-1	5ug-1	649.25	2	649.252	1296.49	44020.4	0.1983	0.00012875	0.0053187	3.4532e-06	0.20362	0.0001322	649.252	41.802	2.2239	41.802	40.933	43.156	3.8147e-06					696	252	4	0	0	0	1.7843e-24	5	11206	147.36
ALGSFRSNATN	11	2 Phospho (STY)	_ALGS(ph)FRS(ph)NATN_		ALGS(1)FRS(0.994)NAT(0.006)N		ALGS(48.69)FRS(22.3)NAT(-22.3)N	0	0	2	1	AT4G35100.2;AT4G35100.1	AT4G35100.2	AT4G35100.2	MULTI-MSMS	5ug-2	5ug-2	649.25	2	649.252	1296.49	43825.6	0.16714	0.00010852	0.020146	1.308e-05	0.18729	0.0001216	649.252	42.241	1.8582	42.09	41.3	43.158	-0.1506					542	248	3	0	0	0	4.9016e-16	3	10946	126.07
ALGSFRSNATN	11	2 Phospho (STY)	_ALGS(ph)FRS(ph)NATN_		ALGS(1)FRS(1)NATN		ALGS(83.24)FRS(48.56)NAT(-48.56)N	0	0	2	1	AT4G35100.2;AT4G35100.1	AT4G35100.2	AT4G35100.2	MULTI-MSMS	5ug-3	5ug-3	649.25	2	649.252	1296.49	43979.5	0.08321	5.4024e-05	0.0024647	1.6002e-06	0.085674	5.5624e-05	649.252	42.575	2.1602	42.276	41.378	43.538	-0.29989					806	350	3	0	0	0	1.8755e-19	5	10869	138.05
ALGSFRSNATN	11	2 Phospho (STY)	_ALGS(ph)FRS(ph)NATN_		ALGS(1)FRS(1)NATN		ALGS(86.01)FRS(55.85)NAT(-55.85)N	0	0	2	1	AT4G35100.2;AT4G35100.1	AT4G35100.2	AT4G35100.2	MULTI-MSMS	10ug-1	10ug-1	649.25	2	649.252	1296.49	44301.9	0.19685	0.0001278	0.0496	3.2203e-05	0.24645	0.00016001	649.252	42.172	2.03	41.922	41.083	43.113	-0.24971					556	248	3	0	0	0	4.4942e-20	5	11375	141.36
ALGSFRSNATN	11	2 Phospho (STY)	_ALGS(ph)FRS(ph)NATN_		ALGS(1)FRS(1)NATN		ALGS(93.48)FRS(62.43)NAT(-62.43)N	0	0	2	1	AT4G35100.2;AT4G35100.1	AT4G35100.2	AT4G35100.2	MULTI-MSMS	10ug-2	10ug-2	649.25	2	649.252	1296.49	43821.2	0.29551	0.00019186	-0.13203	-8.5718e-05	0.16348	0.00010614	649.252	42.493	1.7791	42.191	41.27	43.049	-0.30188					729	276	4	0	0	0	3.4725e-19	4	10842	134.34
ALGSFRSNATN	11	2 Phospho (STY)	_ALGS(ph)FRS(ph)NATN_		ALGS(1)FRS(1)NATN		ALGS(73.43)FRS(42.81)NAT(-42.81)N	0	0	2	1	AT4G35100.2;AT4G35100.1	AT4G35100.2	AT4G35100.2	MULTI-MSMS	10ug-3	10ug-3	649.25	2	649.252	1296.49	43643.7	-0.26005	-0.00016884	0.15388	9.9904e-05	-0.10617	-6.8934e-05	649.252	42.602	2.3812	42.252	41.23	43.611	-0.34964					992	382	3	0	0	0	4.4942e-20	7	11363	141.36
ALGSFRSNATN	11	2 Phospho (STY)	_ALGS(ph)FRS(ph)NATN_		ALGS(1)FRS(1)NATN		ALGS(91.59)FRS(57.1)NAT(-57.1)N	0	0	2	1	AT4G35100.2;AT4G35100.1	AT4G35100.2	AT4G35100.2	MULTI-MSMS	20ug-1	20ug-1	649.25	2	649.252	1296.49	44057.1	-0.079489	-5.1609e-05	0.11935	7.7488e-05	0.03986	2.5879e-05	649.252	41.957	2.5365	41.857	41.009	43.546	-0.099564					790	290	4	0	0	0	3.2552e-24	6	11523	144.19
ALGSFRSNATN	11	2 Phospho (STY)	_ALGSFRS(ph)NAT(ph)N_		ALGS(0.346)FRS(0.66)NAT(0.994)N		ALGS(-2.85)FRS(2.85)NAT(20.08)N	0	0	2	1	AT4G35100.2;AT4G35100.1	AT4G35100.2	AT4G35100.2	MSMS	20ug-1	20ug-1	649.25	2	649.252	1296.49	NaN	NaN	NaN	NaN	NaN	NaN	NaN	NaN	39.327	1	39.228	38.728	39.728	-0.099564								0	0	0	0.016748	1	10891	47.537
ALGSFRSNATN	11	2 Phospho (STY)	_ALGS(ph)FRS(ph)NATN_		ALGS(1)FRS(1)NATN		ALGS(65.72)FRS(40.51)NAT(-40.51)N	0	0	2	1	AT4G35100.2;AT4G35100.1	AT4G35100.2	AT4G35100.2	MULTI-MSMS	20ug-2	20ug-2	649.25	2	649.252	1296.49	43865.4	-0.013013	-8.4486e-06	0.08977	5.8284e-05	0.076757	4.9835e-05	649.252	42.543	2.2332	42.142	41.309	43.542	-0.40126					1043	344	4	0	0	0	3.3315e-16	6	11164	128.48
ALGSFRSNATN	11	2 Phospho (STY)	_ALGS(ph)FRS(ph)NATN_		ALGS(1)FRS(1)NATN		ALGS(73.63)FRS(47.27)NAT(-47.27)N	0	0	2	1	AT4G35100.2;AT4G35100.1	AT4G35100.2	AT4G35100.2	MULTI-MSMS	20ug-3	20ug-3	649.25	2	649.252	1296.49	43744.4	0.011774	7.6445e-06	-0.05991	-3.8896e-05	-0.048135	-3.1252e-05	649.252	42.895	2.6902	42.293	41.273	43.963	-0.60164					1274	419	4	0	0	0	1.3692e-24	6	11693	148.25
ALGSFRSNATN	11	2 Phospho (STY)	_ALGSFRS(ph)NAT(ph)N_		ALGS(0.094)FRS(0.908)NAT(0.999)N		ALGS(-9.92)FRS(9.92)NAT(28.85)N	0	0	2	1	AT4G35100.2;AT4G35100.1	AT4G35100.2	AT4G35100.2	MSMS	20ug-3	20ug-3	649.25	2	649.252	1296.49	NaN	NaN	NaN	NaN	NaN	NaN	NaN	NaN	40.522	1	39.921	39.421	40.421	-0.60164								0	0	0	0.038107	1	11224	40.493
ALGSFRSNATN	11	2 Phospho (STY)	_ALGSFRS(ph)NAT(ph)N_		ALGS(0.007)FRS(0.993)NAT(1)N		ALGS(-21.83)FRS(21.83)NAT(59.17)N	0	0	2	1	AT4G35100.2;AT4G35100.1	AT4G35100.2	AT4G35100.2	MULTI-MSMS	50ug-1	50ug-1	649.25	2	649.252	1296.49	44520.9	-0.72564	-0.00047112	1.4337	0.00093082	0.70804	0.0004597	649.253	39.101	1.1805	39.202	38.779	39.96	0.10141					274	123	3	0	0	0	1.3446e-08	2	12480	98.161
ALGSFRSNATN	11	2 Phospho (STY)	_ALGS(ph)FRS(ph)NATN_		ALGS(1)FRS(1)NATN		ALGS(78.94)FRS(52.3)NAT(-52.3)N	0	0	2	1	AT4G35100.2;AT4G35100.1	AT4G35100.2	AT4G35100.2	MULTI-MSMS	50ug-1	50ug-1	649.25	2	649.252	1296.49	44107.9	-0.3402	-0.00022088	0.33568	0.00021794	-0.0045268	-2.939e-06	649.253	41.747	2.9108	41.849	40.892	43.803	0.10141					876	290	5	0	0	0	9.7891e-31	7	13467	151.23
ALGSFRSNATN	11	2 Phospho (STY)	_ALGSFRS(ph)NAT(ph)N_		ALGS(0.005)FRS(0.995)NAT(1)N		ALGS(-23.4)FRS(23.4)NAT(50.36)N	0	0	2	1	AT4G35100.2;AT4G35100.1	AT4G35100.2	AT4G35100.2	MSMS	50ug-1	50ug-1	649.25	2	649.252	1296.49	NaN	NaN	NaN	NaN	NaN	NaN	NaN	NaN	38.795	1	38.896	38.396	39.396	0.10142								0	0	0	5.7006e-05	1	12379	76.327
ALGSFRSNATN	11	2 Phospho (STY)	_ALGS(ph)FRSNAT(ph)N_		ALGS(0.5)FRS(0.5)NAT(0.999)N		ALGS(0)FRS(0)NAT(27.99)N	0	0	2	1	AT4G35100.2;AT4G35100.1	AT4G35100.2	AT4G35100.2	MULTI-MSMS	50ug-2	50ug-2	649.25	2	649.252	1296.49	44355.9	-0.1599	-0.00010382	0.44258	0.00028734	0.28268	0.00018353	649.253	39.691	0.62719	39.49	39.258	39.885	-0.2012					156	96	2	0	0	0	0.039255	1	11157	49.265
ALGSFRSNATN	11	2 Phospho (STY)	_ALGS(ph)FRS(ph)NATN_		ALGS(1)FRS(1)NATN		ALGS(83.28)FRS(56.64)NAT(-56.64)N	0	0	2	1	AT4G35100.2;AT4G35100.1	AT4G35100.2	AT4G35100.2	MULTI-MSMS	50ug-2	50ug-2	649.25	2	649.252	1296.49	43814	-0.1207	-7.8367e-05	0.12788	8.3027e-05	0.0071778	4.6602e-06	649.252	42.346	2.7499	42.145	41.222	43.972	-0.2012					1085	393	4	0	0	0	4.9508e-31	8	11795	155.57
ALGSFRSNATN	11	2 Phospho (STY)	_ALGSFRS(ph)NAT(ph)N_		ALGSFRS(1)NAT(1)N		ALGS(-40.31)FRS(40.31)NAT(82.11)N	0	0	2	1	AT4G35100.2;AT4G35100.1	AT4G35100.2	AT4G35100.2	MULTI-MSMS	50ug-3	50ug-3	649.25	2	649.252	1296.49	44338.4	0.16917	0.00010983	0.13517	8.7761e-05	0.30434	0.00019759	649.252	40.002	1.682	39.498	38.865	40.547	-0.50344					377	160	4	0	0	0	4.2102e-18	4	13066	137.52
ALGSFRSNATN	11	2 Phospho (STY)	_ALGS(ph)FRS(ph)NATN_		ALGS(1)FRS(1)NATN		ALGS(81.84)FRS(52.19)NAT(-52.19)N	0	0	2	1	AT4G35100.2;AT4G35100.1	AT4G35100.2	AT4G35100.2	MULTI-MSMS	50ug-3	50ug-3	649.25	2	649.252	1296.49	43340.2	0.12903	8.3773e-05	-0.24494	-0.00015903	-0.11591	-7.5255e-05	649.252	42.75	4.3904	42.246	40.87	45.26	-0.50343					1401	434	5	0	0	0	2.844e-25	12	14138	150.59
ALGSFRSNATN	11	2 Phospho (STY)	_ALGSFRS(ph)NAT(ph)N_		ALGS(0.011)FRS(0.989)NAT(1)N		ALGS(-19.39)FRS(19.39)NAT(56.71)N	0	0	2	1	AT4G35100.2;AT4G35100.1	AT4G35100.2	AT4G35100.2	MULTI-MSMS	100ug-1	100ug-1	649.25	2	649.252	1296.49	44746.1	-0.14141	-9.1808e-05	0.61095	0.00039666	0.46954	0.00030485	649.253	39.204	1.7938	38.552	37.867	39.66	-0.65266					217	131	3	0	0	0	2.6056e-13	3	13076	115.29
ALGSFRSNATN	11	2 Phospho (STY)	_ALGS(ph)FRS(ph)NATN_		ALGS(1)FRS(1)NATN		ALGS(85.62)FRS(52.44)NAT(-52.44)N	0	0	2	1	AT4G35100.2;AT4G35100.1	AT4G35100.2	AT4G35100.2	MULTI-MSMS	100ug-1	100ug-1	649.25	2	649.252	1296.49	43887.8	0.0508	3.2982e-05	-0.035386	-2.2975e-05	0.015414	1.0008e-05	649.252	42.117	3.0175	41.464	40.331	43.349	-0.65266					759	229	5	0	0	0	5.5897e-31	7	14235	155
ALGSFRSNATN	11	2 Phospho (STY)	_ALGSFRS(ph)NAT(ph)N_		ALGS(0.001)FRS(0.999)NAT(1)N		ALGS(-32.35)FRS(32.35)NAT(61.34)N	0	0	2	1	AT4G35100.2;AT4G35100.1	AT4G35100.2	AT4G35100.2	MULTI-MSMS	100ug-2	100ug-2	649.25	2	649.252	1296.49	44775.1	-0.054253	-3.5224e-05	0.56667	0.00036791	0.51242	0.00033269	649.253	39.292	1.4365	39.19	38.711	40.147	-0.10156					255	121	3	0	0	0	3.4015e-13	4	13325	115.29
ALGSFRSNATN	11	2 Phospho (STY)	_ALGS(ph)FRS(ph)NATN_		ALGS(1)FRS(1)NATN		ALGS(85)FRS(47.72)NAT(-47.72)N	0	0	2	1	AT4G35100.2;AT4G35100.1	AT4G35100.2	AT4G35100.2	MULTI-MSMS	100ug-2	100ug-2	649.25	2	649.252	1296.49	43801.8	0.5437	0.000353	-0.50943	-0.00033075	0.034269	2.2249e-05	649.252	42.049	3.5625	41.947	40.86	44.422	-0.10156					793	266	5	0	0	0	9.6102e-31	9	13990	151.39
ALGSFRSNATN	11	2 Phospho (STY)	_ALGS(ph)FRS(ph)NATN_		ALGS(0.999)FRS(0.998)NAT(0.003)N		ALGS(30.48)FRS(26.24)NAT(-26.24)N	0	0	2	1	AT4G35100.2;AT4G35100.1	AT4G35100.2	AT4G35100.2	MULTI-MSMS	100ug-2	100ug-2	649.25	2	649.252	1296.49	45099.9	0.23404	0.00015195	-1.1871	-0.00077074	-0.95309	-0.0006188	649.252	44.924	0.24931	44.823	44.65	44.9	-0.10156					30	20	2	0	0	0	0.001974	1	15080	49.149
ALGSFRSNATN	11	2 Phospho (STY)	_ALGSFRS(ph)NAT(ph)N_		ALGSFRS(1)NAT(1)N		ALGS(-48.55)FRS(48.55)NAT(76.87)N	0	0	2	1	AT4G35100.2;AT4G35100.1	AT4G35100.2	AT4G35100.2	MULTI-MSMS	100ug-3	100ug-3	649.25	2	649.252	1296.49	44279.3	-0.2613	-0.00016965	0.59307	0.00038505	0.33177	0.0002154	649.253	39.686	1.5043	39.486	38.951	40.455	-0.19979					216	118	3	0	0	0	7.0354e-14	4	13386	123.28
ALGSFRSNATN	11	2 Phospho (STY)	_ALGS(ph)FRS(ph)NATN_		ALGS(1)FRS(1)NATN		ALGS(88.51)FRS(42.46)NAT(-42.46)N	0	0	2	1	AT4G35100.2;AT4G35100.1	AT4G35100.2	AT4G35100.2	MULTI-MSMS	100ug-3	100ug-3	649.25	2	649.252	1296.49	44106.9	0.12345	8.0153e-05	-0.1779	-0.0001155	-0.054448	-3.5351e-05	649.252	42.499	3.8523	42.199	41.001	44.853	-0.30003					1000	299	5	0	0	0	7.3823e-32	10	14354	159.35
ALGSFRSNATN	11	2 Phospho (STY)	_ALGSFRS(ph)NAT(ph)N_		ALGSFRS(1)NAT(1)N		ALGS(-62.31)FRS(62.31)NAT(112.41)N	0	0	2	1	AT4G35100.2;AT4G35100.1	AT4G35100.2	AT4G35100.2	MULTI-MSMS	200ug-1	200ug-1	649.25	2	649.252	1296.49	43979.4	-1.2012	-0.00077987	0.78164	0.00050748	-0.41954	-0.00027239	649.253	37.849	1.6087	34.944	34.164	35.772	-2.9053					415	119	5	0	0	0	4.9288e-73	4	12655	188.62
ALGSFRSNATN	11	2 Phospho (STY)	_ALGS(ph)FRS(ph)NATN_		ALGS(1)FRS(1)NATN		ALGS(77.25)FRS(49.85)NAT(-49.85)N	0	0	2	1	AT4G35100.2;AT4G35100.1	AT4G35100.2	AT4G35100.2	MULTI-MSMS	200ug-1	200ug-1	649.25	2	649.252	1296.49	43002.5	-0.31507	-0.00020456	0.49687	0.0003226	0.1818	0.00011804	649.253	40.764	3.1393	37.959	36.693	39.832	-2.8051					792	251	5	0	0	0	7.3823e-32	7	13696	159.35
ALGSFRSNATN	11	2 Phospho (STY)	_ALGSFRS(ph)NAT(ph)N_		ALGSFRS(1)NAT(1)N		ALGS(-52.05)FRS(52.05)NAT(106.11)N	0	0	2	1	AT4G35100.2;AT4G35100.1	AT4G35100.2	AT4G35100.2	MULTI-MSMS	200ug-2	200ug-2	649.25	2	649.252	1296.49	43546.3	-0.49752	-0.00032302	0.37565	0.00024389	-0.12187	-7.9127e-05	649.253	37.889	1.6484	34.583	33.931	35.579	-3.3065					387	114	5	0	0	0	3.3643e-38	4	12564	165.16
ALGSFRSNATN	11	2 Phospho (STY)	_ALGS(ph)FRS(ph)NATN_		ALGS(1)FRS(1)NATN		ALGS(76.34)FRS(48.68)NAT(-48.68)N	0	0	2	1	AT4G35100.2;AT4G35100.1	AT4G35100.2	AT4G35100.2	MULTI-MSMS	200ug-2	200ug-2	649.25	2	649.252	1296.49	42842.8	0.18728	0.00012159	-0.078464	-5.0943e-05	0.10882	7.065e-05	649.253	40.818	5.1743	37.512	36.268	41.442	-3.3064					1010	374	6	0	0	0	9.7891e-31	9	13611	151.23
ALGSFRSNATN	11	2 Phospho (STY)	_ALGS(ph)FRS(ph)NATN_		ALGS(1)FRS(1)NATN		ALGS(56.65)FRS(34.28)NAT(-34.28)N	0	0	2	1	AT4G35100.2;AT4G35100.1	AT4G35100.2	AT4G35100.2	MULTI-MSMS	200ug-2	200ug-2	1297.5	1	1297.5	1296.49	32602.5	0.47159	0.00061189	0.034942	4.5338e-05	0.50653	0.00065722	1297.5	40.836	0.63789	37.53	37.31	37.948	-3.3064					59	43	2	0	0	0	0.00061945	1	13605	69.379
ALGSFRSNATN	11	2 Phospho (STY)	_ALGSFRS(ph)NAT(ph)N_		ALGSFRS(1)NAT(1)N		ALGS(-74.58)FRS(74.58)NAT(128.13)N	0	0	2	1	AT4G35100.2;AT4G35100.1	AT4G35100.2	AT4G35100.2	MULTI-MSMS	200ug-3	200ug-3	649.25	2	649.252	1296.49	44039	-0.14415	-9.359e-05	-0.69168	-0.00044908	-0.83583	-0.00054267	649.252	37.73	1.9289	34.573	33.824	35.753	-3.1578					373	114	5	0	0	0	9.4777e-49	4	12691	176.26
ALGSFRSNATN	11	2 Phospho (STY)	_ALGS(ph)FRS(ph)NATN_		ALGS(1)FRS(1)NATN		ALGS(86.05)FRS(46.15)NAT(-46.15)N	0	0	2	1	AT4G35100.2;AT4G35100.1	AT4G35100.2	AT4G35100.2	MULTI-MSMS	200ug-3	200ug-3	649.25	2	649.252	1296.49	43262.4	0.18264	0.00011858	-0.029399	-1.9087e-05	0.15324	9.949e-05	649.253	40.732	4.293	37.675	36.38	40.673	-3.0575					948	305	6	0	0	0	7.3823e-32	8	13582	159.35
ALGSFRSNATN	11	2 Phospho (STY)	_ALGS(ph)FRS(ph)NATN_		ALGS(1)FRS(0.999)NAT(0.001)N		ALGS(56.51)FRS(32.7)NAT(-32.7)N	0	0	2	1	AT4G35100.2;AT4G35100.1	AT4G35100.2	AT4G35100.2	MULTI-MSMS	200ug-3	200ug-3	1297.5	1	1297.5	1296.49	31489.8	0.46515	0.00060353	0.25734	0.0003339	0.7225	0.00093744	1297.5	40.718	0.65599	37.66	37.364	38.02	-3.0575					54	45	2	0	0	0	0.00016047	1	13663	78.902
ALGSFRSNATN	11	2 Phospho (STY)	_ALGS(ph)FRS(ph)NATN_		ALGS(1)FRS(1)NATN		ALGS(41.18)FRS(36.9)NAT(-36.9)N	0	0	2	1	AT4G35100.2;AT4G35100.1	AT4G35100.2	AT4G35100.2	MULTI-MSMS	200ug-3	200ug-3	649.25	2	649.252	1296.49	43639.6	0.16561	0.00010752	-1.4063	-0.00091302	-1.2406	-0.00080549	649.252	43.817	0.22066	40.759	40.673	40.893	-3.0575					27	14	2	0	0	0	0.00093152	1	14696	58.32
ALGSFRSNATN	11	2 Phospho (STY)	_ALGS(ph)FRS(ph)NATN_					0	0	2	1	AT4G35100.2;AT4G35100.1	AT4G35100.2	AT4G35100.2	MULTI-MATCH	5ug-2	5ug-2		2	649.252	1296.49	47221.1	0.16712	0.00010851	0.16071	0.00010434	0.32783	0.00021285	649.252	43.398	0.073421	43.248	43.201	43.275	-0.1506	0.21135	0.0001875	NaN	138.05	13	11	2	NaN	NaN	NaN	NaN	0		NaN
ALGSFRSNATN	11	2 Phospho (STY)	_ALGS(ph)FRS(ph)NATN_					0	0	2	1	AT4G35100.2;AT4G35100.1	AT4G35100.2	AT4G35100.2	MULTI-MATCH	5ug-3	5ug-3		2	649.252	1296.49	51986.2	0.083199	5.4017e-05	0.36693	0.00023823	0.45013	0.00029225	649.253	41.54	0.0364	41.24	41.224	41.26	-0.2999	-0.23805	0.00048167	NaN	155	5	3	2	NaN	NaN	NaN	NaN	0		NaN
ALGSFRSNATN	11	2 Phospho (STY)	_ALGS(ph)FRS(ph)NATN_					0	0	2	1	AT4G35100.2;AT4G35100.1	AT4G35100.2	AT4G35100.2	MULTI-MATCH	5ug-3	5ug-3		2	649.252	1296.49	48478.2	0.083182	5.4006e-05	0.44739	0.00029047	0.53058	0.00034448	649.253	44.285	0.046211	43.986	43.942	43.988	-0.29989	-0.27475	0.00040618	NaN	49.149	6	5	2	NaN	NaN	NaN	NaN	0		NaN
ALGSFRSNATN	11	2 Phospho (STY)	_ALGSFRS(ph)NAT(ph)N_					0	0	2	1	AT4G35100.2;AT4G35100.1	AT4G35100.2	AT4G35100.2	MULTI-MATCH	5ug-3	5ug-3		2	649.252	1296.49	49601.3	0.083191	5.4012e-05	-0.39029	-0.00025339	-0.30709	-0.00019938	649.252	39.746	0.030567	39.546	39.524	39.554	-0.19965	0.027476	-0.00099739	NaN	123.28	8	5	2	NaN	NaN	NaN	NaN	0		NaN
ALGSFRSNATN	11	2 Phospho (STY)	_ALGS(ph)FRS(ph)NATN_					0	0	2	1	AT4G35100.2;AT4G35100.1	AT4G35100.2	AT4G35100.2	MULTI-MATCH	10ug-2	10ug-2		2	649.252	1296.49	NaN	0.29545	0.00019182	2.1437	0.0013918	2.4392	0.0015836	649.253	45.035	0.068016	44.733	44.687	44.755	-0.30188	0.47254	0.0026089	NaN	49.149	11	10	2	NaN	NaN	NaN	NaN	0		NaN
ALGSFRSNATN	11	2 Phospho (STY)	_ALGSFRS(ph)NAT(ph)N_					0	0	2	1	AT4G35100.2;AT4G35100.1	AT4G35100.2	AT4G35100.2	MULTI-MATCH	10ug-2	10ug-2		2	649.252	1296.49	NaN	0.29539	0.00019179	-0.50348	-0.00032688	-0.20808	-0.0001351	649.252	39.655	0.051655	39.453	39.414	39.466	-0.20163	-0.065019	-0.0011444	NaN	123.28	6	4	2	NaN	NaN	NaN	NaN	0		NaN
ALGSFRSNATN	11	2 Phospho (STY)	_ALGS(ph)FRS(ph)NATN_					0	0	2	1	AT4G35100.2;AT4G35100.1	AT4G35100.2	AT4G35100.2	MULTI-MATCH	10ug-3	10ug-3		2	649.252	1296.49	46275.7	-0.23826	-0.00015469	0.30637	0.00019891	0.068115	4.4224e-05	649.252	44.486	0.097	44.036	43.952	44.049	-0.44988	-0.22407	0.00022306	NaN	49.149	17	13	2	NaN	NaN	NaN	NaN	0		NaN
ALGSFRSNATN	11	2 Phospho (STY)	_ALGSFRS(ph)NAT(ph)N_					0	0	2	1	AT4G35100.2;AT4G35100.1	AT4G35100.2	AT4G35100.2	MULTI-MATCH	10ug-3	10ug-3		2	649.252	1296.49	46616	-0.29347	-0.00019054	0.55378	0.00035954	0.26031	0.000169	649.253	39.681	0.21704	39.432	39.319	39.536	-0.2494	-0.086435	0.00022848	NaN	123.28	41	30	2	NaN	NaN	NaN	NaN	0		NaN
ALGSFRSNATN	11	2 Phospho (STY)	_ALGSFRS(ph)NAT(ph)N_					0	0	2	1	AT4G35100.2;AT4G35100.1	AT4G35100.2	AT4G35100.2	MULTI-MATCH	10ug-3	10ug-3		2	649.252	1296.49	45459.1	-0.29036	-0.00018852	0.27885	0.00018105	-0.011505	-7.4697e-06	649.253	39.943	0.38013	39.694	39.536	39.916	-0.2494	0.39636	-0.00043989	NaN	137.52	88	57	2	NaN	NaN	NaN	NaN	0		NaN
ALGSFRSNATN	11	2 Phospho (STY)	_ALGS(ph)FRS(ph)NATN_					0	0	2	1	AT4G35100.2;AT4G35100.1	AT4G35100.2	AT4G35100.2	MULTI-MATCH	20ug-1	20ug-1		2	649.252	1296.49	44206.9	-0.091071	-5.9128e-05	0.16623	0.00010793	0.075159	4.8797e-05	649.252	41.067	0.026917	40.967	40.954	40.981	-0.09956	-0.51078	0.00022106	NaN	155	6	3	2	NaN	NaN	NaN	NaN	0		NaN
ALGSFRSNATN	11	2 Phospho (STY)	_ALGS(ph)FRS(ph)NATN_					0	0	2	1	AT4G35100.2;AT4G35100.1	AT4G35100.2	AT4G35100.2	MULTI-MATCH	20ug-1	20ug-1		2	649.252	1296.49	65779.3	-0.052238	-3.3915e-05	-0.19986	-0.00012976	-0.2521	-0.00016368	649.252	44.41	0.078102	44.31	44.267	44.345	-0.099564	0.04982	-0.00043429	NaN	49.149	9	7	2	NaN	NaN	NaN	NaN	0		NaN
ALGSFRSNATN	11	2 Phospho (STY)	_ALGS(ph)FRS(ph)NATN_					0	0	2	1	AT4G35100.2;AT4G35100.1	AT4G35100.2	AT4G35100.2	MULTI-MATCH	20ug-2	20ug-2		2	649.252	1296.49	46127.4	0.0011148	7.2379e-07	0.20163	0.00013091	0.20275	0.00013164	649.252	44.428	0.092201	44.026	43.988	44.081	-0.40126	-0.2339	8.7058e-05	NaN	49.149	20	14	2	NaN	NaN	NaN	NaN	0		NaN
ALGSFRSNATN	11	2 Phospho (STY)	_ALGSFRS(ph)NAT(ph)N_					0	0	2	1	AT4G35100.2;AT4G35100.1	AT4G35100.2	AT4G35100.2	MULTI-MATCH	20ug-2	20ug-2		2	649.252	1296.49	46322.6	-0.035007	-2.2728e-05	0.48177	0.00031279	0.44677	0.00029006	649.253	39.773	0.50237	39.372	39.196	39.698	-0.40126	-0.14675	0.00013499	NaN	123.28	111	77	2	NaN	NaN	NaN	NaN	0		NaN
ALGSFRSNATN	11	2 Phospho (STY)	_ALGSFRS(ph)NAT(ph)N_					0	0	2	1	AT4G35100.2;AT4G35100.1	AT4G35100.2	AT4G35100.2	MULTI-MATCH	20ug-2	20ug-2		2	649.252	1296.49	47452.9	-0.03222	-2.0919e-05	0.61053	0.00039639	0.57831	0.00037547	649.253	40.216	0.28992	39.815	39.698	39.988	-0.40126	0.51788	-9.2046e-06	NaN	137.52	54	44	2	NaN	NaN	NaN	NaN	0		NaN
ALGSFRSNATN	11	2 Phospho (STY)	_ALGSFRS(ph)NAT(ph)N_					0	0	2	1	AT4G35100.2;AT4G35100.1	AT4G35100.2	AT4G35100.2	MULTI-MATCH	20ug-3	20ug-3		2	649.252	1296.49	45223.5	-0.0027837	-1.8073e-06	-0.1439	-9.3429e-05	-0.14669	-9.5236e-05	649.252	40.069	0.72404	39.467	39.103	39.827	-0.60164	-0.051565	-0.00067746	NaN	123.28	169	101	3	NaN	NaN	NaN	NaN	0		NaN
ALGSFRSNATN	11	2 Phospho (STY)	_ALGS(ph)FRS(ph)NATN_					0	0	2	1	AT4G35100.2;AT4G35100.1	AT4G35100.2	AT4G35100.2	MULTI-MATCH	50ug-1	50ug-1		2	649.252	1296.49	44152.5	-0.5008	-0.00032515	-1.1964	-0.00077675	-1.6972	-0.0011019	649.252	40.717	0.038124	40.818	40.797	40.835	0.10141	-0.66	-0.0015483	NaN	155	5	3	2	NaN	NaN	NaN	NaN	0		NaN
ALGSFRSNATN	11	2 Phospho (STY)	_ALGS(ph)FRS(ph)NATN_					0	0	2	1	AT4G35100.2;AT4G35100.1	AT4G35100.2	AT4G35100.2	MULTI-MATCH	50ug-2	50ug-2		2	649.252	1296.49	43231.8	-0.093414	-6.0649e-05	-0.023616	-1.5333e-05	-0.11703	-7.5982e-05	649.252	44.208	0.045151	44.006	43.972	44.017	-0.2012	-0.25377	-0.00020543	NaN	49.149	10	7	2	NaN	NaN	NaN	NaN	0		NaN
ALGSFRSNATN	11	2 Phospho (STY)	_ALGSFRS(ph)NAT(ph)N_					0	0	2	1	AT4G35100.2;AT4G35100.1	AT4G35100.2	AT4G35100.2	MULTI-MATCH	50ug-2	50ug-2		2	649.252	1296.49	50122.7	-0.16525	-0.00010729	1.4961	0.00097134	1.3308	0.00086405	649.253	39.421	0.1144	39.22	39.143	39.258	-0.2012	-0.29842	0.0014521	NaN	123.28	21	12	2	NaN	NaN	NaN	NaN	0		NaN
ALGSFRSNATN	11	2 Phospho (STY)	_ALGS(ph)FRS(ph)NATN_					0	0	2	1	AT4G35100.2;AT4G35100.1	AT4G35100.2	AT4G35100.2	MULTI-MATCH	100ug-2	100ug-2		2	649.252	1296.49	43801.7	0.6773	0.00043974	-2.2495	-0.0014605	-1.5722	-0.0010207	649.251	40.852	0.039768	40.751	40.727	40.767	-0.10156	-0.72738	-0.0029157	NaN	155	4	2	2	NaN	NaN	NaN	NaN	0		NaN
ALGSFRSNATN	11	2 Phospho (STY)	_ALGSFRS(ph)NAT(ph)N_					0	0	2	1	AT4G35100.2;AT4G35100.1	AT4G35100.2	AT4G35100.2	MULTI-MATCH	100ug-2	100ug-2		2	649.252	1296.49	45952.7	0.38481	0.00024984	0.65054	0.00042236	1.0354	0.00067221	649.754	40.273	0.066833	40.172	40.147	40.214	-0.10156	0.65308	0.00035413	NaN	123.28	6	5	2	NaN	NaN	NaN	NaN	0		NaN
ALGSFRSNATN	11	2 Phospho (STY)	_ALGSFRS(ph)NAT(ph)N_					0	0	2	1	AT4G35100.2;AT4G35100.1	AT4G35100.2	AT4G35100.2	MULTI-MATCH	100ug-3	100ug-3		2	649.252	1296.49	48808.2	-0.43786	-0.00028428	2.5262	0.0016401	2.0883	0.0013559	649.756	39.136	0.048088	38.936	38.903	38.951	-0.19979	-0.36097	0.0024783	NaN	137.52	7	4	2	NaN	NaN	NaN	NaN	0		NaN
ALGSFRSNATN	11	2 Phospho (STY)	_ALGS(ph)FRS(ph)NATN_					0	0	2	1	AT4G35100.2;AT4G35100.1	AT4G35100.2	AT4G35100.2	MULTI-MATCH	200ug-2	200ug-2		2	649.252	1296.49	44195.1	0.22426	0.0001456	0.071635	4.6509e-05	0.2959	0.00019211	649.754	47.642	0.059982	44.235	44.198	44.258	-3.4067	-0.024852	-8.1746e-05	NaN	49.149	7	4	2	NaN	NaN	NaN	NaN	0		NaN
ALGSFRSNATN	11	3 Phospho (STY)	_ALGS(ph)FRS(ph)NAT(ph)N_		ALGS(1)FRS(1)NAT(1)N		ALGS(104.78)FRS(104.78)NAT(104.78)N	0	0	3	1	AT4G35100.2;AT4G35100.1	AT4G35100.2	AT4G35100.2	MULTI-MSMS	50ug-1	50ug-1	689.24	2	689.235	1376.46	42844	0.26213	0.00018067	0.020236	1.3948e-05	0.28237	0.00019462	689.235	61.325	2.2974	61.426	60.24	62.537	0.10142					531	267	3	0	0	0	1.3177e-12	5	19207	104.78
ALGSFRSNATN	11	3 Phospho (STY)	_ALGS(ph)FRS(ph)NAT(ph)N_		ALGS(1)FRS(1)NAT(1)N		ALGS(117.35)FRS(117.35)NAT(117.35)N	0	0	3	1	AT4G35100.2;AT4G35100.1	AT4G35100.2	AT4G35100.2	MULTI-MSMS	50ug-3	50ug-3	689.24	2	689.235	1376.46	43216.4	-0.018226	-1.2562e-05	0.11163	7.6936e-05	0.093399	6.4374e-05	689.236	62.885	3.4526	62.08	60.15	63.603	-0.80416					886	423	3	0	0	0	1.4506e-14	10	19997	117.35
ALGSFRSNATN	11	3 Phospho (STY)	_ALGS(ph)FRS(ph)NAT(ph)N_		ALGS(1)FRS(1)NAT(1)N		ALGS(45.08)FRS(45.08)NAT(45.08)N	0	0	3	1	AT4G35100.2;AT4G35100.1	AT4G35100.2	AT4G35100.2	MULTI-MSMS	50ug-3	50ug-3	689.24	2	689.235	1376.46	42827.7	-0.018486	-1.2741e-05	-0.076536	-5.2752e-05	-0.095022	-6.5492e-05	689.235	64.47	0.68922	63.766	63.667	64.356	-0.70393					104	78	2	0	0	0	0.0024585	1	20499	45.083
ALGSFRSNATN	11	3 Phospho (STY)	_ALGS(ph)FRS(ph)NAT(ph)N_		ALGS(1)FRS(1)NAT(1)N		ALGS(103.27)FRS(103.27)NAT(103.27)N	0	0	3	1	AT4G35100.2;AT4G35100.1	AT4G35100.2	AT4G35100.2	MULTI-MSMS	100ug-1	100ug-1	689.24	2	689.235	1376.46	43290.1	0.0091852	6.3308e-06	0.28651	0.00019748	0.2957	0.00020381	689.236	60.819	2.5873	60.266	59.026	61.613	-0.55242					524	229	3	0	0	0	2.1361e-12	6	20133	103.27
ALGSFRSNATN	11	3 Phospho (STY)	_ALGS(ph)FRS(ph)NAT(ph)N_		ALGS(1)FRS(1)NAT(1)N		ALGS(76.15)FRS(76.15)NAT(76.15)N	0	0	3	1	AT4G35100.2;AT4G35100.1	AT4G35100.2	AT4G35100.2	MULTI-MSMS	100ug-2	100ug-2	689.24	2	689.235	1376.46	43376.4	0.27414	0.00018895	0.16087	0.00011088	0.43502	0.00029983	689.236	61.954	1.8478	61.852	60.377	62.225	-0.10156					274	185	2	0	0	0	2.4233e-05	4	20455	76.145
ALGSFRSNATN	11	3 Phospho (STY)	_ALGS(ph)FRS(ph)NAT(ph)N_		ALGS(1)FRS(1)NAT(1)N		ALGS(55.78)FRS(55.78)NAT(55.78)N	0	0	3	1	AT4G35100.2;AT4G35100.1	AT4G35100.2	AT4G35100.2	MULTI-MSMS	100ug-3	100ug-3	689.24	2	689.235	1376.46	43540.5	0.020365	1.4036e-05	0.22361	0.00015412	0.24398	0.00016816	689.236	62.194	0.36581	61.694	61.478	61.844	-0.50052					69	37	3	0	0	0	0.0011715	1	20594	55.782
ALGSFRSNATN	11	3 Phospho (STY)	_ALGS(ph)FRS(ph)NAT(ph)N_		ALGS(1)FRS(1)NAT(1)N		ALGS(57.7)FRS(57.7)NAT(57.7)N	0	0	3	1	AT4G35100.2;AT4G35100.1	AT4G35100.2	AT4G35100.2	MSMS	100ug-3	100ug-3	689.24	2	689.235	1376.46	NaN	NaN	NaN	NaN	NaN	NaN	NaN	NaN	62.397	1	61.896	61.396	62.396	-0.50051								0	0	0	0.0005602	1	20704	57.703
ALGSFRSNATN	11	3 Phospho (STY)	_ALGS(ph)FRS(ph)NAT(ph)N_		ALGS(1)FRS(1)NAT(1)N		ALGS(152.57)FRS(152.57)NAT(152.57)N	0	0	3	1	AT4G35100.2;AT4G35100.1	AT4G35100.2	AT4G35100.2	MULTI-MSMS	200ug-1	200ug-1	689.24	2	689.235	1376.46	42611.3	0.13105	9.0321e-05	-0.2388	-0.00016459	-0.10776	-7.4269e-05	689.235	51.31	4.1133	49.508	47.558	51.671	-1.8027					995	350	5	0	0	0	8.0416e-31	8	17043	152.57
ALGSFRSNATN	11	3 Phospho (STY)	_ALGS(ph)FRS(ph)NAT(ph)N_		ALGS(1)FRS(1)NAT(1)N		ALGS(149.24)FRS(149.24)NAT(149.24)N	0	0	3	1	AT4G35100.2;AT4G35100.1	AT4G35100.2	AT4G35100.2	MULTI-MSMS	200ug-2	200ug-2	689.24	2	689.235	1376.46	42545.2	-0.092538	-6.3781e-05	0.03918	2.7004e-05	-0.053358	-3.6776e-05	689.236	51.594	4.375	49.19	47.222	51.597	-2.4043					1044	359	5	0	0	0	8.8494e-25	8	17241	149.24
ALGSFRSNATN	11	3 Phospho (STY)	_ALGS(ph)FRS(ph)NAT(ph)N_		ALGS(1)FRS(1)NAT(1)N		ALGS(171.6)FRS(171.6)NAT(171.6)N	0	0	3	1	AT4G35100.2;AT4G35100.1	AT4G35100.2	AT4G35100.2	MULTI-MSMS	200ug-3	200ug-3	689.24	2	689.235	1376.46	42281.3	-0.14113	-9.727e-05	0.074017	5.1015e-05	-0.06711	-4.6255e-05	689.236	50.798	3.6988	48.743	47.233	50.932	-2.0551					677	216	5	0	0	0	2.0363e-49	8	17144	171.6
ALGSFRSNATN	11	3 Phospho (STY)	_ALGS(ph)FRS(ph)NAT(ph)N_					0	0	3	1	AT4G35100.2;AT4G35100.1	AT4G35100.2	AT4G35100.2	MULTI-MATCH	5ug-1	5ug-1		2	689.235	1376.46	50382.2	0.19825	0.00013664	0.43164	0.0002975	0.62989	0.00043414	689.236	60.752	0.07972	60.752	60.724	60.804	0	-0.77392	0.00044113	NaN	117.35	13	10	2	NaN	NaN	NaN	NaN	0		NaN
ALGSFRSNATN	11	3 Phospho (STY)	_ALGS(ph)FRS(ph)NAT(ph)N_					0	0	3	1	AT4G35100.2;AT4G35100.1	AT4G35100.2	AT4G35100.2	MULTI-MATCH	5ug-1	5ug-1		2	689.235	1376.46	45901.3	0.19824	0.00013664	0.24331	0.0001677	0.44155	0.00030433	689.235	60.664	0.12485	60.664	60.599	60.724	0	0.42595	2.0361e-05	NaN	103.27	26	16	2	NaN	NaN	NaN	NaN	0		NaN
ALGSFRSNATN	11	3 Phospho (STY)	_ALGS(ph)FRS(ph)NAT(ph)N_					0	0	3	1	AT4G35100.2;AT4G35100.1	AT4G35100.2	AT4G35100.2	MULTI-MATCH	20ug-3	20ug-3		2	689.235	1376.46	NaN	0.013805	9.5149e-06	0.59306	0.00040876	0.60687	0.00041827	689.236	63.637	0.030186	63.136	63.124	63.154	-0.50139	-0.27873	0.00089132	NaN	45.083	6	4	2	NaN	NaN	NaN	NaN	0		NaN
ALGSFRSNATN	11	3 Phospho (STY)	_ALGS(ph)FRS(ph)NAT(ph)N_					0	0	3	1	AT4G35100.2;AT4G35100.1	AT4G35100.2	AT4G35100.2	MULTI-MATCH	50ug-1	50ug-1		2	689.235	1376.46	42844	0.26146	0.0001802	0.30571	0.00021071	0.56716	0.00039091	689.235	59.991	0.08329	59.992	59.925	60.008	0.0011787	-0.24624	0.00010638	NaN	103.27	10	8	2	NaN	NaN	NaN	NaN	0		NaN
ALGSFRSNATN	11	3 Phospho (STY)	_ALGS(ph)FRS(ph)NAT(ph)N_					0	0	3	1	AT4G35100.2;AT4G35100.1	AT4G35100.2	AT4G35100.2	MULTI-MATCH	50ug-2	50ug-2		2	689.235	1376.46	NaN	0.063172	4.354e-05	-0.47664	-0.00032852	-0.41347	-0.00028498	689.235	61.954	0.032543	61.653	61.634	61.666	-0.30145	0.12704	-0.0008109	NaN	117.35	5	3	2	NaN	NaN	NaN	NaN	0		NaN
ALGSFRSNATN	11	3 Phospho (STY)	_ALGS(ph)FRS(ph)NAT(ph)N_					0	0	3	1	AT4G35100.2;AT4G35100.1	AT4G35100.2	AT4G35100.2	MULTI-MATCH	100ug-2	100ug-2		2	689.235	1376.46	NaN	0.29468	0.0002031	-0.88656	-0.00061105	-0.59188	-0.00040795	689.736	63.515	0.02018	63.414	63.399	63.419	-0.10156	-0.0010891	-0.0011483	NaN	45.083	4	2	2	NaN	NaN	NaN	NaN	0		NaN
ALGSFRSNATN	11	3 Phospho (STY)	_ALGS(ph)FRS(ph)NAT(ph)N_					0	0	3	1	AT4G35100.2;AT4G35100.1	AT4G35100.2	AT4G35100.2	MULTI-MATCH	100ug-3	100ug-3		2	689.235	1376.46	50919.5	0.072141	4.9722e-05	0.10173	7.0113e-05	0.17387	0.00011983	689.236	63.844	0.10378	63.343	63.275	63.379	-0.50052	-0.071486	0.00021402	NaN	45.083	14	10	2	NaN	NaN	NaN	NaN	0		NaN
ALGSFRSNATN	11	3 Phospho (STY)	_ALGS(ph)FRS(ph)NAT(ph)N_					0	0	3	1	AT4G35100.2;AT4G35100.1	AT4G35100.2	AT4G35100.2	MULTI-MATCH	100ug-3	100ug-3		2	689.235	1376.46	43423.2	-0.017425	-1.201e-05	0.46351	0.00031946	0.44608	0.00030745	689.236	61.01	0.34567	60.509	60.228	60.574	-0.50051	0.27107	0.0003239	NaN	103.27	53	34	2	NaN	NaN	NaN	NaN	0		NaN
ALGSFRSQPHV	11	2 Phospho (STY)	_ALGS(ph)FRS(ph)QPHV_		ALGS(1)FRS(1)QPHV		ALGS(49.3)FRS(49.3)QPHV	0	0	2	1	AT3G54820.1	AT3G54820.1	AT3G54820.1	MULTI-MSMS	50ug-3	50ug-3	453.53	3	453.527	1357.56	53354.9	-0.14298	-6.4843e-05	0.50058	0.00022703	0.3576	0.00016218	453.527	47.259	1.2785	46.755	45.791	47.069	-0.50344					169	114	2	0	0	0	0.0041566	2	15306	49.298
ALGSFRSQPHV	11	2 Phospho (STY)	_ALGS(ph)FRS(ph)QPHV_		ALGS(1)FRS(1)QPHV		ALGS(54.09)FRS(54.09)QPHV	0	0	2	1	AT3G54820.1	AT3G54820.1	AT3G54820.1	MULTI-MSMS	200ug-3	200ug-3	453.53	3	453.527	1357.56	52557.4	0.054838	2.4871e-05	-0.033799	-1.5329e-05	0.021039	9.5419e-06	453.527	50.537	1.7897	48.482	47.703	49.493	-2.0551					282	99	4	0	0	0	0.0029638	3	16982	54.09
ALGSFRSQPHV	11	2 Phospho (STY)	_ALGS(ph)FRS(ph)QPHV_		ALGS(1)FRS(1)QPHV		ALGS(63.19)FRS(63.19)QPHV	0	0	2	1	AT3G54820.1	AT3G54820.1	AT3G54820.1	MULTI-MSMS	200ug-3	200ug-3	679.79	2	679.786	1357.56	43299.6	0.18216	0.00012383	0.77861	0.00052929	0.96076	0.00065311	679.787	50.396	1.4694	48.341	47.852	49.321	-2.0551					184	80	3	0	0	0	0.00040138	2	17014	63.185
ALGSFRSQPHV	11	2 Phospho (STY)	_ALGS(ph)FRS(ph)QPHV_					0	0	2	1	AT3G54820.1	AT3G54820.1	AT3G54820.1	MULTI-MATCH	50ug-3	50ug-3		3	453.527	1357.56	59520.1	-0.12646	-5.7353e-05	0.15064	6.8321e-05	0.024183	1.0968e-05	453.527	48.522	0.12087	47.818	47.771	47.891	-0.70392	-0.14404	0.00015038	NaN	54.09	16	13	2	NaN	NaN	NaN	NaN	0		NaN
ALGSFRSQPHV	11	2 Phospho (STY)	_ALGS(ph)FRS(ph)QPHV_					0	0	2	1	AT3G54820.1	AT3G54820.1	AT3G54820.1	MULTI-MATCH	100ug-1	100ug-1		3	453.527	1357.56	58057	-0.049953	-2.2655e-05	0.16531	7.4972e-05	0.11535	5.2317e-05	453.527	47.412	0.22649	46.759	46.632	46.859	-0.65266	0.24554	-0.00036197	NaN	49.298	24	17	2	NaN	NaN	NaN	NaN	0		NaN
ALGSFRSQPHV	11	2 Phospho (STY)	_ALGS(ph)FRS(ph)QPHV_					0	0	2	1	AT3G54820.1	AT3G54820.1	AT3G54820.1	MULTI-MATCH	100ug-3	100ug-3		3	453.527	1357.56	54194.9	-0.27296	-0.0001238	0.48891	0.00022173	0.21595	9.7937e-05	453.527	47.552	0.45579	47.152	47.098	47.553	-0.40027	-0.81064	0.00061061	NaN	54.09	34	34	2	NaN	NaN	NaN	NaN	0		NaN
ALGSFRSQPHV	11	2 Phospho (STY)	_ALGS(ph)FRS(ph)QPHV_					0	0	2	1	AT3G54820.1	AT3G54820.1	AT3G54820.1	MULTI-MATCH	100ug-3	100ug-3		3	453.527	1357.56	54999.9	-0.30676	-0.00013912	0.89686	0.00040675	0.5901	0.00026763	453.527	46.326	0.054443	46.026	46.002	46.056	-0.30003	-0.48743	0.00063337	NaN	49.298	6	3	2	NaN	NaN	NaN	NaN	0		NaN
ALLEGGSDDEGASTEAQGR	19	Phospho (STY)	_ALLEGGS(ph)DDEGASTEAQGR_		ALLEGGS(0.996)DDEGAS(0.003)T(0.001)EAQGR		ALLEGGS(25.24)DDEGAS(-25.24)T(-30.38)EAQGR	0	0	1	0	AT1G64790.1;AT1G64790.2	AT1G64790.1	AT1G64790.1	MSMS	5ug-1	5ug-1	648.27	3	648.272	1941.8	NaN	NaN	NaN	NaN	NaN	NaN	NaN	NaN	40.62	1	40.62	40.12	41.12	3.8147e-06								0	0	0	7.3234e-11	1	10961	58.093
ALLEGGSDDEGASTEAQGR	19	Phospho (STY)	_ALLEGGS(ph)DDEGASTEAQGR_		ALLEGGS(0.963)DDEGAS(0.033)T(0.004)EAQGR		ALLEGGS(14.65)DDEGAS(-14.65)T(-23.48)EAQGR	0	0	1	0	AT1G64790.1;AT1G64790.2	AT1G64790.1	AT1G64790.1	MSMS	10ug-2	10ug-2	648.61	3	648.272	1941.8	NaN	NaN	NaN	NaN	NaN	NaN	NaN	NaN	41.27	1	40.968	40.468	41.468	-0.30188								0	0	0	3.6754e-06	1	10482	40.723
ALLEGGSDDEGASTEAQGR	19	Phospho (STY)	_ALLEGGS(ph)DDEGASTEAQGR_		ALLEGGS(0.971)DDEGAS(0.022)T(0.007)EAQGR		ALLEGGS(16.52)DDEGAS(-16.52)T(-21.36)EAQGR	0	0	1	0	AT1G64790.1;AT1G64790.2	AT1G64790.1	AT1G64790.1	MULTI-MSMS	10ug-3	10ug-3	648.94	3	648.272	1941.8	44742.2	-0.27466	-0.00017805	-0.68669	-0.00044516	-0.96135	-0.00062322	648.272	41.128	0.082802	40.778	40.741	40.823	-0.34964					21	14	2	0	0	0	0.00017071	1	11043	43.794
ALLEGGSDDEGASTEAQGR	19	Phospho (STY)	_ALLEGGS(ph)DDEGASTEAQGR_		ALLEGGS(1)DDEGASTEAQGR		ALLEGGS(39.79)DDEGAS(-39.79)T(-48.77)EAQGR	0	0	1	0	AT1G64790.1;AT1G64790.2	AT1G64790.1	AT1G64790.1	MULTI-MSMS	10ug-3	10ug-3	648.61	3	648.272	1941.8	44742.2	-0.27092	-0.00017563	-0.17192	-0.00011145	-0.44284	-0.00028708	648.272	41.452	0.38255	41.102	40.903	41.285	-0.34964					70	54	2	0	0	0	2.6303e-06	1	11129	69.765
ALLEGGSDDEGASTEAQGR	19	Phospho (STY)	_ALLEGGS(ph)DDEGASTEAQGR_		ALLEGGS(0.999)DDEGAS(0.001)TEAQGR		ALLEGGS(32.58)DDEGAS(-32.58)T(-36.88)EAQGR	0	0	1	0	AT1G64790.1;AT1G64790.2	AT1G64790.1	AT1G64790.1	MSMS	10ug-3	10ug-3	648.27	3	648.272	1941.8	NaN	NaN	NaN	NaN	NaN	NaN	NaN	NaN	40.969	1	40.619	40.119	41.119	-0.34964								0	0	0	7.9997e-11	1	11007	57.484
ALLEGGSDDEGASTEAQGR	19	Phospho (STY)	_ALLEGGS(ph)DDEGASTEAQGR_		ALLEGGS(1)DDEGASTEAQGR		ALLEGGS(53.55)DDEGAS(-53.55)T(-63.1)EAQGR	0	0	1	0	AT1G64790.1;AT1G64790.2	AT1G64790.1	AT1G64790.1	MSMS	20ug-1	20ug-1	648.27	3	648.272	1941.8	NaN	NaN	NaN	NaN	NaN	NaN	NaN	NaN	41.296	1	41.196	40.696	41.696	-0.09956								0	0	0	1.0117e-28	1	11420	83.395
ALLEGGSDDEGASTEAQGR	19	Phospho (STY)	_ALLEGGS(ph)DDEGASTEAQGR_		ALLEGGS(1)DDEGASTEAQGR		ALLEGGS(36.39)DDEGAS(-36.39)T(-46.3)EAQGR	0	0	1	0	AT1G64790.1;AT1G64790.2	AT1G64790.1	AT1G64790.1	MULTI-MSMS	20ug-2	20ug-2	648.61	3	648.272	1941.8	44988.9	-0.024238	-1.5713e-05	0.01915	1.2414e-05	-0.0050882	-3.2985e-06	648.607	41.288	0.25575	40.887	40.677	40.933	-0.40126					77	38	3	0	0	0	7.4443e-06	1	10815	63.225
ALLEGGSDDEGASTEAQGR	19	Phospho (STY)	_ALLEGGS(ph)DDEGASTEAQGR_		ALLEGGS(1)DDEGASTEAQGR		ALLEGGS(44.15)DDEGAS(-44.15)T(-48.41)EAQGR	0	0	1	0	AT1G64790.1;AT1G64790.2	AT1G64790.1	AT1G64790.1	MULTI-MSMS	20ug-2	20ug-2	648.27	3	648.272	1941.8	44988.9	-0.022237	-1.4416e-05	0.028685	1.8596e-05	0.0064479	4.18e-06	648.607	41.426	0.54407	41.024	40.92	41.464	-0.40126					123	73	3	0	0	0	2.6303e-06	1	10904	69.765
ALLEGGSDDEGASTEAQGR	19	Phospho (STY)	_ALLEGGS(ph)DDEGASTEAQGR_		ALLEGGS(1)DDEGASTEAQGR		ALLEGGS(37.66)DDEGAS(-37.66)T(-43.13)EAQGR	0	0	1	0	AT1G64790.1;AT1G64790.2	AT1G64790.1	AT1G64790.1	MULTI-SECPEP	20ug-2	20ug-2	972.41	2	971.905	1941.8	37101.3	-0.033822	-3.2872e-05	-0.33777	-0.00032828	-0.37159	-0.00036115	971.905	41.49	0.19479	41.089	40.978	41.173	-0.40126					37	25	2	0	0	0	4.5867e-23	1	10883	92.792
ALLEGGSDDEGASTEAQGR	19	Phospho (STY)	_ALLEGGS(ph)DDEGASTEAQGR_		ALLEGGS(1)DDEGASTEAQGR		ALLEGGS(74.46)DDEGAS(-74.46)T(-81.03)EAQGR	0	0	1	0	AT1G64790.1;AT1G64790.2	AT1G64790.1	AT1G64790.1	MULTI-MSMS	20ug-3	20ug-3	648.61	3	648.272	1941.8	44344.5	0.0090725	5.8814e-06	-0.15049	-9.7557e-05	-0.14141	-9.1675e-05	648.272	41.642	1.2957	41.041	40.63	41.926	-0.60164					334	197	2	0	0	0	9.382e-49	2	11514	126.91
ALLEGGSDDEGASTEAQGR	19	Phospho (STY)	_ALLEGGS(ph)DDEGASTEAQGR_		ALLEGGS(1)DDEGASTEAQGR		ALLEGGS(42.5)DDEGAS(-42.5)T(-48.14)EAQGR	0	0	1	0	AT1G64790.1;AT1G64790.2	AT1G64790.1	AT1G64790.1	MULTI-MSMS	20ug-3	20ug-3	971.91	2	971.905	1941.8	36602.6	-0.051994	-5.0533e-05	-0.066765	-6.489e-05	-0.11876	-0.00011542	971.905	41.682	0.81585	41.08	40.95	41.766	-0.60164					181	116	2	0	0	0	1.2124e-19	2	11524	103.84
ALLEGGSDDEGASTEAQGR	19	Phospho (STY)	_ALLEGGS(ph)DDEGASTEAQGR_		ALLEGGS(0.997)DDEGAS(0.002)T(0.001)EAQGR		ALLEGGS(26.58)DDEGAS(-26.58)T(-31.24)EAQGR	0	0	1	0	AT1G64790.1;AT1G64790.2	AT1G64790.1	AT1G64790.1	MULTI-MSMS	50ug-1	50ug-1	971.9	2	971.905	1941.8	35954.7	-0.24369	-0.00023684	-0.77477	-0.000753	-1.0185	-0.00098984	971.904	40.082	0.025669	40.184	40.174	40.199	0.10141					4	2	2	0	0	0	1.9698e-05	1	12777	59.539
ALLEGGSDDEGASTEAQGR	19	Phospho (STY)	_ALLEGGS(ph)DDEGASTEAQGR_		ALLEGGS(1)DDEGASTEAQGR		ALLEGGS(94.76)DDEGAS(-94.76)T(-107.12)EAQGR	0	0	1	0	AT1G64790.1;AT1G64790.2	AT1G64790.1	AT1G64790.1	MULTI-MSMS	50ug-1	50ug-1	648.61	3	648.272	1941.8	44454.9	-0.50273	-0.0003259	0.1264	8.1939e-05	-0.37633	-0.00024396	648.272	40.674	1.6042	40.776	40.174	41.778	0.10141					436	174	3	0	0	0	1.3001e-87	3	12940	162.32
ALLEGGSDDEGASTEAQGR	19	Phospho (STY)	_ALLEGGS(ph)DDEGASTEAQGR_		ALLEGGS(1)DDEGASTEAQGR		ALLEGGS(117.93)DDEGAS(-117.93)T(-130.77)EAQGR	0	0	1	0	AT1G64790.1;AT1G64790.2	AT1G64790.1	AT1G64790.1	MULTI-MSMS	50ug-1	50ug-1	971.9	2	971.905	1941.8	35991.2	-0.14999	-0.00014578	-0.10497	-0.00010202	-0.25496	-0.0002478	971.905	40.734	1.391	40.835	40.199	41.59	0.10141					307	153	3	0	0	0	6.4855e-227	3	12961	243.24
ALLEGGSDDEGASTEAQGR	19	Phospho (STY)	_ALLEGGS(ph)DDEGASTEAQGR_		ALLEGGS(0.999)DDEGAS(0.001)TEAQGR		ALLEGGS(32.79)DDEGAS(-32.79)T(-36.91)EAQGR	0	0	1	0	AT1G64790.1;AT1G64790.2	AT1G64790.1	AT1G64790.1	MSMS	50ug-1	50ug-1	648.27	3	648.272	1941.8	NaN	NaN	NaN	NaN	NaN	NaN	NaN	NaN	40.045	1	40.146	39.646	40.646	0.10141								0	0	0	1.631e-11	1	12764	63.225
ALLEGGSDDEGASTEAQGR	19	Phospho (STY)	_ALLEGGS(ph)DDEGASTEAQGR_		ALLEGGS(0.999)DDEGAS(0.001)TEAQGR		ALLEGGS(31.62)DDEGAS(-31.62)T(-36.55)EAQGR	0	0	1	0	AT1G64790.1;AT1G64790.2	AT1G64790.1	AT1G64790.1	MULTI-MSMS	50ug-2	50ug-2	971.91	2	971.905	1941.8	36991.2	-0.14336	-0.00013934	-0.13584	-0.00013202	-0.2792	-0.00027136	971.905	41.074	0.15713	40.873	40.736	40.893	-0.2012					34	22	2	0	0	0	8.8362e-06	1	11492	70.345
ALLEGGSDDEGASTEAQGR	19	Phospho (STY)	_ALLEGGS(ph)DDEGASTEAQGR_		ALLEGGS(1)DDEGASTEAQGR		ALLEGGS(37.78)DDEGAS(-37.78)T(-47.32)EAQGR	0	0	1	0	AT1G64790.1;AT1G64790.2	AT1G64790.1	AT1G64790.1	MULTI-MSMS	50ug-2	50ug-2	648.61	3	648.272	1941.8	44178.4	-0.13298	-8.6205e-05	0.2274	0.00014742	0.094425	6.1213e-05	648.607	41.264	0.48782	41.063	41.006	41.493	-0.20121					99	63	2	0	0	0	7.1935e-07	1	11581	74.444
ALLEGGSDDEGASTEAQGR	19	Phospho (STY)	_ALLEGGS(ph)DDEGASTEAQGR_		ALLEGGS(1)DDEGASTEAQGR		ALLEGGS(55.74)DDEGAS(-55.74)T(-66.02)EAQGR	0	0	1	0	AT1G64790.1;AT1G64790.2	AT1G64790.1	AT1G64790.1	MSMS	50ug-2	50ug-2	648.27	3	648.272	1941.8	NaN	NaN	NaN	NaN	NaN	NaN	NaN	NaN	41.026	1	40.825	40.325	41.325	-0.2012								0	0	0	7.3184e-38	1	11491	91.276
ALLEGGSDDEGASTEAQGR	19	Phospho (STY)	_ALLEGGS(ph)DDEGASTEAQGR_		ALLEGGS(1)DDEGASTEAQGR		ALLEGGS(44.11)DDEGAS(-44.11)T(-49.1)EAQGR	0	0	1	0	AT1G64790.1;AT1G64790.2	AT1G64790.1	AT1G64790.1	MSMS	50ug-2	50ug-2	971.9	2	971.905	1941.8	NaN	NaN	NaN	NaN	NaN	NaN	NaN	NaN	41.378	1	41.177	40.677	41.677	-0.2012								0	0	0	5.6194e-44	1	11586	99.957
ALLEGGSDDEGASTEAQGR	19	Phospho (STY)	_ALLEGGS(ph)DDEGASTEAQGR_		ALLEGGS(1)DDEGASTEAQGR		ALLEGGS(90.83)DDEGAS(-90.83)T(-107.96)EAQGR	0	0	1	0	AT1G64790.1;AT1G64790.2	AT1G64790.1	AT1G64790.1	MULTI-MSMS	50ug-3	50ug-3	648.27	3	648.272	1941.8	43988.1	0.13622	8.8306e-05	-0.34836	-0.00022583	-0.21214	-0.00013752	648.272	41.659	1.8788	41.155	40.233	42.112	-0.50344					501	183	4	0	0	0	1.5761e-87	2	13389	160.95
ALLEGGSDDEGASTEAQGR	19	Phospho (STY)	_ALLEGGS(ph)DDEGASTEAQGR_		ALLEGGS(1)DDEGASTEAQGR		ALLEGGS(100.97)DDEGAS(-100.97)T(-114.16)EAQGR	0	0	1	0	AT1G64790.1;AT1G64790.2	AT1G64790.1	AT1G64790.1	MULTI-MSMS	50ug-3	50ug-3	971.91	2	971.905	1941.8	36149.9	0.11579	0.00011254	-0.10474	-0.0001018	0.011048	1.0738e-05	971.905	41.399	0.65221	40.895	40.346	40.998	-0.50344					188	67	4	0	0	0	2.8058e-205	1	13393	236.5
ALLEGGSDDEGASTEAQGR	19	Phospho (STY)	_ALLEGGS(ph)DDEGASTEAQGR_		ALLEGGS(1)DDEGASTEAQGR		ALLEGGS(131.43)DDEGAS(-131.43)T(-146.96)EAQGR	0	0	1	0	AT1G64790.1;AT1G64790.2	AT1G64790.1	AT1G64790.1	MULTI-MSMS	50ug-3	50ug-3	971.91	2	971.905	1941.8	36149.9	0.10806	0.00010502	-0.12926	-0.00012563	-0.021206	-2.061e-05	971.905	41.664	1.0867	41.161	40.933	42.02	-0.50343					333	103	4	0	0	0	4.5645e-276	3	13494	261.88
ALLEGGSDDEGASTEAQGR	19	Phospho (STY)	_ALLEGGS(ph)DDEGASTEAQGR_		ALLEGGS(1)DDEGASTEAQGR		ALLEGGS(37.16)DDEGAS(-37.16)T(-41.63)EAQGR	0	0	1	0	AT1G64790.1;AT1G64790.2	AT1G64790.1	AT1G64790.1	MSMS	50ug-3	50ug-3	971.9	2	971.905	1941.8	NaN	NaN	NaN	NaN	NaN	NaN	NaN	NaN	40.891	1	40.388	39.888	40.888	-0.50344								0	0	0	2.0667e-14	1	13289	65.833
ALLEGGSDDEGASTEAQGR	19	Phospho (STY)	_ALLEGGS(ph)DDEGASTEAQGR_		ALLEGGS(1)DDEGASTEAQGR		ALLEGGS(69.05)DDEGAS(-69.05)T(-90.63)EAQGR	0	0	1	0	AT1G64790.1;AT1G64790.2	AT1G64790.1	AT1G64790.1	MULTI-MSMS	100ug-1	100ug-1	648.27	3	648.272	1941.8	44111.3	-0.0032752	-2.1232e-06	0.057183	3.707e-05	0.053908	3.4947e-05	648.607	41.117	1.7474	40.464	39.75	41.497	-0.65266					404	142	4	0	0	0	1.2458e-79	3	13664	153.22
ALLEGGSDDEGASTEAQGR	19	Phospho (STY)	_ALLEGGS(ph)DDEGASTEAQGR_		ALLEGGS(1)DDEGASTEAQGR		ALLEGGS(115.3)DDEGAS(-115.3)T(-135.11)EAQGR	0	0	1	0	AT1G64790.1;AT1G64790.2	AT1G64790.1	AT1G64790.1	MULTI-MSMS	100ug-1	100ug-1	972.41	2	971.905	1941.8	36259.2	0.1339	0.00013014	0.058728	5.7078e-05	0.19263	0.00018722	971.905	41.148	1.3931	40.495	39.907	41.3	-0.65266					214	115	3	0	0	0	9.1388e-276	3	13675	258.11
ALLEGGSDDEGASTEAQGR	19	Phospho (STY)	_ALLEGGS(ph)DDEGASTEAQGR_		ALLEGGS(1)DDEGASTEAQGR		ALLEGGS(76.13)DDEGAS(-76.13)T(-97.71)EAQGR	0	0	1	0	AT1G64790.1;AT1G64790.2	AT1G64790.1	AT1G64790.1	MULTI-MSMS	100ug-2	100ug-2	648.61	3	648.272	1941.8	44080.8	0.61573	0.00039916	-0.94834	-0.00061478	-0.33261	-0.00021562	648.272	40.839	1.7501	40.738	40.046	41.796	-0.10156					363	154	3	0	0	0	1.706e-87	3	13796	160.3
ALLEGGSDDEGASTEAQGR	19	Phospho (STY)	_ALLEGGS(ph)DDEGASTEAQGR_		ALLEGGS(1)DDEGASTEAQGR		ALLEGGS(110.75)DDEGAS(-110.75)T(-116.29)EAQGR	0	0	1	0	AT1G64790.1;AT1G64790.2	AT1G64790.1	AT1G64790.1	MULTI-MSMS	100ug-2	100ug-2	971.91	2	971.905	1941.8	36065	0.70442	0.00068463	-0.62536	-0.00060779	0.079063	7.6841e-05	971.904	40.768	1.5727	40.667	40.147	41.72	-0.10156					297	139	3	0	0	0	3.6177e-227	4	13705	245.36
ALLEGGSDDEGASTEAQGR	19	Phospho (STY)	_ALLEGGS(ph)DDEGASTEAQGR_		ALLEGGS(1)DDEGASTEAQGR		ALLEGGS(110.39)DDEGAS(-110.39)T(-135.82)EAQGR	0	0	1	0	AT1G64790.1;AT1G64790.2	AT1G64790.1	AT1G64790.1	MULTI-MSMS	100ug-3	100ug-3	972.4	2	971.905	1941.8	36029.1	0.26633	0.00025885	-0.24034	-0.00023359	0.025992	2.5262e-05	972.406	41.192	1.6497	40.993	40.395	42.044	-0.19979					370	148	3	0	0	0	6.8059e-276	4	13894	260.03
ALLEGGSDDEGASTEAQGR	19	Phospho (STY)	_ALLEGGS(ph)DDEGASTEAQGR_		ALLEGGS(1)DDEGASTEAQGR		ALLEGGS(97.78)DDEGAS(-97.78)T(-110.02)EAQGR	0	0	1	0	AT1G64790.1;AT1G64790.2	AT1G64790.1	AT1G64790.1	MULTI-MSMS	100ug-3	100ug-3	648.61	3	648.272	1941.8	44218.5	0.09842	6.3803e-05	-0.30758	-0.0001994	-0.20916	-0.00013559	648.272	41.219	1.7363	41.019	40.297	42.033	-0.19979					369	154	3	0	0	0	2.7397e-80	2	13904	158.52
ALLEGGSDDEGASTEAQGR	19	Phospho (STY)	_ALLEGGS(ph)DDEGASTEAQGR_		ALLEGGS(1)DDEGASTEAQGR		ALLEGGS(144.34)DDEGAS(-144.34)T(-178.34)EAQGR	0	0	1	0	AT1G64790.1;AT1G64790.2	AT1G64790.1	AT1G64790.1	MULTI-MSMS	200ug-1	200ug-1	971.91	2	971.905	1941.8	35650.6	-0.013105	-1.2737e-05	0.35461	0.00034465	0.34151	0.00033191	971.905	41.187	1.1799	38.382	37.851	39.031	-2.8051					276	85	4	0	0	0	0	2	13661	359.97
ALLEGGSDDEGASTEAQGR	19	Phospho (STY)	_ALLEGGS(ph)DDEGASTEAQGR_		ALLEGGS(1)DDEGASTEAQGR		ALLEGGS(162.16)DDEGAS(-162.16)T(-192.57)EAQGR	0	0	1	0	AT1G64790.1;AT1G64790.2	AT1G64790.1	AT1G64790.1	MULTI-MSMS	200ug-2	200ug-2	971.91	2	971.905	1941.8	35497.6	0.21898	0.00021282	-0.25862	-0.00025136	-0.039646	-3.8532e-05	971.905	41.626	1.2339	38.32	37.706	38.94	-3.3064					271	82	4	0	0	0	0	3	13846	384.46
ALLEGGSDDEGASTEAQGR	19	Phospho (STY)	_ALLEGGS(ph)DDEGASTEAQGR_		ALLEGGS(1)DDEGASTEAQGR		ALLEGGS(89.6)DDEGAS(-89.6)T(-118.5)EAQGR	0	0	1	0	AT1G64790.1;AT1G64790.2	AT1G64790.1	AT1G64790.1	MULTI-MSMS	200ug-2	200ug-2	648.27	3	648.272	1941.8	43610.2	0.12652	8.2022e-05	-0.3695	-0.00023954	-0.24298	-0.00015752	648.272	41.614	1.4367	38.307	37.618	39.055	-3.3064					268	97	4	0	0	0	1.5535e-109	2	13874	185.61
ALLEGGSDDEGASTEAQGR	19	Phospho (STY)	_ALLEGGS(ph)DDEGASTEAQGR_		ALLEGGS(1)DDEGASTEAQGR		ALLEGGS(155.95)DDEGAS(-155.95)T(-176.03)EAQGR	0	0	1	0	AT1G64790.1;AT1G64790.2	AT1G64790.1	AT1G64790.1	MULTI-MSMS	200ug-3	200ug-3	971.9	2	971.905	1941.8	35197.3	-0.18524	-0.00018003	0.32179	0.00031275	0.13655	0.00013271	971.905	41.343	1.1685	38.286	37.737	38.906	-3.0575					241	74	4	0	0	0	0	3	13795	367.23
ALLEGGSDDEGASTEAQGR	19	Phospho (STY)	_ALLEGGS(ph)DDEGASTEAQGR_		ALLEGGS(1)DDEGASTEAQGR		ALLEGGS(88.58)DDEGAS(-88.58)T(-104.75)EAQGR	0	0	1	0	AT1G64790.1;AT1G64790.2	AT1G64790.1	AT1G64790.1	MULTI-MSMS	200ug-3	200ug-3	648.27	3	648.272	1941.8	43765.9	-0.076039	-4.9294e-05	0.18082	0.00011722	0.10478	6.7927e-05	648.273	41.384	1.3218	38.326	37.726	39.048	-3.0575					305	86	6	0	0	0	9.0032e-75	2	13885	150.91
ALLEGGSDDEGASTEAQGR	19	Phospho (STY)	_ALLEGGS(ph)DDEGASTEAQGR_					0	0	1	0	AT1G64790.1;AT1G64790.2	AT1G64790.1	AT1G64790.1	MULTI-MATCH	5ug-1	5ug-1		2	971.905	1941.8	NaN	0.19824	0.00019267	-4.2407	-0.0041215	-4.0424	-0.0039289	971.902	40.511	0.040199	40.511	40.478	40.519	0	-0.23151	-0.0078432	NaN	261.88	5	3	2	NaN	NaN	NaN	NaN	0		NaN
ALLEGGSDDEGASTEAQGR	19	Phospho (STY)	_ALLEGGS(ph)DDEGASTEAQGR_					0	0	1	0	AT1G64790.1;AT1G64790.2	AT1G64790.1	AT1G64790.1	MULTI-MATCH	5ug-1	5ug-1		3	648.272	1941.8	48441.8	0.19823	0.00012851	0.508	0.00032932	0.70623	0.00045783	648.272	41.292	0.12424	41.292	41.262	41.386	0	0.051207	0.0013331	NaN	160.95	16	12	2	NaN	NaN	NaN	NaN	0		NaN
ALLEGGSDDEGASTEAQGR	19	Phospho (STY)	_ALLEGGS(ph)DDEGASTEAQGR_					0	0	1	0	AT1G64790.1;AT1G64790.2	AT1G64790.1	AT1G64790.1	MULTI-MATCH	5ug-2	5ug-2		3	648.272	1941.8	47884.5	0.16711	0.00010833	-1.7182	-0.0011139	-1.5511	-0.0010055	648.605	41.534	0.060307	41.384	41.358	41.418	-0.1506	0.14302	-0.0029964	NaN	160.95	7	6	2	NaN	NaN	NaN	NaN	0		NaN
ALLEGGSDDEGASTEAQGR	19	Phospho (STY)	_ALLEGGS(ph)DDEGASTEAQGR_					0	0	1	0	AT1G64790.1;AT1G64790.2	AT1G64790.1	AT1G64790.1	MULTI-MATCH	5ug-3	5ug-3		2	971.905	1941.8	NaN	0.083194	8.0857e-05	0.062266	6.0516e-05	0.14546	0.00014137	972.406	41.531	0.074169	41.231	41.195	41.269	-0.29989	0.48901	0.00052093	NaN	261.88	10	7	2	NaN	NaN	NaN	NaN	0		NaN
ALLEGGSDDEGASTEAQGR	19	Phospho (STY)	_ALLEGGS(ph)DDEGASTEAQGR_					0	0	1	0	AT1G64790.1;AT1G64790.2	AT1G64790.1	AT1G64790.1	MULTI-MATCH	5ug-3	5ug-3		3	648.272	1941.8	46487.5	0.083192	5.3931e-05	0.28025	0.00018168	0.36345	0.00023561	648.272	41.337	0.12088	41.037	40.967	41.088	-0.29989	-0.20355	0.00089021	NaN	160.95	22	17	2	NaN	NaN	NaN	NaN	0		NaN
ALLEGGSDDEGASTEAQGR	19	Phospho (STY)	_ALLEGGS(ph)DDEGASTEAQGR_					0	0	1	0	AT1G64790.1;AT1G64790.2	AT1G64790.1	AT1G64790.1	MULTI-MATCH	10ug-1	10ug-1		3	648.272	1941.8	49678.6	0.1968	0.00012758	0.50001	0.00032414	0.69681	0.00045172	648.272	40.672	0.032745	40.422	40.395	40.428	-0.24971	-0.40526	0.001463	NaN	162.32	5	3	2	NaN	NaN	NaN	NaN	0		NaN
ALLEGGSDDEGASTEAQGR	19	Phospho (STY)	_ALLEGGS(ph)DDEGASTEAQGR_					0	0	1	0	AT1G64790.1;AT1G64790.2	AT1G64790.1	AT1G64790.1	MULTI-MATCH	10ug-2	10ug-2		2	971.905	1941.8	46922.4	0.29544	0.00028714	-0.21359	-0.00020759	0.081846	7.9547e-05	972.408	41.024	0.030273	40.722	40.707	40.737	-0.30188	-0.020107	-1.5281e-05	NaN	261.88	5	4	2	NaN	NaN	NaN	NaN	0		NaN
ALLEGGSDDEGASTEAQGR	19	Phospho (STY)	_ALLEGGS(ph)DDEGASTEAQGR_					0	0	1	0	AT1G64790.1;AT1G64790.2	AT1G64790.1	AT1G64790.1	MULTI-MATCH	10ug-2	10ug-2		3	648.272	1941.8	NaN	0.29542	0.00019151	1.847	0.0011974	2.1425	0.0013889	648.273	41.916	0.027519	41.614	41.604	41.631	-0.30188	0.78654	0.0040828	NaN	162.32	5	3	2	NaN	NaN	NaN	NaN	0		NaN
ALLEGGSDDEGASTEAQGR	19	Phospho (STY)	_ALLEGGS(ph)DDEGASTEAQGR_					0	0	1	0	AT1G64790.1;AT1G64790.2	AT1G64790.1	AT1G64790.1	MULTI-MATCH	10ug-2	10ug-2		3	648.272	1941.8	55433.9	0.29547	0.00019154	-0.54458	-0.00035303	-0.24911	-0.00016149	648.606	41.607	0.048271	41.305	41.27	41.318	-0.30188	0.064238	-0.00071394	NaN	160.95	10	6	3	NaN	NaN	NaN	NaN	0		NaN
ALLEGGSDDEGASTEAQGR	19	Phospho (STY)	_ALLEGGS(ph)DDEGASTEAQGR_					0	0	1	0	AT1G64790.1;AT1G64790.2	AT1G64790.1	AT1G64790.1	MULTI-MATCH	20ug-1	20ug-1		2	971.905	1941.8	37999.3	-0.10924	-0.00010617	-0.24957	-0.00024256	-0.35882	-0.00034873	971.905	40.613	0.18317	40.513	40.426	40.609	-0.099564	-0.22915	-8.5224e-05	NaN	261.88	40	28	2	NaN	NaN	NaN	NaN	0		NaN
ALLEGGSDDEGASTEAQGR	19	Phospho (STY)	_ALLEGGS(ph)DDEGASTEAQGR_					0	0	1	0	AT1G64790.1;AT1G64790.2	AT1G64790.1	AT1G64790.1	MULTI-MATCH	20ug-1	20ug-1		2	971.905	1941.8	40751.5	-0.099502	-9.6706e-05	-0.52386	-0.00050914	-0.62336	-0.00060585	971.905	41.452	0.15012	41.352	41.301	41.451	-0.099564	0.33536	-0.00068372	NaN	260.03	23	16	2	NaN	NaN	NaN	NaN	0		NaN
ALLEGGSDDEGASTEAQGR	19	Phospho (STY)	_ALLEGGS(ph)DDEGASTEAQGR_					0	0	1	0	AT1G64790.1;AT1G64790.2	AT1G64790.1	AT1G64790.1	MULTI-MATCH	20ug-1	20ug-1		3	648.272	1941.8	50191.3	-0.081722	-5.2978e-05	-0.036068	-2.3382e-05	-0.11779	-7.636e-05	648.607	41.863	0.12486	41.764	41.691	41.816	-0.099564	0.52279	0.00027502	NaN	160.95	15	12	2	NaN	NaN	NaN	NaN	0		NaN
ALLEGGSDDEGASTEAQGR	19	Phospho (STY)	_ALLEGGS(ph)DDEGASTEAQGR_					0	0	1	0	AT1G64790.1;AT1G64790.2	AT1G64790.1	AT1G64790.1	MULTI-MATCH	20ug-2	20ug-2		2	971.905	1941.8	40606.1	-0.032247	-3.1341e-05	0.03076	2.9895e-05	-0.0014874	-1.4456e-06	971.905	41.633	0.38285	41.232	41.166	41.549	-0.40126	0.48968	0.00045969	NaN	261.88	66	51	3	NaN	NaN	NaN	NaN	0		NaN
ALLEGGSDDEGASTEAQGR	19	Phospho (STY)	_ALLEGGS(ph)DDEGASTEAQGR_					0	0	1	0	AT1G64790.1;AT1G64790.2	AT1G64790.1	AT1G64790.1	MULTI-MATCH	20ug-2	20ug-2		3	648.272	1941.8	44827.1	-0.02565	-1.6628e-05	-0.029729	-1.9273e-05	-0.055379	-3.5901e-05	648.272	41.054	0.060863	40.653	40.616	40.677	-0.40126	-0.17481	0.00043279	NaN	162.32	14	10	2	NaN	NaN	NaN	NaN	0		NaN
ALLEGGSDDEGASTEAQGR	19	Phospho (STY)	_ALLEGGS(ph)DDEGASTEAQGR_					0	0	1	0	AT1G64790.1;AT1G64790.2	AT1G64790.1	AT1G64790.1	MULTI-MATCH	50ug-2	50ug-2		2	971.905	1941.8	36991.2	-0.14547	-0.00014138	0.36985	0.00035946	0.22438	0.00021808	972.407	40.907	0.11348	40.706	40.623	40.736	-0.2012	-0.036323	0.0011188	NaN	261.88	28	16	3	NaN	NaN	NaN	NaN	0		NaN
ALLIEDGGGLQSASPR	16	Phospho (STY)	_ALLIEDGGGLQSAS(ph)PR_		ALLIEDGGGLQS(0.076)AS(0.924)PR		ALLIEDGGGLQS(-10.87)AS(10.87)PR	0	0	1	0	AT3G06550.3;AT3G06550.1;AT3G06550.2	AT3G06550.3	AT3G06550.3	MULTI-MSMS	50ug-1	50ug-1	555.27	3	555.273	1662.8	48194.8	0.44988	0.0002498	2.1626	0.0012008	2.6125	0.0014506	555.275	66.412	1.2144	66.413	66.207	67.422	0.0011749					288	142	3	0	0	0	0.00013126	2	20603	64.705
ALLIEDGGGLQSASPR	16	Phospho (STY)	_ALLIEDGGGLQS(ph)ASPR_		ALLIEDGGGLQS(0.5)AS(0.5)PR		ALLIEDGGGLQS(0)AS(0)PR	0	0	1	0	AT3G06550.3;AT3G06550.1;AT3G06550.2	AT3G06550.3	AT3G06550.3	MSMS	50ug-1	50ug-1	832.4	2	832.406	1662.8	NaN	NaN	NaN	NaN	NaN	NaN	NaN	NaN	66.342	1	66.343	65.843	66.843	0.0011749								0	0	0	1.6611e-07	1	20528	58.024
ALLIEDGGGLQSASPR	16	Phospho (STY)	_ALLIEDGGGLQSAS(ph)PR_		ALLIEDGGGLQS(0.251)AS(0.749)PR		ALLIEDGGGLQS(-4.74)AS(4.74)PR	0	0	1	0	AT3G06550.3;AT3G06550.1;AT3G06550.2	AT3G06550.3	AT3G06550.3	MSMS	50ug-1	50ug-1	832.41	2	832.406	1662.8	NaN	NaN	NaN	NaN	NaN	NaN	NaN	NaN	66.685	1	66.686	66.186	67.186	0.0011749								0	0	0	1.4507e-18	1	20628	87.352
ALLIEDGGGLQSASPR	16	Phospho (STY)	_ALLIEDGGGLQSAS(ph)PR_		ALLIEDGGGLQS(0.251)AS(0.749)PR		ALLIEDGGGLQS(-4.75)AS(4.75)PR	0	0	1	0	AT3G06550.3;AT3G06550.1;AT3G06550.2	AT3G06550.3	AT3G06550.3	MSMS	50ug-1	50ug-1	832.41	2	832.406	1662.8	NaN	NaN	NaN	NaN	NaN	NaN	NaN	NaN	67.025	1	67.026	66.526	67.526	0.0011749								0	0	0	1.1319e-18	1	20727	88.176
ALLIEDGGGLQSASPR	16	Phospho (STY)	_ALLIEDGGGLQSAS(ph)PR_		ALLIEDGGGLQS(0.101)AS(0.899)PR		ALLIEDGGGLQS(-9.52)AS(9.52)PR	0	0	1	0	AT3G06550.3;AT3G06550.1;AT3G06550.2	AT3G06550.3	AT3G06550.3	MULTI-MSMS	50ug-3	50ug-3	555.27	3	555.273	1662.8	47311.6	0.40083	0.00022257	0.63958	0.00035514	1.0404	0.00057771	555.274	67.297	1.3213	66.493	66.144	67.465	-0.80418					411	166	3	0	0	0	2.4632e-08	3	21240	84.249
ALLIEDGGGLQSASPR	16	Phospho (STY)	_ALLIEDGGGLQSAS(ph)PR_		ALLIEDGGGLQS(0.089)AS(0.911)PR		ALLIEDGGGLQS(-10.11)AS(10.11)PR	0	0	1	0	AT3G06550.3;AT3G06550.1;AT3G06550.2	AT3G06550.3	AT3G06550.3	MULTI-MSMS	50ug-3	50ug-3	832.41	2	832.406	1662.8	39343.5	-0.025062	-2.0862e-05	0.3872	0.00032231	0.36214	0.00030145	832.407	67.508	1.3358	66.704	66.058	67.394	-0.80417					334	167	3	0	0	0	1.4498e-34	3	21236	123.6
ALLIEDGGGLQSASPR	16	Phospho (STY)	_ALLIEDGGGLQSAS(ph)PR_		ALLIEDGGGLQS(0.458)AS(0.542)PR		ALLIEDGGGLQS(-0.73)AS(0.73)PR	0	0	1	0	AT3G06550.3;AT3G06550.1;AT3G06550.2	AT3G06550.3	AT3G06550.3	MULTI-MSMS	100ug-1	100ug-1	832.41	2	832.406	1662.8	38388.3	-0.22398	-0.00018644	0.83432	0.0006945	0.61035	0.00050806	832.407	67.37	1.2595	66.818	66.186	67.446	-0.55242					234	142	3	0	0	0	4.1414e-41	2	22163	131.82
ALLIEDGGGLQSASPR	16	Phospho (STY)	_ALLIEDGGGLQSAS(ph)PR_		ALLIEDGGGLQS(0.016)AS(0.984)PR		ALLIEDGGGLQS(-17.78)AS(17.78)PR	0	0	1	0	AT3G06550.3;AT3G06550.1;AT3G06550.2	AT3G06550.3	AT3G06550.3	MULTI-MSMS	100ug-1	100ug-1	555.27	3	555.273	1662.8	47732.3	0.43193	0.00023984	0.48626	0.00027001	0.91819	0.00050985	555.274	67.262	1.5006	66.71	66.176	67.677	-0.55242					364	168	4	0	0	0	1.9777e-13	3	22181	97.271
ALLIEDGGGLQSASPR	16	Phospho (STY)	_ALLIEDGGGLQSAS(ph)PR_		ALLIEDGGGLQS(0.248)AS(0.752)PR		ALLIEDGGGLQS(-4.82)AS(4.82)PR	0	0	1	0	AT3G06550.3;AT3G06550.1;AT3G06550.2	AT3G06550.3	AT3G06550.3	MSMS	100ug-1	100ug-1	832.41	2	832.406	1662.8	NaN	NaN	NaN	NaN	NaN	NaN	NaN	NaN	67.729	1	67.176	66.676	67.676	-0.55242								0	0	0	1.329e-39	1	22259	117.37
ALLIEDGGGLQSASPR	16	Phospho (STY)	_ALLIEDGGGLQSAS(ph)PR_		ALLIEDGGGLQS(0.043)AS(0.957)PR		ALLIEDGGGLQS(-13.51)AS(13.51)PR	0	0	1	0	AT3G06550.3;AT3G06550.1;AT3G06550.2	AT3G06550.3	AT3G06550.3	MULTI-MSMS	100ug-2	100ug-2	555.27	3	555.273	1662.8	47001.6	0.43391	0.00024094	0.67146	0.00037284	1.1054	0.00061378	555.274	66.564	1.6719	66.463	66.177	67.849	-0.10156					321	198	2	0	0	0	4.2502e-41	2	21954	126.25
ALLIEDGGGLQSASPR	16	Phospho (STY)	_ALLIEDGGGLQSAS(ph)PR_		ALLIEDGGGLQS(0.025)AS(0.975)PR		ALLIEDGGGLQS(-15.83)AS(15.83)PR	0	0	1	0	AT3G06550.3;AT3G06550.1;AT3G06550.2	AT3G06550.3	AT3G06550.3	MULTI-MSMS	100ug-2	100ug-2	832.41	2	832.406	1662.8	38318.6	-0.019643	-1.6351e-05	0.49985	0.00041608	0.48021	0.00039973	832.406	66.884	1.1174	66.782	66.199	67.316	-0.10156					253	128	3	0	0	0	1.3085e-62	2	22018	161.96
ALLIEDGGGLQSASPR	16	Phospho (STY)	_ALLIEDGGGLQSAS(ph)PR_		ALLIEDGGGLQS(0.02)AS(0.98)PR		ALLIEDGGGLQS(-16.81)AS(16.81)PR	0	0	1	0	AT3G06550.3;AT3G06550.1;AT3G06550.2	AT3G06550.3	AT3G06550.3	MULTI-MSMS	100ug-3	100ug-3	832.41	2	832.406	1662.8	38456.6	0.10368	8.6301e-05	0.38215	0.0003181	0.48583	0.00040441	832.406	67.25	1.4256	66.649	66.077	67.503	-0.60077					326	165	3	0	0	0	2.4943e-63	4	22203	167.51
ALLIEDGGGLQSASPR	16	Phospho (STY)	_ALLIEDGGGLQSAS(ph)PR_		ALLIEDGGGLQS(0.017)AS(0.983)PR		ALLIEDGGGLQS(-17.74)AS(17.74)PR	0	0	1	0	AT3G06550.3;AT3G06550.1;AT3G06550.2	AT3G06550.3	AT3G06550.3	MULTI-MSMS	100ug-3	100ug-3	555.27	3	555.273	1662.8	46763.4	0.50662	0.00028131	0.28733	0.00015955	0.79395	0.00044086	555.273	67.211	1.5026	66.61	65.965	67.468	-0.60077					413	171	4	0	0	0	1.0445e-12	2	22166	92.474
ALLIEDGGGLQSASPR	16	Phospho (STY)	_ALLIEDGGGLQSAS(ph)PR_		ALLIEDGGGLQS(0.003)AS(0.997)PR		ALLIEDGGGLQS(-24.57)AS(24.57)PR	0	0	1	0	AT3G06550.3;AT3G06550.1;AT3G06550.2	AT3G06550.3	AT3G06550.3	MULTI-MSMS	200ug-1	200ug-1	832.91	2	832.406	1662.8	39462.4	-0.22312	-0.00018573	1.0406	0.00086617	0.81743	0.00068044	832.407	68.732	1.0834	67.03	66.651	67.734	-1.7024					254	98	4	0	0	0	2.5697e-143	3	22320	218.42
ALLIEDGGGLQSASPR	16	Phospho (STY)	_ALLIEDGGGLQSAS(ph)PR_		ALLIEDGGGLQS(0.034)AS(0.966)PR		ALLIEDGGGLQS(-14.52)AS(14.52)PR	0	0	1	0	AT3G06550.3;AT3G06550.1;AT3G06550.2	AT3G06550.3	AT3G06550.3	MULTI-MSMS	200ug-1	200ug-1	555.27	3	555.273	1662.8	47730.6	0.4477	0.00024859	-0.16525	-9.1757e-05	0.28245	0.00015684	555.273	68.793	1.2176	67.091	66.599	67.817	-1.7024					315	113	4	0	0	0	7.8438e-19	2	22325	104.38
ALLIEDGGGLQSASPR	16	Phospho (STY)	_ALLIEDGGGLQSAS(ph)PR_		ALLIEDGGGLQS(0.03)AS(0.97)PR		ALLIEDGGGLQS(-15.11)AS(15.11)PR	0	0	1	0	AT3G06550.3;AT3G06550.1;AT3G06550.2	AT3G06550.3	AT3G06550.3	MULTI-MSMS	200ug-2	200ug-2	832.41	2	832.406	1662.8	39308	0.15413	0.0001283	0.40846	0.00034001	0.56259	0.00046831	832.407	69.552	1.1241	67.548	66.973	68.097	-2.0033					385	122	4	0	0	0	3.3482e-126	3	22742	205.78
ALLIEDGGGLQSASPR	16	Phospho (STY)	_ALLIEDGGGLQSAS(ph)PR_		ALLIEDGGGLQS(0.037)AS(0.963)PR		ALLIEDGGGLQS(-14.09)AS(14.09)PR	0	0	1	0	AT3G06550.3;AT3G06550.1;AT3G06550.2	AT3G06550.3	AT3G06550.3	MULTI-MSMS	200ug-2	200ug-2	555.27	3	555.273	1662.8	47643.5	0.38497	0.00021376	-0.043029	-2.3893e-05	0.34194	0.00018987	555.273	69.569	1.2234	67.565	66.932	68.156	-2.0033					413	132	4	0	0	0	9.0016e-35	2	22830	121.82
ALLIEDGGGLQSASPR	16	Phospho (STY)	_ALLIEDGGGLQSAS(ph)PR_		ALLIEDGGGLQS(0.03)AS(0.97)PR		ALLIEDGGGLQS(-15.11)AS(15.11)PR	0	0	1	0	AT3G06550.3;AT3G06550.1;AT3G06550.2	AT3G06550.3	AT3G06550.3	MULTI-MSMS	200ug-3	200ug-3	832.41	2	832.406	1662.8	39162.1	0.51878	0.00043183	0.14597	0.00012151	0.66475	0.00055334	832.407	69.118	1.1473	67.264	66.779	67.926	-1.8546					212	67	4	0	0	0	3.3482e-126	4	23272	205.78
ALLIEDGGGLQSASPR	16	Phospho (STY)	_ALLIEDGGGLQSAS(ph)PR_		ALLIEDGGGLQS(0.29)AS(0.71)PR		ALLIEDGGGLQS(-3.89)AS(3.89)PR	0	0	1	0	AT3G06550.3;AT3G06550.1;AT3G06550.2	AT3G06550.3	AT3G06550.3	MULTI-MSMS	200ug-3	200ug-3	555.27	3	555.273	1662.8	47480.7	0.62314	0.00034601	-0.25176	-0.00013979	0.37138	0.00020622	555.273	69.083	1.2285	67.228	66.738	67.967	-1.8546					220	72	4	0	0	0	4.0363e-44	2	23392	136.68
ALLIEDGGGLQSASPR	16	Phospho (STY)	_ALLIEDGGGLQSAS(ph)PR_					0	0	1	0	AT3G06550.3;AT3G06550.1;AT3G06550.2	AT3G06550.3	AT3G06550.3	MULTI-MATCH	50ug-1	50ug-1		2	832.406	1662.8	38484.3	-0.086564	-7.2057e-05	0.0091296	7.5995e-06	-0.077435	-6.4457e-05	832.407	67.199	0.21242	67.2	67.124	67.336	0.0011749	0.24548	-0.00076194	NaN	218.42	42	27	2	NaN	NaN	NaN	NaN	0		NaN
ALLIEDGGGLQSASPR	16	Phospho (STY)	_ALLIEDGGGLQSAS(ph)PR_					0	0	1	0	AT3G06550.3;AT3G06550.1;AT3G06550.2	AT3G06550.3	AT3G06550.3	MULTI-MATCH	50ug-2	50ug-2		2	832.406	1662.8	38796.6	0.1466	0.00012203	0.22712	0.00018906	0.37372	0.00031109	832.406	67	0.18251	66.598	66.432	66.614	-0.4017	-0.35678	-0.00039902	NaN	218.42	35	25	2	NaN	NaN	NaN	NaN	0		NaN
ALLIEDGGGLQSASPR	16	Phospho (STY)	_ALLIEDGGGLQSAS(ph)PR_					0	0	1	0	AT3G06550.3;AT3G06550.1;AT3G06550.2	AT3G06550.3	AT3G06550.3	MULTI-MATCH	50ug-2	50ug-2		3	555.273	1662.8	48574	0.32073	0.00017809	0.98589	0.00054744	1.3066	0.00072553	555.274	67.433	0.18164	67.031	66.933	67.114	-0.4017	0.1861	0.0012003	NaN	136.68	50	32	2	NaN	NaN	NaN	NaN	0		NaN
ALLNGPGNYSFNK	13	Phospho (STY)	_ALLNGPGNYS(ph)FNK_		ALLNGPGNY(0.007)S(0.993)FNK		ALLNGPGNY(-21.79)S(21.79)FNK	0	0	1	0	AT1G24764.1	AT1G24764.1	AT1G24764.1	MSMS	200ug-2	200ug-2	737.84	2	737.84	1473.67	NaN	NaN	NaN	NaN	NaN	NaN	NaN	NaN	67.091	1	64.988	64.488	65.488	-2.1035								0	0	0	2.5885e-05	1	22067	55.755
ALNGAGGDDDDEDDEE	16	Unmodified	_ALNGAGGDDDDEDDEE_					0	0	0	0	AT3G25520.2;AT5G39740.2;AT5G39740.1;AT3G25520.1	AT3G25520.2	AT3G25520.2	MULTI-MSMS	20ug-1	20ug-1	819.29	2	818.79	1635.57	39944.4	-0.057124	-4.6773e-05	0.25605	0.00020965	0.19893	0.00016288	818.791	21.827	0.84481	21.928	21.554	22.399	0.10089					113	82	2	0	0	0	6.4257e-42	1	5785	133.48
ALNGAGGDDDDEDDEE	16	Unmodified	_ALNGAGGDDDDEDDEE_					0	0	0	0	AT3G25520.2;AT5G39740.2;AT5G39740.1;AT3G25520.1	AT3G25520.2	AT3G25520.2	MULTI-MSMS	20ug-3	20ug-3	818.79	2	818.79	1635.57	39996.3	-0.011727	-9.6018e-06	0.17346	0.00014203	0.16173	0.00013243	818.79	22.732	0.94385	22.431	21.933	22.877	-0.3009					137	83	2	0	0	0	0.010562	1	6086	35.1
ALNGAGGDDDDEDDEE	16	Unmodified	_ALNGAGGDDDDEDDEE_					0	0	0	0	AT3G25520.2;AT5G39740.2;AT5G39740.1;AT3G25520.1	AT3G25520.2	AT3G25520.2	MULTI-MSMS	50ug-1	50ug-1	818.79	2	818.79	1635.57	39916.8	-0.85655	-0.00070134	0.80927	0.00066262	-0.047287	-3.8718e-05	818.791	21.586	1.1912	21.687	21.099	22.29	0.1014					213	89	3	0	0	0	8.0776e-55	2	6731	158.31
ALNGAGGDDDDEDDEE	16	Unmodified	_ALNGAGGDDDDEDDEE_					0	0	0	0	AT3G25520.2;AT5G39740.2;AT5G39740.1;AT3G25520.1	AT3G25520.2	AT3G25520.2	MULTI-MSMS	50ug-2	50ug-2	818.79	2	818.79	1635.57	39842.1	0.2367	0.00019381	-0.078401	-6.4194e-05	0.1583	0.00012962	818.79	22.233	0.99091	22.132	21.651	22.642	-0.10095					206	86	3	0	0	0	2.7153e-25	2	6062	114.31
ALNGAGGDDDDEDDEE	16	Unmodified	_ALNGAGGDDDDEDDEE_					0	0	0	0	AT3G25520.2;AT5G39740.2;AT5G39740.1;AT3G25520.1	AT3G25520.2	AT3G25520.2	MULTI-MSMS	50ug-3	50ug-3	818.79	2	818.79	1635.57	39794.8	-0.37099	-0.00030377	0.51926	0.00042517	0.14827	0.0001214	818.791	22.494	1.4141	22.392	21.666	23.08	-0.10246					212	74	4	0	0	0	7.1498e-84	3	7148	178.68
ALNGAGGDDDDEDDEE	16	Unmodified	_ALNGAGGDDDDEDDEE_					0	0	0	0	AT3G25520.2;AT5G39740.2;AT5G39740.1;AT3G25520.1	AT3G25520.2	AT3G25520.2	MULTI-MSMS	100ug-1	100ug-1	818.79	2	818.79	1635.57	40348.2	-0.36466	-0.00029858	0.5289	0.00043306	0.16424	0.00013448	818.79	21.752	0.96623	21.4	20.852	21.818	-0.35194					116	47	3	0	0	0	5.3342e-25	2	7025	112.68
ALNGAGGDDDDEDDEE	16	Unmodified	_ALNGAGGDDDDEDDEE_					0	0	0	0	AT3G25520.2;AT5G39740.2;AT5G39740.1;AT3G25520.1	AT3G25520.2	AT3G25520.2	MULTI-MSMS	100ug-2	100ug-2	818.79	2	818.79	1635.57	40296.1	-0.43427	-0.00035557	0.51159	0.00041889	0.077325	6.3313e-05	818.791	21.863	1.0895	21.961	21.464	22.554	0.098932					140	54	3	0	0	0	7.4867e-18	2	7208	103.92
ALNGAGGDDDDEDDEE	16	Unmodified	_ALNGAGGDDDDEDDEE_					0	0	0	0	AT3G25520.2;AT5G39740.2;AT5G39740.1;AT3G25520.1	AT3G25520.2	AT3G25520.2	MULTI-MSMS	100ug-3	100ug-3	818.79	2	818.79	1635.57	40047.6	-0.14501	-0.00011874	0.2036	0.00016671	0.058586	4.797e-05	818.79	22.395	1.2225	22.296	21.706	22.928	-0.099539					115	45	3	0	0	0	2.1591e-40	2	7331	129.04
ALNGAGGDDDDEDDEE	16	Unmodified	_ALNGAGGDDDDEDDEE_					0	0	0	0	AT3G25520.2;AT5G39740.2;AT5G39740.1;AT3G25520.1	AT3G25520.2	AT3G25520.2	MULTI-MSMS	200ug-1	200ug-1	818.79	2	818.79	1635.57	39315.3	-0.48322	-0.00039566	0.19371	0.0001586	-0.28951	-0.00023705	818.79	21.057	0.95023	19.455	19.005	19.955	-1.6022					92	27	5	0	0	0	3.4997e-126	2	6777	209.22
ALNGAGGDDDDEDDEE	16	Unmodified	_ALNGAGGDDDDEDDEE_					0	0	0	0	AT3G25520.2;AT5G39740.2;AT5G39740.1;AT3G25520.1	AT3G25520.2	AT3G25520.2	MULTI-MSMS	200ug-2	200ug-2	819.29	2	818.79	1635.57	39010.1	-0.19506	-0.00015971	0.080166	6.5639e-05	-0.11489	-9.4074e-05	818.79	20.296	0.50972	17.591	17.278	17.787	-2.705					27	15	2	0	0	0	1.8259e-07	1	6518	84.753
ALNGAGGDDDDEDDEE	16	Unmodified	_ALNGAGGDDDDEDDEE_					0	0	0	0	AT3G25520.2;AT5G39740.2;AT5G39740.1;AT3G25520.1	AT3G25520.2	AT3G25520.2	MULTI-MSMS	200ug-2	200ug-2	818.79	2	818.79	1635.57	39418.3	-0.15309	-0.00012535	-0.098081	-8.0308e-05	-0.25117	-0.00020565	818.79	21.024	1.1345	19.322	18.79	19.924	-1.7026					120	33	5	0	0	0	8.8625e-111	2	6789	197.06
ALNGAGGDDDDEDDEE	16	Unmodified	_ALNGAGGDDDDEDDEE_					0	0	0	0	AT3G25520.2;AT5G39740.2;AT5G39740.1;AT3G25520.1	AT3G25520.2	AT3G25520.2	MULTI-MSMS	200ug-3	200ug-3	818.79	2	818.79	1635.57	39333.3	-0.085841	-7.0286e-05	-0.032181	-2.6349e-05	-0.11802	-9.6635e-05	818.79	21.091	0.98312	18.133	17.62	18.603	-2.9573					95	28	5	0	0	0	8.9266e-111	3	6720	197.01
ALNGAGGDDDDEDDEE	16	Unmodified	_ALNGAGGDDDDEDDEE_					0	0	0	0	AT3G25520.2;AT5G39740.2;AT5G39740.1;AT3G25520.1	AT3G25520.2	AT3G25520.2	MULTI-MATCH	5ug-1	5ug-1		2	818.79	1635.57	41156.2	0.19826	0.00016233	-0.25834	-0.00021153	-0.060084	-4.9196e-05	819.291	21.559	0.22787	21.559	21.442	21.67	0	-0.45095	-0.00098932	NaN	178.68	32	20	2	NaN	NaN	NaN	NaN	0		NaN
ALNGAGGDDDDEDDEE	16	Unmodified	_ALNGAGGDDDDEDDEE_					0	0	0	0	AT3G25520.2;AT5G39740.2;AT5G39740.1;AT3G25520.1	AT3G25520.2	AT3G25520.2	MULTI-MATCH	5ug-2	5ug-2		2	818.79	1635.57	39632.8	0.1671	0.00013682	-0.35184	-0.00028808	-0.18474	-0.00015126	818.79	22.036	0.11516	22.085	22.054	22.169	0.049889	0.07568	-0.0011424	NaN	178.68	20	17	2	NaN	NaN	NaN	NaN	0		NaN
ALNGAGGDDDDEDDEE	16	Unmodified	_ALNGAGGDDDDEDDEE_					0	0	0	0	AT3G25520.2;AT5G39740.2;AT5G39740.1;AT3G25520.1	AT3G25520.2	AT3G25520.2	MULTI-MATCH	10ug-1	10ug-1		2	818.79	1635.57	43897.9	0.1968	0.00016113	1.1439	0.00093665	1.3407	0.0010978	818.791	21.774	0.065819	21.625	21.582	21.647	-0.14948	-0.38482	0.001307	NaN	178.68	5	4	2	NaN	NaN	NaN	NaN	0		NaN
ALNGAGGDDDDEDDEE	16	Unmodified	_ALNGAGGDDDDEDDEE_					0	0	0	0	AT3G25520.2;AT5G39740.2;AT5G39740.1;AT3G25520.1	AT3G25520.2	AT3G25520.2	MULTI-MATCH	10ug-3	10ug-3		2	818.79	1635.57	41432.3	-0.84677	-0.00069333	1.0486	0.0008586	0.20185	0.00016527	818.79	22.376	0.34393	22.428	22.294	22.638	0.051317	0.41771	0.0011509	NaN	178.68	43	35	2	NaN	NaN	NaN	NaN	0		NaN
ALNGAGGDDDDEDDEE	16	Unmodified	_ALNGAGGDDDDEDDEE_					0	0	0	0	AT3G25520.2;AT5G39740.2;AT5G39740.1;AT3G25520.1	AT3G25520.2	AT3G25520.2	MULTI-MATCH	20ug-2	20ug-2		2	818.79	1635.57	40418.5	-0.18041	-0.00014771	0.13802	0.00011301	-0.042387	-3.4706e-05	818.79	22.304	0.31041	22.204	22.087	22.398	-0.10052	0.19376	-0.00034025	NaN	178.68	77	40	2	NaN	NaN	NaN	NaN	0		NaN
ALNGAGGDDDDEDDEE	16	Unmodified	_ALNGAGGDDDDEDDEE_					0	0	0	0	AT3G25520.2;AT5G39740.2;AT5G39740.1;AT3G25520.1	AT3G25520.2	AT3G25520.2	MULTI-MATCH	200ug-1	200ug-1		2	818.79	1635.57	39160.7	0.54781	0.00044854	-0.58424	-0.00047837	-0.036422	-2.9822e-05	818.79	20.309	0.53502	17.704	17.432	17.967	-2.6046	0.12826	-0.00057808	NaN	84.753	26	15	2	NaN	NaN	NaN	NaN	0		NaN
ALNGAGGDDDDEDDEE	16	Unmodified	_ALNGAGGDDDDEDDEE_					0	0	0	0	AT3G25520.2;AT5G39740.2;AT5G39740.1;AT3G25520.1	AT3G25520.2	AT3G25520.2	MULTI-MATCH	200ug-3	200ug-3		2	818.79	1635.57	39996.8	0.046503	3.8076e-05	-0.30047	-0.00024603	-0.25397	-0.00020795	818.79	20.389	0.553	17.432	17.103	17.656	-2.9573	-0.14388	-0.0001134	NaN	84.753	26	15	2	NaN	NaN	NaN	NaN	0		NaN
ALPLEVISNGFQISPEEAR	19	Unmodified	_ALPLEVISNGFQISPEEAR_					0	0	0	0	AT4G28520.1;AT4G28520.3	AT4G28520.1	AT4G28520.1	MULTI-MSMS	200ug-3	200ug-3	691.03	3	690.7	2069.08	42947.7	-0.15263	-0.00010542	0.3824	0.00026412	0.22977	0.0001587	691.035	104.99	0.66786	103.94	103.53	104.2	-1.0527					111	65	3	0	0	0	0.017121	1	35216	20.949
ALSNPSARPHTGSK	14	Phospho (STY)	_ALSNPSARPHT(ph)GSK_		ALSNPS(0.001)ARPHT(0.715)GS(0.284)K		ALS(-56.6)NPS(-28.44)ARPHT(4.01)GS(-4.01)K	0	0	1	1	AT5G44320.1	AT5G44320.1	AT5G44320.1	MULTI-MSMS	50ug-3	50ug-3	501.58	3	501.575	1501.7	52776.2	-0.051206	-2.5684e-05	0.56825	0.00028502	0.51704	0.00025934	501.576	4.9486	0.30644	5.0466	4.9596	5.2661	0.098023					22	14	2	0	0	0	4.4857e-05	1	1179	82.449
ALSNPSARPHTGSK	14	Phospho (STY)	_ALSNPSARPHT(ph)GSK_		ALSNPS(0.012)ARPHT(0.92)GS(0.068)K		ALS(-39.74)NPS(-18.72)ARPHT(11.31)GS(-11.31)K	0	0	1	1	AT5G44320.1	AT5G44320.1	AT5G44320.1	MULTI-MSMS	100ug-3	100ug-3	501.58	3	501.575	1501.7	52490	0.19905	9.9839e-05	0.57224	0.00028702	0.77129	0.00038686	501.576	4.9867	0.3121	5.1878	5.1004	5.4125	0.20119					13	8	2	0	0	0	0.0060682	1	1187	71.929
ALSNPSARPHTGSK	14	Phospho (STY)	_ALSNPSARPHT(ph)GSK_					0	0	1	1	AT5G44320.1	AT5G44320.1	AT5G44320.1	MULTI-MATCH	20ug-1	20ug-1		3	501.575	1501.7	NaN	0.1644	8.246e-05	2.4398	0.0012237	2.6042	0.0013062	501.911	5.0144	0.086729	5.2155	5.1516	5.2383	0.20115	0.047391	0.0020767	NaN	82.449	4	2	2	NaN	NaN	NaN	NaN	0		NaN
ALSNPSARPHTGSK	14	Phospho (STY)	_ALSNPSARPHT(ph)GSK_					0	0	1	1	AT5G44320.1	AT5G44320.1	AT5G44320.1	MULTI-MATCH	20ug-3	20ug-3		3	501.575	1501.7	50126.9	0.1298	6.5106e-05	1.2502	0.00062705	1.38	0.00069216	501.91	5.0585	0.20879	5.1586	5.0524	5.2612	0.1001	-0.0095175	0.00028669	NaN	82.449	20	19	2	NaN	NaN	NaN	NaN	0		NaN
ALSNPSARPHTGSK	14	Phospho (STY)	_ALSNPSARPHT(ph)GSK_					0	0	1	1	AT5G44320.1	AT5G44320.1	AT5G44320.1	MULTI-MATCH	50ug-2	50ug-2		3	501.575	1501.7	50309.8	-0.12069	-6.0534e-05	0.54818	0.00027496	0.4275	0.00021442	501.576	4.9325	0.16658	5.2325	5.18	5.3466	0.30003	0.064393	-0.00076961	NaN	82.449	8	5	3	NaN	NaN	NaN	NaN	0		NaN
ALSNPSARPHTGSK	14	Phospho (STY)	_ALSNPSARPHT(ph)GSK_					0	0	1	1	AT5G44320.1	AT5G44320.1	AT5G44320.1	MULTI-MATCH	100ug-1	100ug-1		3	501.575	1501.7	61346.1	-0.42012	-0.00021072	1.3145	0.0006593	0.89435	0.00044858	501.576	5.2016	0.3186	5.1504	4.9614	5.28	-0.051226	-0.017751	0.00038344	NaN	82.449	20	13	3	NaN	NaN	NaN	NaN	0		NaN
ALSNPSARPHTGSK	14	Phospho (STY)	_ALSNPSARPHT(ph)GSK_					0	0	1	1	AT5G44320.1	AT5G44320.1	AT5G44320.1	MULTI-MATCH	100ug-2	100ug-2		3	501.575	1501.7	54083	0.24395	0.00012236	1.2689	0.00063645	1.5128	0.00075881	501.576	4.9862	0.17452	5.1854	5.0988	5.2733	0.19918	0.017285	0.00031487	NaN	82.449	7	4	2	NaN	NaN	NaN	NaN	0		NaN
ALSPAESQTEDQTQTQEPPQPTTVQTPTGESQPNGTAR	38	Unmodified	_ALSPAESQTEDQTQTQEPPQPTTVQTPTGESQPNGTAR_					0	0	0	0	AT5G52440.1	AT5G52440.1	AT5G52440.1	MULTI-SECPEP	200ug-1	200ug-1	1002.97	4	1002.72	4006.86	36911	-0.023192	-2.3255e-05	-0.33277	-0.00033367	-0.35596	-0.00035693	1003.22	47.517	0.32619	44.712	44.559	44.885	-2.8051					30	23	2	0	0	0	0.019859	1	15730	16.487
ALSPAESQTEDQTQTQEPPQPTTVQTPTGESQPNGTAR	38	Unmodified	_ALSPAESQTEDQTQTQEPPQPTTVQTPTGESQPNGTAR_					0	0	0	0	AT5G52440.1	AT5G52440.1	AT5G52440.1	MULTI-MSMS	200ug-3	200ug-3	1003.22	4	1002.72	4006.86	35376.8	0.34195	0.00034288	-0.10754	-0.00010784	0.23441	0.00023504	1003.22	47.602	0.807	44.545	44.256	45.063	-3.0575					118	58	3	0	0	0	3.9007e-08	1	16023	40.351
ALSSITR	7	Phospho (STY)	_ALS(ph)SITR_		ALS(0.803)S(0.191)IT(0.006)R		ALS(6.24)S(-6.24)IT(-21.58)R	0	0	1	0	AT1G51690.2;AT1G51690.1;AT1G51690.3	AT1G51690.2	AT1G51690.2	MULTI-MSMS	200ug-2	200ug-2	414.2	2	414.205	826.395	56138.9	-0.045917	-1.9019e-05	-0.067283	-2.7869e-05	-0.1132	-4.6888e-05	414.205	31.298	0.66512	28.493	28.048	28.713	-2.8053					55	31	2	0	0	0	0.014033	1	10388	72.928
ALSSITR	7	Phospho (STY)	_ALS(ph)SITR_					0	0	1	0	AT1G51690.2;AT1G51690.1;AT1G51690.3	AT1G51690.2	AT1G51690.2	MULTI-MATCH	200ug-1	200ug-1		2	414.205	826.395	56504.9	-1.0723	-0.00044414	1.3186	0.00054616	0.2463	0.00010202	414.205	30.972	0.67736	28.468	28.21	28.887	-2.5044	-0.012271	0.00069189	NaN	72.928	35	27	2	NaN	NaN	NaN	NaN	0		NaN
ALSSQHQVR	9	Unmodified	_ALSSQHQVR_					0	0	0	0	AT5G42020.1;AT5G28540.1;AT5G42020.2	AT5G42020.1	AT5G42020.1	MULTI-MSMS	200ug-1	200ug-1	342.52	3	342.521	1024.54	58916.6	-0.5746	-0.00019681	0.85603	0.00029321	0.28144	9.6398e-05	342.521	9.0979	0.62952	6.0923	5.7661	6.3956	-3.0056					40	28	2	0	0	0	0.0019339	1	2295	59.35
ALSTSKPDPVVEDQA	15	Phospho (STY)	_ALS(ph)TSKPDPVVEDQA_		ALS(0.333)T(0.333)S(0.333)KPDPVVEDQA		ALS(0)T(0)S(0)KPDPVVEDQA	0	0	1	1	AT2G41840.1	AT2G41840.1	AT2G41840.1	MULTI-MSMS	20ug-1	20ug-1	818.88	2	818.877	1635.74	39193.1	-0.12685	-0.00010387	-0.22165	-0.00018151	-0.3485	-0.00028538	818.877	38.6	0.17732	38.501	38.359	38.537	-0.099564					23	17	2	0	0	0	0.00044299	1	10677	51.566
ALSTSKPDPVVEDQA	15	Phospho (STY)	_ALS(ph)TSKPDPVVEDQA_		ALS(0.73)T(0.257)S(0.013)KPDPVVEDQA		ALS(4.54)T(-4.54)S(-17.56)KPDPVVEDQA	0	0	1	1	AT2G41840.1	AT2G41840.1	AT2G41840.1	MSMS	20ug-1	20ug-1	818.88	2	818.877	1635.74	NaN	NaN	NaN	NaN	NaN	NaN	NaN	NaN	38.907	1	38.807	38.307	39.307	-0.099564								0	0	0	3.3778e-22	1	10773	91.889
ALSTSKPDPVVEDQA	15	Phospho (STY)	_ALST(ph)SKPDPVVEDQA_		ALS(0.303)T(0.349)S(0.349)KPDPVVEDQA		ALS(-0.61)T(0)S(0)KPDPVVEDQA	0	0	1	1	AT2G41840.1	AT2G41840.1	AT2G41840.1	MULTI-MSMS	20ug-2	20ug-2	818.88	2	818.877	1635.74	41088.4	-0.04783	-3.9167e-05	0.60446	0.00049498	0.55663	0.00045581	818.877	39.062	0.25482	38.66	38.477	38.731	-0.40126					43	33	2	0	0	0	0.00062622	1	10262	43.326
ALSTSKPDPVVEDQA	15	Phospho (STY)	_ALS(ph)TSKPDPVVEDQA_		ALS(0.457)T(0.457)S(0.086)KPDPVVEDQA		ALS(0)T(0)S(-7.26)KPDPVVEDQA	0	0	1	1	AT2G41840.1	AT2G41840.1	AT2G41840.1	MULTI-SECPEP	20ug-2	20ug-2	819.38	2	818.877	1635.74	41395	-0.044117	-3.6126e-05	0.35934	0.00029425	0.31522	0.00025813	819.379	39.426	0.35909	39.025	38.974	39.333	-0.40126					55	42	2	0	0	0	1.0392e-12	1	10354	85.937
ALSTSKPDPVVEDQA	15	Phospho (STY)	_ALST(ph)SKPDPVVEDQA_		ALS(0.437)T(0.542)S(0.021)KPDPVVEDQA		ALS(-0.94)T(0.94)S(-14.12)KPDPVVEDQA	0	0	1	1	AT2G41840.1	AT2G41840.1	AT2G41840.1	MULTI-MSMS	20ug-3	20ug-3	818.88	2	818.877	1635.74	39650.1	-0.099558	-8.1526e-05	1.2607	0.0010323	1.1611	0.00095082	818.878	39.584	0.22918	38.982	38.856	39.086	-0.60164					40	31	2	0	0	0	2.7785e-18	1	10955	104.84
ALSTSKPDPVVEDQA	15	Phospho (STY)	_ALS(ph)TSKPDPVVEDQA_		ALS(0.578)T(0.397)S(0.025)KPDPVVEDQA		ALS(1.64)T(-1.64)S(-13.6)KPDPVVEDQA	0	0	1	1	AT2G41840.1	AT2G41840.1	AT2G41840.1	MULTI-MSMS	50ug-1	50ug-1	818.88	2	818.877	1635.74	39024.5	-0.92687	-0.00075899	1.6431	0.0013455	0.71618	0.00058647	818.878	38.758	1.4087	38.859	38.349	39.758	0.10141					250	154	2	0	0	0	1.5467e-83	3	12409	178.1
ALSTSKPDPVVEDQA	15	Phospho (STY)	_ALS(ph)TSKPDPVVEDQA_		ALS(0.457)T(0.457)S(0.086)KPDPVVEDQA		ALS(0)T(0)S(-7.25)KPDPVVEDQA	0	0	1	1	AT2G41840.1	AT2G41840.1	AT2G41840.1	MSMS	50ug-2	50ug-2	818.88	2	818.877	1635.74	NaN	NaN	NaN	NaN	NaN	NaN	NaN	NaN	39.024	1	38.823	38.323	39.323	-0.2012								0	0	0	8.0873e-18	1	10966	89.859
ALSTSKPDPVVEDQA	15	Phospho (STY)	_ALS(ph)TSKPDPVVEDQA_		ALS(0.458)T(0.458)S(0.084)KPDPVVEDQA		ALS(0)T(0)S(-7.39)KPDPVVEDQA	0	0	1	1	AT2G41840.1	AT2G41840.1	AT2G41840.1	MSMS	50ug-2	50ug-2	818.88	2	818.877	1635.74	NaN	NaN	NaN	NaN	NaN	NaN	NaN	NaN	39.358	1	39.157	38.657	39.657	-0.2012								0	0	0	3.1315e-22	1	11056	92.474
ALSTSKPDPVVEDQA	15	Phospho (STY)	_ALST(ph)SKPDPVVEDQA_		ALS(0.405)T(0.561)S(0.035)KPDPVVEDQA		ALS(-1.42)T(1.42)S(-12.08)KPDPVVEDQA	0	0	1	1	AT2G41840.1	AT2G41840.1	AT2G41840.1	MULTI-MSMS	50ug-3	50ug-3	819.38	2	818.877	1635.74	39476.8	-0.10355	-8.4793e-05	1.0454	0.00085603	0.94182	0.00077123	818.878	39.403	1.2858	38.9	38.342	39.627	-0.50343					251	129	2	0	0	0	4.8918e-48	2	12773	144.75
ALSTSKPDPVVEDQA	15	Phospho (STY)	_ALS(ph)TSKPDPVVEDQA_		ALS(0.445)T(0.445)S(0.11)KPDPVVEDQA		ALS(0)T(0)S(-6.06)KPDPVVEDQA	0	0	1	1	AT2G41840.1	AT2G41840.1	AT2G41840.1	MSMS	50ug-3	50ug-3	818.88	2	818.877	1635.74	NaN	NaN	NaN	NaN	NaN	NaN	NaN	NaN	38.879	1	38.376	37.876	38.876	-0.50344								0	0	0	0.0022468	1	12667	46.494
ALSTSKPDPVVEDQA	15	Phospho (STY)	_ALS(ph)TSKPDPVVEDQA_		ALS(0.889)T(0.103)S(0.008)KPDPVVEDQA		ALS(9.38)T(-9.38)S(-20.43)KPDPVVEDQA	0	0	1	1	AT2G41840.1	AT2G41840.1	AT2G41840.1	MULTI-MSMS	100ug-1	100ug-1	819.38	2	818.877	1635.74	39239.6	-0.64271	-0.0005263	1.0752	0.00088043	0.43246	0.00035413	818.878	39.45	1.3332	38.798	38.166	39.499	-0.65266					241	98	3	0	0	0	3.4534e-73	4	13188	177.22
ALSTSKPDPVVEDQA	15	Phospho (STY)	_ALST(ph)SKPDPVVEDQA_		ALS(0.36)T(0.517)S(0.123)KPDPVVEDQA		ALS(-1.56)T(1.56)S(-6.23)KPDPVVEDQA	0	0	1	1	AT2G41840.1	AT2G41840.1	AT2G41840.1	MSMS	100ug-1	100ug-1	546.25	3	546.254	1635.74	NaN	NaN	NaN	NaN	NaN	NaN	NaN	NaN	39.417	1	38.765	38.265	39.265	-0.65266								0	0	0	4.4842e-08	1	13158	62.658
ALSTSKPDPVVEDQA	15	Phospho (STY)	_ALS(ph)TSKPDPVVEDQA_		ALS(0.442)T(0.442)S(0.117)KPDPVVEDQA		ALS(0)T(0)S(-5.78)KPDPVVEDQA	0	0	1	1	AT2G41840.1	AT2G41840.1	AT2G41840.1	MULTI-MSMS	100ug-2	100ug-2	818.87	2	818.877	1635.74	38726.4	-0.97423	-0.00079777	-2.0622	-0.0016887	-3.0364	-0.0024864	818.875	38.486	0.098621	38.385	38.338	38.437	-0.10156					12	7	2	0	0	0	0.00032896	1	12961	52.866
ALSTSKPDPVVEDQA	15	Phospho (STY)	_ALS(ph)TSKPDPVVEDQA_		ALS(0.666)T(0.317)S(0.017)KPDPVVEDQA		ALS(3.22)T(-3.22)S(-15.96)KPDPVVEDQA	0	0	1	1	AT2G41840.1	AT2G41840.1	AT2G41840.1	MULTI-MSMS	100ug-2	100ug-2	818.88	2	818.877	1635.74	38882.3	-0.6382	-0.00052261	1.2167	0.00099632	0.57849	0.00047371	818.878	39.113	1.1695	39.011	38.437	39.606	-0.10156					194	103	3	0	0	0	5.4281e-43	3	13224	137.73
ALSTSKPDPVVEDQA	15	Phospho (STY)	_ALS(ph)TSKPDPVVEDQA_		ALS(0.721)T(0.238)S(0.041)KPDPVVEDQA		ALS(4.82)T(-4.82)S(-12.5)KPDPVVEDQA	0	0	1	1	AT2G41840.1	AT2G41840.1	AT2G41840.1	MULTI-MSMS	100ug-3	100ug-3	819.38	2	818.877	1635.74	39158.6	-0.55297	-0.00045281	1.3432	0.0010999	0.79021	0.00064709	818.878	39.157	1.4034	38.957	38.367	39.77	-0.19979					215	117	3	0	0	0	1.7768e-33	5	13262	121.21
ALSTSKPDPVVEDQA	15	Phospho (STY)	_ALS(ph)TSKPDPVVEDQA_		ALS(0.887)T(0.101)S(0.012)KPDPVVEDQA		ALS(9.42)T(-9.42)S(-18.78)KPDPVVEDQA	0	0	1	1	AT2G41840.1	AT2G41840.1	AT2G41840.1	MULTI-MSMS	200ug-1	200ug-1	818.88	2	818.877	1635.74	38323.5	-0.44617	-0.00036536	0.69827	0.00057179	0.25209	0.00020643	818.877	41.158	0.99883	38.353	37.908	38.907	-2.8051					223	68	4	0	0	0	1.0835e-72	3	13691	176.36
ALSTSKPDPVVEDQA	15	Phospho (STY)	_ALS(ph)TSKPDPVVEDQA_		ALS(0.63)T(0.173)S(0.197)KPDPVVEDQA		ALS(5.04)T(-5.61)S(-5.04)KPDPVVEDQA	0	0	1	1	AT2G41840.1	AT2G41840.1	AT2G41840.1	MULTI-MSMS	200ug-1	200ug-1	546.25	3	546.254	1635.74	47999.1	0.17166	9.3767e-05	0.26145	0.00014282	0.4331	0.00023658	546.254	41.201	0.85219	38.396	37.996	38.848	-2.8051					142	58	3	0	0	0	8.1112e-05	1	13741	50.957
ALSTSKPDPVVEDQA	15	Phospho (STY)	_ALS(ph)TSKPDPVVEDQA_		ALS(0.659)T(0.326)S(0.015)KPDPVVEDQA		ALS(3.06)T(-3.06)S(-16.43)KPDPVVEDQA	0	0	1	1	AT2G41840.1	AT2G41840.1	AT2G41840.1	MULTI-MSMS	200ug-2	200ug-2	818.88	2	818.877	1635.74	38828.9	0.0044587	3.6511e-06	0.12864	0.00010534	0.13309	0.00010899	818.877	41.672	1.1769	38.365	37.763	38.94	-3.3064					244	78	4	0	0	0	5.9522e-63	2	13862	168.05
ALSTSKPDPVVEDQA	15	Phospho (STY)	_ALS(ph)TSKPDPVVEDQA_		ALS(0.561)T(0.345)S(0.094)KPDPVVEDQA		ALS(2.12)T(-2.12)S(-7.78)KPDPVVEDQA	0	0	1	1	AT2G41840.1	AT2G41840.1	AT2G41840.1	MULTI-MSMS	200ug-2	200ug-2	546.59	3	546.254	1635.74	48262	0.34043	0.00018596	0.13939	7.6145e-05	0.47983	0.00026211	546.588	41.699	0.92784	38.392	37.851	38.778	-3.3064					148	62	3	0	0	0	8.7769e-05	1	13915	50.493
ALSTSKPDPVVEDQA	15	Phospho (STY)	_ALS(ph)TSKPDPVVEDQA_		ALS(0.656)T(0.329)S(0.015)KPDPVVEDQA		ALS(3)T(-3)S(-16.54)KPDPVVEDQA	0	0	1	1	AT2G41840.1	AT2G41840.1	AT2G41840.1	MULTI-MSMS	200ug-3	200ug-3	818.88	2	818.877	1635.74	38600.6	-0.29508	-0.00024163	0.39897	0.00032671	0.1039	8.5079e-05	818.877	41.392	1.1095	38.334	37.853	38.963	-3.0575					226	71	4	0	0	0	6.7295e-85	3	13852	186.06
ALSTSKPDPVVEDQA	15	Phospho (STY)	_ALST(ph)SKPDPVVEDQA_		ALS(0.412)T(0.477)S(0.111)KPDPVVEDQA		ALS(-0.63)T(0.63)S(-6.32)KPDPVVEDQA	0	0	1	1	AT2G41840.1	AT2G41840.1	AT2G41840.1	MULTI-MSMS	200ug-3	200ug-3	546.25	3	546.254	1635.74	48163.4	0.013817	7.5477e-06	0.21642	0.00011822	0.23024	0.00012577	546.254	41.405	0.83892	38.348	37.923	38.762	-3.0575					142	52	3	0	0	0	0.01346	1	13901	52.814
ALSTSKPDPVVEDQA	15	Phospho (STY)	_ALS(ph)TSKPDPVVEDQA_					0	0	1	1	AT2G41840.1	AT2G41840.1	AT2G41840.1	MULTI-MATCH	10ug-3	10ug-3		2	818.877	1635.74	60147.4	-0.65047	-0.00053266	1.6417	0.0013444	0.99125	0.00081171	819.379	39.42	0.041901	39.171	39.151	39.193	-0.2494	0.52368	0.0016273	NaN	186.06	7	5	2	NaN	NaN	NaN	NaN	0		NaN
ALSTSKPDPVVEDQA	15	Phospho (STY)	_ALS(ph)TSKPDPVVEDQA_					0	0	1	1	AT2G41840.1	AT2G41840.1	AT2G41840.1	MULTI-MATCH	20ug-3	20ug-3		2	818.877	1635.74	39650.1	-0.10055	-8.2342e-05	0.027139	2.2223e-05	-0.073416	-6.0119e-05	818.877	39.394	0.23367	38.793	38.623	38.856	-0.60164	0.14559	-0.0010169	NaN	186.06	45	34	2	NaN	NaN	NaN	NaN	0		NaN
ALSTSKPDPVVEDQA	15	Phospho (STY)	_ALS(ph)TSKPDPVVEDQA_					0	0	1	1	AT2G41840.1	AT2G41840.1	AT2G41840.1	MULTI-MATCH	50ug-3	50ug-3		3	546.254	1635.74	50658.8	0.27328	0.00014928	0.54367	0.00029698	0.81695	0.00044626	546.254	39.466	0.24189	38.963	38.88	39.122	-0.50344	0.3487	0.00042258	NaN	50.957	35	27	3	NaN	NaN	NaN	NaN	0		NaN
ALSTSKPDPVVEDQA	15	Phospho (STY)	_ALS(ph)TSKPDPVVEDQA_					0	0	1	1	AT2G41840.1	AT2G41840.1	AT2G41840.1	MULTI-MATCH	100ug-1	100ug-1		3	546.254	1635.74	49177	0.10633	5.8083e-05	0.2182	0.00011919	0.32453	0.00017728	546.254	39.569	0.76275	38.916	38.595	39.358	-0.65266	0.30204	-0.00011079	NaN	50.957	76	49	2	NaN	NaN	NaN	NaN	0		NaN
ALSTSKPDPVVEDQA	15	Unmodified	_ALSTSKPDPVVEDQA_					0	0	0	1	AT2G41840.1	AT2G41840.1	AT2G41840.1	MULTI-SECPEP	200ug-1	200ug-1	779.39	2	778.894	1555.77	45390.3	-0.10969	-8.5437e-05	-0.95279	-0.00074212	-1.0625	-0.00082756	778.894	31.477	0.4572	28.973	28.61	29.067	-2.5044					25	21	2	0	0	0	2.0595e-09	1	10484	80.632
ALTLMGCTVR	10	Oxidation (M),Phospho (STY)	_ALT(ph)LM(ox)GCTVR_	ALTLM(1)GCTVR	ALT(0.617)LMGCT(0.383)VR	ALTLM(40.02)GCTVR	ALT(2.08)LMGCT(-2.08)VR	0	1	1	0	AT2G35330.1	AT2G35330.1	AT2G35330.1	MULTI-MSMS	200ug-1	200ug-1	609.27	2	609.275	1216.53	44796.4	-9.2771	-0.0056523	0.48938	0.00029817	-8.7877	-0.0053541	609.275	28.848	0.7679	26.444	26.415	27.183	-2.4041					139	47	5	0	0	0	0.0081985	1	9549	40.015
ALYGESINLYEPNDSTENVDDSTK	24	Phospho (STY)	_ALYGESINLYEPNDS(ph)TENVDDSTK_		ALYGESINLYEPNDS(0.806)T(0.194)ENVDDSTK		ALY(-105.13)GES(-92.64)INLY(-77.41)EPNDS(6.18)T(-6.18)ENVDDS(-42.26)T(-40.94)K	0	0	1	0	AT1G67230.1	AT1G67230.1	AT1G67230.1	MULTI-MSMS	200ug-1	200ug-1	919.06	3	918.727	2753.16	36795.5	0.53586	0.00049231	-0.41456	-0.00038087	0.1213	0.00011144	919.061	85.781	0.89619	84.079	83.637	84.534	-1.7024					348	109	4	0	0	0	4.825e-44	1	27221	118.57
ALYGESINLYEPNDSTENVDDSTK	24	Phospho (STY)	_ALYGESINLYEPNDS(ph)TENVDDSTK_		ALYGESINLYEPNDS(0.788)T(0.211)ENVDDSTK		ALY(-76.55)GES(-68.61)INLY(-48.81)EPNDS(5.72)T(-5.72)ENVDDS(-35.96)T(-37.82)K	0	0	1	0	AT1G67230.1	AT1G67230.1	AT1G67230.1	MULTI-MSMS	200ug-2	200ug-2	919.06	3	918.727	2753.16	36661.6	0.17465	0.00016046	-0.035812	-3.2901e-05	0.13884	0.00012755	919.061	85.801	0.87765	84.099	83.683	84.561	-1.7026					410	125	4	0	0	0	2.317e-17	2	27326	86.449
ALYGESINLYEPNDSTENVDDSTK	24	Phospho (STY)	_ALYGESINLYEPNDS(ph)TENVDDSTK_		ALYGESINLYEPNDS(0.877)T(0.123)ENVDDSTK		ALY(-147.39)GES(-124.28)INLY(-100.28)EPNDS(8.55)T(-8.55)ENVDDS(-53.44)T(-59.51)K	0	0	1	0	AT1G67230.1	AT1G67230.1	AT1G67230.1	MULTI-MSMS	200ug-3	200ug-3	919.06	3	918.727	2753.16	36803.7	0.25693	0.00023605	-0.21069	-0.00019357	0.046237	4.2479e-05	919.061	85.806	0.95235	84.152	83.661	84.614	-1.6541					290	72	5	0	0	0	6.3079e-113	2	28934	164.35
AMHAVIDR	8	Oxidation (M)	_AM(ox)HAVIDR_	AM(1)HAVIDR		AM(77.73)HAVIDR		0	1	0	0	ATCG00490.1	ATCG00490.1	ATCG00490.1	MULTI-MSMS	100ug-1	100ug-1	310.16	3	310.16	927.46	63557.4	-0.36627	-0.0001136	-0.12271	-3.8059e-05	-0.48897	-0.00015166	310.16	5.1985	0.79214	5.1473	4.9966	5.7888	-0.051226					99	67	3	0	0	0	0.00078371	1	1242	77.732
AMHAVIDR	8	Oxidation (M)	_AM(ox)HAVIDR_	AM(1)HAVIDR		AM(66.69)HAVIDR		0	1	0	0	ATCG00490.1	ATCG00490.1	ATCG00490.1	MULTI-MSMS	100ug-2	100ug-2	310.16	3	310.16	927.46	63620	-0.24774	-7.6839e-05	-0.088123	-2.7332e-05	-0.33586	-0.00010417	310.16	5.0209	0.44241	5.2201	4.9579	5.4003	0.19918					36	19	3	0	0	0	0.0019437	1	1201	66.692
AMHAVIDR	8	Oxidation (M)	_AM(ox)HAVIDR_	AM(1)HAVIDR		AM(69.81)HAVIDR		0	1	0	0	ATCG00490.1	ATCG00490.1	ATCG00490.1	MULTI-MSMS	200ug-1	200ug-1	310.16	3	310.16	927.46	63638.6	-0.96618	-0.00029967	-0.14013	-4.3462e-05	-1.1063	-0.00034313	310.16	11.078	0.99119	7.872	7.296	8.2871	-3.2061					74	34	3	0	0	0	0.0016332	2	3107	69.812
AMHAVIDR	8	Oxidation (M)	_AM(ox)HAVIDR_	AM(1)HAVIDR		AM(73.26)HAVIDR		0	1	0	0	ATCG00490.1	ATCG00490.1	ATCG00490.1	MULTI-MSMS	200ug-2	200ug-2	310.16	3	310.16	927.46	63772.7	-0.7181	-0.00022273	-0.015295	-4.744e-06	-0.73339	-0.00022747	310.16	12.017	1.4386	8.8104	7.7489	9.1875	-3.2063					72	50	2	0	0	0	0.0012765	3	3497	73.26
AMHAVIDR	8	Oxidation (M)	_AM(ox)HAVIDR_	AM(1)HAVIDR		AM(67.9)HAVIDR		0	1	0	0	ATCG00490.1	ATCG00490.1	ATCG00490.1	MSMS	200ug-3	200ug-3	310.16	3	310.16	927.46	NaN	NaN	NaN	NaN	NaN	NaN	NaN	NaN	12.408	1	8.6488	8.1488	9.1488	-3.7592								0	0	0	0.0037332	1	3537	67.897
AMHAVIDR	8	Oxidation (M)	_AM(ox)HAVIDR_					0	1	0	0	ATCG00490.1	ATCG00490.1	ATCG00490.1	MULTI-MATCH	10ug-1	10ug-1		3	310.16	927.46	64113.8	0.19683	6.1048e-05	-0.64305	-0.00019945	-0.44622	-0.0001384	310.16	5.0978	0.20543	5.1487	5.0299	5.2354	0.050996	-0.050273	-0.0003352	NaN	77.732	50	31	2	NaN	NaN	NaN	NaN	0		NaN
AMHAVIDR	8	Oxidation (M)	_AM(ox)HAVIDR_					0	1	0	0	ATCG00490.1	ATCG00490.1	ATCG00490.1	MULTI-MATCH	10ug-2	10ug-2		3	310.16	927.46	66562.7	0.29545	9.1635e-05	-0.81819	-0.00025377	-0.52274	-0.00016213	310.16	5.0387	0.27735	5.2381	5.0596	5.337	0.19935	0.039032	-0.00049817	NaN	77.732	37	28	2	NaN	NaN	NaN	NaN	0		NaN
AMHAVIDR	8	Oxidation (M)	_AM(ox)HAVIDR_					0	1	0	0	ATCG00490.1	ATCG00490.1	ATCG00490.1	MULTI-MATCH	10ug-3	10ug-3		3	310.16	927.46	60502	-0.070722	-2.1935e-05	-0.0017035	-5.2835e-07	-0.072426	-2.2464e-05	310.16	5.0372	0.16711	5.1888	5.0908	5.2579	0.15156	-0.010253	0.00026156	NaN	77.732	16	14	2	NaN	NaN	NaN	NaN	0		NaN
AMHAVIDR	8	Oxidation (M)	_AM(ox)HAVIDR_					0	1	0	0	ATCG00490.1	ATCG00490.1	ATCG00490.1	MULTI-MATCH	20ug-1	20ug-1		3	310.16	927.46	62846.5	-0.22268	-6.9068e-05	-0.73331	-0.00022745	-0.956	-0.00029651	310.16	5.0603	0.1989	5.2614	5.1516	5.3505	0.20115	0.062423	-0.00041919	NaN	77.732	22	15	2	NaN	NaN	NaN	NaN	0		NaN
AMHAVIDR	8	Oxidation (M)	_AM(ox)HAVIDR_					0	1	0	0	ATCG00490.1	ATCG00490.1	ATCG00490.1	MULTI-MATCH	20ug-2	20ug-2		3	310.16	927.46	64500.7	0.065554	2.0332e-05	-0.59325	-0.000184	-0.52769	-0.00016367	310.16	5.0162	0.16034	5.2164	5.1088	5.2692	0.20021	0.017423	-0.00028886	NaN	77.732	10	5	2	NaN	NaN	NaN	NaN	0		NaN
AMHAVIDR	8	Oxidation (M)	_AM(ox)HAVIDR_					0	1	0	0	ATCG00490.1	ATCG00490.1	ATCG00490.1	MULTI-MATCH	20ug-3	20ug-3		3	310.16	927.46	60841.4	-0.37046	-0.0001149	-0.27872	-8.6447e-05	-0.64917	-0.00020135	310.16	5.0489	0.30021	5.149	5.0171	5.3174	0.1001	-0.050054	3.804e-06	NaN	77.732	38	32	2	NaN	NaN	NaN	NaN	0		NaN
AMHAVIDR	8	Oxidation (M)	_AM(ox)HAVIDR_					0	1	0	0	ATCG00490.1	ATCG00490.1	ATCG00490.1	MULTI-MATCH	50ug-1	50ug-1		3	310.16	927.46	64677.2	-0.34227	-0.00010616	-0.030511	-9.4633e-06	-0.37278	-0.00011562	310.16	5.1177	0.41728	5.2191	5.1007	5.5179	0.10139	0.020117	0.00023475	NaN	77.732	40	26	2	NaN	NaN	NaN	NaN	0		NaN
AMHAVIDR	8	Oxidation (M)	_AM(ox)HAVIDR_					0	1	0	0	ATCG00490.1	ATCG00490.1	ATCG00490.1	MULTI-MATCH	50ug-2	50ug-2		3	310.16	927.46	63338.9	-0.4087	-0.00012676	0.27402	8.4989e-05	-0.13469	-4.1775e-05	310.161	4.9706	0.26641	5.2706	5.1448	5.4112	0.30003	0.071605	0.00051811	NaN	77.732	27	13	3	NaN	NaN	NaN	NaN	0		NaN
AMHAVIDR	8	Oxidation (M)	_AM(ox)HAVIDR_					0	1	0	0	ATCG00490.1	ATCG00490.1	ATCG00490.1	MULTI-MATCH	50ug-3	50ug-3		3	310.16	927.46	63614.7	-0.62623	-0.00019423	-0.28947	-8.9783e-05	-0.9157	-0.00028401	310.16	5.0082	0.28914	5.1062	4.9596	5.2487	0.098023	-0.092846	-6.2059e-06	NaN	77.732	19	12	2	NaN	NaN	NaN	NaN	0		NaN
AMSPISEVDVKPGFSSR	17	Oxidation (M),Phospho (STY)	_AM(ox)S(ph)PISEVDVKPGFSSR_	AM(1)SPISEVDVKPGFSSR	AMS(0.995)PIS(0.005)EVDVKPGFSSR	AM(46.89)SPISEVDVKPGFSSR	AMS(23.26)PIS(-23.26)EVDVKPGFS(-44.54)S(-44.54)R	0	1	1	1	AT1G51140.1	AT1G51140.1	AT1G51140.1	MSMS	100ug-2	100ug-2	634.96	3	634.96	1901.86	NaN	NaN	NaN	NaN	NaN	NaN	NaN	NaN	48.266	1	48.064	47.564	48.564	-0.20181								0	0	0	1.303e-05	1	16177	46.892
AMSPISEVDVKPGFSSR	17	Oxidation (M),Phospho (STY)	_AM(ox)S(ph)PISEVDVKPGFSSR_	AM(1)SPISEVDVKPGFSSR	AMS(0.998)PIS(0.002)EVDVKPGFSSR	AM(53.62)SPISEVDVKPGFSSR	AMS(26.88)PIS(-26.88)EVDVKPGFS(-52.16)S(-52.16)R	0	1	1	1	AT1G51140.1	AT1G51140.1	AT1G51140.1	MULTI-MSMS	100ug-3	100ug-3	635.29	3	634.96	1901.86	45221.1	0.18779	0.00011924	-0.7039	-0.00044695	-0.51611	-0.00032771	634.96	48.684	0.27959	48.184	47.974	48.254	-0.50052					34	21	2	0	0	0	4.9743e-05	2	16342	60.489
AMSPISEVDVKPGFSSR	17	Oxidation (M),Phospho (STY)	_AM(ox)S(ph)PISEVDVKPGFSSR_	AM(1)SPISEVDVKPGFSSR	AMS(0.982)PIS(0.018)EVDVKPGFSSR	AM(41.09)SPISEVDVKPGFSSR	AMS(17.45)PIS(-17.45)EVDVKPGFS(-40.09)S(-40.09)R	0	1	1	1	AT1G51140.1	AT1G51140.1	AT1G51140.1	MULTI-MSMS	100ug-3	100ug-3	634.96	3	634.96	1901.86	46123.6	0.19391	0.00012313	-0.82592	-0.00052442	-0.632	-0.0004013	634.96	48.857	0.42432	48.357	48.15	48.574	-0.50052					69	33	3	0	0	0	0.00027433	1	16463	41.088
AMSPISEVDVKPGFSSR	17	Oxidation (M),Phospho (STY)	_AM(ox)S(ph)PISEVDVKPGFSSR_	AM(1)SPISEVDVKPGFSSR	AMS(0.997)PIS(0.003)EVDVKPGFSSR	AM(60.62)SPISEVDVKPGFSSR	AMS(25.69)PIS(-25.69)EVDVKPGFS(-58.13)S(-58.13)R	0	1	1	1	AT1G51140.1	AT1G51140.1	AT1G51140.1	MULTI-MSMS	200ug-2	200ug-2	634.96	3	634.96	1901.86	45103.9	0.20587	0.00013072	-0.041999	-2.6667e-05	0.16387	0.00010405	634.961	55.02	1.0675	52.616	52.191	53.258	-2.4043					128	74	3	0	0	0	0.0001667	2	18304	60.621
AMSPISEVDVKPGFSSR	17	Oxidation (M),Phospho (STY)	_AM(ox)S(ph)PISEVDVKPGFSSR_	AM(1)SPISEVDVKPGFSSR	AMS(0.997)PIS(0.002)EVDVKPGFSSR	AM(48.62)SPISEVDVKPGFSSR	AMS(26.03)PIS(-26.03)EVDVKPGFS(-46.12)S(-46.12)R	0	1	1	1	AT1G51140.1	AT1G51140.1	AT1G51140.1	MULTI-MSMS	200ug-3	200ug-3	635.3	3	634.96	1901.86	46384.3	0.091881	5.8341e-05	-0.7037	-0.00044682	-0.61181	-0.00038848	635.294	53.767	0.64007	51.712	51.268	51.908	-2.0551					84	44	3	0	0	0	0.00010443	1	18023	48.616
AMSPISEVDVKPGFSSR	17	Oxidation (M),Phospho (STY)	_AM(ox)S(ph)PISEVDVKPGFSSR_	AM(1)SPISEVDVKPGFSSR	AMS(0.999)PIS(0.001)EVDVKPGFSSR	AM(100.28)SPISEVDVKPGFSSR	AMS(32.35)PIS(-32.35)EVDVKPGFS(-93.18)S(-93.18)R	0	1	1	1	AT1G51140.1	AT1G51140.1	AT1G51140.1	MULTI-MSMS	200ug-3	200ug-3	635.29	3	634.96	1901.86	45240.8	0.076713	4.871e-05	-0.51958	-0.00032991	-0.44287	-0.0002812	634.96	53.937	0.4953	51.882	51.669	52.164	-2.0551					51	34	2	0	0	0	7.1619e-19	1	18143	100.28
AMSPISEVDVKPGFSSR	17	Oxidation (M),Phospho (STY)	_AM(ox)S(ph)PISEVDVKPGFSSR_					0	1	1	1	AT1G51140.1	AT1G51140.1	AT1G51140.1	MULTI-MATCH	50ug-1	50ug-1		3	634.96	1901.86	47217.2	0.088236	5.6026e-05	-0.57757	-0.00036673	-0.48933	-0.00031071	634.96	48.778	0.085781	48.879	48.848	48.934	0.10141	0.271	0.00052695	NaN	41.088	8	7	2	NaN	NaN	NaN	NaN	0		NaN
AMSPISEVDVKPGFSSR	17	Oxidation (M),Phospho (STY)	_AM(ox)S(ph)PISEVDVKPGFSSR_					0	1	1	1	AT1G51140.1	AT1G51140.1	AT1G51140.1	MULTI-MATCH	50ug-3	50ug-3		3	634.96	1901.86	45882.2	-0.029787	-1.8913e-05	-0.88243	-0.00056031	-0.91222	-0.00057922	634.96	48.877	0.28152	48.173	48.063	48.344	-0.70393	-0.4357	-5.3773e-05	NaN	41.088	38	32	2	NaN	NaN	NaN	NaN	0		NaN
AMSPISEVDVKPGFSSR	17	Oxidation (M),Phospho (STY)	_AM(ox)S(ph)PISEVDVKPGFSSR_					0	1	1	1	AT1G51140.1	AT1G51140.1	AT1G51140.1	MULTI-MATCH	100ug-1	100ug-1		3	634.96	1901.86	44400.6	0.30061	0.00019087	-1.1829	-0.00075107	-0.88226	-0.0005602	635.294	49.677	0.13757	49.024	48.974	49.112	-0.65266	0.41613	-0.00062607	NaN	41.088	13	10	2	NaN	NaN	NaN	NaN	0		NaN
ANDFSEGNNNEEQSAK	16	Unmodified	_ANDFSEGNNNEEQSAK_					0	0	0	0	AT1G52410.1;AT1G52410.2	AT1G52410.1	AT1G52410.1	MULTI-MSMS	20ug-1	20ug-1	585.25	3	585.247	1752.72	47161.8	0.14177	8.2972e-05	-0.37353	-0.00021861	-0.23176	-0.00013563	585.247	12.063	0.2306	12.264	12.138	12.369	0.20115					42	29	2	0	0	0	0.0084349	1	2952	25.44
ANDFSEGNNNEEQSAK	16	Unmodified	_ANDFSEGNNNEEQSAK_					0	0	0	0	AT1G52410.1;AT1G52410.2	AT1G52410.1	AT1G52410.1	MULTI-MSMS	50ug-1	50ug-1	877.37	2	877.367	1752.72	37574.8	-0.12452	-0.00010925	-0.26351	-0.00023119	-0.38803	-0.00034044	877.366	12.072	0.65205	12.173	11.86	12.512	0.10139					85	42	3	0	0	0	2.4725e-05	2	3511	79.393
ANDFSEGNNNEEQSAK	16	Unmodified	_ANDFSEGNNNEEQSAK_					0	0	0	0	AT1G52410.1;AT1G52410.2	AT1G52410.1	AT1G52410.1	MULTI-MSMS	50ug-2	50ug-2	877.87	2	877.367	1752.72	36961.9	0.23117	0.00020282	-0.24098	-0.00021143	-0.0098144	-8.6108e-06	877.367	11.984	0.56301	12.184	11.874	12.437	0.19979					121	66	2	0	0	0	0.00071846	2	2987	50.178
ANDFSEGNNNEEQSAK	16	Unmodified	_ANDFSEGNNNEEQSAK_					0	0	0	0	AT1G52410.1;AT1G52410.2	AT1G52410.1	AT1G52410.1	MULTI-MSMS	50ug-3	50ug-3	877.87	2	877.367	1752.72	38205.2	-0.23304	-0.00020446	-0.16107	-0.00014132	-0.39411	-0.00034578	877.367	12.219	0.70488	12.216	11.967	12.672	-0.0022163					82	40	3	0	0	0	5.5229e-12	2	3598	94.569
ANDFSEGNNNEEQSAK	16	Unmodified	_ANDFSEGNNNEEQSAK_					0	0	0	0	AT1G52410.1;AT1G52410.2	AT1G52410.1	AT1G52410.1	MSMS	50ug-3	50ug-3	585.58	3	585.247	1752.72	NaN	NaN	NaN	NaN	NaN	NaN	NaN	NaN	12.093	1	12.091	11.591	12.591	-0.0022163								0	0	0	0.0017782	1	3494	28.627
ANDFSEGNNNEEQSAK	16	Unmodified	_ANDFSEGNNNEEQSAK_					0	0	0	0	AT1G52410.1;AT1G52410.2	AT1G52410.1	AT1G52410.1	MULTI-MSMS	100ug-1	100ug-1	877.37	2	877.367	1752.72	37427.3	-0.02402	-2.1074e-05	-0.052011	-4.5632e-05	-0.07603	-6.6707e-05	877.367	12.278	0.45444	12.127	11.786	12.241	-0.15146					42	31	2	0	0	0	3.9466e-43	1	3688	135.57
ANDFSEGNNNEEQSAK	16	Unmodified	_ANDFSEGNNNEEQSAK_					0	0	0	0	AT1G52410.1;AT1G52410.2	AT1G52410.1	AT1G52410.1	MSMS	100ug-1	100ug-1	585.58	3	585.247	1752.72	NaN	NaN	NaN	NaN	NaN	NaN	NaN	NaN	12.379	1	12.227	11.727	12.727	-0.15146								0	0	0	2.9706e-05	1	3700	47.64
ANDFSEGNNNEEQSAK	16	Unmodified	_ANDFSEGNNNEEQSAK_					0	0	0	0	AT1G52410.1;AT1G52410.2	AT1G52410.1	AT1G52410.1	MULTI-SECPEP	100ug-1	100ug-1	877.05	2	877.367	1752.72	37427.4	-0.022751	-1.9961e-05	0.99637	0.00087418	0.97362	0.00085422	877.369	12.446	0.53128	12.295	12.19	12.722	-0.15146					43	30	2	0	0	0	0.0020078	1	3781	38.777
ANDFSEGNNNEEQSAK	16	Unmodified	_ANDFSEGNNNEEQSAK_					0	0	0	0	AT1G52410.1;AT1G52410.2	AT1G52410.1	AT1G52410.1	MULTI-MSMS	100ug-2	100ug-2	877.37	2	877.367	1752.72	36863.9	-0.1159	-0.00010169	0.44561	0.00039096	0.32971	0.00028927	877.368	12.126	0.62348	12.425	11.879	12.503	0.29943					62	35	2	0	0	0	9.5818e-25	2	3619	110.04
ANDFSEGNNNEEQSAK	16	Unmodified	_ANDFSEGNNNEEQSAK_					0	0	0	0	AT1G52410.1;AT1G52410.2	AT1G52410.1	AT1G52410.1	MSMS	100ug-2	100ug-2	585.25	3	585.247	1752.72	NaN	NaN	NaN	NaN	NaN	NaN	NaN	NaN	11.788	1	12.088	11.588	12.588	0.29943								0	0	0	0.00011276	1	3540	44.734
ANDFSEGNNNEEQSAK	16	Unmodified	_ANDFSEGNNNEEQSAK_					0	0	0	0	AT1G52410.1;AT1G52410.2	AT1G52410.1	AT1G52410.1	MULTI-MSMS	100ug-3	100ug-3	877.37	2	877.367	1752.72	37900.5	0.034397	3.0178e-05	0.52929	0.00046438	0.56368	0.00049456	877.368	12.016	0.80961	12.217	11.926	12.735	0.20119					79	37	3	0	0	0	1.0682e-24	3	3724	109.36
ANDFSEGNNNEEQSAK	16	Unmodified	_ANDFSEGNNNEEQSAK_					0	0	0	0	AT1G52410.1;AT1G52410.2	AT1G52410.1	AT1G52410.1	MULTI-MSMS	100ug-3	100ug-3	585.58	3	585.247	1752.72	47346.6	0.1898	0.00011108	-0.23096	-0.00013517	-0.041152	-2.4084e-05	585.247	12.04	0.77202	12.241	11.91	12.682	0.20119					70	35	4	0	0	0	0.0014124	1	3620	33.547
ANDFSEGNNNEEQSAK	16	Unmodified	_ANDFSEGNNNEEQSAK_					0	0	0	0	AT1G52410.1;AT1G52410.2	AT1G52410.1	AT1G52410.1	MULTI-MSMS	200ug-1	200ug-1	877.37	2	877.367	1752.72	39836.8	-0.3584	-0.00031445	0.14802	0.00012987	-0.21038	-0.00018458	877.367	15.07	0.66095	11.864	11.443	12.104	-3.2061					39	18	3	0	0	0	1.4024e-17	1	4498	101.05
ANDFSEGNNNEEQSAK	16	Unmodified	_ANDFSEGNNNEEQSAK_					0	0	0	0	AT1G52410.1;AT1G52410.2	AT1G52410.1	AT1G52410.1	MULTI-MSMS	200ug-1	200ug-1	585.25	3	585.247	1752.72	47473.9	0.49288	0.00028845	0.44192	0.00025863	0.9348	0.00054709	585.247	15.066	0.59099	11.86	11.583	12.174	-3.2061					21	16	2	0	0	0	6.8165e-05	1	4557	49.223
ANDFSEGNNNEEQSAK	16	Unmodified	_ANDFSEGNNNEEQSAK_					0	0	0	0	AT1G52410.1;AT1G52410.2	AT1G52410.1	AT1G52410.1	MULTI-MSMS	200ug-2	200ug-2	877.37	2	877.367	1752.72	41609.4	-0.10366	-9.0951e-05	-0.21359	-0.00018739	-0.31725	-0.00027834	877.367	15.211	0.71096	12.005	11.661	12.372	-3.2063					37	21	3	0	0	0	5.5229e-12	1	4662	94.569
ANDFSEGNNNEEQSAK	16	Unmodified	_ANDFSEGNNNEEQSAK_					0	0	0	0	AT1G52410.1;AT1G52410.2	AT1G52410.1	AT1G52410.1	MULTI-SECPEP	200ug-2	200ug-2	585.67	3	585.247	1752.72	47270.8	0.18092	0.00010588	-0.15335	-8.9747e-05	0.027571	1.6136e-05	585.247	15.281	0.61628	12.075	11.788	12.405	-3.2063					22	18	2	0	0	0	0.0091599	1	4671	28.627
ANDFSEGNNNEEQSAK	16	Unmodified	_ANDFSEGNNNEEQSAK_					0	0	0	0	AT1G52410.1;AT1G52410.2	AT1G52410.1	AT1G52410.1	MULTI-MSMS	200ug-3	200ug-3	877.37	2	877.367	1752.72	38851	-0.0098068	-8.6041e-06	0.48454	0.00042512	0.47474	0.00041652	877.367	15.584	0.51806	11.925	11.666	12.184	-3.659					26	15	2	0	0	0	6.6813e-12	1	4684	93.768
ANDFSEGNNNEEQSAK	16	Unmodified	_ANDFSEGNNNEEQSAK_					0	0	0	0	AT1G52410.1;AT1G52410.2	AT1G52410.1	AT1G52410.1	MULTI-MATCH	10ug-1	10ug-1		2	877.367	1752.72	NaN	0.19681	0.00017267	0.56016	0.00049147	0.75697	0.00066414	877.368	12.326	0.056012	12.377	12.353	12.409	0.050995	0.038669	0.0015086	NaN	110.04	9	8	2	NaN	NaN	NaN	NaN	0		NaN
ANDFSEGNNNEEQSAK	16	Unmodified	_ANDFSEGNNNEEQSAK_					0	0	0	0	AT1G52410.1;AT1G52410.2	AT1G52410.1	AT1G52410.1	MULTI-MATCH	20ug-1	20ug-1		2	877.367	1752.72	38096.9	0.12663	0.0001111	-0.41795	-0.0003667	-0.29132	-0.00025559	877.366	12.235	0.27892	12.437	12.315	12.594	0.20114	0.097903	-0.00020772	NaN	110.04	61	39	2	NaN	NaN	NaN	NaN	0		NaN
ANDFSEGNNNEEQSAK	16	Unmodified	_ANDFSEGNNNEEQSAK_					0	0	0	0	AT1G52410.1;AT1G52410.2	AT1G52410.1	AT1G52410.1	MULTI-MATCH	20ug-2	20ug-2		2	877.367	1752.72	38055.5	0.056514	4.9584e-05	-0.14381	-0.00012618	-0.0873	-7.6594e-05	877.366	12.082	0.15832	12.182	12.075	12.233	0.099972	-0.15627	0.00027332	NaN	110.04	44	25	2	NaN	NaN	NaN	NaN	0		NaN
ANDFSEGNNNEEQSAK	16	Unmodified	_ANDFSEGNNNEEQSAK_					0	0	0	0	AT1G52410.1;AT1G52410.2	AT1G52410.1	AT1G52410.1	MULTI-MATCH	20ug-2	20ug-2		2	877.367	1752.72	38679.1	0.05104	4.4781e-05	0.3056	0.00026812	0.35664	0.0003129	877.367	12.19	0.33553	12.29	12.233	12.568	0.099972	0.17847	0.00061717	NaN	135.57	75	49	2	NaN	NaN	NaN	NaN	0		NaN
ANDFSEGNNNEEQSAK	16	Unmodified	_ANDFSEGNNNEEQSAK_					0	0	0	0	AT1G52410.1;AT1G52410.2	AT1G52410.1	AT1G52410.1	MULTI-MATCH	20ug-2	20ug-2		3	585.247	1752.72	49003.7	0.038246	2.2384e-05	1.4267	0.00083498	1.465	0.00085737	585.247	12.034	0.04943	12.134	12.112	12.162	0.099973	0.066045	0.0024387	NaN	49.223	8	7	2	NaN	NaN	NaN	NaN	0		NaN
ANDFSEGNNNEEQSAK	16	Unmodified	_ANDFSEGNNNEEQSAK_					0	0	0	0	AT1G52410.1;AT1G52410.2	AT1G52410.1	AT1G52410.1	MULTI-MATCH	20ug-3	20ug-3		2	877.367	1752.72	39076.1	0.13393	0.00011751	-0.77718	-0.00068187	-0.64325	-0.00056437	877.867	12.316	0.48239	12.316	12.104	12.586	-0.00014591	-0.023117	-0.00083808	NaN	110.04	90	62	2	NaN	NaN	NaN	NaN	0		NaN
ANDFSEGNNNEEQSAK	16	Unmodified	_ANDFSEGNNNEEQSAK_					0	0	0	0	AT1G52410.1;AT1G52410.2	AT1G52410.1	AT1G52410.1	MULTI-MATCH	200ug-3	200ug-3		3	585.247	1752.72	51656.9	0.42161	0.00024675	0.20674	0.00012099	0.62835	0.00036774	585.247	15.493	0.37854	11.834	11.702	12.08	-3.659	-0.23391	0.00029678	NaN	49.223	16	11	3	NaN	NaN	NaN	NaN	0		NaN
ANDSTGDKDDDEHVAR	16	Unmodified	_ANDSTGDKDDDEHVAR_					0	0	0	1	AT3G15950.2;AT3G15950.1	AT3G15950.2	AT3G15950.2	MULTI-MSMS	200ug-1	200ug-1	436.94	4	436.94	1743.73	55076.6	-0.0872	-3.8101e-05	-0.04773	-2.0855e-05	-0.13493	-5.8956e-05	437.19	8.8223	0.60685	5.8167	5.5104	6.1173	-3.0056					51	28	3	0	0	0	1.2473e-12	1	2227	95.067
ANDSTGDKDDDEHVAR	16	Unmodified	_ANDSTGDKDDDEHVAR_					0	0	0	1	AT3G15950.2;AT3G15950.1	AT3G15950.2	AT3G15950.2	MULTI-MSMS	200ug-3	200ug-3	437.19	4	436.94	1743.73	53992.5	-0.21751	-9.5038e-05	0.21102	9.2205e-05	-0.0064854	-2.8337e-06	436.94	9.8679	0.58767	6.2089	5.8188	6.4065	-3.659					52	22	3	0	0	0	0.00027542	1	2542	59.728
ANDSTGDKDDDEHVAR	16	Unmodified	_ANDSTGDKDDDEHVAR_					0	0	0	1	AT3G15950.2;AT3G15950.1	AT3G15950.2	AT3G15950.2	MULTI-MATCH	100ug-2	100ug-2		4	436.94	1743.73	52739.3	-0.25525	-0.00011153	0.48582	0.00021227	0.23057	0.00010075	436.94	4.8466	0.14094	5.0457	4.9579	5.0988	0.19918	-0.49289	0.00064417	NaN	95.067	5	3	2	NaN	NaN	NaN	NaN	0		NaN
ANDSTGDKDDDEHVAR	16	Unmodified	_ANDSTGDKDDDEHVAR_					0	0	0	1	AT3G15950.2;AT3G15950.1	AT3G15950.2	AT3G15950.2	MULTI-MATCH	100ug-3	100ug-3		4	436.94	1743.73	55423.6	-0.49629	-0.00021685	0.40402	0.00017653	-0.09227	-4.0316e-05	437.19	4.882	0.21069	5.0832	4.9593	5.17	0.20119	-0.45543	0.00050119	NaN	95.067	10	5	3	NaN	NaN	NaN	NaN	0		NaN
ANGADEDAVLSDVESDEPAPVVLK	24	Acetyl (Protein N-term),Phospho (STY)	_(ac)ANGADEDAVLS(ph)DVESDEPAPVVLK_		ANGADEDAVLS(0.894)DVES(0.106)DEPAPVVLK		ANGADEDAVLS(9.26)DVES(-9.26)DEPAPVVLK	1	0	1	0	AT1G24560.1	AT1G24560.1	AT1G24560.1	MULTI-MSMS	200ug-1	200ug-1	855.06	3	854.721	2561.14	38188.4	-0.10135	-8.6628e-05	0.12111	0.00010352	0.019762	1.6891e-05	855.056	116.15	0.26818	115.55	115.32	115.58	-0.59975					57	43	2	0	0	0	9.408e-05	1	35391	47.931
ANGADEDAVLSDVESDEPAPVVLK	24	Acetyl (Protein N-term),Phospho (STY)	_(ac)ANGADEDAVLS(ph)DVESDEPAPVVLK_		ANGADEDAVLS(0.918)DVES(0.082)DEPAPVVLK		ANGADEDAVLS(10.47)DVES(-10.47)DEPAPVVLK	1	0	1	0	AT1G24560.1	AT1G24560.1	AT1G24560.1	MULTI-MSMS	200ug-1	200ug-1	855.05	3	854.721	2561.14	38188.4	-0.10547	-9.0145e-05	0.094414	8.0698e-05	-0.011053	-9.4476e-06	855.056	116.3	0.50514	115.7	115.57	116.07	-0.59976					164	89	2	0	0	0	3.3589e-07	1	35477	60.133
ANGADEDAVLSDVESDEPAPVVLK	24	Acetyl (Protein N-term),Phospho (STY)	_(ac)ANGADEDAVLS(ph)DVESDEPAPVVLK_		ANGADEDAVLS(0.966)DVES(0.034)DEPAPVVLK		ANGADEDAVLS(14.47)DVES(-14.47)DEPAPVVLK	1	0	1	0	AT1G24560.1	AT1G24560.1	AT1G24560.1	MULTI-MSMS	200ug-3	200ug-3	855.06	3	854.721	2561.14	38324.3	0.02463	2.1052e-05	0.25556	0.00021844	0.28019	0.00023949	855.056	116.32	0.65607	115.66	115.34	116	-0.65172					139	87	2	0	0	0	9.6749e-15	1	38564	72.316
ANIESEAVDFEPEEDDLMDEEGTAIDGADVSPR	33	Acetyl (Protein N-term),Oxidation (M),Phospho (STY)	_(ac)ANIESEAVDFEPEEDDLM(ox)DEEGTAIDGADVS(ph)PR_	ANIESEAVDFEPEEDDLM(1)DEEGTAIDGADVSPR	ANIESEAVDFEPEEDDLMDEEGTAIDGADVS(1)PR	ANIESEAVDFEPEEDDLM(183.75)DEEGTAIDGADVSPR	ANIES(-181.84)EAVDFEPEEDDLMDEEGT(-74.03)AIDGADVS(74.03)PR	1	1	1	0	AT1G51510.1	AT1G51510.1	AT1G51510.1	MULTI-MSMS	200ug-1	200ug-1	1235.51	3	1235.17	3702.49	31924.5	0.19633	0.0002425	0.36599	0.00045206	0.56232	0.00069456	1235.84	126.87	0.95962	126.67	126.21	127.17	-0.19879					877	169	7	0	0	0	1.165e-163	3	38006	183.75
ANIESEAVDFEPEEDDLMDEEGTAIDGADVSPR	33	Acetyl (Protein N-term),Oxidation (M),Phospho (STY)	_(ac)ANIESEAVDFEPEEDDLM(ox)DEEGTAIDGADVS(ph)PR_	ANIESEAVDFEPEEDDLM(1)DEEGTAIDGADVSPR	ANIESEAVDFEPEEDDLMDEEGTAIDGADVS(1)PR	ANIESEAVDFEPEEDDLM(68.14)DEEGTAIDGADVSPR	ANIES(-67.01)EAVDFEPEEDDLMDEEGT(-47.54)AIDGADVS(47.54)PR	1	1	1	0	AT1G51510.1	AT1G51510.1	AT1G51510.1	MULTI-MSMS	200ug-1	200ug-1	927.38	4	926.63	3702.49	36735.2	0.23797	0.00022051	-0.33018	-0.00030596	-0.092215	-8.545e-05	927.132	126.9	0.72976	126.7	126.35	127.08	-0.19879					550	127	6	0	0	0	7.8159e-13	1	38027	68.143
ANIESEAVDFEPEEDDLMDEEGTAIDGADVSPR	33	Acetyl (Protein N-term),Oxidation (M),Phospho (STY)	_(ac)ANIESEAVDFEPEEDDLM(ox)DEEGTAIDGADVS(ph)PR_	ANIESEAVDFEPEEDDLM(1)DEEGTAIDGADVSPR	ANIESEAVDFEPEEDDLMDEEGTAIDGADVS(1)PR	ANIESEAVDFEPEEDDLM(205.57)DEEGTAIDGADVSPR	ANIES(-202.65)EAVDFEPEEDDLMDEEGT(-68.58)AIDGADVS(68.58)PR	1	1	1	0	AT1G51510.1	AT1G51510.1	AT1G51510.1	MULTI-MSMS	200ug-3	200ug-3	1235.84	3	1235.17	3702.49	31780	0.62585	0.00077303	0.0047619	5.8818e-06	0.63061	0.00077892	1235.51	126.83	1.1224	126.57	126.07	127.19	-0.25073					862	147	7	0	0	0	3.0427e-218	4	41363	205.57
ANIESEAVDFEPEEDDLMDEEGTAIDGADVSPR	33	Acetyl (Protein N-term),Oxidation (M),Phospho (STY)	_(ac)ANIESEAVDFEPEEDDLM(ox)DEEGTAIDGADVS(ph)PR_	ANIESEAVDFEPEEDDLM(1)DEEGTAIDGADVSPR	ANIESEAVDFEPEEDDLMDEEGTAIDGADVS(1)PR	ANIESEAVDFEPEEDDLM(79.91)DEEGTAIDGADVSPR	ANIES(-78.83)EAVDFEPEEDDLMDEEGT(-54.9)AIDGADVS(54.9)PR	1	1	1	0	AT1G51510.1	AT1G51510.1	AT1G51510.1	MULTI-MSMS	200ug-3	200ug-3	927.13	4	926.63	3702.49	36581.4	0.18601	0.00017236	-0.15353	-0.00014227	0.032475	3.0092e-05	927.132	126.81	0.93032	126.56	126.17	127.1	-0.25075					528	119	6	0	0	0	8.8523e-19	2	41385	79.907
ANIESEAVDFEPEEDDLMDEEGTAIDGADVSPR	33	Acetyl (Protein N-term),Phospho (STY)	_(ac)ANIESEAVDFEPEEDDLMDEEGTAIDGADVS(ph)PR_		ANIESEAVDFEPEEDDLMDEEGTAIDGADVS(1)PR		ANIES(-73.66)EAVDFEPEEDDLMDEEGT(-50.92)AIDGADVS(50.92)PR	1	0	1	0	AT1G51510.1	AT1G51510.1	AT1G51510.1	MULTI-MSMS	200ug-1	200ug-1	1230.84	3	1229.84	3686.5	31840.6	0.10085	0.00012403	0.3254	0.00040019	0.42625	0.00052421	1230.17	133.43	0.63422	133.33	133.01	133.65	-0.098541					472	132	5	0	0	0	8.4903e-19	2	39608	74.841
ANIESEAVDFEPEEDDLMDEEGTAIDGADVSPR	33	Acetyl (Protein N-term),Phospho (STY)	_(ac)ANIESEAVDFEPEEDDLMDEEGTAIDGADVS(ph)PR_		ANIESEAVDFEPEEDDLMDEEGTAIDGADVS(1)PR		ANIES(-196.07)EAVDFEPEEDDLMDEEGT(-63.78)AIDGADVS(63.78)PR	1	0	1	0	AT1G51510.1	AT1G51510.1	AT1G51510.1	MULTI-MSMS	200ug-3	200ug-3	1230.51	3	1229.84	3686.5	31969.2	0.70633	0.00086868	0.08716	0.00010719	0.79349	0.00097587	1230.51	133.63	0.81403	133.48	133.1	133.92	-0.1505					696	136	7	0	0	0	5.3488e-204	3	43100	199.54
ANIESEAVDFEPEEDDLMDEEGTAIDGADVSPR	33	Acetyl (Protein N-term),Phospho (STY)	_(ac)ANIESEAVDFEPEEDDLMDEEGTAIDGADVS(ph)PR_		ANIESEAVDFEPEEDDLMDEEGTAIDGADVS(1)PR		ANIES(-44.14)EAVDFEPEEDDLMDEEGT(-33.65)AIDGADVS(33.65)PR	1	0	1	0	AT1G51510.1	AT1G51510.1	AT1G51510.1	MULTI-MSMS	200ug-3	200ug-3	923.13	4	922.632	3686.5	37084.6	0.27818	0.00025665	0.070398	6.4952e-05	0.34857	0.0003216	922.882	133.62	0.6015	133.47	133.17	133.77	-0.1505					330	98	5	0	0	0	7.8054e-07	1	43142	44.747
ANIESEAVDFEPEEDDLMDEEGTAIDGADVSPR	33	Acetyl (Protein N-term),Phospho (STY)	_(ac)ANIESEAVDFEPEEDDLMDEEGTAIDGADVS(ph)PR_					1	0	1	0	AT1G51510.1	AT1G51510.1	AT1G51510.1	MULTI-MATCH	200ug-1	200ug-1		4	922.632	3686.5	39228.2	0.18307	0.0001689	-1.8768	-0.0017316	-1.6938	-0.0015627	923.13	133.52	0.03064	133.43	133.41	133.44	-0.098541	-0.024155	-0.0064967	NaN	44.747	8	6	2	NaN	NaN	NaN	NaN	0		NaN
ANLQTEDPGSPVSPK	15	Phospho (STY)	_ANLQTEDPGSPVS(ph)PK_		ANLQTEDPGS(0.022)PVS(0.978)PK		ANLQT(-44.84)EDPGS(-16.52)PVS(16.52)PK	0	0	1	0	AT3G09670.2;AT3G09670.1	AT3G09670.2	AT3G09670.2	MULTI-MSMS	200ug-3	200ug-3	810.87	2	810.369	1618.72	40632.2	-0.52654	-0.00042669	0.63256	0.00051261	0.10603	8.5921e-05	810.37	34.571	0.73623	31.513	31.037	31.773	-3.0575					81	37	3	0	0	0	0.0003315	1	11454	50.226
ANLQTEDPGSPVSPK	15	Phospho (STY)	_ANLQTEDPGSPVS(ph)PK_					0	0	1	0	AT3G09670.2;AT3G09670.1	AT3G09670.2	AT3G09670.2	MULTI-MATCH	200ug-1	200ug-1		2	810.369	1618.72	39585.5	-0.60369	-0.00048921	0.72389	0.00058662	0.1202	9.7403e-05	810.37	34.099	0.52293	31.294	31.14	31.663	-2.8051	-0.13928	0.00044226	NaN	50.226	61	35	2	NaN	NaN	NaN	NaN	0		NaN
ANLSPAGDKANVEEPMVYATK	21	Oxidation (M),Phospho (STY)	_ANLS(ph)PAGDKANVEEPM(ox)VYATK_	ANLSPAGDKANVEEPM(1)VYATK	ANLS(1)PAGDKANVEEPMVYATK	ANLSPAGDKANVEEPM(75.19)VYATK	ANLS(70.52)PAGDKANVEEPMVY(-70.52)AT(-72.41)K	0	1	1	1	AT1G44910.1;AT1G44910.2	AT1G44910.1	AT1G44910.1	MULTI-MSMS	50ug-1	50ug-1	767.69	3	767.687	2300.04	40128.7	-0.33893	-0.00026019	0.019535	1.4997e-05	-0.31939	-0.0002452	768.021	41.281	0.84354	41.382	41.037	41.881	0.10141					209	78	4	0	0	0	5.5334e-08	2	13072	75.193
ANLSPAGDKANVEEPMVYATK	21	Oxidation (M),Phospho (STY)	_ANLS(ph)PAGDKANVEEPM(ox)VYATK_	ANLSPAGDKANVEEPM(1)VYATK	ANLS(1)PAGDKANVEEPMVYATK	ANLSPAGDKANVEEPM(58.81)VYATK	ANLS(54.22)PAGDKANVEEPMVY(-56.52)AT(-54.22)K	0	1	1	1	AT1G44910.1;AT1G44910.2	AT1G44910.1	AT1G44910.1	MULTI-MSMS	50ug-3	50ug-3	767.69	3	767.687	2300.04	40324.5	0.003837	2.9456e-06	-0.74836	-0.00057451	-0.74452	-0.00057156	768.021	41.684	0.49191	41.18	40.838	41.33	-0.50344					108	49	4	0	0	0	4.563e-07	1	13450	58.812
ANLSPAGDKANVEEPMVYATK	21	Oxidation (M),Phospho (STY)	_ANLS(ph)PAGDKANVEEPM(ox)VYATK_	ANLSPAGDKANVEEPM(1)VYATK	ANLS(1)PAGDKANVEEPMVYATK	ANLSPAGDKANVEEPM(68.07)VYATK	ANLS(61.33)PAGDKANVEEPMVY(-65.01)AT(-61.33)K	0	1	1	1	AT1G44910.1;AT1G44910.2	AT1G44910.1	AT1G44910.1	MULTI-MSMS	50ug-3	50ug-3	768.02	3	767.687	2300.04	40736.2	-0.0009146	-7.0213e-07	-0.57142	-0.00043867	-0.57233	-0.00043937	768.021	41.798	0.65482	41.295	41.22	41.874	-0.50344					122	65	3	0	0	0	3.3709e-07	1	13556	68.074
ANLSPAGDKANVEEPMVYATK	21	Oxidation (M),Phospho (STY)	_ANLS(ph)PAGDKANVEEPM(ox)VYATK_	ANLSPAGDKANVEEPM(1)VYATK	ANLS(1)PAGDKANVEEPMVYATK	ANLSPAGDKANVEEPM(123.35)VYATK	ANLS(113.2)PAGDKANVEEPMVY(-113.2)AT(-115.1)K	0	1	1	1	AT1G44910.1;AT1G44910.2	AT1G44910.1	AT1G44910.1	MULTI-MSMS	100ug-1	100ug-1	768.02	3	767.687	2300.04	40632.3	-0.22164	-0.00017015	-0.066679	-5.1188e-05	-0.28832	-0.00022134	768.021	42.009	1.4224	41.356	40.883	42.306	-0.65266					281	101	4	0	0	0	3.8191e-39	2	14140	123.35
ANLSPAGDKANVEEPMVYATK	21	Oxidation (M),Phospho (STY)	_ANLS(ph)PAGDKANVEEPM(ox)VYATK_	ANLSPAGDKANVEEPM(1)VYATK	ANLS(1)PAGDKANVEEPMVYATK	ANLSPAGDKANVEEPM(128.06)VYATK	ANLS(112.76)PAGDKANVEEPMVY(-121.27)AT(-112.76)K	0	1	1	1	AT1G44910.1;AT1G44910.2	AT1G44910.1	AT1G44910.1	MULTI-MSMS	100ug-2	100ug-2	768.02	3	767.687	2300.04	39820.4	0.41863	0.00032138	-0.94498	-0.00072545	-0.52634	-0.00040407	767.686	41.299	1.1055	41.198	40.767	41.872	-0.10157					225	93	4	0	0	0	7.021e-50	2	13848	128.06
ANLSPAGDKANVEEPMVYATK	21	Oxidation (M),Phospho (STY)	_ANLS(ph)PAGDKANVEEPM(ox)VYATK_	ANLSPAGDKANVEEPM(1)VYATK	ANLS(1)PAGDKANVEEPMVYATK	ANLSPAGDKANVEEPM(109.25)VYATK	ANLS(102.46)PAGDKANVEEPMVY(-102.46)AT(-104.94)K	0	1	1	1	AT1G44910.1;AT1G44910.2	AT1G44910.1	AT1G44910.1	MULTI-MSMS	100ug-3	100ug-3	767.69	3	767.687	2300.04	40331.5	-0.1004	-7.7073e-05	-0.20704	-0.00015894	-0.30743	-0.00023601	768.021	41.384	1.4276	41.184	40.666	42.094	-0.19979					278	127	4	0	0	0	7.5261e-29	3	13907	109.25
ANLSPAGDKANVEEPMVYATK	21	Oxidation (M),Phospho (STY)	_ANLS(ph)PAGDKANVEEPM(ox)VYATK_	ANLSPAGDKANVEEPM(1)VYATK	ANLS(1)PAGDKANVEEPMVYATK	ANLSPAGDKANVEEPM(112.34)VYATK	ANLS(99.93)PAGDKANVEEPMVY(-102.19)AT(-99.93)K	0	1	1	1	AT1G44910.1;AT1G44910.2	AT1G44910.1	AT1G44910.1	MULTI-MSMS	200ug-1	200ug-1	768.02	3	767.687	2300.04	40760.9	-0.27589	-0.0002118	0.13345	0.00010245	-0.14244	-0.00010935	768.022	45.393	1.8564	42.588	41.841	43.698	-2.8051					484	157	5	0	0	0	4.081e-29	3	15012	112.34
ANLSPAGDKANVEEPMVYATK	21	Oxidation (M),Phospho (STY)	_ANLS(ph)PAGDKANVEEPM(ox)VYATK_	ANLSPAGDKANVEEPM(1)VYATK	ANLS(1)PAGDKANVEEPMVYATK	ANLSPAGDKANVEEPM(147.16)VYATK	ANLS(126.12)PAGDKANVEEPMVY(-136.6)AT(-126.12)K	0	1	1	1	AT1G44910.1;AT1G44910.2	AT1G44910.1	AT1G44910.1	MULTI-MSMS	200ug-2	200ug-2	768.02	3	767.687	2300.04	40568.1	-0.023195	-1.7806e-05	-2.1292e-06	-1.6346e-09	-0.023197	-1.7808e-05	768.022	47.308	1.4641	43.901	43.031	44.495	-3.4067					317	116	4	0	0	0	1.0556e-74	3	15774	147.16
ANLSPAGDKANVEEPMVYATK	21	Oxidation (M),Phospho (STY)	_ANLS(ph)PAGDKANVEEPM(ox)VYATK_	ANLSPAGDKANVEEPM(1)VYATK	ANLS(1)PAGDKANVEEPMVYATK	ANLSPAGDKANVEEPM(137.9)VYATK	ANLS(123.03)PAGDKANVEEPMVY(-130.81)AT(-123.03)K	0	1	1	1	AT1G44910.1;AT1G44910.2	AT1G44910.1	AT1G44910.1	MULTI-MSMS	200ug-3	200ug-3	768.02	3	767.687	2300.04	40465.1	-0.00914	-7.0167e-06	-0.10353	-7.9481e-05	-0.11267	-8.6497e-05	768.021	45.947	1.385	42.889	42.192	43.577	-3.0575					376	94	5	0	0	0	4.4712e-63	3	15452	137.9
ANLSPAGDKANVEEPMVYATK	21	Oxidation (M),Phospho (STY)	_ANLS(ph)PAGDKANVEEPM(ox)VYATK_					0	1	1	1	AT1G44910.1;AT1G44910.2	AT1G44910.1	AT1G44910.1	MULTI-MATCH	50ug-1	50ug-1		3	767.687	2300.04	41455.7	-0.40115	-0.00030796	-0.37008	-0.00028411	-0.77124	-0.00059207	768.021	40.923	0.072243	41.025	40.99	41.062	0.10142	-0.047925	0.00021155	NaN	68.074	13	8	2	NaN	NaN	NaN	NaN	0		NaN
ANLSPAGDKANVEEPMVYATK	21	Oxidation (M),Phospho (STY)	_ANLS(ph)PAGDKANVEEPM(ox)VYATK_					0	1	1	1	AT1G44910.1;AT1G44910.2	AT1G44910.1	AT1G44910.1	MULTI-MATCH	50ug-1	50ug-1		3	767.687	2300.04	40650.2	-0.25871	-0.00019861	0.50394	0.00038687	0.24524	0.00018826	768.022	41.941	0.15105	42.042	41.91	42.061	0.10141	-0.3742	0.00094502	NaN	137.9	19	15	2	NaN	NaN	NaN	NaN	0		NaN
ANLSPAGDKANVEEPMVYATK	21	Oxidation (M),Phospho (STY)	_ANLS(ph)PAGDKANVEEPM(ox)VYATK_					0	1	1	1	AT1G44910.1;AT1G44910.2	AT1G44910.1	AT1G44910.1	MULTI-MATCH	50ug-2	50ug-2		3	767.687	2300.04	46491.4	-0.28543	-0.00021912	-0.15275	-0.00011726	-0.43818	-0.00033638	768.021	41.1	0.038696	40.898	40.885	40.923	-0.2012	-0.17415	0.00071208	NaN	68.074	8	5	2	NaN	NaN	NaN	NaN	0		NaN
ANLSPAGDKANVEEPMVYATK	21	Oxidation (M),Phospho (STY)	_ANLS(ph)PAGDKANVEEPM(ox)VYATK_					0	1	1	1	AT1G44910.1;AT1G44910.2	AT1G44910.1	AT1G44910.1	MULTI-MATCH	50ug-2	50ug-2		3	767.687	2300.04	43428.6	-0.28141	-0.00021603	-0.41251	-0.00031668	-0.69392	-0.00053271	768.021	41.375	0.19447	41.174	41.072	41.266	-0.2012	-0.07163	-8.6087e-05	NaN	128.06	31	24	2	NaN	NaN	NaN	NaN	0		NaN
ANLSPAGDKANVEEPMVYATK	21	Oxidation (M),Phospho (STY)	_ANLS(ph)PAGDKANVEEPM(ox)VYATK_					0	1	1	1	AT1G44910.1;AT1G44910.2	AT1G44910.1	AT1G44910.1	MULTI-MATCH	100ug-3	100ug-3		3	767.687	2300.04	39969.4	-0.094116	-7.2252e-05	1.575	0.0012091	1.4808	0.0011368	768.021	42.447	0.092213	42.147	42.097	42.189	-0.30003	-0.26926	0.0034116	NaN	137.9	8	6	2	NaN	NaN	NaN	NaN	0		NaN
ANLSPAGDKANVEEPMVYATK	21	Phospho (STY)	_ANLS(ph)PAGDKANVEEPMVYATK_		ANLS(1)PAGDKANVEEPMVYATK		ANLS(37.08)PAGDKANVEEPMVY(-39.05)AT(-37.08)K	0	0	1	1	AT1G44910.1;AT1G44910.2	AT1G44910.1	AT1G44910.1	MULTI-MSMS	50ug-1	50ug-1	762.69	3	762.355	2284.04	41070.8	0.22919	0.00017473	0.48891	0.00037272	0.7181	0.00054745	762.69	51.316	0.41077	51.417	51.08	51.491	0.10141					51	39	2	0	0	0	0.00016427	1	16225	41.475
ANLSPAGDKANVEEPMVYATK	21	Phospho (STY)	_ANLS(ph)PAGDKANVEEPMVYATK_		ANLS(1)PAGDKANVEEPMVYATK		ANLS(61.04)PAGDKANVEEPMVY(-65.69)AT(-61.04)K	0	0	1	1	AT1G44910.1;AT1G44910.2	AT1G44910.1	AT1G44910.1	MULTI-MSMS	100ug-1	100ug-1	762.69	3	762.355	2284.04	41485.4	-0.06539	-4.985e-05	0.13405	0.00010219	0.068657	5.2341e-05	762.69	52.42	0.23964	51.767	51.627	51.867	-0.65266					42	23	2	0	0	0	2.1483e-07	1	17498	70.112
ANLSPAGDKANVEEPMVYATK	21	Phospho (STY)	_ANLS(ph)PAGDKANVEEPMVYATK_		ANLS(1)PAGDKANVEEPMVYATK		ANLS(47.59)PAGDKANVEEPMVY(-47.81)AT(-47.59)K	0	0	1	1	AT1G44910.1;AT1G44910.2	AT1G44910.1	AT1G44910.1	MULTI-MSMS	100ug-2	100ug-2	762.69	3	762.355	2284.04	41982.3	-0.087869	-6.6987e-05	0.48764	0.00037175	0.39977	0.00030477	762.69	51.543	0.84629	51.341	50.818	51.664	-0.20181					144	67	4	0	0	0	1.6969e-05	1	17227	50.029
ANLSPAGDKANVEEPMVYATK	21	Phospho (STY)	_ANLS(ph)PAGDKANVEEPMVYATK_		ANLS(1)PAGDKANVEEPMVYATK		ANLS(65.78)PAGDKANVEEPMVY(-65.78)AT(-65.95)K	0	0	1	1	AT1G44910.1;AT1G44910.2	AT1G44910.1	AT1G44910.1	MULTI-MSMS	100ug-3	100ug-3	762.36	3	762.355	2284.04	41091	-0.04152	-3.1653e-05	0.2367	0.00018045	0.19518	0.00014879	762.69	51.919	1.0354	51.418	50.597	51.633	-0.50051					217	85	4	0	0	0	1.9242e-07	2	17419	70.449
ANLSPAGDKANVEEPMVYATK	21	Phospho (STY)	_ANLS(ph)PAGDKANVEEPMVYATK_		ANLS(1)PAGDKANVEEPMVYATK		ANLS(70.08)PAGDKANVEEPMVY(-73.17)AT(-70.08)K	0	0	1	1	AT1G44910.1;AT1G44910.2	AT1G44910.1	AT1G44910.1	MULTI-MSMS	200ug-1	200ug-1	762.69	3	762.355	2284.04	40180.2	0.28818	0.0002197	0.14304	0.00010905	0.43123	0.00032875	762.69	56.287	0.90495	54.385	53.795	54.7	-1.9029					128	90	2	0	0	0	1.6073e-10	1	18473	83.312
ANLSPAGDKANVEEPMVYATK	21	Phospho (STY)	_ANLS(ph)PAGDKANVEEPMVYATK_		ANLS(1)PAGDKANVEEPMVYATK		ANLS(40.08)PAGDKANVEEPMVY(-40.08)AT(-41.62)K	0	0	1	1	AT1G44910.1;AT1G44910.2	AT1G44910.1	AT1G44910.1	MULTI-MSMS	200ug-2	200ug-2	762.36	3	762.355	2284.04	40437.6	-0.053129	-4.0503e-05	-0.029834	-2.2744e-05	-0.082962	-6.3247e-05	762.69	57.798	1.0805	55.394	54.952	56.032	-2.4043					273	94	4	0	0	0	0.00010821	1	19245	43.241
ANLSPAGDKANVEEPMVYATK	21	Phospho (STY)	_ANLS(ph)PAGDKANVEEPMVYATK_		ANLS(1)PAGDKANVEEPMVYATK		ANLS(106.29)PAGDKANVEEPMVY(-108.26)AT(-106.29)K	0	0	1	1	AT1G44910.1;AT1G44910.2	AT1G44910.1	AT1G44910.1	MULTI-MSMS	200ug-3	200ug-3	762.69	3	762.355	2284.04	39710	-0.10286	-7.8416e-05	0.3559	0.00027132	0.25304	0.00019291	762.69	56.587	1.3788	54.532	53.871	55.25	-2.0551					257	77	4	0	0	0	1.0878e-29	3	19077	115.06
ANLSPAGDKANVEEPMVYATK	21	Phospho (STY)	_ANLS(ph)PAGDKANVEEPMVYATK_					0	0	1	1	AT1G44910.1;AT1G44910.2	AT1G44910.1	AT1G44910.1	MULTI-MATCH	200ug-1	200ug-1		3	762.355	2284.04	40180.2	0.20719	0.00015795	-0.067032	-5.1102e-05	0.14016	0.00010685	762.69	56.688	0.54244	54.785	54.7	55.242	-1.9029	-0.30445	-5.1482e-05	NaN	43.241	85	57	2	NaN	NaN	NaN	NaN	0		NaN
ANMVNSRGELLIDTEYEPLYPR	22	Oxidation (M),Phospho (STY)	_ANM(ox)VNS(ph)RGELLIDTEYEPLYPR_	ANM(1)VNSRGELLIDTEYEPLYPR	ANMVNS(0.999)RGELLIDTEYEPLYPR	ANM(40.62)VNSRGELLIDTEYEPLYPR	ANMVNS(34.12)RGELLIDT(-34.12)EY(-36.62)EPLY(-40.42)PR	0	1	1	1	AT2G36630.1	AT2G36630.1	AT2G36630.1	MULTI-MSMS	200ug-1	200ug-1	893.09	3	892.751	2675.23	38895.1	0.057392	5.1236e-05	-0.48418	-0.00043225	-0.42678	-0.00038101	893.085	87.521	0.27022	85.819	85.62	85.89	-1.7024					39	28	2	0	0	0	0.0002984	1	27696	40.622
ANMVNSRGELLIDTEYEPLYPR	22	Oxidation (M),Phospho (STY)	_ANM(ox)VNS(ph)RGELLIDTEYEPLYPR_	ANM(1)VNSRGELLIDTEYEPLYPR	ANMVNS(1)RGELLIDTEYEPLYPR	ANM(60.95)VNSRGELLIDTEYEPLYPR	ANMVNS(48.05)RGELLIDT(-48.05)EY(-54.45)EPLY(-60.08)PR	0	1	1	1	AT2G36630.1	AT2G36630.1	AT2G36630.1	MULTI-MSMS	200ug-3	200ug-3	893.09	3	892.751	2675.23	37276.3	0.34372	0.00030686	-0.024286	-2.1681e-05	0.31943	0.00028518	893.085	86.872	0.9779	85.218	84.786	85.763	-1.6541					244	73	4	0	0	0	1.7826e-07	3	29339	60.95
APAPVPSSPGR	11	Phospho (STY)	_APAPVPS(ph)SPGR_		APAPVPS(0.5)S(0.5)PGR		APAPVPS(0)S(0)PGR	0	0	1	0	AT4G08350.1	AT4G08350.1	AT4G08350.1	MSMS	20ug-1	20ug-1	558.27	2	558.266	1114.52	NaN	NaN	NaN	NaN	NaN	NaN	NaN	NaN	18.04	1	18.141	17.641	18.641	0.10091								0	0	0	0.0009383	1	4648	67.997
APAPVPSSPGR	11	Phospho (STY)	_APAPVPS(ph)SPGR_		APAPVPS(0.5)S(0.5)PGR		APAPVPS(0)S(0)PGR	0	0	1	0	AT4G08350.1	AT4G08350.1	AT4G08350.1	MSMS	20ug-2	20ug-2	558.27	2	558.266	1114.52	NaN	NaN	NaN	NaN	NaN	NaN	NaN	NaN	18.122	1	18.121	17.621	18.621	-0.00027275								0	0	0	1.1708e-05	1	4538	77.185
[truncated: 16,062 more rows]
[truncated: 14 more columns]
